# Supplementary material for: Trioxane-based MS-cleavable cross-linking mass spectrometry for profiling multimeric interactions of cellular networks
Source: Nat Commun. 2025 Jul 1;16:5585. doi: 10.1038/s41467-025-60642-3 (PMC12215968; doi:10.1038/s41467-025-60642-3)
Supplement: Supplementary file 3 — Supplementary Data 1 [file 41467_2025_60642_MOESM3_ESM.xlsx]

## Sheet: Supplementary Data 1
	Supplementary Data 1. TSTO cross-links identified from cross-linked BSA.
	XL m/z	XL z	XL PPM	Acc A	XL A	m/z A	z A	Sequence A	Protein Mods A	PPM A	Score A	EV A	Acc B	XL B	m/z B	z B	Sequence B	Protein Mods B	PPM B	Score B	EV B	Acc C	XL C	m/z C	z C	Sequence C	Protein Mods C	PPM C	Score C	EV C
	574.532	4	4.50434	P02769	K455	449.263	2	SLGKVGTR	XL:O-Aldehyde-H2O@455	-3.65182	29.2	0.00041	P02769	K463	623.766	2	CCTKPESER	Carbamidomethyl@460;Carbamidomethyl@461;XL:O-Aldehyde-H2O@463	-3.87972	16.8	7.6e-05
	574.533	4	5.88782	P02769	K455	449.262	2	SLGKVGTR	XL:O-Aldehyde-H2O@455	-1.42596	28.4	8.7e-05	P02769	K463	623.764	2	CCTKPESER	Carbamidomethyl@460;Carbamidomethyl@461;XL:O-Aldehyde-H2O@463	-1.31466	31.2	1.2e-06
	574.535	4	10.2511	P02769	K455	449.261	2	SLGKVGTR	XL:O-Aldehyde-H2O@455	-0.0904316	27.5	0.00029	P02769	K463	623.764	2	CCTKPESER	Carbamidomethyl@460;Carbamidomethyl@461;XL:O-Aldehyde-H2O@463	-1.15434	23.3	8.8e-07
	574.284	4	10.3345	P02769	K455	449.262	2	SLGKVGTR	XL:O-Aldehyde-H2O@455	-1.20337	27.5	0.0004	P02769	K463	623.763	2	CCTKPESER	Carbamidomethyl@460;Carbamidomethyl@461;XL:O-Aldehyde-H2O@463	0.448828	20	1.6e-05
	574.286	4	13.635	P02769	K455	449.262	2	SLGKVGTR	XL:O-Aldehyde-H2O@455	-0.980781	27.7	0.00013	P02769	K463	623.764	2	CCTKPESER	Carbamidomethyl@460;Carbamidomethyl@461;XL:O-Aldehyde-H2O@463	-0.83371	18.6	4.7e-05
	574.287	4	14.3803	P02769	K455	449.262	2	SLGKVGTR	XL:O-Aldehyde-H2O@455	-0.758194	23.7	0.00062	P02769	K463	623.764	2	CCTKPESER	Carbamidomethyl@460;Carbamidomethyl@461;XL:O-Aldehyde-H2O@463	-1.15434	13.9	0.00025
	574.287	4	14.9127	P02769	K455	449.262	2	SLGKVGTR	XL:O-Aldehyde-H2O@455	-1.20337	26.3	0.00091	P02769	K463	623.764	2	CCTKPESER	Carbamidomethyl@460;Carbamidomethyl@461;XL:O-Aldehyde-H2O@463	-1.15434	16.8	3e-05
	574.289	4	17.5744	P02769	K455	449.262	2	SLGKVGTR	XL:O-Aldehyde-H2O@455	-2.3163	22.7	5.9e-05	P02769	K463	623.764	2	CCTKPESER	Carbamidomethyl@460;Carbamidomethyl@461;XL:O-Aldehyde-H2O@463	-1.79561	20.5	2.9e-06
	582.284	4	0.927573	P02769	K245	464.269	2	LSQKFPK	XL:O-Aldehyde-H2O@245	-0.531837	25.5	0.002	P02769	K463	623.764	2	CCTKPESER	Carbamidomethyl@460;Carbamidomethyl@461;XL:O-Aldehyde-H2O@463	-0.994027	16.7	4.1e-05
	582.036	4	4.47242	P02769	K245	464.269	2	LSQKFPK	XL:O-Aldehyde-H2O@245	-1.17801	19.9	0.0041	P02769	K463	623.764	2	CCTKPESER	Carbamidomethyl@460;Carbamidomethyl@461;XL:O-Aldehyde-H2O@463	-0.83371	14	0.00017
	582.036	4	5.94308	P02769	K245	464.269	2	LSQKFPK	XL:O-Aldehyde-H2O@245	-0.74723	21.9	0.0004	P02769	K463	623.764	2	CCTKPESER	Carbamidomethyl@460;Carbamidomethyl@461;XL:O-Aldehyde-H2O@463	-1.31466	20.1	7.5e-06
	582.037	4	7.0986	P02769	K245	464.268	2	LSQKFPK	XL:O-Aldehyde-H2O@245	0.760518	20.2	0.00098	P02769	K463	623.765	2	CCTKPESER	Carbamidomethyl@460;Carbamidomethyl@461;XL:O-Aldehyde-H2O@463	-3.07814	16.6	1.7e-05
	582.037	4	7.30869	P02769	K245	464.269	2	LSQKFPK	XL:O-Aldehyde-H2O@245	-0.962622	27.1	0.0012	P02769	K463	623.764	2	CCTKPESER	Carbamidomethyl@460;Carbamidomethyl@461;XL:O-Aldehyde-H2O@463	-0.513076	22.4	5.1e-06
	582.038	4	8.14907	P02769	K245	464.269	2	LSQKFPK	XL:O-Aldehyde-H2O@245	-0.74723	27.5	0.00032	P02769	K463	623.764	2	CCTKPESER	Carbamidomethyl@460;Carbamidomethyl@461;XL:O-Aldehyde-H2O@463	-0.513076	15.3	0.0003
	582.04	4	12.6661	P02769	K245	464.269	2	LSQKFPK	XL:O-Aldehyde-H2O@245	-0.74723	19	0.0096	P02769	K463	623.764	2	CCTKPESER	Carbamidomethyl@460;Carbamidomethyl@461;XL:O-Aldehyde-H2O@463	-2.11624	16.4	0.00078
	581.79	4	13.5902	P02769	K245	464.268	2	LSQKFPK	XL:O-Aldehyde-H2O@245	1.4067	19.5	0.0047	P02769	K463	623.762	2	CCTKPESER	Carbamidomethyl@460;Carbamidomethyl@461;XL:O-Aldehyde-H2O@463	1.89169	16.4	2.1e-05
	581.791	4	14.9564	P02769	K245	464.269	2	LSQKFPK	XL:O-Aldehyde-H2O@245	-0.962622	15.4	0.015	P02769	K463	623.764	2	CCTKPESER	Carbamidomethyl@460;Carbamidomethyl@461;XL:O-Aldehyde-H2O@463	-0.994027	17.1	6.7e-06
	627.833	4	7.06135	P02769	K228	638.312	2	CASIQKFGER	Carbamidomethyl@223;XL:O-Aldehyde-H2O@228	-1.4811	23.3	0.00057	P02769	K235	541.312	2	ALKAWSVAR	XL:O-Aldehyde-H2O@235	-1.50824	26.3	0.00011
	459.901	6	11.2017	P02769	K28	425.214	3	DTHKSEIAHR	XL:O-Aldehyde-H2O@28	-0.213586	30.4	1.1e-05	P02769	K36	665.328	2	FKDLGEEHFK	XL:O-Aldehyde-H2O@36	-1.61185	24	7.7e-05
	551.676	5	4.77791	P02769	K28	425.215	3	DTHKSEIAHR	XL:O-Aldehyde-H2O@28	-1.85981	28	0.00022	P02769	K36	665.328	2	FKDLGEEHFK	XL:O-Aldehyde-H2O@36	-1.01065	32	8.8e-06
	744.36	4	1.19299	P02769	K228	638.312	2	CASIQKFGER	Carbamidomethyl@223;XL:O-Aldehyde-H2O@228	-0.854446	39	1.1e-05	P02769	K498	773.872	2	VTKCCTESLVNR	XL:O-Aldehyde-H2O@498;Carbamidomethyl@499;Carbamidomethyl@500	-0.451797	39.9	1.1e-06
	744.113	4	6.34671	P02769	K228	638.311	2	CASIQKFGER	Carbamidomethyl@223;XL:O-Aldehyde-H2O@228	0.242197	36.4	4.1e-05	P02769	K498	773.871	2	VTKCCTESLVNR	XL:O-Aldehyde-H2O@498;Carbamidomethyl@499;Carbamidomethyl@500	0.452746	27.2	3.4e-05
	744.114	4	7.66088	P02769	K228	638.312	2	CASIQKFGER	Carbamidomethyl@223;XL:O-Aldehyde-H2O@228	-1.4811	32.3	5.8e-06	P02769	K498	773.871	2	VTKCCTESLVNR	XL:O-Aldehyde-H2O@498;Carbamidomethyl@499;Carbamidomethyl@500	0.581966	30.4	1.7e-06
	743.867	4	13.3115	P02769	K228	638.311	2	CASIQKFGER	Carbamidomethyl@223;XL:O-Aldehyde-H2O@228	-0.384457	37.1	6.1e-06	P02769	K498	773.871	2	VTKCCTESLVNR	XL:O-Aldehyde-H2O@498;Carbamidomethyl@499;Carbamidomethyl@500	-0.193357	39	7.9e-07
	743.868	4	14.1331	P02769	K228	638.312	2	CASIQKFGER	Carbamidomethyl@223;XL:O-Aldehyde-H2O@228	-0.697783	28.8	1.6e-05	P02769	K498	773.873	2	VTKCCTESLVNR	XL:O-Aldehyde-H2O@498;Carbamidomethyl@499;Carbamidomethyl@500	-2.13166	28.2	5.8e-06
	610.112	5	3.59492	P02769	K228	638.311	2	CASIQKFGER	Carbamidomethyl@223;XL:O-Aldehyde-H2O@228	0.242197	26.9	0.00014	P02769	K489	810.42	2	LCVLHEKTPVSEK	Carbamidomethyl@484;XL:O-Aldehyde-H2O@489	8.28668	36.8	6.3e-07
	609.916	5	9.68989	P02769	K228	638.312	2	CASIQKFGER	Carbamidomethyl@223;XL:O-Aldehyde-H2O@228	-1.79442	27.4	0.00018	P02769	K489	810.426	2	LCVLHEKTPVSEK	Carbamidomethyl@484;XL:O-Aldehyde-H2O@489	0.759712	29.2	2.7e-05
	609.918	5	13.1982	P02769	K228	638.311	2	CASIQKFGER	Carbamidomethyl@223;XL:O-Aldehyde-H2O@228	-0.07113	29.5	2.4e-05	P02769	K489	810.425	2	LCVLHEKTPVSEK	Carbamidomethyl@484;XL:O-Aldehyde-H2O@489	1.62346	30	1.6e-05
	762.387	4	1.19436	P02769	K228	638.312	2	CASIQKFGER	Carbamidomethyl@223;XL:O-Aldehyde-H2O@228	-1.32444	39.1	3.3e-05	P02769	K489	810.428	2	LCVLHEKTPVSEK	Carbamidomethyl@484;XL:O-Aldehyde-H2O@489	-1.46134	40.3	1.1e-06
	762.64	4	3.69896	P02769	K228	638.311	2	CASIQKFGER	Carbamidomethyl@223;XL:O-Aldehyde-H2O@228	0.242197	37.3	7.7e-06	P02769	K489	810.427	2	LCVLHEKTPVSEK	Carbamidomethyl@484;XL:O-Aldehyde-H2O@489	-0.720989	39.4	6.6e-06
	762.392	4	7.44715	P02769	K228	638.312	2	CASIQKFGER	Carbamidomethyl@223;XL:O-Aldehyde-H2O@228	-0.854446	39.4	8.2e-06	P02769	K489	810.429	2	LCVLHEKTPVSEK	Carbamidomethyl@484;XL:O-Aldehyde-H2O@489	-2.69525	35	1e-06
	762.392	4	8.16863	P02769	K228	638.312	2	CASIQKFGER	Carbamidomethyl@223;XL:O-Aldehyde-H2O@228	-0.54112	29.8	0.00027	P02769	K489	810.428	2	LCVLHEKTPVSEK	Carbamidomethyl@484;XL:O-Aldehyde-H2O@489	-1.9549	24.9	4.8e-05
	762.393	4	9.53142	P02769	K228	638.311	2	CASIQKFGER	Carbamidomethyl@223;XL:O-Aldehyde-H2O@228	-0.384457	35.4	3.5e-05	P02769	K489	810.428	2	LCVLHEKTPVSEK	Carbamidomethyl@484;XL:O-Aldehyde-H2O@489	-0.967772	29.1	4.1e-05
	762.142	4	8.31097	P02769	K228	638.312	2	CASIQKFGER	Carbamidomethyl@223;XL:O-Aldehyde-H2O@228	-1.63776	28.1	9.7e-05	P02769	K489	810.428	2	LCVLHEKTPVSEK	Carbamidomethyl@484;XL:O-Aldehyde-H2O@489	-1.46134	34.6	4.9e-07
	762.394	4	10.2529	P02769	K228	638.312	2	CASIQKFGER	Carbamidomethyl@223;XL:O-Aldehyde-H2O@228	-1.4811	22	0.00022	P02769	K489	810.428	2	LCVLHEKTPVSEK	Carbamidomethyl@484;XL:O-Aldehyde-H2O@489	-1.21456	27.2	0.00049
	762.146	4	13.8441	P02769	K228	638.312	2	CASIQKFGER	Carbamidomethyl@223;XL:O-Aldehyde-H2O@228	-0.697783	34.8	7.9e-06	P02769	K489	810.428	2	LCVLHEKTPVSEK	Carbamidomethyl@484;XL:O-Aldehyde-H2O@489	-1.46134	35	1.4e-06
	762.147	4	15.2875	P02769	K228	638.311	2	CASIQKFGER	Carbamidomethyl@223;XL:O-Aldehyde-H2O@228	-0.227793	36	2.4e-05	P02769	K489	810.426	2	LCVLHEKTPVSEK	Carbamidomethyl@484;XL:O-Aldehyde-H2O@489	1.12989	33.7	1.4e-05
	782.39	4	2.79148	P02769	K235	541.312	2	ALKAWSVAR	XL:O-Aldehyde-H2O@235	-2.24719	28.9	0.00011	P02769	K374	947.933	2	LAKEYEATLEECCAK	XL:O-Aldehyde-H2O@374;Carbamidomethyl@383;Carbamidomethyl@384	-1.89687	19.6	8.8e-05
	782.643	4	5.54382	P02769	K235	541.312	2	ALKAWSVAR	XL:O-Aldehyde-H2O@235	-1.69298	35.3	0.00046	P02769	K374	947.933	2	LAKEYEATLEECCAK	XL:O-Aldehyde-H2O@374;Carbamidomethyl@383;Carbamidomethyl@384	-1.58039	45.2	2.2e-07
	782.397	4	11.6962	P02769	K235	541.31	2	ALKAWSVAR	XL:O-Aldehyde-H2O@235	2.37123	30.9	0.0003	P02769	K374	947.928	2	LAKEYEATLEECCAK	XL:O-Aldehyde-H2O@374;Carbamidomethyl@383;Carbamidomethyl@384	3.48327	38.4	4.1e-07
	649.161	5	2.69171	P02769	K437	573.994	3	KVPQVSTPTLVEVSR	XL:O-Aldehyde-H2O@437	-1.67551	23.8	0.00078	P02769	K559;K561	490.264	3	HKPKATEEQLK	XL:O-Aldehyde-H2O@559;XL:O-Aldehyde-H2O@561	0.549682	18.1	0.024
	652.764	5	3.61158	P02769	K437	573.994	3	KVPQVSTPTLVEVSR	XL:O-Aldehyde-H2O@437	-2.19816	19.2	0.0033	P02769	K561	694.881	2	HKPKATEEQLK	XL:O-Aldehyde-H2O@561	-1.49864	15.7	0.038
	652.764	5	3.61158	P02769	K437	573.994	3	KVPQVSTPTLVEVSR	XL:O-Aldehyde-H2O@437	-2.19816	19.2	0.0033	P02769	K559|K561	463.59	3	HKPKATEEQLK	XL:O-Aldehyde-H2O@559|XL:O-Aldehyde-H2O@561	-1.80209	14.5	0.062
	652.766	5	6.14006	P02769	K437	573.994	3	KVPQVSTPTLVEVSR	XL:O-Aldehyde-H2O@437	-1.50129	25.6	2.1e-05	P02769	K561	694.881	2	HKPKATEEQLK	XL:O-Aldehyde-H2O@561	-1.64255	27.1	0.00086
	652.766	5	6.98289	P02769	K437	573.994	3	KVPQVSTPTLVEVSR	XL:O-Aldehyde-H2O@437	-1.67551	21.7	0.00032	P02769	K561	694.882	2	HKPKATEEQLK	XL:O-Aldehyde-H2O@561	-1.93037	31.9	0.00041
	652.565	5	5.84155	P02769	K437	860.487	2	KVPQVSTPTLVEVSR	XL:O-Aldehyde-H2O@437	-1.13986	21.9	0.00019	P02769	K561	694.881	2	HKPKATEEQLK	XL:O-Aldehyde-H2O@561	-1.06692	19.7	0.014
	652.766	5	7.54478	P02769	K437	573.994	3	KVPQVSTPTLVEVSR	XL:O-Aldehyde-H2O@437	-1.50129	15.8	0.0069	P02769	K561	694.881	2	HKPKATEEQLK	XL:O-Aldehyde-H2O@561	-0.923007	21.5	0.0064
	652.767	5	7.82572	P02769	K437	573.995	3	KVPQVSTPTLVEVSR	XL:O-Aldehyde-H2O@437	-4.11455	21.3	0.00023	P02769	K561	694.882	2	HKPKATEEQLK	XL:O-Aldehyde-H2O@561	-2.21819	26.7	0.001
	652.566	5	8.55816	P02769	K437	573.995	3	KVPQVSTPTLVEVSR	XL:O-Aldehyde-H2O@437	-4.6372	16.9	0.0049	P02769	K561	694.881	2	HKPKATEEQLK	XL:O-Aldehyde-H2O@561	-1.64255	27.4	2.4e-05
	652.566	5	8.65184	P02769	K437	573.994	3	KVPQVSTPTLVEVSR	XL:O-Aldehyde-H2O@437	-1.50129	20.1	0.00052	P02769	K561	694.882	2	HKPKATEEQLK	XL:O-Aldehyde-H2O@561	-3.08164	33.3	0.00011
	652.768	5	10.2606	P02769	K437	573.995	3	KVPQVSTPTLVEVSR	XL:O-Aldehyde-H2O@437	-4.6372	26.9	0.00024	P02769	K559|K561	463.592	3	HKPKATEEQLK	XL:O-Aldehyde-H2O@559|XL:O-Aldehyde-H2O@561	-5.03769	22.4	0.013
	652.569	5	12.2115	P02769	K437	860.489	2	KVPQVSTPTLVEVSR	XL:O-Aldehyde-H2O@437	-3.46412	24	1.6e-05	P02769	K561	694.883	2	HKPKATEEQLK	XL:O-Aldehyde-H2O@561	-4.37682	36.2	9.1e-05
	652.571	5	16.2396	P02769	K437	860.488	2	KVPQVSTPTLVEVSR	XL:O-Aldehyde-H2O@437	-3.11548	22.9	0.00019	P02769	K561	694.882	2	HKPKATEEQLK	XL:O-Aldehyde-H2O@561	-2.07428	31.8	0.00063
	652.573	5	19.3309	P02769	K437	573.994	3	KVPQVSTPTLVEVSR	XL:O-Aldehyde-H2O@437	-1.15285	18.2	0.0051	P02769	K561	694.881	2	HKPKATEEQLK	XL:O-Aldehyde-H2O@561	-1.49864	23.6	0.001
	831.392	4	3.69796	P02769	K228	638.311	2	CASIQKFGER	Carbamidomethyl@223;XL:O-Aldehyde-H2O@228	0.555524	26.4	7.2e-05	P02769	K374	947.934	2	LAKEYEATLEECCAK	XL:O-Aldehyde-H2O@374;Carbamidomethyl@383;Carbamidomethyl@384	-2.74081	24.1	2.3e-05
	831.395	4	6.85856	P02769	K228	638.312	2	CASIQKFGER	Carbamidomethyl@223;XL:O-Aldehyde-H2O@228	-1.16777	24.5	0.00092	P02769	K374	947.932	2	LAKEYEATLEECCAK	XL:O-Aldehyde-H2O@374;Carbamidomethyl@383;Carbamidomethyl@384	-0.63096	37.9	6.1e-07
	831.145	4	7.3563	P02769	K228	638.311	2	CASIQKFGER	Carbamidomethyl@223;XL:O-Aldehyde-H2O@228	-0.384457	35.9	3.6e-05	P02769	K374	947.933	2	LAKEYEATLEECCAK	XL:O-Aldehyde-H2O@374;Carbamidomethyl@383;Carbamidomethyl@384	-0.947438	39.5	4.3e-06
	830.896	4	9.76655	P02769	K228	638.312	2	CASIQKFGER	Carbamidomethyl@223;XL:O-Aldehyde-H2O@228	-1.01111	34.4	9.6e-06	P02769	K374	947.933	2	LAKEYEATLEECCAK	XL:O-Aldehyde-H2O@374;Carbamidomethyl@383;Carbamidomethyl@384	-1.89687	32.2	2.7e-06
	831.15	4	13.9	P02769	K228	638.312	2	CASIQKFGER	Carbamidomethyl@223;XL:O-Aldehyde-H2O@228	-1.32444	37.3	1.7e-05	P02769	K374	947.934	2	LAKEYEATLEECCAK	XL:O-Aldehyde-H2O@374;Carbamidomethyl@383;Carbamidomethyl@384	-2.21335	38.4	2.3e-06
	830.9	4	14.7677	P02769	K228	638.314	2	CASIQKFGER	Carbamidomethyl@223;XL:O-Aldehyde-H2O@228	-4.14436	41.7	4.4e-06	P02769	K374	947.935	2	LAKEYEATLEECCAK	XL:O-Aldehyde-H2O@374;Carbamidomethyl@383;Carbamidomethyl@384	-3.37376	43	2e-07
	830.901	4	15.7974	P02769	K228	638.313	2	CASIQKFGER	Carbamidomethyl@223;XL:O-Aldehyde-H2O@228	-3.20439	32.9	6.8e-06	P02769	K374	947.934	2	LAKEYEATLEECCAK	XL:O-Aldehyde-H2O@374;Carbamidomethyl@383;Carbamidomethyl@384	-2.52982	29.9	1.1e-05
	830.901	4	16.1651	P02769	K228	638.312	2	CASIQKFGER	Carbamidomethyl@223;XL:O-Aldehyde-H2O@228	-1.32444	34.4	1.2e-05	P02769	K374	947.932	2	LAKEYEATLEECCAK	XL:O-Aldehyde-H2O@374;Carbamidomethyl@383;Carbamidomethyl@384	0.10749	36.3	1.1e-07
	572.106	6	2.79656	P02769	K235	541.313	2	ALKAWSVAR	XL:O-Aldehyde-H2O@235	-2.61666	31.3	0.00074	P02769	K266	731.977	3	VHKECCHGDLLECADDR	XL:O-Aldehyde-H2O@266;Carbamidomethyl@268;Carbamidomethyl@269;Carbamidomethyl@276	-2.05554	27.5	4.5e-06
	686.523	5	-2.23916	P02769	K235	541.313	2	ALKAWSVAR	XL:O-Aldehyde-H2O@235	-2.43192	33.1	0.00046	P02769	K266	731.977	3	VHKECCHGDLLECADDR	XL:O-Aldehyde-H2O@266;Carbamidomethyl@268;Carbamidomethyl@269;Carbamidomethyl@276	-3.01185	36.9	5.1e-08
	686.525	5	0.609967	P02769	K235	541.312	2	ALKAWSVAR	XL:O-Aldehyde-H2O@235	-1.50824	36.3	0.0003	P02769	K266	731.977	3	VHKECCHGDLLECADDR	XL:O-Aldehyde-H2O@266;Carbamidomethyl@268;Carbamidomethyl@269;Carbamidomethyl@276	-1.91892	31	2.1e-06
	686.124	5	1.55343	P02769	K235	541.313	2	ALKAWSVAR	XL:O-Aldehyde-H2O@235	-2.98613	32.5	8e-05	P02769	K266	731.978	3	VHKECCHGDLLECADDR	XL:O-Aldehyde-H2O@266;Carbamidomethyl@268;Carbamidomethyl@269;Carbamidomethyl@276	-3.83154	30.5	1.2e-06
	686.127	5	4.93874	P02769	K235	541.312	2	ALKAWSVAR	XL:O-Aldehyde-H2O@235	-0.954034	30.9	0.0001	P02769	K266	731.976	3	VHKECCHGDLLECADDR	XL:O-Aldehyde-H2O@266;Carbamidomethyl@268;Carbamidomethyl@269;Carbamidomethyl@276	-1.50907	26	1.1e-05
	686.128	5	7.16593	P02769	K235	541.312	2	ALKAWSVAR	XL:O-Aldehyde-H2O@235	-0.954034	34.4	0.00027	P02769	K266	731.976	3	VHKECCHGDLLECADDR	XL:O-Aldehyde-H2O@266;Carbamidomethyl@268;Carbamidomethyl@269;Carbamidomethyl@276	-0.962609	29.8	1.7e-06
	686.128	5	7.3441	P02769	K235	541.313	2	ALKAWSVAR	XL:O-Aldehyde-H2O@235	-4.09454	34.2	0.00029	P02769	K266	731.978	3	VHKECCHGDLLECADDR	XL:O-Aldehyde-H2O@266;Carbamidomethyl@268;Carbamidomethyl@269;Carbamidomethyl@276	-4.10478	36.3	2.2e-07
	685.93	5	10.3577	P02769	K235	541.312	2	ALKAWSVAR	XL:O-Aldehyde-H2O@235	-2.06245	31.6	0.00011	P02769	K266	731.977	3	VHKECCHGDLLECADDR	XL:O-Aldehyde-H2O@266;Carbamidomethyl@268;Carbamidomethyl@269;Carbamidomethyl@276	-2.32877	30	1e-05
	685.931	5	12.8529	P02769	K235	541.312	2	ALKAWSVAR	XL:O-Aldehyde-H2O@235	-0.399825	35.6	0.00032	P02769	K266	731.976	3	VHKECCHGDLLECADDR	XL:O-Aldehyde-H2O@266;Carbamidomethyl@268;Carbamidomethyl@269;Carbamidomethyl@276	-1.23584	23.7	0.00013
	685.934	5	17.0412	P02769	K235	541.313	2	ALKAWSVAR	XL:O-Aldehyde-H2O@235	-2.43192	22.6	0.00093	P02769	K266	731.977	3	VHKECCHGDLLECADDR	XL:O-Aldehyde-H2O@266;Carbamidomethyl@268;Carbamidomethyl@269;Carbamidomethyl@276	-3.14847	21.8	0.0011
	857.656	4	3.8018	P02769	K235	541.312	2	ALKAWSVAR	XL:O-Aldehyde-H2O@235	-1.32351	30.3	6.8e-05	P02769	K266	731.976	3	VHKECCHGDLLECADDR	XL:O-Aldehyde-H2O@266;Carbamidomethyl@268;Carbamidomethyl@269;Carbamidomethyl@276	-0.416143	17.7	0.00063
	857.41	4	9.41481	P02769	K235	541.313	2	ALKAWSVAR	XL:O-Aldehyde-H2O@235	-3.54033	28.7	0.00041	P02769	K266	731.977	3	VHKECCHGDLLECADDR	XL:O-Aldehyde-H2O@266;Carbamidomethyl@268;Carbamidomethyl@269;Carbamidomethyl@276	-3.14847	23.7	4.9e-05
	857.413	4	12.1943	P02769	K235	541.312	2	ALKAWSVAR	XL:O-Aldehyde-H2O@235	-1.13877	25.8	0.0006	P02769	K266	731.976	3	VHKECCHGDLLECADDR	XL:O-Aldehyde-H2O@266;Carbamidomethyl@268;Carbamidomethyl@269;Carbamidomethyl@276	-1.64569	22.1	9.4e-05
	857.163	4	13.1062	P02769	K235	541.312	2	ALKAWSVAR	XL:O-Aldehyde-H2O@235	-0.399825	20	0.0028	P02769	K266	731.975	3	VHKECCHGDLLECADDR	XL:O-Aldehyde-H2O@266;Carbamidomethyl@268;Carbamidomethyl@269;Carbamidomethyl@276	0.813408	21.7	3e-05
	862.427	4	13.9768	P02769	K28	637.318	2	DTHKSEIAHR	XL:O-Aldehyde-H2O@28	-0.744471	19.4	0.00073	P02769	K285	1011.48	2	ADLAKYICDNQDTISSK	XL:O-Aldehyde-H2O@285;Carbamidomethyl@288	0.259165	18.6	0.00058
	698.982	5	2.38769	P02769	K437	573.994	3	KVPQVSTPTLVEVSR	XL:O-Aldehyde-H2O@437	-2.72081	15.5	0.049	P02769	K489	810.429	2	LCVLHEKTPVSEK	Carbamidomethyl@484;XL:O-Aldehyde-H2O@489	-2.81864	20.5	0.0013
	698.983	5	3.87428	P02769	K437	573.993	3	KVPQVSTPTLVEVSR	XL:O-Aldehyde-H2O@437	-0.804419	21.7	0.00024	P02769	K489	810.429	2	LCVLHEKTPVSEK	Carbamidomethyl@484;XL:O-Aldehyde-H2O@489	-2.32508	30.4	3.4e-05
	698.784	5	7.26869	P02769	K437	573.994	3	KVPQVSTPTLVEVSR	XL:O-Aldehyde-H2O@437	-2.19816	20.8	0.0047	P02769	K489	810.429	2	LCVLHEKTPVSEK	Carbamidomethyl@484;XL:O-Aldehyde-H2O@489	-3.31221	33.7	8.5e-06
	700.396	5	0.981253	P02769	K401	813.967	2	LKHLVDEPQNLIK	XL:O-Aldehyde-H2O@401	-3.16646	27.2	3.5e-05	P02769	K437	573.994	3	KVPQVSTPTLVEVSR	XL:O-Aldehyde-H2O@437	-1.50129	32.6	1.4e-05
	889.444	4	-0.919204	P02769	K138;K140	1311.62	2	DDSPDLPKLKPDPNTLCDEFK	Carbamidomethyl@147;XL:O-Aldehyde@138&XL:O-Aldehyde-H2O@140|XL:O-Aldehyde-H2O@138&XL:O-Aldehyde@140	-0.97084	23.1	3.5e-05	P02769	K455	449.262	2	SLGKVGTR	XL:O-Aldehyde-H2O@455	-0.980781	23.1	0.00045
	889.701	4	5.89814	P02769	K138;K140	1311.62	2	DDSPDLPKLKPDPNTLCDEFK	XL:O-Aldehyde-H2O@138;XL:O-Aldehyde@140;Carbamidomethyl@147	-0.894599	15.1	0.0064	P02769	K455	449.262	2	SLGKVGTR	XL:O-Aldehyde-H2O@455	-0.980781	22.7	0.00047
	899.407	4	-14.7922	P02769	K374	947.932	2	LAKEYEATLEECCAK	XL:O-Aldehyde-H2O@374;Carbamidomethyl@383;Carbamidomethyl@384	-0.736453	19.8	0.00011	P02769	K498	773.872	2	VTKCCTESLVNR	XL:O-Aldehyde-H2O@498;Carbamidomethyl@499;Carbamidomethyl@500	-0.710238	19	0.00026
	899.171	4	1.56339	P02769	K374	947.934	2	LAKEYEATLEECCAK	XL:O-Aldehyde-H2O@374;Carbamidomethyl@383;Carbamidomethyl@384	-2.00236	29.4	6.3e-06	P02769	K498	773.873	2	VTKCCTESLVNR	XL:O-Aldehyde-H2O@498;Carbamidomethyl@499;Carbamidomethyl@500	-2.00244	32.2	4.4e-06
	898.92	4	1.47828	P02769	K374	947.934	2	LAKEYEATLEECCAK	XL:O-Aldehyde-H2O@374;Carbamidomethyl@383;Carbamidomethyl@384	-2.8463	42.5	3.6e-08	P02769	K498	773.874	2	VTKCCTESLVNR	XL:O-Aldehyde-H2O@498;Carbamidomethyl@499;Carbamidomethyl@500	-3.29464	42	3.6e-08
	898.92	4	1.61423	P02769	K374	947.933	2	LAKEYEATLEECCAK	XL:O-Aldehyde-H2O@374;Carbamidomethyl@383;Carbamidomethyl@384	-1.58039	37.9	1e-06	P02769	K498	773.872	2	VTKCCTESLVNR	XL:O-Aldehyde-H2O@498;Carbamidomethyl@499;Carbamidomethyl@500	-1.61478	34	1.4e-06
	899.175	4	6.25233	P02769	K374	947.933	2	LAKEYEATLEECCAK	XL:O-Aldehyde-H2O@374;Carbamidomethyl@383;Carbamidomethyl@384	-0.947438	27.2	4.9e-05	P02769	K498	773.871	2	VTKCCTESLVNR	XL:O-Aldehyde-H2O@498;Carbamidomethyl@499;Carbamidomethyl@500	0.0650842	35	3.3e-06
	898.923	4	5.28485	P02769	K374	947.933	2	LAKEYEATLEECCAK	XL:O-Aldehyde-H2O@374;Carbamidomethyl@383;Carbamidomethyl@384	-0.947438	45.1	6.6e-07	P02769	K498	773.872	2	VTKCCTESLVNR	XL:O-Aldehyde-H2O@498;Carbamidomethyl@499;Carbamidomethyl@500	-1.48556	45.4	4e-07
	899.175	4	6.66006	P02769	K374	947.932	2	LAKEYEATLEECCAK	XL:O-Aldehyde-H2O@374;Carbamidomethyl@383;Carbamidomethyl@384	-0.419974	37.4	8.7e-08	P02769	K498	773.871	2	VTKCCTESLVNR	XL:O-Aldehyde-H2O@498;Carbamidomethyl@499;Carbamidomethyl@500	-0.193357	31.8	5e-06
	898.926	4	8.47966	P02769	K374	947.933	2	LAKEYEATLEECCAK	XL:O-Aldehyde-H2O@374;Carbamidomethyl@383;Carbamidomethyl@384	-1.05293	34.8	9.4e-07	P02769	K498	773.872	2	VTKCCTESLVNR	XL:O-Aldehyde-H2O@498;Carbamidomethyl@499;Carbamidomethyl@500	-1.35634	36.2	1.9e-07
	898.926	4	8.68358	P02769	K374	947.932	2	LAKEYEATLEECCAK	XL:O-Aldehyde-H2O@374;Carbamidomethyl@383;Carbamidomethyl@384	-0.63096	35.5	7.3e-06	P02769	K498	773.871	2	VTKCCTESLVNR	XL:O-Aldehyde-H2O@498;Carbamidomethyl@499;Carbamidomethyl@500	-0.322577	31.5	6.5e-07
	898.675	4	7.64852	P02769	K374	947.935	2	LAKEYEATLEECCAK	XL:O-Aldehyde-H2O@374;Carbamidomethyl@383;Carbamidomethyl@384	-3.05729	41.7	2.3e-08	P02769	K498	773.873	2	VTKCCTESLVNR	XL:O-Aldehyde-H2O@498;Carbamidomethyl@499;Carbamidomethyl@500	-2.77776	38.6	9.5e-07
	898.927	4	9.02346	P02769	K374	947.931	2	LAKEYEATLEECCAK	XL:O-Aldehyde-H2O@374;Carbamidomethyl@383;Carbamidomethyl@384	0.740447	34.1	8.3e-06	P02769	K498	773.871	2	VTKCCTESLVNR	XL:O-Aldehyde-H2O@498;Carbamidomethyl@499;Carbamidomethyl@500	-0.193357	29.6	2.3e-05
	898.927	4	9.4313	P02769	K374	947.932	2	LAKEYEATLEECCAK	XL:O-Aldehyde-H2O@374;Carbamidomethyl@383;Carbamidomethyl@384	-0.736453	42	8.1e-08	P02769	K498	773.872	2	VTKCCTESLVNR	XL:O-Aldehyde-H2O@498;Carbamidomethyl@499;Carbamidomethyl@500	-0.839458	34.5	2.4e-06
	898.68	4	13.088	P02769	K374	947.933	2	LAKEYEATLEECCAK	XL:O-Aldehyde-H2O@374;Carbamidomethyl@383;Carbamidomethyl@384	-1.26392	37.5	3.5e-07	P02769	K498	773.872	2	VTKCCTESLVNR	XL:O-Aldehyde-H2O@498;Carbamidomethyl@499;Carbamidomethyl@500	-0.581018	32.3	1.7e-06
	898.681	4	14.5159	P02769	K374	947.932	2	LAKEYEATLEECCAK	XL:O-Aldehyde-H2O@374;Carbamidomethyl@383;Carbamidomethyl@384	-0.419974	46	2.4e-07	P02769	K498	773.872	2	VTKCCTESLVNR	XL:O-Aldehyde-H2O@498;Carbamidomethyl@499;Carbamidomethyl@500	-0.451797	42.6	4.6e-08
	600.32	6	2.4421	P02769	K245|K248	611.006	3	LSQKFPKAEFVEVTK	XL:O-Aldehyde-H2O@245|XL:O-Aldehyde-H2O@248	-1.54611	25	0.00066	P02769	K299	538.275	3	LKECCDKPLLEK	XL:O-Aldehyde-H2O@299;Carbamidomethyl@301;Carbamidomethyl@302	-2.11818	24.4	0.00077
	599.822	6	9.01672	P02769	K248	611.008	3	LSQKFPKAEFVEVTK	XL:O-Aldehyde-H2O@248	-5.80136	23.6	0.00089	P02769	K299	806.912	2	LKECCDKPLLEK	XL:O-Aldehyde-H2O@299;Carbamidomethyl@301;Carbamidomethyl@302	-5.82279	24.1	0.0002
	719.781	5	1.71572	P02769	K248	611.007	3	LSQKFPKAEFVEVTK	XL:O-Aldehyde-H2O@248	-3.18275	23.7	0.00037	P02769	K299	538.276	3	LKECCDKPLLEK	XL:O-Aldehyde-H2O@299;Carbamidomethyl@301;Carbamidomethyl@302	-3.41862	22.5	0.0037
	719.587	5	11.8914	P02769	K248	916.008	2	LSQKFPKAEFVEVTK	XL:O-Aldehyde-H2O@248	-4.4271	40.8	2e-06	P02769	K299	806.91	2	LKECCDKPLLEK	XL:O-Aldehyde-H2O@299;Carbamidomethyl@301;Carbamidomethyl@302	-3.716	39.4	3e-06
	899.232	4	10.8588	P02769	K248	916.005	2	LSQKFPKAEFVEVTK	XL:O-Aldehyde-H2O@248	-1.9162	26.9	5.6e-05	P02769	K299	806.909	2	LKECCDKPLLEK	XL:O-Aldehyde-H2O@299;Carbamidomethyl@301;Carbamidomethyl@302	-1.85706	29.9	1.6e-05
	725.129	5	7.44182	P02769	K228	638.314	2	CASIQKFGER	Carbamidomethyl@223;XL:O-Aldehyde-H2O@228	-4.45769	29.2	6.1e-05	P02769	K266	731.979	3	VHKECCHGDLLECADDR	XL:O-Aldehyde-H2O@266;Carbamidomethyl@268;Carbamidomethyl@269;Carbamidomethyl@276	-4.65124	29.5	5.4e-06
	724.929	5	7.848	P02769	K228	638.312	2	CASIQKFGER	Carbamidomethyl@223;XL:O-Aldehyde-H2O@228	-1.4811	21.4	0.00069	P02769	K266	731.976	3	VHKECCHGDLLECADDR	XL:O-Aldehyde-H2O@266;Carbamidomethyl@268;Carbamidomethyl@269;Carbamidomethyl@276	-0.416143	21.1	0.00031
	907.145	4	8.50763	P02769	K117	1099.43	2	ETYGDMADCCEKQEPER	Carbamidomethyl@114;Carbamidomethyl@115;XL:O-Aldehyde-H2O@117	-0.376522	27.4	2.7e-07	P02769	K228	638.312	2	CASIQKFGER	Carbamidomethyl@223;XL:O-Aldehyde-H2O@228	-1.32444	32.7	7.4e-05
	906.896	4	10.2444	P02769	K117	1099.43	2	ETYGDMADCCEKQEPER	Carbamidomethyl@114;Carbamidomethyl@115;XL:O-Aldehyde-H2O@117	0.351129	33.4	1.7e-08	P02769	K228	638.311	2	CASIQKFGER	Carbamidomethyl@223;XL:O-Aldehyde-H2O@228	-0.227793	35.9	3.6e-05
	746.808	5	7.37928	P02769	K544	786.404	3	LFTFHADICTLPDTEKQIK	Carbamidomethyl@537;XL:O-Aldehyde-H2O@544	-5.70161	15.9	0.18	P02769	K548	611.877	2	KQTALVELLK	XL:O-Aldehyde-H2O@548	-5.69782	31	3.9e-05
	933.503	4	1.40878	P02769	K544	1179.1	2	LFTFHADICTLPDTEKQIK	Carbamidomethyl@537;XL:O-Aldehyde-H2O@544	-2.51369	21.9	0.0028	P02769	K548	611.874	2	KQTALVELLK	XL:O-Aldehyde-H2O@548	-0.468017	30.3	3.2e-05
	933.508	4	6.38325	P02769	K544	1179.1	2	LFTFHADICTLPDTEKQIK	Carbamidomethyl@537;XL:O-Aldehyde-H2O@544	-2.5985	30.1	4.4e-06	P02769	K548	611.875	2	KQTALVELLK	XL:O-Aldehyde-H2O@548	-1.61204	32	2.2e-05
	933.259	4	8.79047	P02769	K544	1179.1	2	LFTFHADICTLPDTEKQIK	Carbamidomethyl@537;XL:O-Aldehyde-H2O@544	-2.93774	32.7	5.3e-06	P02769	K548	611.875	2	KQTALVELLK	XL:O-Aldehyde-H2O@548	-1.61204	31	2.9e-05
	749.164	5	5.88452	P02769	K266	673.804	4	VHKECCHGDLLECADDRADLAK	XL:O-Aldehyde-H2O@266;Carbamidomethyl@268;Carbamidomethyl@269;Carbamidomethyl@276	-1.23912	26.7	0.0012	P02769	K455	449.262	2	SLGKVGTR	XL:O-Aldehyde-H2O@455	-1.87113	24.1	0.00019
	748.966	5	8.48051	P02769	K266	673.804	4	VHKECCHGDLLECADDRADLAK	XL:O-Aldehyde-H2O@266;Carbamidomethyl@268;Carbamidomethyl@269;Carbamidomethyl@276	-1.53594	16.4	0.1	P02769	K455	449.262	2	SLGKVGTR	XL:O-Aldehyde-H2O@455	-1.42596	27.1	1.2e-05
	749.786	5	3.33496	P02769	K245	464.269	2	LSQKFPK	XL:O-Aldehyde-H2O@245	-1.6088	28.8	0.001	P02769	K309	667.331	4	LKECCDKPLLEKSHCIAEVEK	Carbamidomethyl@301;Carbamidomethyl@302;XL:O-Aldehyde-H2O@309;Carbamidomethyl@312	-1.91603	17.4	0.19
	937.232	4	3.56635	P02769	K245	464.269	2	LSQKFPK	XL:O-Aldehyde-H2O@245	-1.39341	18.3	0.0019	P02769	K309	889.439	3	LKECCDKPLLEKSHCIAEVEK	Carbamidomethyl@301;Carbamidomethyl@302;XL:O-Aldehyde-H2O@309;Carbamidomethyl@312	-1.6456	25.4	0.00057
	629.305	6	2.51606	P02769	K245	464.269	2	LSQKFPK	XL:O-Aldehyde-H2O@245	-1.6088	27.7	0.0013	P02769	K266	673.804	4	VHKECCHGDLLECADDRADLAK	XL:O-Aldehyde-H2O@266;Carbamidomethyl@268;Carbamidomethyl@269;Carbamidomethyl@276	-1.53594	20.9	0.014
	629.305	6	2.51606	P02769	K245	464.269	2	LSQKFPK	XL:O-Aldehyde-H2O@245	-0.962622	26.7	0.0016	P02769	K266	673.804	4	VHKECCHGDLLECADDRADLAK	XL:O-Aldehyde-H2O@266;Carbamidomethyl@268;Carbamidomethyl@269;Carbamidomethyl@276	-0.497062	17.9	0.024
	629.308	6	7.37326	P02769	K245	464.269	2	LSQKFPK	XL:O-Aldehyde-H2O@245	-0.962622	28	0.0016	P02769	K266	673.805	4	VHKECCHGDLLECADDRADLAK	XL:O-Aldehyde-H2O@266;Carbamidomethyl@268;Carbamidomethyl@269;Carbamidomethyl@276	-1.98117	28.4	0.00083
	629.144	6	12.3141	P02769	K245	464.269	2	LSQKFPK	XL:O-Aldehyde-H2O@245	-1.39341	28.6	0.00081	P02769	K266	673.804	4	VHKECCHGDLLECADDRADLAK	XL:O-Aldehyde-H2O@266;Carbamidomethyl@268;Carbamidomethyl@269;Carbamidomethyl@276	-1.53594	24.1	0.005
	754.966	5	4.70532	P02769	K245	464.269	2	LSQKFPK	XL:O-Aldehyde-H2O@245	-1.17801	28.4	0.0016	P02769	K266	673.805	4	VHKECCHGDLLECADDRADLAK	XL:O-Aldehyde-H2O@266;Carbamidomethyl@268;Carbamidomethyl@269;Carbamidomethyl@276	-2.72322	20.3	0.042
	754.97	5	9.96729	P02769	K245	464.269	2	LSQKFPK	XL:O-Aldehyde-H2O@245	-1.17801	21	0.0035	P02769	K266	673.805	4	VHKECCHGDLLECADDRADLAK	XL:O-Aldehyde-H2O@266;Carbamidomethyl@268;Carbamidomethyl@269;Carbamidomethyl@276	-2.87163	21.1	0.01
	754.769	5	10.3581	P02769	K245	464.269	2	LSQKFPK	XL:O-Aldehyde-H2O@245	-1.17801	25.5	0.00097	P02769	K266	673.804	4	VHKECCHGDLLECADDRADLAK	XL:O-Aldehyde-H2O@266;Carbamidomethyl@268;Carbamidomethyl@269;Carbamidomethyl@276	-1.83276	27.5	0.001
	760.398	5	1.52349	P02769	K100	676.02	3	SLHTLFGDELCKVASLR	Carbamidomethyl@99;XL:O-Aldehyde-H2O@100	-1.8363	18.5	0.032	P02769	K489	810.428	2	LCVLHEKTPVSEK	Carbamidomethyl@484;XL:O-Aldehyde-H2O@489	-1.21456	30.5	2.5e-06
	762.015	5	3.69747	P02769	K100	676.021	3	SLHTLFGDELCKVASLR	Carbamidomethyl@99;XL:O-Aldehyde-H2O@100	-2.57592	19	0.018	P02769	K401	813.967	2	LKHLVDEPQNLIK	XL:O-Aldehyde-H2O@401	-2.79789	27.7	7.1e-05
	642.811	6	3.42416	P02769	K28	637.318	2	DTHKSEIAHR	XL:O-Aldehyde-H2O@28	-0.587564	18.6	0.0037	P02769	K309	809.045	3	ECCDKPLLEKSHCIAEVEK	Carbamidomethyl@301;Carbamidomethyl@302;XL:O-Aldehyde-H2O@309;Carbamidomethyl@312	-0.955036	20.2	0.0044
	642.48	6	9.48269	P02769	K28	425.215	3	DTHKSEIAHR	XL:O-Aldehyde-H2O@28	-1.38946	15	0.0097	P02769	K304|K309	809.046	3	ECCDKPLLEKSHCIAEVEK	Carbamidomethyl@301;Carbamidomethyl@302;Carbamidomethyl@312;XL:O-Aldehyde-H2O@304|XL:O-Aldehyde-H2O@309	-2.06746	21.8	0.0013
	770.973	5	5.85363	P02769	K28	637.319	2	DTHKSEIAHR	XL:O-Aldehyde-H2O@28	-1.68591	19.2	0.0018	P02769	K309	809.047	3	ECCDKPLLEKSHCIAEVEK	Carbamidomethyl@301;Carbamidomethyl@302;XL:O-Aldehyde-H2O@309;Carbamidomethyl@312	-2.68547	25.3	0.00037
	770.772	5	5.04584	P02769	K28	637.319	2	DTHKSEIAHR	XL:O-Aldehyde-H2O@28	-1.3721	21.6	0.00064	P02769	K309	809.047	3	ECCDKPLLEKSHCIAEVEK	Carbamidomethyl@301;Carbamidomethyl@302;XL:O-Aldehyde-H2O@309;Carbamidomethyl@312	-2.19106	30.2	2.3e-05
	780.218	5	-1.66698	P02769	K100	1013.53	2	SLHTLFGDELCKVASLR	Carbamidomethyl@99;XL:O-Aldehyde-H2O@100	-2.91092	20	0.0021	P02769	K437	573.994	3	KVPQVSTPTLVEVSR	XL:O-Aldehyde-H2O@437	-1.50129	22.1	0.0029
	651.979	6	1.65077	P02769	K36	665.328	2	FKDLGEEHFK	XL:O-Aldehyde-H2O@36	-0.409439	22.3	7.4e-05	P02769	K309	809.048	3	ECCDKPLLEKSHCIAEVEK	Carbamidomethyl@301;Carbamidomethyl@302;XL:O-Aldehyde-H2O@309;Carbamidomethyl@312	-3.55068	18.4	0.019
	651.812	6	1.8226	P02769	K36	665.329	2	FKDLGEEHFK	XL:O-Aldehyde-H2O@36	-2.81426	30.7	1.9e-05	P02769	K309	809.048	3	ECCDKPLLEKSHCIAEVEK	Carbamidomethyl@301;Carbamidomethyl@302;XL:O-Aldehyde-H2O@309;Carbamidomethyl@312	-3.55068	23.4	0.00016
	783.379	5	4.58132	P02769	K266	898.068	3	VHKECCHGDLLECADDRADLAK	XL:O-Aldehyde-H2O@266;Carbamidomethyl@268;Carbamidomethyl@269;Carbamidomethyl@276	0.550753	23.6	0.0015	P02769	K495	534.801	2	TPVSEKVTK	XL:O-Aldehyde-H2O@495	-1.28209	28.5	2.8e-05
	784.214	5	5.55454	P02769	K437	860.487	2	KVPQVSTPTLVEVSR	XL:O-Aldehyde-H2O@437	-1.83714	14.1	0.01	P02769	K455	449.262	2	SLGKVGTR	XL:O-Aldehyde-H2O@455	-0.758194	20.2	0.00017	P02769	K463	623.764	2	CCTKPESER	Carbamidomethyl@460;Carbamidomethyl@461;XL:O-Aldehyde-H2O@463	-0.83371	21.2	1.6e-05
	561.847	7	3.18806	P02769	K235	361.211	3	ALKAWSVAR	XL:O-Aldehyde-H2O@235	-2.35909	13.1	0.18	P02769	K266	673.803	4	VHKECCHGDLLECADDRADLAK	XL:O-Aldehyde-H2O@266;Carbamidomethyl@268;Carbamidomethyl@269;Carbamidomethyl@276	-0.200239	17.2	0.15
	655.152	6	0.936844	P02769	K235	541.313	2	ALKAWSVAR	XL:O-Aldehyde-H2O@235	-2.43192	28.6	0.00035	P02769	K266	673.805	4	VHKECCHGDLLECADDRADLAK	XL:O-Aldehyde-H2O@266;Carbamidomethyl@268;Carbamidomethyl@269;Carbamidomethyl@276	-3.02004	24.1	0.0087
	655.152	6	1.21676	P02769	K235	541.312	2	ALKAWSVAR	XL:O-Aldehyde-H2O@235	-0.954034	32.2	0.00046	P02769	K266	673.804	4	VHKECCHGDLLECADDRADLAK	XL:O-Aldehyde-H2O@266;Carbamidomethyl@268;Carbamidomethyl@269;Carbamidomethyl@276	-0.793884	33.2	0.00029
	655.153	6	2.61634	P02769	K235	541.312	2	ALKAWSVAR	XL:O-Aldehyde-H2O@235	-1.87771	25.8	0.00015	P02769	K266	673.805	4	VHKECCHGDLLECADDRADLAK	XL:O-Aldehyde-H2O@266;Carbamidomethyl@268;Carbamidomethyl@269;Carbamidomethyl@276	-2.4264	19.3	0.042
	654.986	6	2.97424	P02769	K235	541.312	2	ALKAWSVAR	XL:O-Aldehyde-H2O@235	-2.24719	35.9	0.00041	P02769	K266	673.805	4	VHKECCHGDLLECADDRADLAK	XL:O-Aldehyde-H2O@266;Carbamidomethyl@268;Carbamidomethyl@269;Carbamidomethyl@276	-3.02004	24.3	0.0029
	654.986	6	3.34756	P02769	K235	541.312	2	ALKAWSVAR	XL:O-Aldehyde-H2O@235	-2.06245	35.3	0.00015	P02769	K266	673.805	4	VHKECCHGDLLECADDRADLAK	XL:O-Aldehyde-H2O@266;Carbamidomethyl@268;Carbamidomethyl@269;Carbamidomethyl@276	-2.72322	24.6	0.0036
	654.986	6	3.53421	P02769	K235	541.315	2	ALKAWSVAR	XL:O-Aldehyde-H2O@235	-7.05029	34.3	0.00026	P02769	K266	673.809	4	VHKECCHGDLLECADDRADLAK	XL:O-Aldehyde-H2O@266;Carbamidomethyl@268;Carbamidomethyl@269;Carbamidomethyl@276	-7.91756	20.1	0.067
	655.154	6	4.66906	P02769	K235	541.313	2	ALKAWSVAR	XL:O-Aldehyde-H2O@235	-2.61666	35.9	0.00016	P02769	K266	673.806	4	VHKECCHGDLLECADDRADLAK	XL:O-Aldehyde-H2O@266;Carbamidomethyl@268;Carbamidomethyl@269;Carbamidomethyl@276	-4.05892	24.4	0.0055
	655.154	6	4.76237	P02769	K235	541.313	2	ALKAWSVAR	XL:O-Aldehyde-H2O@235	-2.61666	28.6	0.00045	P02769	K266	673.804	4	VHKECCHGDLLECADDRADLAK	XL:O-Aldehyde-H2O@266;Carbamidomethyl@268;Carbamidomethyl@269;Carbamidomethyl@276	-1.53594	21.7	0.028
	654.987	6	5.12081	P02769	K235	541.312	2	ALKAWSVAR	XL:O-Aldehyde-H2O@235	-1.69298	32.2	0.00013	P02769	K266	673.804	4	VHKECCHGDLLECADDRADLAK	XL:O-Aldehyde-H2O@266;Carbamidomethyl@268;Carbamidomethyl@269;Carbamidomethyl@276	-1.53594	25.7	0.0022
	654.989	6	7.08073	P02769	K235	541.312	2	ALKAWSVAR	XL:O-Aldehyde-H2O@235	-1.50824	34.3	0.00084	P02769	K266	898.069	3	VHKECCHGDLLECADDRADLAK	XL:O-Aldehyde-H2O@266;Carbamidomethyl@268;Carbamidomethyl@269;Carbamidomethyl@276	-0.674097	16.3	0.03
	654.989	6	7.73403	P02769	K235	541.312	2	ALKAWSVAR	XL:O-Aldehyde-H2O@235	-1.13877	29.2	5.4e-05	P02769	K266	673.804	4	VHKECCHGDLLECADDRADLAK	XL:O-Aldehyde-H2O@266;Carbamidomethyl@268;Carbamidomethyl@269;Carbamidomethyl@276	-0.793884	17.7	0.14
	654.821	6	7.1598	P02769	K235	541.312	2	ALKAWSVAR	XL:O-Aldehyde-H2O@235	-1.69298	34.8	0.00036	P02769	K266	898.07	3	VHKECCHGDLLECADDRADLAK	XL:O-Aldehyde-H2O@266;Carbamidomethyl@268;Carbamidomethyl@269;Carbamidomethyl@276	-1.67625	23	0.00069
	654.99	6	8.66732	P02769	K235	541.313	2	ALKAWSVAR	XL:O-Aldehyde-H2O@235	-2.43192	34.8	0.00024	P02769	K266	898.071	3	VHKECCHGDLLECADDRADLAK	XL:O-Aldehyde-H2O@266;Carbamidomethyl@268;Carbamidomethyl@269;Carbamidomethyl@276	-2.90109	18.4	0.0029
	654.823	6	9.58698	P02769	K235	541.312	2	ALKAWSVAR	XL:O-Aldehyde-H2O@235	-0.584561	29.5	0.00031	P02769	K266	673.805	4	VHKECCHGDLLECADDRADLAK	XL:O-Aldehyde-H2O@266;Carbamidomethyl@268;Carbamidomethyl@269;Carbamidomethyl@276	-1.98117	24.7	0.007
	654.823	6	9.86704	P02769	K235	541.315	2	ALKAWSVAR	XL:O-Aldehyde-H2O@235	-7.23503	33.2	0.00055	P02769	K266	898.076	3	VHKECCHGDLLECADDRADLAK	XL:O-Aldehyde-H2O@266;Carbamidomethyl@268;Carbamidomethyl@269;Carbamidomethyl@276	-7.91179	14.2	0.14
	786.181	5	0.411928	P02769	K235	541.314	2	ALKAWSVAR	XL:O-Aldehyde-H2O@235	-4.64874	32.7	0.00027	P02769	K266	673.807	4	VHKECCHGDLLECADDRADLAK	XL:O-Aldehyde-H2O@266;Carbamidomethyl@268;Carbamidomethyl@269;Carbamidomethyl@276	-6.13665	26.4	0.01
	785.982	5	2.49532	P02769	K235	541.312	2	ALKAWSVAR	XL:O-Aldehyde-H2O@235	-1.32351	30.6	0.00011	P02769	K266	673.803	4	VHKECCHGDLLECADDRADLAK	XL:O-Aldehyde-H2O@266;Carbamidomethyl@268;Carbamidomethyl@269;Carbamidomethyl@276	-0.348651	16.4	0.15
	785.781	5	2.40209	P02769	K235	541.312	2	ALKAWSVAR	XL:O-Aldehyde-H2O@235	-1.87771	34.5	0.00012	P02769	K266	673.805	4	VHKECCHGDLLECADDRADLAK	XL:O-Aldehyde-H2O@266;Carbamidomethyl@268;Carbamidomethyl@269;Carbamidomethyl@276	-2.57481	24.1	0.0036
	785.783	5	4.03536	P02769	K235	541.314	2	ALKAWSVAR	XL:O-Aldehyde-H2O@235	-5.75715	33.5	0.00026	P02769	K266	673.807	4	VHKECCHGDLLECADDRADLAK	XL:O-Aldehyde-H2O@266;Carbamidomethyl@268;Carbamidomethyl@269;Carbamidomethyl@276	-5.3946	25.4	0.0026
	785.783	5	4.65755	P02769	K235	541.312	2	ALKAWSVAR	XL:O-Aldehyde-H2O@235	-2.06245	29.1	0.00011	P02769	K266	673.804	4	VHKECCHGDLLECADDRADLAK	XL:O-Aldehyde-H2O@266;Carbamidomethyl@268;Carbamidomethyl@269;Carbamidomethyl@276	-1.23912	19.5	0.033
	785.784	5	6.05749	P02769	K235	541.312	2	ALKAWSVAR	XL:O-Aldehyde-H2O@235	-2.06245	25.9	0.00083	P02769	K266	673.805	4	VHKECCHGDLLECADDRADLAK	XL:O-Aldehyde-H2O@266;Carbamidomethyl@268;Carbamidomethyl@269;Carbamidomethyl@276	-2.12958	24.9	0.0012
	785.784	5	6.52414	P02769	K235	541.312	2	ALKAWSVAR	XL:O-Aldehyde-H2O@235	-0.584561	29.6	0.00036	P02769	K266	898.069	3	VHKECCHGDLLECADDRADLAK	XL:O-Aldehyde-H2O@266;Carbamidomethyl@268;Carbamidomethyl@269;Carbamidomethyl@276	-0.674097	25.1	0.00092
	785.785	5	7.22411	P02769	K235	541.312	2	ALKAWSVAR	XL:O-Aldehyde-H2O@235	-0.954034	32.8	0.00025	P02769	K266	898.07	3	VHKECCHGDLLECADDRADLAK	XL:O-Aldehyde-H2O@266;Carbamidomethyl@268;Carbamidomethyl@269;Carbamidomethyl@276	-1.23085	31.4	1.2e-05
	785.585	5	8.45457	P02769	K235	541.313	2	ALKAWSVAR	XL:O-Aldehyde-H2O@235	-2.43192	31.8	0.00082	P02769	K266	898.071	3	VHKECCHGDLLECADDRADLAK	XL:O-Aldehyde-H2O@266;Carbamidomethyl@268;Carbamidomethyl@269;Carbamidomethyl@276	-2.90109	20.5	0.0045
	785.586	5	9.77707	P02769	K235	541.312	2	ALKAWSVAR	XL:O-Aldehyde-H2O@235	-1.69298	32.7	0.00035	P02769	K266	673.804	4	VHKECCHGDLLECADDRADLAK	XL:O-Aldehyde-H2O@266;Carbamidomethyl@268;Carbamidomethyl@269;Carbamidomethyl@276	-1.83276	21.4	0.0061
	785.587	5	10.166	P02769	K235	541.314	2	ALKAWSVAR	XL:O-Aldehyde-H2O@235	-4.46401	35.3	0.00019	P02769	K266	898.073	3	VHKECCHGDLLECADDRADLAK	XL:O-Aldehyde-H2O@266;Carbamidomethyl@268;Carbamidomethyl@269;Carbamidomethyl@276	-5.46212	25.5	0.0011
	785.589	5	13.2778	P02769	K235	541.313	2	ALKAWSVAR	XL:O-Aldehyde-H2O@235	-3.54033	30	4.3e-05	P02769	K266	673.805	4	VHKECCHGDLLECADDRADLAK	XL:O-Aldehyde-H2O@266;Carbamidomethyl@268;Carbamidomethyl@269;Carbamidomethyl@276	-2.87163	17.3	0.046
	785.59	5	14.6003	P02769	K235	541.312	2	ALKAWSVAR	XL:O-Aldehyde-H2O@235	-1.87771	30.4	0.00059	P02769	K266	898.069	3	VHKECCHGDLLECADDRADLAK	XL:O-Aldehyde-H2O@266;Carbamidomethyl@268;Carbamidomethyl@269;Carbamidomethyl@276	-1.00815	19.9	0.017
	981.974	4	2.14105	P02769	K235	541.313	2	ALKAWSVAR	XL:O-Aldehyde-H2O@235	-2.43192	25.9	0.0029	P02769	K266	1346.6	2	VHKECCHGDLLECADDRADLAK	XL:O-Aldehyde-H2O@266;Carbamidomethyl@268;Carbamidomethyl@269;Carbamidomethyl@276	-3.22761	27.9	4e-06
	982.226	4	3.21405	P02769	K235	541.314	2	ALKAWSVAR	XL:O-Aldehyde-H2O@235	-5.20295	16.2	0.0034	P02769	K266	1346.61	2	VHKECCHGDLLECADDRADLAK	XL:O-Aldehyde-H2O@266;Carbamidomethyl@268;Carbamidomethyl@269;Carbamidomethyl@276	-4.34152	22.7	8.5e-05
	981.73	4	8.22457	P02769	K235	541.312	2	ALKAWSVAR	XL:O-Aldehyde-H2O@235	-1.50824	24.7	0.00041	P02769	K266	1346.6	2	VHKECCHGDLLECADDRADLAK	XL:O-Aldehyde-H2O@266;Carbamidomethyl@268;Carbamidomethyl@269;Carbamidomethyl@276	-3.22761	17.8	0.0037
	981.732	4	10.8385	P02769	K235	541.312	2	ALKAWSVAR	XL:O-Aldehyde-H2O@235	-1.87771	33.4	0.00015	P02769	K266	1346.6	2	VHKECCHGDLLECADDRADLAK	XL:O-Aldehyde-H2O@266;Carbamidomethyl@268;Carbamidomethyl@269;Carbamidomethyl@276	-2.1137	27	5.6e-06
	786.211	5	-0.602296	P02769	K523	851.078	3	RPCFSALTPDETYVPKAFDEK	Carbamidomethyl@510;XL:O-Aldehyde-H2O@523	-1.05536	17.8	0.016	P02769	K548	611.874	2	KQTALVELLK	XL:O-Aldehyde-H2O@548	-0.794881	25.5	5.4e-05
	792.37	5	10.2097	P02769	K266	731.976	3	VHKECCHGDLLECADDR	XL:O-Aldehyde-H2O@266;Carbamidomethyl@268;Carbamidomethyl@269;Carbamidomethyl@276	-1.64569	28.8	2.1e-06	P02769	K299	806.908	2	LKECCDKPLLEK	XL:O-Aldehyde-H2O@299;Carbamidomethyl@301;Carbamidomethyl@302	-0.741693	36.3	6.2e-06
	792.37	5	10.2097	P02769	K266	731.976	3	VHKECCHGDLLECADDR	XL:O-Aldehyde-H2O@266;Carbamidomethyl@268;Carbamidomethyl@269;Carbamidomethyl@276	-0.825992	25.7	1.3e-05	P02769	K299	806.909	2	LKECCDKPLLEK	XL:O-Aldehyde-H2O@299;Carbamidomethyl@301;Carbamidomethyl@302	-2.35278	25.3	4.7e-05
	661.646	6	5.99738	P02769	K266	731.977	3	VHKECCHGDLLECADDR	XL:O-Aldehyde-H2O@266;Carbamidomethyl@268;Carbamidomethyl@269;Carbamidomethyl@276	-2.46539	25.1	7.5e-06	P02769	K489	540.621	3	LCVLHEKTPVSEK	Carbamidomethyl@484;XL:O-Aldehyde-H2O@489	-1.41328	17.5	0.041
	661.481	6	8.75532	P02769	K266	731.98	3	VHKECCHGDLLECADDR	XL:O-Aldehyde-H2O@266;Carbamidomethyl@268;Carbamidomethyl@269;Carbamidomethyl@276	-6.154	27.4	4.3e-05	P02769	K489	810.43	2	LCVLHEKTPVSEK	Carbamidomethyl@484;XL:O-Aldehyde-H2O@489	-4.29933	34	2e-06
	793.765	5	-5.65563	P02769	K266	731.976	3	VHKECCHGDLLECADDR	XL:O-Aldehyde-H2O@266;Carbamidomethyl@268;Carbamidomethyl@269;Carbamidomethyl@276	-1.23584	23.9	0.00011	P02769	K489	810.428	2	LCVLHEKTPVSEK	Carbamidomethyl@484;XL:O-Aldehyde-H2O@489	-1.9549	36.1	5.4e-07
	793.975	5	5.8304	P02769	K266	731.976	3	VHKECCHGDLLECADDR	XL:O-Aldehyde-H2O@266;Carbamidomethyl@268;Carbamidomethyl@269;Carbamidomethyl@276	-0.962609	23.4	2.2e-05	P02769	K489	810.427	2	LCVLHEKTPVSEK	Carbamidomethyl@484;XL:O-Aldehyde-H2O@489	-0.844381	36.2	5.2e-06
	793.774	5	6.2009	P02769	K266	1097.46	2	VHKECCHGDLLECADDR	XL:O-Aldehyde-H2O@266;Carbamidomethyl@268;Carbamidomethyl@269;Carbamidomethyl@276	-1.13457	30.3	4.9e-07	P02769	K489	810.428	2	LCVLHEKTPVSEK	Carbamidomethyl@484;XL:O-Aldehyde-H2O@489	-1.21456	40.2	5.6e-06
	793.776	5	8.04868	P02769	K266	731.977	3	VHKECCHGDLLECADDR	XL:O-Aldehyde-H2O@266;Carbamidomethyl@268;Carbamidomethyl@269;Carbamidomethyl@276	-1.91892	30.8	7e-07	P02769	K489	810.428	2	LCVLHEKTPVSEK	Carbamidomethyl@484;XL:O-Aldehyde-H2O@489	-1.9549	45.1	3.2e-07
	793.579	5	12.7324	P02769	K266	1097.46	2	VHKECCHGDLLECADDR	XL:O-Aldehyde-H2O@266;Carbamidomethyl@268;Carbamidomethyl@269;Carbamidomethyl@276	-0.0411354	29.6	9.4e-07	P02769	K489	810.428	2	LCVLHEKTPVSEK	Carbamidomethyl@484;XL:O-Aldehyde-H2O@489	-1.83151	36.8	1.7e-06
	991.967	4	7.23593	P02769	K266	1097.46	2	VHKECCHGDLLECADDR	XL:O-Aldehyde-H2O@266;Carbamidomethyl@268;Carbamidomethyl@269;Carbamidomethyl@276	-1.13457	34.9	6.6e-09	P02769	K489	810.428	2	LCVLHEKTPVSEK	Carbamidomethyl@484;XL:O-Aldehyde-H2O@489	-1.9549	41.6	6.2e-06
	991.973	4	12.9024	P02769	K266	1097.46	2	VHKECCHGDLLECADDR	XL:O-Aldehyde-H2O@266;Carbamidomethyl@268;Carbamidomethyl@269;Carbamidomethyl@276	-0.314494	36.6	7.3e-09	P02769	K489	810.427	2	LCVLHEKTPVSEK	Carbamidomethyl@484;XL:O-Aldehyde-H2O@489	-0.597598	41.4	1.6e-06
	794.559	5	2.75752	P02769	K117	733.289	3	ETYGDMADCCEKQEPER	Carbamidomethyl@114;Carbamidomethyl@115;XL:O-Aldehyde-H2O@117	-2.56899	25.6	1.9e-06	P02769	K489	810.428	2	LCVLHEKTPVSEK	Carbamidomethyl@484;XL:O-Aldehyde-H2O@489	-1.83151	32.2	2.9e-05
	794.56	5	3.60358	P02769	K117	733.289	3	ETYGDMADCCEKQEPER	Carbamidomethyl@114;Carbamidomethyl@115;XL:O-Aldehyde-H2O@117	-2.70537	25.5	1.3e-06	P02769	K489	810.428	2	LCVLHEKTPVSEK	Carbamidomethyl@484;XL:O-Aldehyde-H2O@489	-1.09116	25.9	5.5e-05
	794.761	5	5.00268	P02769	K117	733.29	3	ETYGDMADCCEKQEPER	Carbamidomethyl@114;Carbamidomethyl@115;XL:O-Aldehyde-H2O@117	-3.65997	25.4	7e-06	P02769	K489	810.429	2	LCVLHEKTPVSEK	Carbamidomethyl@484;XL:O-Aldehyde-H2O@489	-2.57186	29.9	1.5e-05
	794.561	5	5.06495	P02769	K117	733.288	3	ETYGDMADCCEKQEPER	Carbamidomethyl@114;Carbamidomethyl@115;XL:O-Aldehyde-H2O@117	-1.61439	23.9	2.1e-06	P02769	K489	810.43	2	LCVLHEKTPVSEK	Carbamidomethyl@484;XL:O-Aldehyde-H2O@489	-3.55899	36.5	1.9e-06
	794.362	5	8.12766	P02769	K117	733.288	3	ETYGDMADCCEKQEPER	Carbamidomethyl@114;Carbamidomethyl@115;XL:O-Aldehyde-H2O@117	-1.75077	34.4	7.4e-08	P02769	K489	810.428	2	LCVLHEKTPVSEK	Carbamidomethyl@484;XL:O-Aldehyde-H2O@489	-1.21456	25.3	4.2e-05
	993.197	4	2.49926	P02769	K117	1099.43	2	ETYGDMADCCEKQEPER	Carbamidomethyl@114;Carbamidomethyl@115;XL:O-Aldehyde-H2O@117	-0.740348	31	1.4e-07	P02769	K489	810.427	2	LCVLHEKTPVSEK	Carbamidomethyl@484;XL:O-Aldehyde-H2O@489	-0.844381	41.9	3.3e-06
	993.199	4	4.16019	P02769	K117	1099.43	2	ETYGDMADCCEKQEPER	Carbamidomethyl@114;Carbamidomethyl@115;XL:O-Aldehyde-H2O@117	-0.831304	28.3	2e-07	P02769	K489	810.428	2	LCVLHEKTPVSEK	Carbamidomethyl@484;XL:O-Aldehyde-H2O@489	-1.09116	33	2.4e-05
	992.702	4	8.50029	P02769	K117	1099.43	2	ETYGDMADCCEKQEPER	Carbamidomethyl@114;Carbamidomethyl@115;XL:O-Aldehyde-H2O@117	-2.65043	41.5	6.8e-10	P02769	K489	810.43	2	LCVLHEKTPVSEK	Carbamidomethyl@484;XL:O-Aldehyde-H2O@489	-3.68238	44.3	1.3e-06
	992.955	4	10.5446	P02769	K117	1099.43	2	ETYGDMADCCEKQEPER	Carbamidomethyl@114;Carbamidomethyl@115;XL:O-Aldehyde-H2O@117	-2.65043	27	4.3e-07	P02769	K489	810.43	2	LCVLHEKTPVSEK	Carbamidomethyl@484;XL:O-Aldehyde-H2O@489	-3.55899	42	1.4e-06
	795.381	5	-5.32556	P02769	K266	731.976	3	VHKECCHGDLLECADDR	XL:O-Aldehyde-H2O@266;Carbamidomethyl@268;Carbamidomethyl@269;Carbamidomethyl@276	-1.64569	24.5	9.1e-05	P02769	K401	813.965	2	LKHLVDEPQNLIK	XL:O-Aldehyde-H2O@401	-1.07792	32.2	1.4e-05
	797.958	5	1.44921	P02769	K117	738.62	3	ETYGDMADCCEKQEPER	Oxidation@111;Carbamidomethyl@114;Carbamidomethyl@115;XL:O-Aldehyde-H2O@117	-1.41562	13.4	0.0028	P02769	K489	810.426	2	LCVLHEKTPVSEK	Carbamidomethyl@484;XL:O-Aldehyde-H2O@489	0.883104	31.6	5e-06
	797.759	5	4.11491	P02769	K117	738.62	3	ETYGDMADCCEKQEPER	Oxidation@111;Carbamidomethyl@114;Carbamidomethyl@115;XL:O-Aldehyde-H2O@117	-1.95717	28.5	3.3e-07	P02769	K489	810.426	2	LCVLHEKTPVSEK	Carbamidomethyl@484;XL:O-Aldehyde-H2O@489	0.883104	21.7	0.0046
	797.759	5	4.19152	P02769	K117	738.62	3	ETYGDMADCCEKQEPER	Oxidation@111;Carbamidomethyl@114;Carbamidomethyl@115;XL:O-Aldehyde-H2O@117	-2.22795	18	4.9e-05	P02769	K489	810.428	2	LCVLHEKTPVSEK	Carbamidomethyl@484;XL:O-Aldehyde-H2O@489	-1.09116	18.4	0.0014
	797.759	5	4.42133	P02769	K117	738.621	3	ETYGDMADCCEKQEPER	Oxidation@111;Carbamidomethyl@114;Carbamidomethyl@115;XL:O-Aldehyde-H2O@117	-2.49872	18.1	7.1e-05	P02769	K489	810.426	2	LCVLHEKTPVSEK	Carbamidomethyl@484;XL:O-Aldehyde-H2O@489	1.25328	21.7	0.0002
	797.76	5	4.95757	P02769	K117	738.621	3	ETYGDMADCCEKQEPER	Oxidation@111;Carbamidomethyl@114;Carbamidomethyl@115;XL:O-Aldehyde-H2O@117	-2.90488	35.9	5.8e-09	P02769	K489	810.428	2	LCVLHEKTPVSEK	Carbamidomethyl@484;XL:O-Aldehyde-H2O@489	-1.46134	36.3	2.3e-06
	797.76	5	5.26399	P02769	K117	738.62	3	ETYGDMADCCEKQEPER	Oxidation@111;Carbamidomethyl@114;Carbamidomethyl@115;XL:O-Aldehyde-H2O@117	-1.55101	23.9	2.2e-05	P02769	K489	810.428	2	LCVLHEKTPVSEK	Carbamidomethyl@484;XL:O-Aldehyde-H2O@489	-2.0783	27.3	0.00019
	797.761	5	6.56628	P02769	K117	738.621	3	ETYGDMADCCEKQEPER	Oxidation@111;Carbamidomethyl@114;Carbamidomethyl@115;XL:O-Aldehyde-H2O@117	-2.36333	30.4	3.3e-07	P02769	K489	810.43	2	LCVLHEKTPVSEK	Carbamidomethyl@484;XL:O-Aldehyde-H2O@489	-3.68238	28.1	2.2e-05
	797.762	5	7.79196	P02769	K117	738.62	3	ETYGDMADCCEKQEPER	Oxidation@111;Carbamidomethyl@114;Carbamidomethyl@115;XL:O-Aldehyde-H2O@117	-1.82178	26	1.3e-07	P02769	K489	810.428	2	LCVLHEKTPVSEK	Carbamidomethyl@484;XL:O-Aldehyde-H2O@489	-1.58473	24.6	0.0001
	797.564	5	11.0729	P02769	K117	738.623	3	ETYGDMADCCEKQEPER	Oxidation@111;Carbamidomethyl@114;Carbamidomethyl@115;XL:O-Aldehyde-H2O@117	-5.07107	19	3.7e-05	P02769	K489	810.431	2	LCVLHEKTPVSEK	Carbamidomethyl@484;XL:O-Aldehyde-H2O@489	-4.66951	21.5	0.00034
	797.564	5	11.6093	P02769	K117	738.62	3	ETYGDMADCCEKQEPER	Oxidation@111;Carbamidomethyl@114;Carbamidomethyl@115;XL:O-Aldehyde-H2O@117	-1.28023	28.1	9.2e-07	P02769	K489	810.426	2	LCVLHEKTPVSEK	Carbamidomethyl@484;XL:O-Aldehyde-H2O@489	0.63632	30.2	4.7e-05
	797.565	5	12.9119	P02769	K117	738.62	3	ETYGDMADCCEKQEPER	Oxidation@111;Carbamidomethyl@114;Carbamidomethyl@115;XL:O-Aldehyde-H2O@117	-1.6864	37.7	5e-09	P02769	K489	810.429	2	LCVLHEKTPVSEK	Carbamidomethyl@484;XL:O-Aldehyde-H2O@489	-2.81864	32.5	2.1e-06
	797.565	5	12.9119	P02769	K117	738.621	3	ETYGDMADCCEKQEPER	Oxidation@111;Carbamidomethyl@114;Carbamidomethyl@115;XL:O-Aldehyde-H2O@117	-3.31104	18.6	0.00018	P02769	K489	810.426	2	LCVLHEKTPVSEK	Carbamidomethyl@484;XL:O-Aldehyde-H2O@489	0.512928	30.7	3.8e-05
	996.947	4	4.17953	P02769	K117	1107.43	2	ETYGDMADCCEKQEPER	Oxidation@111;Carbamidomethyl@114;Carbamidomethyl@115;XL:O-Aldehyde-H2O@117	-1.94744	40.3	1.7e-10	P02769	K489	810.429	2	LCVLHEKTPVSEK	Carbamidomethyl@484;XL:O-Aldehyde-H2O@489	-2.32508	41.2	5.8e-07
	996.947	4	4.3021	P02769	K117	1107.43	2	ETYGDMADCCEKQEPER	Oxidation@111;Carbamidomethyl@114;Carbamidomethyl@115;XL:O-Aldehyde-H2O@117	-1.49594	26.9	2.8e-07	P02769	K489	810.429	2	LCVLHEKTPVSEK	Carbamidomethyl@484;XL:O-Aldehyde-H2O@489	-2.69525	41.1	1.7e-07
	996.947	4	4.3021	P02769	K117	1107.43	2	ETYGDMADCCEKQEPER	Oxidation@111;Carbamidomethyl@114;Carbamidomethyl@115;XL:O-Aldehyde-H2O@117	-1.94744	28.8	1.2e-07	P02769	K489	810.429	2	LCVLHEKTPVSEK	Carbamidomethyl@484;XL:O-Aldehyde-H2O@489	-2.32508	38.5	3.8e-06
	996.948	4	5.52778	P02769	K117	1107.43	2	ETYGDMADCCEKQEPER	Oxidation@111;Carbamidomethyl@114;Carbamidomethyl@115;XL:O-Aldehyde-H2O@117	-1.58624	33.4	1.7e-08	P02769	K489	810.428	2	LCVLHEKTPVSEK	Carbamidomethyl@484;XL:O-Aldehyde-H2O@489	-2.20169	42.3	9.5e-07
	996.949	4	5.89549	P02769	K117	1107.43	2	ETYGDMADCCEKQEPER	Oxidation@111;Carbamidomethyl@114;Carbamidomethyl@115;XL:O-Aldehyde-H2O@117	-2.03774	27.2	8.7e-07	P02769	K489	810.428	2	LCVLHEKTPVSEK	Carbamidomethyl@484;XL:O-Aldehyde-H2O@489	-1.9549	43.8	7.1e-07
	996.95	4	7.18246	P02769	K117	1107.43	2	ETYGDMADCCEKQEPER	Oxidation@111;Carbamidomethyl@114;Carbamidomethyl@115;XL:O-Aldehyde-H2O@117	-1.13474	25.5	3.2e-08	P02769	K489	810.428	2	LCVLHEKTPVSEK	Carbamidomethyl@484;XL:O-Aldehyde-H2O@489	-1.46134	40.5	5.5e-06
	996.95	4	7.24374	P02769	K117	1107.43	2	ETYGDMADCCEKQEPER	Oxidation@111;Carbamidomethyl@114;Carbamidomethyl@115;XL:O-Aldehyde-H2O@117	-1.04444	36.9	3.8e-09	P02769	K489	810.428	2	LCVLHEKTPVSEK	Carbamidomethyl@484;XL:O-Aldehyde-H2O@489	-1.70812	43.7	2.1e-06
	996.952	4	9.02099	P02769	K117	1107.43	2	ETYGDMADCCEKQEPER	Oxidation@111;Carbamidomethyl@114;Carbamidomethyl@115;XL:O-Aldehyde-H2O@117	-2.21833	33.9	2.4e-08	P02769	K489	810.428	2	LCVLHEKTPVSEK	Carbamidomethyl@484;XL:O-Aldehyde-H2O@489	-1.83151	42.3	6.1e-07
	996.952	4	9.02099	P02769	K117	1107.43	2	ETYGDMADCCEKQEPER	Oxidation@111;Carbamidomethyl@114;Carbamidomethyl@115;XL:O-Aldehyde-H2O@117	-1.76684	33.2	2.2e-08	P02769	K489	810.428	2	LCVLHEKTPVSEK	Carbamidomethyl@484;XL:O-Aldehyde-H2O@489	-1.70812	38	8.1e-05
	996.953	4	10.6144	P02769	K117	1107.43	2	ETYGDMADCCEKQEPER	Oxidation@111;Carbamidomethyl@114;Carbamidomethyl@115;XL:O-Aldehyde-H2O@117	-1.13474	28.7	2.9e-07	P02769	K489	810.428	2	LCVLHEKTPVSEK	Carbamidomethyl@484;XL:O-Aldehyde-H2O@489	-1.46134	41.7	2.4e-06
	996.702	4	10.4173	P02769	K117	1107.43	2	ETYGDMADCCEKQEPER	Oxidation@111;Carbamidomethyl@114;Carbamidomethyl@115;XL:O-Aldehyde-H2O@117	-1.22504	31.8	7e-08	P02769	K489	810.428	2	LCVLHEKTPVSEK	Carbamidomethyl@484;XL:O-Aldehyde-H2O@489	-1.09116	45.1	1.4e-06
	996.703	4	11.2755	P02769	K117	1107.42	2	ETYGDMADCCEKQEPER	Oxidation@111;Carbamidomethyl@114;Carbamidomethyl@115;XL:O-Aldehyde-H2O@117	0.400349	34.6	2.3e-08	P02769	K489	810.428	2	LCVLHEKTPVSEK	Carbamidomethyl@484;XL:O-Aldehyde-H2O@489	-1.09116	40.4	1.3e-06
	996.703	4	11.5207	P02769	K117	1107.43	2	ETYGDMADCCEKQEPER	Oxidation@111;Carbamidomethyl@114;Carbamidomethyl@115;XL:O-Aldehyde-H2O@117	-0.954144	38	2.4e-08	P02769	K489	810.428	2	LCVLHEKTPVSEK	Carbamidomethyl@484;XL:O-Aldehyde-H2O@489	-1.9549	45.4	9.5e-07
	996.709	4	16.8538	P02769	K117	1107.43	2	ETYGDMADCCEKQEPER	Oxidation@111;Carbamidomethyl@114;Carbamidomethyl@115;XL:O-Aldehyde-H2O@117	-4.29521	33.1	1.6e-08	P02769	K489	810.43	2	LCVLHEKTPVSEK	Carbamidomethyl@484;XL:O-Aldehyde-H2O@489	-4.42272	44.7	4.7e-07
	800.599	5	1.26818	P02769	K138;K140	1016.48	3	DDSPDLPKLKPDPNTLCDEFKADEK	XL:O-Aldehyde-H2O@138;XL:O-Aldehyde-H2O@140;Carbamidomethyl@147	-0.335135	14.9	0.081	P02769	K455	449.262	2	SLGKVGTR	XL:O-Aldehyde-H2O@455	-0.758194	23	0.0009
	800.398	5	1.02365	P02769	K151;K138|K140	1022.48	3	DDSPDLPKLKPDPNTLCDEFKADEK	Carbamidomethyl@147;XL:O-Aldehyde@151;XL:O-Aldehyde-H2O@138|XL:O-Aldehyde-H2O@140	-1.58349	15.2	0.074	P02769	K455	449.262	2	SLGKVGTR	XL:O-Aldehyde-H2O@455	-1.42596	24.3	0.00067
	800.398	5	1.02365	P02769	K138;K140	1016.48	3	DDSPDLPKLKPDPNTLCDEFKADEK	XL:O-Aldehyde-H2O@138;XL:O-Aldehyde-H2O@140;Carbamidomethyl@147	-2.40109	14.1	0.16	P02769	K455	449.262	2	SLGKVGTR	XL:O-Aldehyde-H2O@455	-1.42596	24.3	0.00067
	804.002	5	2.9179	P02769	K138|K140	989.802	3	DDSPDLPKLKPDPNTLCDEFKADEK	Carbamidomethyl@147;XL:O-Aldehyde-H2O@138|XL:O-Aldehyde-H2O@140	0.762196	14.8	0.11	P02769	K455	449.261	2	SLGKVGTR	XL:O-Aldehyde-H2O@455	-0.313019	26.5	0.00045
	1011.03	4	2.48224	P02769	K437	860.487	2	KVPQVSTPTLVEVSR	XL:O-Aldehyde-H2O@437	-1.37228	29	5.6e-06	P02769	K495;K498	1143.56	2	TPVSEKVTKCCTESLVNR	XL:O-Aldehyde-H2O@495;XL:O-Aldehyde@498;Carbamidomethyl@499;Carbamidomethyl@500	-0.471759	27.7	1.3e-06
	815.412	5	2.65857	P02769	K523	851.078	3	RPCFSALTPDETYVPKAFDEK	Carbamidomethyl@510;XL:O-Aldehyde-H2O@523	-1.40785	12	0.18	P02769	K559;K561	734.894	2	HKPKATEEQLK	XL:O-Aldehyde-H2O@559;XL:O-Aldehyde-H2O@561	-1.27093	12	0.084
	512.256	8	3.07942	P02769	K28	425.215	3	DTHKSEIAHR	XL:O-Aldehyde-H2O@28	-1.85981	17.6	0.011	P02769	K309	534.066	5	LKECCDKPLLEKSHCIAEVEK	Carbamidomethyl@301;Carbamidomethyl@302;XL:O-Aldehyde-H2O@309;Carbamidomethyl@312	-1.2126	24.9	0.017
	585.435	7	1.85904	P02769	K28	637.318	2	DTHKSEIAHR	XL:O-Aldehyde-H2O@28	-1.05829	22.2	0.00024	P02769	K309	667.331	4	LKECCDKPLLEKSHCIAEVEK	Carbamidomethyl@301;Carbamidomethyl@302;XL:O-Aldehyde-H2O@309;Carbamidomethyl@312	-1.46648	33.8	0.0004
	585.291	7	1.27698	P02769	K28	425.215	3	DTHKSEIAHR	XL:O-Aldehyde-H2O@28	-1.38946	18.1	0.0033	P02769	K309	667.332	4	LKECCDKPLLEKSHCIAEVEK	Carbamidomethyl@301;Carbamidomethyl@302;XL:O-Aldehyde-H2O@309;Carbamidomethyl@312	-2.51544	23.8	0.041
	585.436	7	3.53001	P02769	K28	637.318	2	DTHKSEIAHR	XL:O-Aldehyde-H2O@28	-0.430656	18.3	0.00043	P02769	K309	667.329	4	LKECCDKPLLEKSHCIAEVEK	Carbamidomethyl@301;Carbamidomethyl@302;XL:O-Aldehyde-H2O@309;Carbamidomethyl@312	1.98009	24.4	0.0072
	585.292	7	2.73944	P02769	K28	425.215	3	DTHKSEIAHR	XL:O-Aldehyde-H2O@28	-1.38946	20.2	0.0022	P02769	K309	667.332	4	LKECCDKPLLEKSHCIAEVEK	Carbamidomethyl@301;Carbamidomethyl@302;XL:O-Aldehyde-H2O@309;Carbamidomethyl@312	-2.06588	30.2	0.0028
	585.436	7	4.05219	P02769	K28	425.216	3	DTHKSEIAHR	XL:O-Aldehyde-H2O@28	-4.6819	14.4	0.11	P02769	K309	667.333	4	LKECCDKPLLEKSHCIAEVEK	Carbamidomethyl@301;Carbamidomethyl@302;XL:O-Aldehyde-H2O@309;Carbamidomethyl@312	-4.16378	18.9	0.12
	585.58	7	5.15548	P02769	K28	425.216	3	DTHKSEIAHR	XL:O-Aldehyde-H2O@28	-3.97638	19	0.0014	P02769	K309	667.332	4	LKECCDKPLLEKSHCIAEVEK	Carbamidomethyl@301;Carbamidomethyl@302;XL:O-Aldehyde-H2O@309;Carbamidomethyl@312	-2.51544	21.7	0.14
	585.293	7	4.2019	P02769	K28	637.319	2	DTHKSEIAHR	XL:O-Aldehyde-H2O@28	-2.31354	24.1	0.00016	P02769	K309	534.067	5	LKECCDKPLLEKSHCIAEVEK	Carbamidomethyl@301;Carbamidomethyl@302;XL:O-Aldehyde-H2O@309;Carbamidomethyl@312	-2.33606	23	0.06
	585.295	7	7.85806	P02769	K28	425.215	3	DTHKSEIAHR	XL:O-Aldehyde-H2O@28	-0.683937	24.6	0.00048	P02769	K309	667.329	4	LKECCDKPLLEKSHCIAEVEK	Carbamidomethyl@301;Carbamidomethyl@302;XL:O-Aldehyde-H2O@309;Carbamidomethyl@312	1.38068	21.4	0.033
	585.296	7	9.63391	P02769	K28	425.215	3	DTHKSEIAHR	XL:O-Aldehyde-H2O@28	-1.38946	21.7	0.0011	P02769	K309	667.331	4	LKECCDKPLLEKSHCIAEVEK	Carbamidomethyl@301;Carbamidomethyl@302;XL:O-Aldehyde-H2O@309;Carbamidomethyl@312	-1.16678	24.1	0.023
	682.671	6	0.996689	P02769	K28	637.319	2	DTHKSEIAHR	XL:O-Aldehyde-H2O@28	-2.47045	27.7	7.8e-06	P02769	K309	667.332	4	LKECCDKPLLEKSHCIAEVEK	Carbamidomethyl@301;Carbamidomethyl@302;XL:O-Aldehyde-H2O@309;Carbamidomethyl@312	-2.51544	28.6	0.003
	682.675	6	6.369	P02769	K28	637.319	2	DTHKSEIAHR	XL:O-Aldehyde-H2O@28	-1.84282	24.2	0.00022	P02769	K309	667.331	4	LKECCDKPLLEKSHCIAEVEK	Carbamidomethyl@301;Carbamidomethyl@302;XL:O-Aldehyde-H2O@309;Carbamidomethyl@312	-1.76618	28	0.0057
	819.207	5	2.93973	P02769	K28	637.318	2	DTHKSEIAHR	XL:O-Aldehyde-H2O@28	-0.901378	21.6	0.00058	P02769	K309	889.439	3	LKECCDKPLLEKSHCIAEVEK	Carbamidomethyl@301;Carbamidomethyl@302;XL:O-Aldehyde-H2O@309;Carbamidomethyl@312	-1.53317	26.8	0.00025
	819.208	5	4.35708	P02769	K28	637.318	2	DTHKSEIAHR	XL:O-Aldehyde-H2O@28	-0.901378	24.7	7.8e-05	P02769	K309	889.438	3	LKECCDKPLLEKSHCIAEVEK	Carbamidomethyl@301;Carbamidomethyl@302;XL:O-Aldehyde-H2O@309;Carbamidomethyl@312	-0.521299	25.6	0.0007
	819.41	5	6.08675	P02769	K28	637.319	2	DTHKSEIAHR	XL:O-Aldehyde-H2O@28	-1.52901	24.1	9.9e-05	P02769	K309	889.439	3	LKECCDKPLLEKSHCIAEVEK	Carbamidomethyl@301;Carbamidomethyl@302;XL:O-Aldehyde-H2O@309;Carbamidomethyl@312	-1.42074	17.3	0.054
	819.209	5	6.14741	P02769	K28	637.319	2	DTHKSEIAHR	XL:O-Aldehyde-H2O@28	-2.15664	19.9	0.00031	P02769	K309	889.439	3	LKECCDKPLLEKSHCIAEVEK	Carbamidomethyl@301;Carbamidomethyl@302;XL:O-Aldehyde-H2O@309;Carbamidomethyl@312	-1.08345	21.5	0.0063
	819.209	5	6.14741	P02769	K28	637.319	2	DTHKSEIAHR	XL:O-Aldehyde-H2O@28	-1.99973	22	0.0004	P02769	K309	889.44	3	LKECCDKPLLEKSHCIAEVEK	Carbamidomethyl@301;Carbamidomethyl@302;XL:O-Aldehyde-H2O@309;Carbamidomethyl@312	-2.99476	18.3	0.049
	819.008	5	5.38733	P02769	K28	637.32	2	DTHKSEIAHR	XL:O-Aldehyde-H2O@28	-2.94117	22.7	8.2e-05	P02769	K309	889.441	3	LKECCDKPLLEKSHCIAEVEK	Carbamidomethyl@301;Carbamidomethyl@302;XL:O-Aldehyde-H2O@309;Carbamidomethyl@312	-3.55691	16.6	0.095
	819.008	5	5.38733	P02769	K28	637.319	2	DTHKSEIAHR	XL:O-Aldehyde-H2O@28	-2.31354	21.8	0.00072	P02769	K304|K309	889.439	3	LKECCDKPLLEKSHCIAEVEK	Carbamidomethyl@301;Carbamidomethyl@302;Carbamidomethyl@312;XL:O-Aldehyde-H2O@304|XL:O-Aldehyde-H2O@309	-1.75803	17.3	0.12
	819.01	5	8.37194	P02769	K28	637.319	2	DTHKSEIAHR	XL:O-Aldehyde-H2O@28	-1.52901	29	3.6e-06	P02769	K309	889.438	3	LKECCDKPLLEKSHCIAEVEK	Carbamidomethyl@301;Carbamidomethyl@302;XL:O-Aldehyde-H2O@309;Carbamidomethyl@312	0.0408538	29.3	6.3e-05
	819.011	5	8.96887	P02769	K28	637.318	2	DTHKSEIAHR	XL:O-Aldehyde-H2O@28	-1.05829	24.5	0.00023	P02769	K309	889.439	3	LKECCDKPLLEKSHCIAEVEK	Carbamidomethyl@301;Carbamidomethyl@302;XL:O-Aldehyde-H2O@309;Carbamidomethyl@312	-1.30831	25.8	0.00055
	819.011	5	9.41656	P02769	K28	637.318	2	DTHKSEIAHR	XL:O-Aldehyde-H2O@28	-0.744471	22.5	0.0005	P02769	K309	889.439	3	LKECCDKPLLEKSHCIAEVEK	Carbamidomethyl@301;Carbamidomethyl@302;XL:O-Aldehyde-H2O@309;Carbamidomethyl@312	-1.08345	21.2	0.0059
	819.011	5	9.71502	P02769	K28	637.318	2	DTHKSEIAHR	XL:O-Aldehyde-H2O@28	-0.901378	29.6	1.1e-05	P02769	K309	889.439	3	LKECCDKPLLEKSHCIAEVEK	Carbamidomethyl@301;Carbamidomethyl@302;XL:O-Aldehyde-H2O@309;Carbamidomethyl@312	-1.75803	27	0.00027
	819.013	5	11.5058	P02769	K28	637.319	2	DTHKSEIAHR	XL:O-Aldehyde-H2O@28	-1.3721	22	0.00091	P02769	K309	889.44	3	LKECCDKPLLEKSHCIAEVEK	Carbamidomethyl@301;Carbamidomethyl@302;XL:O-Aldehyde-H2O@309;Carbamidomethyl@312	-2.32018	19.1	0.051
	1023.76	4	9.13454	P02769	K28	637.32	2	DTHKSEIAHR	XL:O-Aldehyde-H2O@28	-3.5688	22.4	0.00086	P02769	K309	1333.66	2	LKECCDKPLLEKSHCIAEVEK	Carbamidomethyl@301;Carbamidomethyl@302;XL:O-Aldehyde-H2O@309;Carbamidomethyl@312	-3.99932	18.9	0.0013
	515.617	8	-0.00828333	P02769	K28	425.216	3	DTHKSEIAHR	XL:O-Aldehyde-H2O@28	-2.80051	19.2	0.0059	P02769	K266	673.804	4	VHKECCHGDLLECADDRADLAK	XL:O-Aldehyde-H2O@266;Carbamidomethyl@268;Carbamidomethyl@269;Carbamidomethyl@276	-0.793884	20.9	0.011
	515.744	8	2.97145	P02769	K28	425.215	3	DTHKSEIAHR	XL:O-Aldehyde-H2O@28	-1.15429	22.8	0.0019	P02769	K266	539.245	5	VHKECCHGDLLECADDRADLAK	XL:O-Aldehyde-H2O@266;Carbamidomethyl@268;Carbamidomethyl@269;Carbamidomethyl@276	-2.10042	22	0.12
	515.619	8	3.19405	P02769	K28	425.215	3	DTHKSEIAHR	XL:O-Aldehyde-H2O@28	-1.15429	17.9	0.0053	P02769	K266	539.244	5	VHKECCHGDLLECADDRADLAK	XL:O-Aldehyde-H2O@266;Carbamidomethyl@268;Carbamidomethyl@269;Carbamidomethyl@276	-0.431425	23.5	0.013
	515.495	8	7.0944	P02769	K28	637.317	2	DTHKSEIAHR	XL:O-Aldehyde-H2O@28	0.981513	21.4	0.00041	P02769	K266	539.245	5	VHKECCHGDLLECADDRADLAK	XL:O-Aldehyde-H2O@266;Carbamidomethyl@268;Carbamidomethyl@269;Carbamidomethyl@276	-2.10042	24.2	0.006
	515.495	8	7.0944	P02769	K28	637.319	2	DTHKSEIAHR	XL:O-Aldehyde-H2O@28	-1.84282	19.4	0.00059	P02769	K266	673.802	4	VHKECCHGDLLECADDRADLAK	XL:O-Aldehyde-H2O@266;Carbamidomethyl@268;Carbamidomethyl@269;Carbamidomethyl@276	1.72911	20.3	0.014
	589.134	7	1.69989	P02769	K28	425.215	3	DTHKSEIAHR	XL:O-Aldehyde-H2O@28	-1.38946	24.1	6.3e-05	P02769	K266	673.805	4	VHKECCHGDLLECADDRADLAK	XL:O-Aldehyde-H2O@266;Carbamidomethyl@268;Carbamidomethyl@269;Carbamidomethyl@276	-1.98117	25.1	0.0086
	589.134	7	1.80367	P02769	K28	425.215	3	DTHKSEIAHR	XL:O-Aldehyde-H2O@28	-1.38946	20.2	0.00048	P02769	K266	673.805	4	VHKECCHGDLLECADDRADLAK	XL:O-Aldehyde-H2O@266;Carbamidomethyl@268;Carbamidomethyl@269;Carbamidomethyl@276	-1.98117	22	0.019
	589.278	7	3.83435	P02769	K28	425.215	3	DTHKSEIAHR	XL:O-Aldehyde-H2O@28	-1.62464	27.3	0.00023	P02769	K266	673.804	4	VHKECCHGDLLECADDRADLAK	XL:O-Aldehyde-H2O@266;Carbamidomethyl@268;Carbamidomethyl@269;Carbamidomethyl@276	-1.38753	23.8	0.0033
	589.135	7	3.46413	P02769	K28	425.215	3	DTHKSEIAHR	XL:O-Aldehyde-H2O@28	-0.919112	26.3	3.2e-05	P02769	K266	673.804	4	VHKECCHGDLLECADDRADLAK	XL:O-Aldehyde-H2O@266;Carbamidomethyl@268;Carbamidomethyl@269;Carbamidomethyl@276	-1.68435	19.6	0.071
	588.991	7	3.71657	P02769	K28	425.214	3	DTHKSEIAHR	XL:O-Aldehyde-H2O@28	-0.448762	22	0.001	P02769	K266	673.803	4	VHKECCHGDLLECADDRADLAK	XL:O-Aldehyde-H2O@266;Carbamidomethyl@268;Carbamidomethyl@269;Carbamidomethyl@276	-0.200239	22.2	0.015
	588.993	7	7.03831	P02769	K28	425.215	3	DTHKSEIAHR	XL:O-Aldehyde-H2O@28	-1.38946	20.2	0.0027	P02769	K266	673.804	4	VHKECCHGDLLECADDRADLAK	XL:O-Aldehyde-H2O@266;Carbamidomethyl@268;Carbamidomethyl@269;Carbamidomethyl@276	-1.53594	22.5	0.018
	588.994	7	7.34972	P02769	K28	425.215	3	DTHKSEIAHR	XL:O-Aldehyde-H2O@28	-1.38946	18.2	0.004	P02769	K266	673.804	4	VHKECCHGDLLECADDRADLAK	XL:O-Aldehyde-H2O@266;Carbamidomethyl@268;Carbamidomethyl@269;Carbamidomethyl@276	-0.793884	22.5	0.013
	588.994	7	7.97255	P02769	K28	425.215	3	DTHKSEIAHR	XL:O-Aldehyde-H2O@28	-1.15429	17.5	0.019	P02769	K266	673.805	4	VHKECCHGDLLECADDRADLAK	XL:O-Aldehyde-H2O@266;Carbamidomethyl@268;Carbamidomethyl@269;Carbamidomethyl@276	-2.27799	20	0.027
	588.994	7	8.07635	P02769	K28	637.318	2	DTHKSEIAHR	XL:O-Aldehyde-H2O@28	-0.901378	18.7	0.00049	P02769	K266	673.804	4	VHKECCHGDLLECADDRADLAK	XL:O-Aldehyde-H2O@266;Carbamidomethyl@268;Carbamidomethyl@269;Carbamidomethyl@276	-1.68435	23.8	0.012
	588.994	7	8.49157	P02769	K28	637.319	2	DTHKSEIAHR	XL:O-Aldehyde-H2O@28	-1.21519	23.5	0.00046	P02769	K266	673.805	4	VHKECCHGDLLECADDRADLAK	XL:O-Aldehyde-H2O@266;Carbamidomethyl@268;Carbamidomethyl@269;Carbamidomethyl@276	-1.98117	22.7	0.029
	588.994	7	8.49157	P02769	K28	637.319	2	DTHKSEIAHR	XL:O-Aldehyde-H2O@28	-1.3721	23.9	7.9e-05	P02769	K266	539.245	5	VHKECCHGDLLECADDRADLAK	XL:O-Aldehyde-H2O@266;Carbamidomethyl@268;Carbamidomethyl@269;Carbamidomethyl@276	-1.91498	20.9	0.15
	588.999	7	16.2769	P02769	K28	637.318	2	DTHKSEIAHR	XL:O-Aldehyde-H2O@28	-1.05829	17.1	0.0016	P02769	K266	673.805	4	VHKECCHGDLLECADDRADLAK	XL:O-Aldehyde-H2O@266;Carbamidomethyl@268;Carbamidomethyl@269;Carbamidomethyl@276	-2.72322	30.5	0.00018
	687.154	6	0.650498	P02769	K28	637.319	2	DTHKSEIAHR	XL:O-Aldehyde-H2O@28	-1.3721	24.5	0.00023	P02769	K266	898.071	3	VHKECCHGDLLECADDRADLAK	XL:O-Aldehyde-H2O@266;Carbamidomethyl@268;Carbamidomethyl@269;Carbamidomethyl@276	-2.12164	22.2	0.0023
	687.155	6	1.80689	P02769	K28	637.319	2	DTHKSEIAHR	XL:O-Aldehyde-H2O@28	-1.3721	23.1	1.1e-05	P02769	K266	898.072	3	VHKECCHGDLLECADDRADLAK	XL:O-Aldehyde-H2O@266;Carbamidomethyl@268;Carbamidomethyl@269;Carbamidomethyl@276	-4.12593	17	0.012
	686.989	6	3.74945	P02769	K28	637.319	2	DTHKSEIAHR	XL:O-Aldehyde-H2O@28	-1.84282	28.4	5.2e-06	P02769	K266	898.071	3	VHKECCHGDLLECADDRADLAK	XL:O-Aldehyde-H2O@266;Carbamidomethyl@268;Carbamidomethyl@269;Carbamidomethyl@276	-2.12164	14.8	0.049
	687.157	6	4.74236	P02769	K28	637.318	2	DTHKSEIAHR	XL:O-Aldehyde-H2O@28	-0.901378	26.5	1.3e-05	P02769	K266	898.071	3	VHKECCHGDLLECADDRADLAK	XL:O-Aldehyde-H2O@266;Carbamidomethyl@268;Carbamidomethyl@269;Carbamidomethyl@276	-2.34434	17.1	0.013
	686.989	6	4.72818	P02769	K28	637.319	2	DTHKSEIAHR	XL:O-Aldehyde-H2O@28	-2.15664	23.7	0.00018	P02769	K266	898.071	3	VHKECCHGDLLECADDRADLAK	XL:O-Aldehyde-H2O@266;Carbamidomethyl@268;Carbamidomethyl@269;Carbamidomethyl@276	-2.67839	18.1	0.03
	686.99	6	4.81716	P02769	K28	637.319	2	DTHKSEIAHR	XL:O-Aldehyde-H2O@28	-1.3721	22.7	0.00027	P02769	K266	673.804	4	VHKECCHGDLLECADDRADLAK	XL:O-Aldehyde-H2O@266;Carbamidomethyl@268;Carbamidomethyl@269;Carbamidomethyl@276	-0.793884	32.3	0.00034
	686.99	6	6.24076	P02769	K28	637.318	2	DTHKSEIAHR	XL:O-Aldehyde-H2O@28	-1.05829	24	0.00018	P02769	K266	898.07	3	VHKECCHGDLLECADDRADLAK	XL:O-Aldehyde-H2O@266;Carbamidomethyl@268;Carbamidomethyl@269;Carbamidomethyl@276	-2.01029	20.4	0.012
	686.991	6	7.30846	P02769	K28	637.319	2	DTHKSEIAHR	XL:O-Aldehyde-H2O@28	-2.15664	29.5	3.9e-06	P02769	K266	898.07	3	VHKECCHGDLLECADDRADLAK	XL:O-Aldehyde-H2O@266;Carbamidomethyl@268;Carbamidomethyl@269;Carbamidomethyl@276	-1.5649	14.5	0.17
	686.992	6	7.84231	P02769	K28	637.318	2	DTHKSEIAHR	XL:O-Aldehyde-H2O@28	-0.587564	30.5	2.9e-06	P02769	K266	673.803	4	VHKECCHGDLLECADDRADLAK	XL:O-Aldehyde-H2O@266;Carbamidomethyl@268;Carbamidomethyl@269;Carbamidomethyl@276	-0.200239	29.2	0.00038
	686.992	6	7.84231	P02769	K28	637.319	2	DTHKSEIAHR	XL:O-Aldehyde-H2O@28	-1.52901	31	4.1e-06	P02769	K266	898.07	3	VHKECCHGDLLECADDRADLAK	XL:O-Aldehyde-H2O@266;Carbamidomethyl@268;Carbamidomethyl@269;Carbamidomethyl@276	-2.01029	20.9	0.0019
	686.992	6	8.10924	P02769	K28	637.319	2	DTHKSEIAHR	XL:O-Aldehyde-H2O@28	-1.52901	24.1	0.00019	P02769	K266	673.805	4	VHKECCHGDLLECADDRADLAK	XL:O-Aldehyde-H2O@266;Carbamidomethyl@268;Carbamidomethyl@269;Carbamidomethyl@276	-1.98117	20.9	0.016
	686.992	6	8.82104	P02769	K28	637.319	2	DTHKSEIAHR	XL:O-Aldehyde-H2O@28	-1.21519	23.4	0.00066	P02769	K266	898.071	3	VHKECCHGDLLECADDRADLAK	XL:O-Aldehyde-H2O@266;Carbamidomethyl@268;Carbamidomethyl@269;Carbamidomethyl@276	-2.12164	14.8	0.077
	686.993	6	10.5116	P02769	K28	637.319	2	DTHKSEIAHR	XL:O-Aldehyde-H2O@28	-2.15664	14.3	0.017	P02769	K266	898.073	3	VHKECCHGDLLECADDRADLAK	XL:O-Aldehyde-H2O@266;Carbamidomethyl@268;Carbamidomethyl@269;Carbamidomethyl@276	-5.46212	16.2	0.039
	824.181	5	-1.52652	P02769	K28	637.319	2	DTHKSEIAHR	XL:O-Aldehyde-H2O@28	-1.52901	18.8	0.0016	P02769	K266	898.07	3	VHKECCHGDLLECADDRADLAK	XL:O-Aldehyde-H2O@266;Carbamidomethyl@268;Carbamidomethyl@269;Carbamidomethyl@276	-2.01029	15.3	0.052
	824.384	5	1.30605	P02769	K28	637.321	2	DTHKSEIAHR	XL:O-Aldehyde-H2O@28	-4.19642	22.9	0.00026	P02769	K266	898.072	3	VHKECCHGDLLECADDRADLAK	XL:O-Aldehyde-H2O@266;Carbamidomethyl@268;Carbamidomethyl@269;Carbamidomethyl@276	-3.68054	19.1	0.015
	824.384	5	1.38018	P02769	K28	637.318	2	DTHKSEIAHR	XL:O-Aldehyde-H2O@28	-0.901378	19.2	0.0026	P02769	K266	898.069	3	VHKECCHGDLLECADDRADLAK	XL:O-Aldehyde-H2O@266;Carbamidomethyl@268;Carbamidomethyl@269;Carbamidomethyl@276	-0.785447	23.5	0.0011
	824.586	5	3.02559	P02769	K28	637.319	2	DTHKSEIAHR	XL:O-Aldehyde-H2O@28	-1.84282	25.5	3.6e-05	P02769	K266	898.07	3	VHKECCHGDLLECADDRADLAK	XL:O-Aldehyde-H2O@266;Carbamidomethyl@268;Carbamidomethyl@269;Carbamidomethyl@276	-1.67625	21	0.0032
	824.385	5	2.26971	P02769	K28	637.318	2	DTHKSEIAHR	XL:O-Aldehyde-H2O@28	-0.273749	27.1	1.8e-05	P02769	K266	898.069	3	VHKECCHGDLLECADDRADLAK	XL:O-Aldehyde-H2O@266;Carbamidomethyl@268;Carbamidomethyl@269;Carbamidomethyl@276	-0.562747	23.5	0.00023
	824.386	5	4.04879	P02769	K28	637.318	2	DTHKSEIAHR	XL:O-Aldehyde-H2O@28	-0.587564	27.6	2.7e-05	P02769	K266	898.07	3	VHKECCHGDLLECADDRADLAK	XL:O-Aldehyde-H2O@266;Carbamidomethyl@268;Carbamidomethyl@269;Carbamidomethyl@276	-1.1195	19.7	0.0075
	824.386	5	4.41943	P02769	K28	637.319	2	DTHKSEIAHR	XL:O-Aldehyde-H2O@28	-1.21519	22.7	0.00099	P02769	K266	898.069	3	VHKECCHGDLLECADDRADLAK	XL:O-Aldehyde-H2O@266;Carbamidomethyl@268;Carbamidomethyl@269;Carbamidomethyl@276	-1.00815	28.2	0.00016
	823.984	5	2.90761	P02769	K28	637.319	2	DTHKSEIAHR	XL:O-Aldehyde-H2O@28	-1.84282	24.3	1.3e-05	P02769	K266	898.071	3	VHKECCHGDLLECADDRADLAK	XL:O-Aldehyde-H2O@266;Carbamidomethyl@268;Carbamidomethyl@269;Carbamidomethyl@276	-2.34434	14.3	0.06
	824.185	5	4.10858	P02769	K28	637.319	2	DTHKSEIAHR	XL:O-Aldehyde-H2O@28	-1.52901	21.8	0.0007	P02769	K266	898.069	3	VHKECCHGDLLECADDRADLAK	XL:O-Aldehyde-H2O@266;Carbamidomethyl@268;Carbamidomethyl@269;Carbamidomethyl@276	-1.00815	24.1	0.00017
	824.188	5	6.70369	P02769	K28	637.319	2	DTHKSEIAHR	XL:O-Aldehyde-H2O@28	-2.31354	28.3	2e-05	P02769	K266	898.071	3	VHKECCHGDLLECADDRADLAK	XL:O-Aldehyde-H2O@266;Carbamidomethyl@268;Carbamidomethyl@269;Carbamidomethyl@276	-2.34434	20.9	0.0023
	824.389	5	7.75519	P02769	K28	637.32	2	DTHKSEIAHR	XL:O-Aldehyde-H2O@28	-3.88261	23.7	1.6e-05	P02769	K266	898.072	3	VHKECCHGDLLECADDRADLAK	XL:O-Aldehyde-H2O@266;Carbamidomethyl@268;Carbamidomethyl@269;Carbamidomethyl@276	-4.12593	13.3	0.14
	824.189	5	8.55734	P02769	K28	637.318	2	DTHKSEIAHR	XL:O-Aldehyde-H2O@28	-1.05829	23.7	5.8e-05	P02769	K266	673.804	4	VHKECCHGDLLECADDRADLAK	XL:O-Aldehyde-H2O@266;Carbamidomethyl@268;Carbamidomethyl@269;Carbamidomethyl@276	-1.53594	20.3	0.011
	824.189	5	8.85393	P02769	K28	637.319	2	DTHKSEIAHR	XL:O-Aldehyde-H2O@28	-1.52901	23.2	0.0002	P02769	K266	898.07	3	VHKECCHGDLLECADDRADLAK	XL:O-Aldehyde-H2O@266;Carbamidomethyl@268;Carbamidomethyl@269;Carbamidomethyl@276	-1.1195	16.3	0.032
	824.189	5	9.07637	P02769	K28	637.318	2	DTHKSEIAHR	XL:O-Aldehyde-H2O@28	-0.744471	27.5	5.7e-06	P02769	K266	898.069	3	VHKECCHGDLLECADDRADLAK	XL:O-Aldehyde-H2O@266;Carbamidomethyl@268;Carbamidomethyl@269;Carbamidomethyl@276	-1.00815	14.6	0.1
	824.19	5	9.22466	P02769	K28	637.318	2	DTHKSEIAHR	XL:O-Aldehyde-H2O@28	-1.05829	23.3	0.00016	P02769	K266	898.07	3	VHKECCHGDLLECADDRADLAK	XL:O-Aldehyde-H2O@266;Carbamidomethyl@268;Carbamidomethyl@269;Carbamidomethyl@276	-1.67625	25.5	0.00055
	824.19	5	9.37295	P02769	K28	637.319	2	DTHKSEIAHR	XL:O-Aldehyde-H2O@28	-1.3721	22.8	0.00031	P02769	K266	898.07	3	VHKECCHGDLLECADDRADLAK	XL:O-Aldehyde-H2O@266;Carbamidomethyl@268;Carbamidomethyl@269;Carbamidomethyl@276	-1.89894	19.2	0.022
	824.19	5	9.59539	P02769	K28	637.319	2	DTHKSEIAHR	XL:O-Aldehyde-H2O@28	-1.3721	23.9	8.4e-05	P02769	K266	898.07	3	VHKECCHGDLLECADDRADLAK	XL:O-Aldehyde-H2O@266;Carbamidomethyl@268;Carbamidomethyl@269;Carbamidomethyl@276	-1.67625	25.2	0.00025
	824.19	5	9.59539	P02769	K28	637.319	2	DTHKSEIAHR	XL:O-Aldehyde-H2O@28	-1.52901	22	0.0002	P02769	K266	898.07	3	VHKECCHGDLLECADDRADLAK	XL:O-Aldehyde-H2O@266;Carbamidomethyl@268;Carbamidomethyl@269;Carbamidomethyl@276	-1.45355	18.8	0.0077
	824.19	5	9.81783	P02769	K28	637.318	2	DTHKSEIAHR	XL:O-Aldehyde-H2O@28	-1.05829	30.1	2.5e-06	P02769	K266	898.069	3	VHKECCHGDLLECADDRADLAK	XL:O-Aldehyde-H2O@266;Carbamidomethyl@268;Carbamidomethyl@269;Carbamidomethyl@276	-1.00815	19.4	0.019
	589.138	7	13.42	P02769	K228	638.312	2	CASIQKFGER	Carbamidomethyl@223;XL:O-Aldehyde-H2O@228	-1.4811	19.9	0.001	P02769	K266	673.805	4	VHKECCHGDLLECADDRADLAK	XL:O-Aldehyde-H2O@266;Carbamidomethyl@268;Carbamidomethyl@269;Carbamidomethyl@276	-2.87163	20.8	0.03
	687.32	6	3.22284	P02769	K228	638.314	2	CASIQKFGER	Carbamidomethyl@223;XL:O-Aldehyde-H2O@228	-4.61435	29.8	0.00011	P02769	K266	898.073	3	VHKECCHGDLLECADDRADLAK	XL:O-Aldehyde-H2O@266;Carbamidomethyl@268;Carbamidomethyl@269;Carbamidomethyl@276	-5.01673	16.3	0.017
	687.159	6	12.4595	P02769	K228	638.312	2	CASIQKFGER	Carbamidomethyl@223;XL:O-Aldehyde-H2O@228	-1.63776	42.5	7.4e-06	P02769	K266	898.071	3	VHKECCHGDLLECADDRADLAK	XL:O-Aldehyde-H2O@266;Carbamidomethyl@268;Carbamidomethyl@269;Carbamidomethyl@276	-2.23299	23.8	0.0014
	824.782	5	2.87015	P02769	K228	638.312	2	CASIQKFGER	Carbamidomethyl@223;XL:O-Aldehyde-H2O@228	-1.79442	39.9	2.7e-05	P02769	K266	898.07	3	VHKECCHGDLLECADDRADLAK	XL:O-Aldehyde-H2O@266;Carbamidomethyl@268;Carbamidomethyl@269;Carbamidomethyl@276	-1.67625	22.1	0.0024
	824.581	5	2.55908	P02769	K228	638.313	2	CASIQKFGER	Carbamidomethyl@223;XL:O-Aldehyde-H2O@228	-2.42108	39	6e-05	P02769	K266	898.072	3	VHKECCHGDLLECADDRADLAK	XL:O-Aldehyde-H2O@266;Carbamidomethyl@268;Carbamidomethyl@269;Carbamidomethyl@276	-3.56919	18.6	0.027
	824.582	5	2.78141	P02769	K228	638.312	2	CASIQKFGER	Carbamidomethyl@223;XL:O-Aldehyde-H2O@228	-1.79442	30.5	0.00012	P02769	K266	673.805	4	VHKECCHGDLLECADDRADLAK	XL:O-Aldehyde-H2O@266;Carbamidomethyl@268;Carbamidomethyl@269;Carbamidomethyl@276	-1.98117	17	0.16
	824.787	5	8.94571	P02769	K228	638.312	2	CASIQKFGER	Carbamidomethyl@223;XL:O-Aldehyde-H2O@228	-1.95109	34.1	1e-05	P02769	K266	898.07	3	VHKECCHGDLLECADDRADLAK	XL:O-Aldehyde-H2O@266;Carbamidomethyl@268;Carbamidomethyl@269;Carbamidomethyl@276	-1.67625	23.1	0.0043
	824.389	5	12.1811	P02769	K228	638.312	2	CASIQKFGER	Carbamidomethyl@223;XL:O-Aldehyde-H2O@228	-1.4811	39.7	0.00011	P02769	K266	898.071	3	VHKECCHGDLLECADDRADLAK	XL:O-Aldehyde-H2O@266;Carbamidomethyl@268;Carbamidomethyl@269;Carbamidomethyl@276	-2.56704	24.2	0.00099
	1030.47	4	1.03563	P02769	K228	638.312	2	CASIQKFGER	Carbamidomethyl@223;XL:O-Aldehyde-H2O@228	-2.10775	35.7	6.6e-05	P02769	K266	1346.6	2	VHKECCHGDLLECADDRADLAK	XL:O-Aldehyde-H2O@266;Carbamidomethyl@268;Carbamidomethyl@269;Carbamidomethyl@276	-1.51961	31.1	9.2e-07
	1030.24	4	15.4904	P02769	K228	638.312	2	CASIQKFGER	Carbamidomethyl@223;XL:O-Aldehyde-H2O@228	-1.4811	34.8	2.7e-05	P02769	K266	1346.6	2	VHKECCHGDLLECADDRADLAK	XL:O-Aldehyde-H2O@266;Carbamidomethyl@268;Carbamidomethyl@269;Carbamidomethyl@276	-1.96518	27.2	8.7e-06
	519.139	8	13.2813	P02769	K36	443.888	3	FKDLGEEHFK	XL:O-Aldehyde-H2O@36	-1.10265	28.5	0.0016	P02769	K309	667.332	4	LKECCDKPLLEKSHCIAEVEK	Carbamidomethyl@301;Carbamidomethyl@302;XL:O-Aldehyde-H2O@309;Carbamidomethyl@312	-2.06588	30	0.0018
	593.294	7	2.44681	P02769	K36	665.33	2	FKDLGEEHFK	XL:O-Aldehyde-H2O@36	-4.46757	25.9	6.4e-05	P02769	K309	534.067	5	LKECCDKPLLEKSHCIAEVEK	Carbamidomethyl@301;Carbamidomethyl@302;XL:O-Aldehyde-H2O@309;Carbamidomethyl@312	-3.64675	23	0.037
	593.295	7	2.65291	P02769	K36	665.329	2	FKDLGEEHFK	XL:O-Aldehyde-H2O@36	-2.81426	28.2	1.5e-05	P02769	K309	667.333	4	LKECCDKPLLEKSHCIAEVEK	Carbamidomethyl@301;Carbamidomethyl@302;XL:O-Aldehyde-H2O@309;Carbamidomethyl@312	-3.71423	20.2	0.17
	593.583	7	5.96337	P02769	K36	665.329	2	FKDLGEEHFK	XL:O-Aldehyde-H2O@36	-2.36336	33.9	5.1e-06	P02769	K309	534.067	5	LKECCDKPLLEKSHCIAEVEK	Carbamidomethyl@301;Carbamidomethyl@302;XL:O-Aldehyde-H2O@309;Carbamidomethyl@312	-1.77433	20.5	0.072
	692.345	6	5.14257	P02769	K36	665.329	2	FKDLGEEHFK	XL:O-Aldehyde-H2O@36	-2.36336	34.9	4.3e-06	P02769	K309	889.439	3	LKECCDKPLLEKSHCIAEVEK	Carbamidomethyl@301;Carbamidomethyl@302;XL:O-Aldehyde-H2O@309;Carbamidomethyl@312	-1.98289	20.2	0.014
	692.178	6	4.42213	P02769	K36	665.33	2	FKDLGEEHFK	XL:O-Aldehyde-H2O@36	-3.86637	24.6	0.00016	P02769	K304|K309	889.439	3	LKECCDKPLLEKSHCIAEVEK	Carbamidomethyl@301;Carbamidomethyl@302;Carbamidomethyl@312;XL:O-Aldehyde-H2O@304|XL:O-Aldehyde-H2O@309	-1.87046	17.3	0.0099
	691.845	6	7.83946	P02769	K36	665.33	2	FKDLGEEHFK	XL:O-Aldehyde-H2O@36	-3.26517	32.8	5.8e-06	P02769	K309	889.44	3	LKECCDKPLLEKSHCIAEVEK	Carbamidomethyl@301;Carbamidomethyl@302;XL:O-Aldehyde-H2O@309;Carbamidomethyl@312	-2.54504	28	9.7e-05
	830.409	5	1.57006	P02769	K36	665.329	2	FKDLGEEHFK	XL:O-Aldehyde-H2O@36	-1.91246	32.9	6.6e-05	P02769	K304|K309	889.439	3	LKECCDKPLLEKSHCIAEVEK	Carbamidomethyl@301;Carbamidomethyl@302;Carbamidomethyl@312;XL:O-Aldehyde-H2O@304|XL:O-Aldehyde-H2O@309	-1.98289	21.8	0.0035
	830.21	5	3.24818	P02769	K36	665.328	2	FKDLGEEHFK	XL:O-Aldehyde-H2O@36	-1.31125	32	4.2e-05	P02769	K309	889.44	3	LKECCDKPLLEKSHCIAEVEK	Carbamidomethyl@301;Carbamidomethyl@302;XL:O-Aldehyde-H2O@309;Carbamidomethyl@312	-2.20775	22	0.0033
	830.21	5	3.54261	P02769	K36	665.329	2	FKDLGEEHFK	XL:O-Aldehyde-H2O@36	-2.36336	35	6.4e-05	P02769	K309	889.44	3	LKECCDKPLLEKSHCIAEVEK	Carbamidomethyl@301;Carbamidomethyl@302;XL:O-Aldehyde-H2O@309;Carbamidomethyl@312	-2.88233	30.7	2.6e-05
	830.213	5	7.22298	P02769	K36	665.328	2	FKDLGEEHFK	XL:O-Aldehyde-H2O@36	-1.31125	31.1	0.00014	P02769	K309	889.44	3	LKECCDKPLLEKSHCIAEVEK	Carbamidomethyl@301;Carbamidomethyl@302;XL:O-Aldehyde-H2O@309;Carbamidomethyl@312	-2.32018	17.9	0.011
	830.013	5	7.72487	P02769	K36	665.331	2	FKDLGEEHFK	XL:O-Aldehyde-H2O@36	-5.36938	32.3	6.5e-06	P02769	K309	889.443	3	LKECCDKPLLEKSHCIAEVEK	Carbamidomethyl@301;Carbamidomethyl@302;XL:O-Aldehyde-H2O@309;Carbamidomethyl@312	-5.8055	20.4	0.018
	697.513	6	1.26997	P02769	K235	541.312	2	ALKAWSVAR	XL:O-Aldehyde-H2O@235	-0.954034	32.5	0.00022	P02769	K263;K266	766.357	4	LVTDLTKVHKECCHGDLLECADDR	Carbamidomethyl@268;Carbamidomethyl@269;Carbamidomethyl@276;XL:O-Aldehyde@263&XL:O-Aldehyde-H2O@266|XL:O-Aldehyde-H2O@263&XL:O-Aldehyde@266	-1.48525	19.6	0.087
	697.352	6	10.1956	P02769	K235	541.314	2	ALKAWSVAR	XL:O-Aldehyde-H2O@235	-5.57242	35.7	0.00027	P02769	K263;K266	766.361	4	LVTDLTKVHKECCHGDLLECADDR	XL:O-Aldehyde-H2O@263;XL:O-Aldehyde@266;Carbamidomethyl@268;Carbamidomethyl@269;Carbamidomethyl@276	-6.05229	18.8	0.11
	836.613	5	1.63817	P02769	K235	541.312	2	ALKAWSVAR	XL:O-Aldehyde-H2O@235	-1.32351	30.4	0.00026	P02769	K263;K266	1021.47	3	LVTDLTKVHKECCHGDLLECADDR	XL:O-Aldehyde@263;XL:O-Aldehyde-H2O@266;Carbamidomethyl@268;Carbamidomethyl@269;Carbamidomethyl@276	-2.68546	21.4	7.4e-05
	1045.77	4	3.67157	P02769	K235	541.312	2	ALKAWSVAR	XL:O-Aldehyde-H2O@235	-1.13877	23.6	0.00029	P02769	K263;K266	1021.47	3	LVTDLTKVHKECCHGDLLECADDR	Carbamidomethyl@268;Carbamidomethyl@269;Carbamidomethyl@276;XL:O-Aldehyde@263&XL:O-Aldehyde-H2O@266|XL:O-Aldehyde-H2O@263&XL:O-Aldehyde@266	-0.727513	19.8	0.0027
	1045.52	4	5.64411	P02769	K235	541.312	2	ALKAWSVAR	XL:O-Aldehyde-H2O@235	-1.50824	32.6	0.00065	P02769	K263;K266	1021.47	3	LVTDLTKVHKECCHGDLLECADDR	Carbamidomethyl@268;Carbamidomethyl@269;Carbamidomethyl@276;XL:O-Aldehyde@263&XL:O-Aldehyde-H2O@266|XL:O-Aldehyde-H2O@263&XL:O-Aldehyde@266	-0.923309	24.1	0.00024
	1055	4	0.754278	P02769	K374	947.933	2	LAKEYEATLEECCAK	XL:O-Aldehyde-H2O@374;Carbamidomethyl@383;Carbamidomethyl@384	-0.947438	40.6	1.4e-07	P02769	K495;K498	1143.56	2	TPVSEKVTKCCTESLVNR	XL:O-Aldehyde-H2O@495;XL:O-Aldehyde@498;Carbamidomethyl@499;Carbamidomethyl@500	-0.821544	26.8	1.3e-05
	1054.75	4	2.24546	P02769	K374	947.935	2	LAKEYEATLEECCAK	XL:O-Aldehyde-H2O@374;Carbamidomethyl@383;Carbamidomethyl@384	-3.69024	41.4	3.7e-07	P02769	K495;K498	1143.56	2	TPVSEKVTKCCTESLVNR	Carbamidomethyl@499;Carbamidomethyl@500;XL:O-Aldehyde@495&XL:O-Aldehyde-H2O@498|XL:O-Aldehyde-H2O@495&XL:O-Aldehyde@498	-3.61981	27.2	1.1e-05
	1070.08	4	7.34522	P02769	K523	1276.11	2	RPCFSALTPDETYVPKAFDEK	Carbamidomethyl@510;XL:O-Aldehyde-H2O@523	-0.458835	16.3	0.0024	P02769	K547;K548	845.512	2	QIKKQTALVELLK	XL:O-Aldehyde@547&XL:O-Aldehyde-H2O@548|XL:O-Aldehyde-H2O@547&XL:O-Aldehyde@548	-1.05779	15	0.013
	718.526	6	2.2504	P02769	K228	638.313	2	CASIQKFGER	Carbamidomethyl@223;XL:O-Aldehyde-H2O@228	-2.26441	32.3	5e-05	P02769	K235	541.312	2	ALKAWSVAR	XL:O-Aldehyde-H2O@235	-2.06245	32.9	7.8e-05	P02769	K374	947.933	2	LAKEYEATLEECCAK	XL:O-Aldehyde-H2O@374;Carbamidomethyl@383;Carbamidomethyl@384	-1.4749	32.7	7.8e-08
	1077.28	4	0.725411	P02769	K228	638.313	2	CASIQKFGER	Carbamidomethyl@223;XL:O-Aldehyde-H2O@228	-2.57774	17.5	0.00022	P02769	K235	541.313	2	ALKAWSVAR	XL:O-Aldehyde-H2O@235	-2.43192	15.7	0.0007	P02769	K374	947.934	2	LAKEYEATLEECCAK	XL:O-Aldehyde-H2O@374;Carbamidomethyl@383;Carbamidomethyl@384	-2.63532	29.6	2.5e-06
	1080.05	4	1.18834	P02769	K336	1269.61	2	DAIPENLPPLTADFAEDKDVCK	XL:O-Aldehyde-H2O@336;Carbamidomethyl@339	-1.7628	9.8	0.093	P02769	K401	813.966	2	LKHLVDEPQNLIK	XL:O-Aldehyde-H2O@401	-1.93791	26.4	9e-05
	1088.02	4	-13.747	P02769	K489	810.428	2	LCVLHEKTPVSEK	Carbamidomethyl@484;XL:O-Aldehyde-H2O@489	-2.20169	28.7	1.5e-05	P02769	K528	1289.62	2	AFDEKLFTFHADICTLPDTEK	XL:O-Aldehyde-H2O@528;Carbamidomethyl@537	-3.06502	15.3	0.0091
	870.834	5	1.06185	P02769	K44	1176.59	3	DLGEEHFKGLVLIAFSQYLQQCPFDEHVK	XL:O-Aldehyde-H2O@44;Carbamidomethyl@58	-5.82005	15.4	0.07	P02769	K155	335.674	2	ADEKK	XL:O-Aldehyde-H2O@155	-0.136419	13.7	0.0079
	870.633	5	1.18795	P02769	K44	882.689	4	DLGEEHFKGLVLIAFSQYLQQCPFDEHVK	XL:O-Aldehyde-H2O@44;Carbamidomethyl@58	-1.63334	26.6	0.0082	P02769	K155	335.674	2	ADEKK	XL:O-Aldehyde-H2O@155	-0.732235	13.2	0.025
	871.039	5	5.77639	P02769	K44	882.69	4	DLGEEHFKGLVLIAFSQYLQQCPFDEHVK	XL:O-Aldehyde-H2O@44;Carbamidomethyl@58	-2.0865	24.4	0.034	P02769	K155	335.674	2	ADEKK	XL:O-Aldehyde-H2O@155	-0.732235	12.8	0.024
	870.644	5	13.5406	P02769	K44	882.69	4	DLGEEHFKGLVLIAFSQYLQQCPFDEHVK	XL:O-Aldehyde-H2O@44;Carbamidomethyl@58	-2.31308	24.4	0.048	P02769	K155	335.674	2	ADEKK	XL:O-Aldehyde-H2O@155	0.161489	16.1	0.021
	874.028	5	1.82402	P02769	K309	889.439	3	LKECCDKPLLEKSHCIAEVEK	Carbamidomethyl@301;Carbamidomethyl@302;XL:O-Aldehyde-H2O@309;Carbamidomethyl@312	-0.97102	24.4	0.0012	P02769	K498	773.872	2	VTKCCTESLVNR	XL:O-Aldehyde-H2O@498;Carbamidomethyl@499;Carbamidomethyl@500	-1.35634	34.6	2.4e-07
	874.193	5	3.75695	P02769	K266	731.977	3	VHKECCHGDLLECADDR	XL:O-Aldehyde-H2O@266;Carbamidomethyl@268;Carbamidomethyl@269;Carbamidomethyl@276	-1.91892	24.9	3.7e-05	P02769	K285	1011.48	2	ADLAKYICDNQDTISSK	XL:O-Aldehyde-H2O@285;Carbamidomethyl@288	-1.817	19.3	0.0008
	625.005	7	2.47234	P02769	K28	425.215	3	DTHKSEIAHR	XL:O-Aldehyde-H2O@28	-1.38946	22.1	0.00074	P02769	K88	589.665	5	TCVADESHAGCEKSLHTLFGDELCK	Carbamidomethyl@77;Carbamidomethyl@86;XL:O-Aldehyde-H2O@88;Carbamidomethyl@99	-1.99759	19	0.027
	625.006	7	3.6461	P02769	K28	637.321	2	DTHKSEIAHR	XL:O-Aldehyde-H2O@28	-4.98095	23.4	0.00038	P02769	K88	589.667	5	TCVADESHAGCEKSLHTLFGDELCK	Carbamidomethyl@77;Carbamidomethyl@86;XL:O-Aldehyde-H2O@88;Carbamidomethyl@99	-5.21974	24.1	0.0046
	729.171	6	1.07828	P02769	K28	637.319	2	DTHKSEIAHR	XL:O-Aldehyde-H2O@28	-1.52901	25.8	8.4e-06	P02769	K88	736.829	4	TCVADESHAGCEKSLHTLFGDELCK	Carbamidomethyl@77;Carbamidomethyl@86;XL:O-Aldehyde-H2O@88;Carbamidomethyl@99	-1.07421	21.8	0.0082
	729.005	6	3.66312	P02769	K28	637.319	2	DTHKSEIAHR	XL:O-Aldehyde-H2O@28	-1.68591	22.8	0.0005	P02769	K88	982.105	3	TCVADESHAGCEKSLHTLFGDELCK	Carbamidomethyl@77;Carbamidomethyl@86;XL:O-Aldehyde-H2O@88;Carbamidomethyl@99	-3.10303	21.8	0.0002
	729.006	6	3.8308	P02769	K28	637.319	2	DTHKSEIAHR	XL:O-Aldehyde-H2O@28	-1.84282	27.5	8.3e-07	P02769	K88	736.831	4	TCVADESHAGCEKSLHTLFGDELCK	Carbamidomethyl@77;Carbamidomethyl@86;XL:O-Aldehyde-H2O@88;Carbamidomethyl@99	-3.78853	23.1	0.0064
	728.839	6	4.32038	P02769	K28	637.319	2	DTHKSEIAHR	XL:O-Aldehyde-H2O@28	-1.84282	23.1	3.2e-05	P02769	K88	736.83	4	TCVADESHAGCEKSLHTLFGDELCK	Carbamidomethyl@77;Carbamidomethyl@86;XL:O-Aldehyde-H2O@88;Carbamidomethyl@99	-2.43137	18.6	0.04
	874.804	5	1.68204	P02769	K28	637.318	2	DTHKSEIAHR	XL:O-Aldehyde-H2O@28	-0.901378	21.6	0.00075	P02769	K88	982.103	3	TCVADESHAGCEKSLHTLFGDELCK	Carbamidomethyl@77;Carbamidomethyl@86;XL:O-Aldehyde-H2O@88;Carbamidomethyl@99	-1.16841	24.1	3.1e-05
	875.019	5	4.74548	P02769	K28	637.318	2	DTHKSEIAHR	XL:O-Aldehyde-H2O@28	-0.430656	24.6	0.0002	P02769	K263;K266	1021.47	3	LVTDLTKVHKECCHGDLLECADDR	Carbamidomethyl@268;Carbamidomethyl@269;Carbamidomethyl@276;XL:O-Aldehyde@263&XL:O-Aldehyde-H2O@266|XL:O-Aldehyde-H2O@263&XL:O-Aldehyde@266	-0.335922	17.5	0.0066
	732.184	6	3.36028	P02769	K228	515.605	3	LRCASIQKFGER	Carbamidomethyl@223;XL:O-Aldehyde-H2O@228	-0.736553	17	0.067	P02769	K266	673.805	4	VHKECCHGDLLECADDRADLAK	XL:O-Aldehyde-H2O@266;Carbamidomethyl@268;Carbamidomethyl@269;Carbamidomethyl@276	-2.4264	24.1	0.0063
	732.519	6	4.41515	P02769	K28	637.319	2	DTHKSEIAHR	XL:O-Aldehyde-H2O@28	-1.99973	21.6	0.00077	P02769	K263	741.848	4	LVTDLTKVHKECCHGDLLECADDR	XL:O-Aldehyde-H2O@263;Carbamidomethyl@268;Carbamidomethyl@269;Carbamidomethyl@276	-2.33619	28.9	0.00094
	732.352	6	5.40325	P02769	K28	637.318	2	DTHKSEIAHR	XL:O-Aldehyde-H2O@28	-1.05829	21.7	0.0012	P02769	K263|K266	988.794	3	LVTDLTKVHKECCHGDLLECADDR	Carbamidomethyl@268;Carbamidomethyl@269;Carbamidomethyl@276;XL:O-Aldehyde-H2O@263|XL:O-Aldehyde-H2O@266	-0.778341	27.1	1.9e-05
	732.52	6	6.41765	P02769	K28	637.318	2	DTHKSEIAHR	XL:O-Aldehyde-H2O@28	-0.901378	15.4	0.011	P02769	K263	988.794	3	LVTDLTKVHKECCHGDLLECADDR	XL:O-Aldehyde-H2O@263;Carbamidomethyl@268;Carbamidomethyl@269;Carbamidomethyl@276	-0.778341	13.5	0.089
	732.353	6	6.15436	P02769	K28	425.215	3	DTHKSEIAHR	XL:O-Aldehyde-H2O@28	-0.683937	27.4	1.1e-05	P02769	K263|K266	741.847	4	LVTDLTKVHKECCHGDLLECADDR	Carbamidomethyl@268;Carbamidomethyl@269;Carbamidomethyl@276;XL:O-Aldehyde-H2O@263|XL:O-Aldehyde-H2O@266	-0.853406	20.8	0.029
	743.519	6	4.1497	P02769	K266	673.805	4	VHKECCHGDLLECADDRADLAK	XL:O-Aldehyde-H2O@266;Carbamidomethyl@268;Carbamidomethyl@269;Carbamidomethyl@276	-1.98117	23.9	0.0081	P02769	K299	806.909	2	LKECCDKPLLEK	XL:O-Aldehyde-H2O@299;Carbamidomethyl@301;Carbamidomethyl@302	-1.6092	33.7	4e-05
	743.527	6	15.4113	P02769	K266	673.807	4	VHKECCHGDLLECADDRADLAK	XL:O-Aldehyde-H2O@266;Carbamidomethyl@268;Carbamidomethyl@269;Carbamidomethyl@276	-5.54301	20.1	0.039	P02769	K299	806.911	2	LKECCDKPLLEK	XL:O-Aldehyde-H2O@299;Carbamidomethyl@301;Carbamidomethyl@302	-4.45957	28.1	4.4e-05
	892.223	5	5.27538	P02769	K266	898.069	3	VHKECCHGDLLECADDRADLAK	XL:O-Aldehyde-H2O@266;Carbamidomethyl@268;Carbamidomethyl@269;Carbamidomethyl@276	-0.896797	17.6	0.0087	P02769	K299	806.908	2	LKECCDKPLLEK	XL:O-Aldehyde-H2O@299;Carbamidomethyl@301;Carbamidomethyl@302	-0.989553	40.1	4.7e-06
	558.897	8	5.13282	P02769	K266	673.803	4	VHKECCHGDLLECADDRADLAK	XL:O-Aldehyde-H2O@266;Carbamidomethyl@268;Carbamidomethyl@269;Carbamidomethyl@276	-0.0518281	16.9	0.19	P02769	K489	405.718	4	LCVLHEKTPVSEK	Carbamidomethyl@484;XL:O-Aldehyde-H2O@489	-1.48852	17.8	0.12
	638.451	7	3.09837	P02769	K266	673.805	4	VHKECCHGDLLECADDRADLAK	XL:O-Aldehyde-H2O@266;Carbamidomethyl@268;Carbamidomethyl@269;Carbamidomethyl@276	-2.87163	24.1	0.01	P02769	K489	810.43	2	LCVLHEKTPVSEK	Carbamidomethyl@484;XL:O-Aldehyde-H2O@489	-3.55899	28.3	5e-05
	638.314	7	13.9618	P02769	K266	673.805	4	VHKECCHGDLLECADDRADLAK	XL:O-Aldehyde-H2O@266;Carbamidomethyl@268;Carbamidomethyl@269;Carbamidomethyl@276	-2.4264	20.8	0.032	P02769	K489	810.428	2	LCVLHEKTPVSEK	Carbamidomethyl@484;XL:O-Aldehyde-H2O@489	-1.9549	25.7	0.00018
	745.025	6	1.73364	P02769	K266	673.805	4	VHKECCHGDLLECADDRADLAK	XL:O-Aldehyde-H2O@266;Carbamidomethyl@268;Carbamidomethyl@269;Carbamidomethyl@276	-2.4264	24.9	0.0081	P02769	K489	810.43	2	LCVLHEKTPVSEK	Carbamidomethyl@484;XL:O-Aldehyde-H2O@489	-3.55899	35.6	5.3e-06
	744.86	6	4.59175	P02769	K266	673.805	4	VHKECCHGDLLECADDRADLAK	XL:O-Aldehyde-H2O@266;Carbamidomethyl@268;Carbamidomethyl@269;Carbamidomethyl@276	-2.27799	17.9	0.1	P02769	K489	810.428	2	LCVLHEKTPVSEK	Carbamidomethyl@484;XL:O-Aldehyde-H2O@489	-1.21456	28.7	6.4e-05
	744.693	6	5.07106	P02769	K266	673.805	4	VHKECCHGDLLECADDRADLAK	XL:O-Aldehyde-H2O@266;Carbamidomethyl@268;Carbamidomethyl@269;Carbamidomethyl@276	-2.4264	20.8	0.016	P02769	K489	810.428	2	LCVLHEKTPVSEK	Carbamidomethyl@484;XL:O-Aldehyde-H2O@489	-1.21456	31.9	5.3e-06
	744.527	6	7.27448	P02769	K266	673.805	4	VHKECCHGDLLECADDRADLAK	XL:O-Aldehyde-H2O@266;Carbamidomethyl@268;Carbamidomethyl@269;Carbamidomethyl@276	-2.87163	23.9	0.011	P02769	K489	810.429	2	LCVLHEKTPVSEK	Carbamidomethyl@484;XL:O-Aldehyde-H2O@489	-2.57186	38.8	1.5e-05
	744.696	6	9.83122	P02769	K266	673.806	4	VHKECCHGDLLECADDRADLAK	XL:O-Aldehyde-H2O@266;Carbamidomethyl@268;Carbamidomethyl@269;Carbamidomethyl@276	-3.31687	26	0.0016	P02769	K489	810.43	2	LCVLHEKTPVSEK	Carbamidomethyl@484;XL:O-Aldehyde-H2O@489	-3.55899	37.1	1.3e-06
	893.215	5	-11.3023	P02769	K266	898.069	3	VHKECCHGDLLECADDRADLAK	XL:O-Aldehyde-H2O@266;Carbamidomethyl@268;Carbamidomethyl@269;Carbamidomethyl@276	-0.896797	13.8	0.045	P02769	K489	810.428	2	LCVLHEKTPVSEK	Carbamidomethyl@484;XL:O-Aldehyde-H2O@489	-1.09116	20.8	0.00025
	893.215	5	-11.3023	P02769	K266	898.068	3	VHKECCHGDLLECADDRADLAK	XL:O-Aldehyde-H2O@266;Carbamidomethyl@268;Carbamidomethyl@269;Carbamidomethyl@276	0.439403	14.2	0.065	P02769	K489	810.428	2	LCVLHEKTPVSEK	Carbamidomethyl@484;XL:O-Aldehyde-H2O@489	-1.70812	20.4	7.2e-05
	893.217	5	-8.56592	P02769	K266	898.069	3	VHKECCHGDLLECADDRADLAK	XL:O-Aldehyde-H2O@266;Carbamidomethyl@268;Carbamidomethyl@269;Carbamidomethyl@276	-0.562747	19.1	0.007	P02769	K489	810.427	2	LCVLHEKTPVSEK	Carbamidomethyl@484;XL:O-Aldehyde-H2O@489	-0.844381	28	9.1e-05
	893.626	5	-0.465218	P02769	K266	898.069	3	VHKECCHGDLLECADDRADLAK	XL:O-Aldehyde-H2O@266;Carbamidomethyl@268;Carbamidomethyl@269;Carbamidomethyl@276	-0.674097	16.2	0.042	P02769	K489	810.428	2	LCVLHEKTPVSEK	Carbamidomethyl@484;XL:O-Aldehyde-H2O@489	-1.83151	36.9	3.4e-06
	893.428	5	2.80339	P02769	K266	898.071	3	VHKECCHGDLLECADDRADLAK	XL:O-Aldehyde-H2O@266;Carbamidomethyl@268;Carbamidomethyl@269;Carbamidomethyl@276	-3.12379	22.7	0.0015	P02769	K489	810.429	2	LCVLHEKTPVSEK	Carbamidomethyl@484;XL:O-Aldehyde-H2O@489	-2.81864	38.7	9e-07
	893.431	5	6.08626	P02769	K266	898.071	3	VHKECCHGDLLECADDRADLAK	XL:O-Aldehyde-H2O@266;Carbamidomethyl@268;Carbamidomethyl@269;Carbamidomethyl@276	-2.34434	21.4	0.0031	P02769	K489	810.428	2	LCVLHEKTPVSEK	Carbamidomethyl@484;XL:O-Aldehyde-H2O@489	-1.9549	41.9	1.8e-06
	893.232	5	8.05732	P02769	K266	898.071	3	VHKECCHGDLLECADDRADLAK	XL:O-Aldehyde-H2O@266;Carbamidomethyl@268;Carbamidomethyl@269;Carbamidomethyl@276	-2.23299	22.5	0.0035	P02769	K489	810.428	2	LCVLHEKTPVSEK	Carbamidomethyl@484;XL:O-Aldehyde-H2O@489	-2.20169	42	2.5e-06
	1116.78	4	1.9173	P02769	K266	1346.6	2	VHKECCHGDLLECADDRADLAK	XL:O-Aldehyde-H2O@266;Carbamidomethyl@268;Carbamidomethyl@269;Carbamidomethyl@276	-1.59387	29.3	4.1e-06	P02769	K489	810.428	2	LCVLHEKTPVSEK	Carbamidomethyl@484;XL:O-Aldehyde-H2O@489	-2.0783	40.1	4.6e-06
	1120.58	4	7.44342	P02769	K420	1305.13	2	QNCDQFEKLGEYGFQNALIVR	Carbamidomethyl@415;XL:O-Aldehyde-H2O@420	-1.6186	27	4e-05	P02769	K437	860.487	2	KVPQVSTPTLVEVSR	XL:O-Aldehyde-H2O@437	-1.37228	22.7	0.00032
	750.21	6	1.02006	P02769	K228	638.313	2	CASIQKFGER	Carbamidomethyl@223;XL:O-Aldehyde-H2O@228	-2.26441	26.6	7.9e-05	P02769	K489	810.428	2	LCVLHEKTPVSEK	Carbamidomethyl@484;XL:O-Aldehyde-H2O@489	-1.09116	24.1	0.00021	P02769	K498	773.871	2	VTKCCTESLVNR	XL:O-Aldehyde-H2O@498;Carbamidomethyl@499;Carbamidomethyl@500	-0.322577	22	0.00011
	750.044	6	2.71743	P02769	K228	638.312	2	CASIQKFGER	Carbamidomethyl@223;XL:O-Aldehyde-H2O@228	-1.79442	31.3	0.00029	P02769	K489	810.428	2	LCVLHEKTPVSEK	Carbamidomethyl@484;XL:O-Aldehyde-H2O@489	-1.83151	35.2	3.9e-06	P02769	K498	773.872	2	VTKCCTESLVNR	XL:O-Aldehyde-H2O@498;Carbamidomethyl@499;Carbamidomethyl@500	-1.61478	34.4	8.4e-07
	749.877	6	3.03	P02769	K228	638.313	2	CASIQKFGER	Carbamidomethyl@223;XL:O-Aldehyde-H2O@228	-2.7344	36.4	4.8e-05	P02769	K489	810.429	2	LCVLHEKTPVSEK	Carbamidomethyl@484;XL:O-Aldehyde-H2O@489	-3.31221	36.3	7e-06	P02769	K498	773.874	2	VTKCCTESLVNR	XL:O-Aldehyde-H2O@498;Carbamidomethyl@499;Carbamidomethyl@500	-2.90698	42.8	5.8e-07
	749.877	6	3.03	P02769	K228	638.313	2	CASIQKFGER	Carbamidomethyl@223;XL:O-Aldehyde-H2O@228	-2.42108	35.6	2.4e-05	P02769	K489	810.429	2	LCVLHEKTPVSEK	Carbamidomethyl@484;XL:O-Aldehyde-H2O@489	-3.18882	35.7	2.3e-06	P02769	K498	773.873	2	VTKCCTESLVNR	XL:O-Aldehyde-H2O@498;Carbamidomethyl@499;Carbamidomethyl@500	-2.51932	31.5	5.7e-07
	900.051	5	0.805774	P02769	K228	638.312	2	CASIQKFGER	Carbamidomethyl@223;XL:O-Aldehyde-H2O@228	-1.95109	27.4	0.00018	P02769	K489	810.428	2	LCVLHEKTPVSEK	Carbamidomethyl@484;XL:O-Aldehyde-H2O@489	-2.20169	34.5	7.1e-06	P02769	K498	773.872	2	VTKCCTESLVNR	XL:O-Aldehyde-H2O@498;Carbamidomethyl@499;Carbamidomethyl@500	-1.48556	27.2	3.5e-05
	900.051	5	0.805774	P02769	K228	638.313	2	CASIQKFGER	Carbamidomethyl@223;XL:O-Aldehyde-H2O@228	-2.26441	25.2	9.1e-05	P02769	K489	810.428	2	LCVLHEKTPVSEK	Carbamidomethyl@484;XL:O-Aldehyde-H2O@489	-1.83151	36.9	8.6e-07	P02769	K498	773.872	2	VTKCCTESLVNR	XL:O-Aldehyde-H2O@498;Carbamidomethyl@499;Carbamidomethyl@500	-1.48556	26.1	9e-06
	899.851	5	1.87837	P02769	K228	638.312	2	CASIQKFGER	Carbamidomethyl@223;XL:O-Aldehyde-H2O@228	-1.95109	34.9	3.8e-05	P02769	K489	810.429	2	LCVLHEKTPVSEK	Carbamidomethyl@484;XL:O-Aldehyde-H2O@489	-2.57186	39.5	1.1e-06	P02769	K498	773.873	2	VTKCCTESLVNR	XL:O-Aldehyde-H2O@498;Carbamidomethyl@499;Carbamidomethyl@500	-1.87322	35.8	8.6e-07
	899.851	5	1.87837	P02769	K228	638.312	2	CASIQKFGER	Carbamidomethyl@223;XL:O-Aldehyde-H2O@228	-0.697783	29.7	6.3e-05	P02769	K489	810.428	2	LCVLHEKTPVSEK	Carbamidomethyl@484;XL:O-Aldehyde-H2O@489	-2.20169	37.7	1.1e-06	P02769	K498	773.872	2	VTKCCTESLVNR	XL:O-Aldehyde-H2O@498;Carbamidomethyl@499;Carbamidomethyl@500	-1.61478	40.8	1.6e-07
	899.852	5	3.23646	P02769	K228	638.313	2	CASIQKFGER	Carbamidomethyl@223;XL:O-Aldehyde-H2O@228	-2.7344	27.4	5.2e-05	P02769	K489	810.429	2	LCVLHEKTPVSEK	Carbamidomethyl@484;XL:O-Aldehyde-H2O@489	-2.32508	37	4.1e-06	P02769	K498	773.873	2	VTKCCTESLVNR	XL:O-Aldehyde-H2O@498;Carbamidomethyl@499;Carbamidomethyl@500	-2.26088	27.2	5.1e-06
	899.652	5	3.35897	P02769	K228	638.313	2	CASIQKFGER	Carbamidomethyl@223;XL:O-Aldehyde-H2O@228	-2.57774	39.1	2.9e-05	P02769	K489	810.43	2	LCVLHEKTPVSEK	Carbamidomethyl@484;XL:O-Aldehyde-H2O@489	-3.92916	39.3	5e-07	P02769	K498	773.874	2	VTKCCTESLVNR	XL:O-Aldehyde-H2O@498;Carbamidomethyl@499;Carbamidomethyl@500	-2.90698	35.6	1.6e-06
	899.652	5	3.35897	P02769	K228	638.313	2	CASIQKFGER	Carbamidomethyl@223;XL:O-Aldehyde-H2O@228	-2.26441	35.9	2.4e-06	P02769	K489	810.43	2	LCVLHEKTPVSEK	Carbamidomethyl@484;XL:O-Aldehyde-H2O@489	-4.05255	37.9	3.3e-06	P02769	K498	773.874	2	VTKCCTESLVNR	XL:O-Aldehyde-H2O@498;Carbamidomethyl@499;Carbamidomethyl@500	-2.90698	36.6	2.9e-07
	1124.56	4	-0.427413	P02769	K228	638.311	2	CASIQKFGER	Carbamidomethyl@223;XL:O-Aldehyde-H2O@228	0.39886	26.6	6.5e-05	P02769	K489	810.428	2	LCVLHEKTPVSEK	Carbamidomethyl@484;XL:O-Aldehyde-H2O@489	-0.967772	39.1	3.5e-07	P02769	K498	773.873	2	VTKCCTESLVNR	XL:O-Aldehyde-H2O@498;Carbamidomethyl@499;Carbamidomethyl@500	-2.26088	29.7	4.9e-06
	648.073	7	1.98836	P02769	K455	449.262	2	SLGKVGTR	XL:O-Aldehyde-H2O@455	-1.20337	29.1	0.0003	P02769	K544	786.401	3	LFTFHADICTLPDTEKQIK	Carbamidomethyl@537;XL:O-Aldehyde-H2O@544	-2.1411	23.3	0.0077	P02769	K548	611.875	2	KQTALVELLK	XL:O-Aldehyde-H2O@548	-1.28518	36.6	1.5e-05
	909.374	5	4.50584	P02769	K117	1099.43	2	ETYGDMADCCEKQEPER	Carbamidomethyl@114;Carbamidomethyl@115;XL:O-Aldehyde-H2O@117	-0.376522	35	7.9e-09	P02769	K266	731.976	3	VHKECCHGDLLECADDR	XL:O-Aldehyde-H2O@266;Carbamidomethyl@268;Carbamidomethyl@269;Carbamidomethyl@276	-0.825992	30.9	2.7e-07
	909.577	5	7.67609	P02769	K117	1099.43	2	ETYGDMADCCEKQEPER	Carbamidomethyl@114;Carbamidomethyl@115;XL:O-Aldehyde-H2O@117	-0.649391	27.2	3.7e-07	P02769	K266	731.976	3	VHKECCHGDLLECADDR	XL:O-Aldehyde-H2O@266;Carbamidomethyl@268;Carbamidomethyl@269;Carbamidomethyl@276	-1.50907	31.2	7.9e-07
	909.851	5	2.88755	P02769	K248	687.87	2	FPKAEFVEVTK	XL:O-Aldehyde-H2O@248	-2.43031	40.6	2e-06	P02769	K297;K299	1039.83	3	YICDNQDTISSKLKECCDKPLLEK	Carbamidomethyl@288;XL:O-Aldehyde-H2O@297;XL:O-Aldehyde-H2O@299;Carbamidomethyl@301;Carbamidomethyl@302	-3.36963	17.7	0.013
	1137.06	4	2.15175	P02769	K248	687.872	2	FPKAEFVEVTK	XL:O-Aldehyde-H2O@248	-4.02944	25	0.00012	P02769	K297;K299	1045.83	3	YICDNQDTISSKLKECCDKPLLEK	Carbamidomethyl@288;Carbamidomethyl@301;Carbamidomethyl@302;XL:O-Aldehyde@297&XL:O-Aldehyde-H2O@299|XL:O-Aldehyde-H2O@297&XL:O-Aldehyde@299	-4.09461	15.1	0.057
	1137.31	4	3.02458	P02769	K248	687.87	2	FPKAEFVEVTK	XL:O-Aldehyde-H2O@248	-1.55805	38.9	2.1e-06	P02769	K297;K299	1559.24	2	YICDNQDTISSKLKECCDKPLLEK	Carbamidomethyl@288;XL:O-Aldehyde-H2O@297;XL:O-Aldehyde-H2O@299;Carbamidomethyl@301;Carbamidomethyl@302	-5.12685	17.3	0.0014
	654.039	7	1.84989	P02769	K138;K140	724.741	5	NECFLSHKDDSPDLPKLKPDPNTLCDEFK	Carbamidomethyl@125;XL:O-Aldehyde-H2O@138;XL:O-Aldehyde-H2O@140;Carbamidomethyl@147	-0.947093	23.2	0.034	P02769	K455	449.262	2	SLGKVGTR	XL:O-Aldehyde-H2O@455	-1.20337	23.8	0.00033
	762.875	6	-0.951135	P02769	K138;K140	905.676	4	NECFLSHKDDSPDLPKLKPDPNTLCDEFK	Carbamidomethyl@125;XL:O-Aldehyde-H2O@138;XL:O-Aldehyde-H2O@140;Carbamidomethyl@147	-3.03874	22.4	0.026	P02769	K455	449.262	2	SLGKVGTR	XL:O-Aldehyde-H2O@455	-2.09372	25.1	0.0003
	762.71	6	1.27848	P02769	K138;K140	905.675	4	NECFLSHKDDSPDLPKLKPDPNTLCDEFK	Carbamidomethyl@125;XL:O-Aldehyde-H2O@138;XL:O-Aldehyde-H2O@140;Carbamidomethyl@147	-1.60335	14.5	0.1	P02769	K455	449.262	2	SLGKVGTR	XL:O-Aldehyde-H2O@455	-1.42596	17.4	0.0042
	762.71	6	1.75926	P02769	K138;K140	905.673	4	NECFLSHKDDSPDLPKLKPDPNTLCDEFK	Carbamidomethyl@125;XL:O-Aldehyde-H2O@138;XL:O-Aldehyde-H2O@140;Carbamidomethyl@147	-0.0575415	22.1	0.029	P02769	K455	449.262	2	SLGKVGTR	XL:O-Aldehyde-H2O@455	-1.20337	22.1	0.00095
	762.542	6	0.944358	P02769	K138;K140	905.674	4	NECFLSHKDDSPDLPKLKPDPNTLCDEFK	Carbamidomethyl@125;XL:O-Aldehyde-H2O@138;XL:O-Aldehyde-H2O@140;Carbamidomethyl@147	-1.16169	21.7	0.028	P02769	K455	449.262	2	SLGKVGTR	XL:O-Aldehyde-H2O@455	-1.42596	26.1	0.00025
	762.542	6	1.1848	P02769	K140;K130|K138	905.675	4	NECFLSHKDDSPDLPKLKPDPNTLCDEFK	Carbamidomethyl@125;XL:O-Aldehyde-H2O@140;Carbamidomethyl@147;XL:O-Aldehyde-H2O@130|XL:O-Aldehyde-H2O@138	-1.38252	20.3	0.03	P02769	K455	449.262	2	SLGKVGTR	XL:O-Aldehyde-H2O@455	-0.980781	24.7	0.0002
	762.543	6	1.66569	P02769	K138;K140	905.674	4	NECFLSHKDDSPDLPKLKPDPNTLCDEFK	Carbamidomethyl@125;XL:O-Aldehyde-H2O@138;XL:O-Aldehyde-H2O@140;Carbamidomethyl@147	-0.609617	24.6	0.011	P02769	K455	449.262	2	SLGKVGTR	XL:O-Aldehyde-H2O@455	-0.758194	27.5	9.4e-05
	762.711	6	2.64069	P02769	K140;K130|K138	905.674	4	NECFLSHKDDSPDLPKLKPDPNTLCDEFK	Carbamidomethyl@125;XL:O-Aldehyde-H2O@140;Carbamidomethyl@147;XL:O-Aldehyde-H2O@130|XL:O-Aldehyde-H2O@138	-0.609617	20.5	0.052	P02769	K455	449.262	2	SLGKVGTR	XL:O-Aldehyde-H2O@455	-1.42596	24	0.00039
	762.712	6	4.16317	P02769	K138;K140	905.676	4	NECFLSHKDDSPDLPKLKPDPNTLCDEFK	Carbamidomethyl@125;XL:O-Aldehyde-H2O@138;XL:O-Aldehyde-H2O@140;Carbamidomethyl@147	-2.48667	19.4	0.17	P02769	K455	449.262	2	SLGKVGTR	XL:O-Aldehyde-H2O@455	-1.42596	25.2	0.00055
	914.85	5	2.40328	P02769	K138;K140	1213.23	3	NECFLSHKDDSPDLPKLKPDPNTLCDEFK	Carbamidomethyl@125;Carbamidomethyl@147;XL:O-Aldehyde@138&XL:O-Aldehyde-H2O@140|XL:O-Aldehyde-H2O@138&XL:O-Aldehyde@140	-2.09364	11.6	0.12	P02769	K455	449.262	2	SLGKVGTR	XL:O-Aldehyde-H2O@455	-1.87113	15.5	0.0019
	914.851	5	2.60365	P02769	K138;K140	1213.23	3	NECFLSHKDDSPDLPKLKPDPNTLCDEFK	Carbamidomethyl@125;XL:O-Aldehyde-H2O@138;XL:O-Aldehyde@140;Carbamidomethyl@147	-1.43425	11.7	0.024	P02769	K455	449.262	2	SLGKVGTR	XL:O-Aldehyde-H2O@455	-1.42596	16.3	0.011
	918.248	5	-1.21389	P02769	K138|K140	1180.56	3	NECFLSHKDDSPDLPKLKPDPNTLCDEFK	Carbamidomethyl@125;Carbamidomethyl@147;XL:O-Aldehyde-H2O@138|XL:O-Aldehyde-H2O@140	-2.00462	13.8	0.037	P02769	K455	449.262	2	SLGKVGTR	XL:O-Aldehyde-H2O@455	-1.64854	19.3	0.0022
	918.452	5	2.19304	P02769	K138|K140	885.669	4	NECFLSHKDDSPDLPKLKPDPNTLCDEFK	Carbamidomethyl@125;Carbamidomethyl@147;XL:O-Aldehyde-H2O@138|XL:O-Aldehyde-H2O@140	-2.49055	20	0.15	P02769	K455	449.262	2	SLGKVGTR	XL:O-Aldehyde-H2O@455	-1.87113	26	0.00053
	1148.06	4	0.99868	P02769	K138	1180.56	3	NECFLSHKDDSPDLPKLKPDPNTLCDEFK	Carbamidomethyl@125;XL:O-Aldehyde-H2O@138;Carbamidomethyl@147	-3.44461	23.9	0.00046	P02769	K455	449.263	2	SLGKVGTR	XL:O-Aldehyde-H2O@455	-4.31958	21.6	0.00026
	767.196	6	1.75105	P02769	K285	674.655	3	ADLAKYICDNQDTISSK	XL:O-Aldehyde-H2O@285;Carbamidomethyl@288	-0.394893	36.5	1e-07	P02769	K309	607.037	4	ECCDKPLLEKSHCIAEVEK	Carbamidomethyl@301;Carbamidomethyl@302;XL:O-Aldehyde-H2O@309;Carbamidomethyl@312	-1.87037	16.3	0.19
	920.836	5	2.7096	P02769	K285	1011.48	2	ADLAKYICDNQDTISSK	XL:O-Aldehyde-H2O@285;Carbamidomethyl@288	-4.09089	11.3	0.091	P02769	K309	1213.07	2	ECCDKPLLEKSHCIAEVEK	Carbamidomethyl@301;Carbamidomethyl@302;XL:O-Aldehyde-H2O@309;Carbamidomethyl@312	-4.24315	16.7	0.0034
	920.433	5	1.02371	P02769	K285	1011.48	2	ADLAKYICDNQDTISSK	XL:O-Aldehyde-H2O@285;Carbamidomethyl@288	-1.32268	19.2	0.0008	P02769	K309	1213.06	2	ECCDKPLLEKSHCIAEVEK	Carbamidomethyl@301;Carbamidomethyl@302;XL:O-Aldehyde-H2O@309;Carbamidomethyl@312	-0.615991	19.3	0.00018
	920.433	5	1.75394	P02769	K285	1011.48	2	ADLAKYICDNQDTISSK	XL:O-Aldehyde-H2O@285;Carbamidomethyl@288	-2.1136	35.6	2.9e-07	P02769	K309	809.047	3	ECCDKPLLEKSHCIAEVEK	Carbamidomethyl@301;Carbamidomethyl@302;XL:O-Aldehyde-H2O@309;Carbamidomethyl@312	-3.05627	22.6	0.00066
	920.635	5	2.76283	P02769	K285	1011.48	2	ADLAKYICDNQDTISSK	XL:O-Aldehyde-H2O@285;Carbamidomethyl@288	-1.32268	21.2	0.00042	P02769	K309	1213.06	2	ECCDKPLLEKSHCIAEVEK	Carbamidomethyl@301;Carbamidomethyl@302;XL:O-Aldehyde-H2O@309;Carbamidomethyl@312	-0.945734	15.2	0.0058
	920.635	5	3.16105	P02769	K285	1011.48	2	ADLAKYICDNQDTISSK	XL:O-Aldehyde-H2O@285;Carbamidomethyl@288	-0.927217	25.9	2.6e-07	P02769	K309	809.046	3	ECCDKPLLEKSHCIAEVEK	Carbamidomethyl@301;Carbamidomethyl@302;XL:O-Aldehyde-H2O@309;Carbamidomethyl@312	-1.82025	16.3	0.0049
	920.236	5	4.92772	P02769	K285	1011.48	2	ADLAKYICDNQDTISSK	XL:O-Aldehyde-H2O@285;Carbamidomethyl@288	-2.80565	35.5	8.6e-08	P02769	K309	809.048	3	ECCDKPLLEKSHCIAEVEK	Carbamidomethyl@301;Carbamidomethyl@302;XL:O-Aldehyde-H2O@309;Carbamidomethyl@312	-3.92148	20.2	0.0019
	920.236	5	4.99411	P02769	K285	1011.48	2	ADLAKYICDNQDTISSK	XL:O-Aldehyde-H2O@285;Carbamidomethyl@288	-2.01473	38	1.6e-08	P02769	K309	809.047	3	ECCDKPLLEKSHCIAEVEK	Carbamidomethyl@301;Carbamidomethyl@302;XL:O-Aldehyde-H2O@309;Carbamidomethyl@312	-2.68547	24.4	0.00018
	920.438	5	6.66636	P02769	K285	1011.48	2	ADLAKYICDNQDTISSK	XL:O-Aldehyde-H2O@285;Carbamidomethyl@288	-1.42154	31.7	1.5e-07	P02769	K309	809.047	3	ECCDKPLLEKSHCIAEVEK	Carbamidomethyl@301;Carbamidomethyl@302;XL:O-Aldehyde-H2O@309;Carbamidomethyl@312	-2.31466	19.2	0.004
	1150.54	4	-2.15891	P02769	K285	1011.48	2	ADLAKYICDNQDTISSK	XL:O-Aldehyde-H2O@285;Carbamidomethyl@288	-0.927217	20.6	0.00011	P02769	K309	1213.06	2	ECCDKPLLEKSHCIAEVEK	Carbamidomethyl@301;Carbamidomethyl@302;XL:O-Aldehyde-H2O@309;Carbamidomethyl@312	-0.698427	18.6	0.00057
	1150.54	4	1.98256	P02769	K285	1011.48	2	ADLAKYICDNQDTISSK	XL:O-Aldehyde-H2O@285;Carbamidomethyl@288	-1.12495	32.4	2.2e-07	P02769	K309	1213.06	2	ECCDKPLLEKSHCIAEVEK	Carbamidomethyl@301;Carbamidomethyl@302;XL:O-Aldehyde-H2O@309;Carbamidomethyl@312	-0.945734	20.1	0.00019
	1150.29	4	1.5444	P02769	K285	1011.48	2	ADLAKYICDNQDTISSK	XL:O-Aldehyde-H2O@285;Carbamidomethyl@288	-1.71814	35.8	1.9e-07	P02769	K309	809.047	3	ECCDKPLLEKSHCIAEVEK	Carbamidomethyl@301;Carbamidomethyl@302;XL:O-Aldehyde-H2O@309;Carbamidomethyl@312	-2.56186	28.7	1.8e-05
	1150.55	4	6.01783	P02769	K285	1011.48	2	ADLAKYICDNQDTISSK	XL:O-Aldehyde-H2O@285;Carbamidomethyl@288	-1.71814	21.7	0.00012	P02769	K309	809.047	3	ECCDKPLLEKSHCIAEVEK	Carbamidomethyl@301;Carbamidomethyl@302;XL:O-Aldehyde-H2O@309;Carbamidomethyl@312	-2.68547	17.9	0.011
	1150.05	4	7.26784	P02769	K285	1011.48	2	ADLAKYICDNQDTISSK	XL:O-Aldehyde-H2O@285;Carbamidomethyl@288	-2.1136	33.6	4.3e-07	P02769	K309	1213.07	2	ECCDKPLLEKSHCIAEVEK	Carbamidomethyl@301;Carbamidomethyl@302;XL:O-Aldehyde-H2O@309;Carbamidomethyl@312	-2.75932	26.6	2.1e-05
	768.036	6	4.04612	P02769	K228	638.312	2	CASIQKFGER	Carbamidomethyl@223;XL:O-Aldehyde-H2O@228	-1.63776	35.6	3.7e-05	P02769	K235	541.312	2	ALKAWSVAR	XL:O-Aldehyde-H2O@235	-1.87771	30.6	0.00031	P02769	K266	731.977	3	VHKECCHGDLLECADDR	XL:O-Aldehyde-H2O@266;Carbamidomethyl@268;Carbamidomethyl@269;Carbamidomethyl@276	-1.91892	25	1.2e-05
	771.725	6	3.13707	P02769	K44	951.482	4	FKDLGEEHFKGLVLIAFSQYLQQCPFDEHVK	XL:O-Aldehyde-H2O@44;Carbamidomethyl@58	-3.46564	32.7	0.00015	P02769	K155	335.674	2	ADEKK	XL:O-Aldehyde-H2O@155	-1.32805	18.1	0.013
	771.559	6	4.23303	P02769	K44	951.483	4	FKDLGEEHFKGLVLIAFSQYLQQCPFDEHVK	XL:O-Aldehyde-H2O@44;Carbamidomethyl@58	-4.20133	26.5	0.0039	P02769	K155	335.674	2	ADEKK	XL:O-Aldehyde-H2O@155	-1.03014	12.4	0.072
	771.562	6	8.51038	P02769	K44	951.481	4	FKDLGEEHFKGLVLIAFSQYLQQCPFDEHVK	XL:O-Aldehyde-H2O@44;Carbamidomethyl@58	-1.67896	20.4	0.16	P02769	K155	335.674	2	ADEKK	XL:O-Aldehyde-H2O@155	-0.136419	16.4	0.015
	774.506	6	2.74165	P02769	K117	1071.77	3	ETYGDMADCCEKQEPERNECFLSHK	Carbamidomethyl@114;Carbamidomethyl@115;XL:O-Aldehyde-H2O@117;Carbamidomethyl@125	-1.99091	13.6	0.0043	P02769	K228	638.312	2	CASIQKFGER	Carbamidomethyl@223;XL:O-Aldehyde-H2O@228	-1.79442	27.2	5.1e-05
	780.197	6	-0.331285	P02769	K155	335.674	2	ADEKK	XL:O-Aldehyde-H2O@155	-1.32805	16.9	0.013	P02769	K183	964.191	4	RHPYFYAPELLYYANKYNGVFQECCQAEDK	XL:O-Aldehyde-H2O@183;Carbamidomethyl@191;Carbamidomethyl@192	0.105917	33.1	4.2e-05
	780.033	6	3.41586	P02769	K155	335.675	2	ADEKK	XL:O-Aldehyde-H2O@155	-2.51968	17.3	0.015	P02769	K183	964.192	4	RHPYFYAPELLYYANKYNGVFQECCQAEDK	XL:O-Aldehyde-H2O@183;Carbamidomethyl@191;Carbamidomethyl@192	-1.76093	28	0.00078
	780.546	6	-0.824796	P02769	K28	637.319	2	DTHKSEIAHR	XL:O-Aldehyde-H2O@28	-1.52901	21.2	3.3e-05	P02769	K36	665.328	2	FKDLGEEHFK	XL:O-Aldehyde-H2O@36	-1.16095	32.2	6e-05	P02769	K285	1011.48	2	ADLAKYICDNQDTISSK	XL:O-Aldehyde-H2O@285;Carbamidomethyl@288	-1.42154	20.3	4e-05
	780.384	6	5.11333	P02769	K28	637.319	2	DTHKSEIAHR	XL:O-Aldehyde-H2O@28	-1.3721	23.2	0.00036	P02769	K36	665.328	2	FKDLGEEHFK	XL:O-Aldehyde-H2O@36	-0.710043	34.4	4.6e-05	P02769	K285	1011.48	2	ADLAKYICDNQDTISSK	XL:O-Aldehyde-H2O@285;Carbamidomethyl@288	-1.91587	39	3.2e-08
	936.256	5	1.63123	P02769	K28	637.319	2	DTHKSEIAHR	XL:O-Aldehyde-H2O@28	-1.68591	29.8	9.4e-06	P02769	K36	665.328	2	FKDLGEEHFK	XL:O-Aldehyde-H2O@36	-1.61185	34.6	6.7e-05	P02769	K285	1011.48	2	ADLAKYICDNQDTISSK	XL:O-Aldehyde-H2O@285;Carbamidomethyl@288	-1.12495	28.7	1.3e-06
	936.458	5	3.14506	P02769	K28	637.318	2	DTHKSEIAHR	XL:O-Aldehyde-H2O@28	-1.05829	23.4	0.00026	P02769	K36	665.328	2	FKDLGEEHFK	XL:O-Aldehyde-H2O@36	-1.16095	31.5	6.9e-06	P02769	K285	1011.48	2	ADLAKYICDNQDTISSK	XL:O-Aldehyde-H2O@285;Carbamidomethyl@288	-2.01473	27.6	2.1e-05
	936.27	5	2.21073	P02769	K235	541.312	2	ALKAWSVAR	XL:O-Aldehyde-H2O@235	-0.954034	28.2	0.00035	P02769	K263;K266	886.425	4	LVTDLTKVHKECCHGDLLECADDRADLAK	XL:O-Aldehyde-H2O@263;XL:O-Aldehyde-H2O@266;Carbamidomethyl@268;Carbamidomethyl@269;Carbamidomethyl@276	-2.17728	23.3	0.026
	936.272	5	4.10327	P02769	K235	541.312	2	ALKAWSVAR	XL:O-Aldehyde-H2O@235	-1.87771	32.6	0.00033	P02769	K263;K266	886.426	4	LVTDLTKVHKECCHGDLLECADDRADLAK	XL:O-Aldehyde-H2O@263;XL:O-Aldehyde-H2O@266;Carbamidomethyl@268;Carbamidomethyl@269;Carbamidomethyl@276	-2.96696	33.3	0.00011
	936.274	5	6.19159	P02769	K235	541.314	2	ALKAWSVAR	XL:O-Aldehyde-H2O@235	-5.01821	32.2	0.0004	P02769	K263;K266	886.428	4	LVTDLTKVHKECCHGDLLECADDRADLAK	XL:O-Aldehyde-H2O@263;XL:O-Aldehyde-H2O@266;Carbamidomethyl@268;Carbamidomethyl@269;Carbamidomethyl@276	-5.67445	28.3	0.0017
	783.733	6	6.91586	P02769	K235	541.312	2	ALKAWSVAR	XL:O-Aldehyde-H2O@235	-2.06245	30.9	0.00028	P02769	K263	866.418	4	LVTDLTKVHKECCHGDLLECADDRADLAK	XL:O-Aldehyde-H2O@263;Carbamidomethyl@268;Carbamidomethyl@269;Carbamidomethyl@276	-1.13534	29	0.00098
	943.846	5	0.741296	P02769	K88	982.103	3	TCVADESHAGCEKSLHTLFGDELCK	Carbamidomethyl@77;Carbamidomethyl@86;XL:O-Aldehyde-H2O@88;Carbamidomethyl@99	-1.5757	17.5	0.0024	P02769	K489	810.428	2	LCVLHEKTPVSEK	Carbamidomethyl@484;XL:O-Aldehyde-H2O@489	-1.46134	35.3	5.5e-07
	944.049	5	-8.45744	P02769	K263;K266	1021.48	3	LVTDLTKVHKECCHGDLLECADDR	XL:O-Aldehyde@263;XL:O-Aldehyde-H2O@266;Carbamidomethyl@268;Carbamidomethyl@269;Carbamidomethyl@276	-5.42658	16.7	0.0097	P02769	K489	810.43	2	LCVLHEKTPVSEK	Carbamidomethyl@484;XL:O-Aldehyde-H2O@489	-4.42272	26.6	6.7e-05
	796.045	6	0.534056	P02769	K228	638.312	2	CASIQKFGER	Carbamidomethyl@223;XL:O-Aldehyde-H2O@228	-1.79442	23	0.00042	P02769	K374	947.935	2	LAKEYEATLEECCAK	XL:O-Aldehyde-H2O@374;Carbamidomethyl@383;Carbamidomethyl@384	-3.37376	26.2	3.7e-06	P02769	K498	773.873	2	VTKCCTESLVNR	XL:O-Aldehyde-H2O@498;Carbamidomethyl@499;Carbamidomethyl@500	-2.13166	15.5	0.003
	795.712	6	2.04385	P02769	K228	638.314	2	CASIQKFGER	Carbamidomethyl@223;XL:O-Aldehyde-H2O@228	-4.45769	38.1	1.9e-05	P02769	K374	947.936	2	LAKEYEATLEECCAK	XL:O-Aldehyde-H2O@374;Carbamidomethyl@383;Carbamidomethyl@384	-4.42868	35.3	3.4e-07	P02769	K498	773.875	2	VTKCCTESLVNR	XL:O-Aldehyde-H2O@498;Carbamidomethyl@499;Carbamidomethyl@500	-4.58683	33.9	1.4e-06
	795.712	6	2.04385	P02769	K228	638.312	2	CASIQKFGER	Carbamidomethyl@223;XL:O-Aldehyde-H2O@228	-0.54112	35.2	8.8e-06	P02769	K374	947.932	2	LAKEYEATLEECCAK	XL:O-Aldehyde-H2O@374;Carbamidomethyl@383;Carbamidomethyl@384	-0.736453	35.2	1e-06	P02769	K498	773.872	2	VTKCCTESLVNR	XL:O-Aldehyde-H2O@498;Carbamidomethyl@499;Carbamidomethyl@500	-1.0979	28.3	8.7e-06
	795.712	6	2.58147	P02769	K228	638.313	2	CASIQKFGER	Carbamidomethyl@223;XL:O-Aldehyde-H2O@228	-2.89106	34.7	4.3e-06	P02769	K374	947.935	2	LAKEYEATLEECCAK	XL:O-Aldehyde-H2O@374;Carbamidomethyl@383;Carbamidomethyl@384	-3.16278	44.3	8.6e-09	P02769	K498	773.874	2	VTKCCTESLVNR	XL:O-Aldehyde-H2O@498;Carbamidomethyl@499;Carbamidomethyl@500	-3.94073	38.2	2e-07
	795.712	6	2.58147	P02769	K228	638.313	2	CASIQKFGER	Carbamidomethyl@223;XL:O-Aldehyde-H2O@228	-2.42108	37.8	1.9e-05	P02769	K374	947.934	2	LAKEYEATLEECCAK	XL:O-Aldehyde-H2O@374;Carbamidomethyl@383;Carbamidomethyl@384	-2.52982	30.2	1.7e-06	P02769	K498	773.874	2	VTKCCTESLVNR	XL:O-Aldehyde-H2O@498;Carbamidomethyl@499;Carbamidomethyl@500	-3.16542	38.1	1.6e-06
	795.88	6	3.5156	P02769	K228	638.312	2	CASIQKFGER	Carbamidomethyl@223;XL:O-Aldehyde-H2O@228	-1.32444	29.4	7.4e-05	P02769	K374	947.932	2	LAKEYEATLEECCAK	XL:O-Aldehyde-H2O@374;Carbamidomethyl@383;Carbamidomethyl@384	-0.736453	35	5.7e-08	P02769	K498	773.872	2	VTKCCTESLVNR	XL:O-Aldehyde-H2O@498;Carbamidomethyl@499;Carbamidomethyl@500	-1.22712	27.4	2.8e-05
	795.717	6	9.03288	P02769	K228	638.312	2	CASIQKFGER	Carbamidomethyl@223;XL:O-Aldehyde-H2O@228	-0.54112	34.9	2.5e-05	P02769	K374	947.933	2	LAKEYEATLEECCAK	XL:O-Aldehyde-H2O@374;Carbamidomethyl@383;Carbamidomethyl@384	-0.947438	32.7	1.3e-05	P02769	K498	773.871	2	VTKCCTESLVNR	XL:O-Aldehyde-H2O@498;Carbamidomethyl@499;Carbamidomethyl@500	0.323525	26.3	1.4e-05
	795.717	6	9.10968	P02769	K228	638.311	2	CASIQKFGER	Carbamidomethyl@223;XL:O-Aldehyde-H2O@228	0.39886	32.7	3.6e-05	P02769	K374	947.933	2	LAKEYEATLEECCAK	XL:O-Aldehyde-H2O@374;Carbamidomethyl@383;Carbamidomethyl@384	-1.79138	28.8	1e-05	P02769	K498	773.871	2	VTKCCTESLVNR	XL:O-Aldehyde-H2O@498;Carbamidomethyl@499;Carbamidomethyl@500	-0.322577	17.5	0.0015
	1193.56	4	1.00025	P02769	K228	638.311	2	CASIQKFGER	Carbamidomethyl@223;XL:O-Aldehyde-H2O@228	-0.227793	27.7	0.00036	P02769	K374	947.933	2	LAKEYEATLEECCAK	XL:O-Aldehyde-H2O@374;Carbamidomethyl@383;Carbamidomethyl@384	-0.947438	38.4	7.1e-08	P02769	K498	773.872	2	VTKCCTESLVNR	XL:O-Aldehyde-H2O@498;Carbamidomethyl@499;Carbamidomethyl@500	-1.0979	30.7	4.7e-07
	1193.06	4	1.89582	P02769	K228	638.312	2	CASIQKFGER	Carbamidomethyl@223;XL:O-Aldehyde-H2O@228	-1.79442	23.3	0.00061	P02769	K374	947.933	2	LAKEYEATLEECCAK	XL:O-Aldehyde-H2O@374;Carbamidomethyl@383;Carbamidomethyl@384	-1.79138	38.4	1.8e-08	P02769	K498	773.873	2	VTKCCTESLVNR	XL:O-Aldehyde-H2O@498;Carbamidomethyl@499;Carbamidomethyl@500	-1.87322	29.3	8e-06
	804.39	6	1.01045	P02769	K285	1011.48	2	ADLAKYICDNQDTISSK	XL:O-Aldehyde-H2O@285;Carbamidomethyl@288	-2.31133	29.5	2.3e-06	P02769	K299;K309	687.339	4	LKECCDKPLLEKSHCIAEVEK	XL:O-Aldehyde-H2O@299;Carbamidomethyl@301;Carbamidomethyl@302;XL:O-Aldehyde-H2O@309;Carbamidomethyl@312	-2.94606	25.1	0.0088
	804.391	6	2.22601	P02769	K285	1011.48	2	ADLAKYICDNQDTISSK	XL:O-Aldehyde-H2O@285;Carbamidomethyl@288	-1.02608	24.5	4.7e-05	P02769	K299;K309|K304|K309	922.117	3	LKECCDKPLLEKSHCIAEVEK	Carbamidomethyl@301;Carbamidomethyl@302;Carbamidomethyl@312;XL:O-Aldehyde@299&XL:O-Aldehyde-H2O@309|XL:O-Aldehyde-H2O@299&XL:O-Aldehyde@304|XL:O-Aldehyde-H2O@299&XL:O-Aldehyde@309	-0.582549	12.6	0.2
	965.067	5	1.26645	P02769	K285	1011.48	2	ADLAKYICDNQDTISSK	XL:O-Aldehyde-H2O@285;Carbamidomethyl@288	-2.60792	25.4	1.4e-05	P02769	K299;K304|K309	916.116	3	LKECCDKPLLEKSHCIAEVEK	XL:O-Aldehyde-H2O@299;Carbamidomethyl@301;Carbamidomethyl@302;Carbamidomethyl@312;XL:O-Aldehyde-H2O@304|XL:O-Aldehyde-H2O@309	-3.22966	23.1	0.0012
	965.067	5	1.26645	P02769	K285	1011.48	2	ADLAKYICDNQDTISSK	XL:O-Aldehyde-H2O@285;Carbamidomethyl@288	-2.60792	25.4	1.4e-05	P02769	K299;K309	1373.67	2	LKECCDKPLLEKSHCIAEVEK	XL:O-Aldehyde-H2O@299;Carbamidomethyl@301;Carbamidomethyl@302;XL:O-Aldehyde-H2O@309;Carbamidomethyl@312	-0.237576	15.9	0.0028
	965.067	5	1.51969	P02769	K285	1011.48	2	ADLAKYICDNQDTISSK	XL:O-Aldehyde-H2O@285;Carbamidomethyl@288	-1.32268	24.7	7.2e-05	P02769	K299;K309	922.118	3	LKECCDKPLLEKSHCIAEVEK	XL:O-Aldehyde@299;Carbamidomethyl@301;Carbamidomethyl@302;XL:O-Aldehyde-H2O@309;Carbamidomethyl@312	-1.34167	14	0.11
	1206.08	4	1.87699	P02769	K285	1011.48	2	ADLAKYICDNQDTISSK	XL:O-Aldehyde-H2O@285;Carbamidomethyl@288	-1.02608	20.8	0.00091	P02769	K299;K309	1373.67	2	LKECCDKPLLEKSHCIAEVEK	XL:O-Aldehyde-H2O@299;Carbamidomethyl@301;Carbamidomethyl@302;XL:O-Aldehyde-H2O@309;Carbamidomethyl@312	-1.03835	26.8	3.9e-06
	1206.59	4	4.02874	P02769	K285	1011.48	2	ADLAKYICDNQDTISSK	XL:O-Aldehyde-H2O@285;Carbamidomethyl@288	0.358031	24.7	7e-06	P02769	K299;K304|K309	1373.67	2	LKECCDKPLLEKSHCIAEVEK	XL:O-Aldehyde-H2O@299;Carbamidomethyl@301;Carbamidomethyl@302;Carbamidomethyl@312;XL:O-Aldehyde-H2O@304|XL:O-Aldehyde-H2O@309	-1.83913	17.4	0.0055
	1206.59	4	4.02874	P02769	K285	1011.48	2	ADLAKYICDNQDTISSK	XL:O-Aldehyde-H2O@285;Carbamidomethyl@288	0.358031	24.7	7e-06	P02769	K299;K309	916.114	3	LKECCDKPLLEKSHCIAEVEK	XL:O-Aldehyde-H2O@299;Carbamidomethyl@301;Carbamidomethyl@302;XL:O-Aldehyde-H2O@309;Carbamidomethyl@312	-0.937376	14.7	0.086
	1206.33	4	3.30755	P02769	K285	1011.48	2	ADLAKYICDNQDTISSK	XL:O-Aldehyde-H2O@285;Carbamidomethyl@288	-1.32268	30.2	1.9e-06	P02769	K299;K309	1373.67	2	LKECCDKPLLEKSHCIAEVEK	XL:O-Aldehyde-H2O@299;Carbamidomethyl@301;Carbamidomethyl@302;XL:O-Aldehyde-H2O@309;Carbamidomethyl@312	-0.819959	33	3.5e-06
	1206.34	4	4.21904	P02769	K285	1011.48	2	ADLAKYICDNQDTISSK	XL:O-Aldehyde-H2O@285;Carbamidomethyl@288	-0.0374304	29	1.2e-05	P02769	K299;K309	1373.67	2	LKECCDKPLLEKSHCIAEVEK	XL:O-Aldehyde-H2O@299;Carbamidomethyl@301;Carbamidomethyl@302;XL:O-Aldehyde-H2O@309;Carbamidomethyl@312	-1.25675	32.2	6.6e-07
	692.054	7	6.36504	P02769	K285	674.655	3	ADLAKYICDNQDTISSK	XL:O-Aldehyde-H2O@285;Carbamidomethyl@288	-0.543117	32.8	4.4e-06	P02769	K309	667.332	4	LKECCDKPLLEKSHCIAEVEK	Carbamidomethyl@301;Carbamidomethyl@302;XL:O-Aldehyde-H2O@309;Carbamidomethyl@312	-3.11484	20.8	0.061
	807.393	6	2.60763	P02769	K285	1011.48	2	ADLAKYICDNQDTISSK	XL:O-Aldehyde-H2O@285;Carbamidomethyl@288	-1.817	22.4	2.6e-05	P02769	K309	667.332	4	LKECCDKPLLEKSHCIAEVEK	Carbamidomethyl@301;Carbamidomethyl@302;XL:O-Aldehyde-H2O@309;Carbamidomethyl@312	-2.96499	21	0.16
	807.393	6	2.60763	P02769	K285	1011.48	2	ADLAKYICDNQDTISSK	XL:O-Aldehyde-H2O@285;Carbamidomethyl@288	-1.817	22.4	2.6e-05	P02769	K304|K309	889.44	3	LKECCDKPLLEKSHCIAEVEK	Carbamidomethyl@301;Carbamidomethyl@302;Carbamidomethyl@312;XL:O-Aldehyde-H2O@304|XL:O-Aldehyde-H2O@309	-2.65747	14.1	0.16
	807.561	6	3.6039	P02769	K285	1011.48	2	ADLAKYICDNQDTISSK	XL:O-Aldehyde-H2O@285;Carbamidomethyl@288	-3.69543	28.6	2.9e-06	P02769	K309	889.441	3	LKECCDKPLLEKSHCIAEVEK	Carbamidomethyl@301;Carbamidomethyl@302;XL:O-Aldehyde-H2O@309;Carbamidomethyl@312	-3.66934	27.6	0.00024
	807.729	6	5.28069	P02769	K285	1011.48	2	ADLAKYICDNQDTISSK	XL:O-Aldehyde-H2O@285;Carbamidomethyl@288	-0.334026	28.6	2.7e-06	P02769	K309	889.437	3	LKECCDKPLLEKSHCIAEVEK	Carbamidomethyl@301;Carbamidomethyl@302;XL:O-Aldehyde-H2O@309;Carbamidomethyl@312	0.603007	15.2	0.073
	807.23	6	7.51599	P02769	K285	1011.48	2	ADLAKYICDNQDTISSK	XL:O-Aldehyde-H2O@285;Carbamidomethyl@288	-2.60792	33.5	2e-07	P02769	K309	667.333	4	LKECCDKPLLEKSHCIAEVEK	Carbamidomethyl@301;Carbamidomethyl@302;XL:O-Aldehyde-H2O@309;Carbamidomethyl@312	-3.71423	26.9	0.011
	807.398	6	8.51145	P02769	K285	1011.48	2	ADLAKYICDNQDTISSK	XL:O-Aldehyde-H2O@285;Carbamidomethyl@288	0.951223	32.9	6.5e-07	P02769	K309	889.438	3	LKECCDKPLLEKSHCIAEVEK	Carbamidomethyl@301;Carbamidomethyl@302;XL:O-Aldehyde-H2O@309;Carbamidomethyl@312	-0.74616	22.2	0.0058
	807.23	6	7.81881	P02769	K285	1011.48	2	ADLAKYICDNQDTISSK	XL:O-Aldehyde-H2O@285;Carbamidomethyl@288	-1.61927	23.7	0.00017	P02769	K309	889.44	3	LKECCDKPLLEKSHCIAEVEK	Carbamidomethyl@301;Carbamidomethyl@302;XL:O-Aldehyde-H2O@309;Carbamidomethyl@312	-2.54504	18.2	0.027
	807.398	6	9.04128	P02769	K285	1011.48	2	ADLAKYICDNQDTISSK	XL:O-Aldehyde-H2O@285;Carbamidomethyl@288	-0.729487	29.5	6.2e-06	P02769	K309	889.437	3	LKECCDKPLLEKSHCIAEVEK	Carbamidomethyl@301;Carbamidomethyl@302;XL:O-Aldehyde-H2O@309;Carbamidomethyl@312	0.827869	21.8	0.0026
	807.231	6	8.65158	P02769	K285	1011.48	2	ADLAKYICDNQDTISSK	XL:O-Aldehyde-H2O@285;Carbamidomethyl@288	-1.71814	34	8e-07	P02769	K309	667.331	4	LKECCDKPLLEKSHCIAEVEK	Carbamidomethyl@301;Carbamidomethyl@302;XL:O-Aldehyde-H2O@309;Carbamidomethyl@312	-1.76618	20.3	0.034
	807.235	6	13.8753	P02769	K285	1011.48	2	ADLAKYICDNQDTISSK	XL:O-Aldehyde-H2O@285;Carbamidomethyl@288	1.44555	32.6	1.6e-07	P02769	K309	889.439	3	LKECCDKPLLEKSHCIAEVEK	Carbamidomethyl@301;Carbamidomethyl@302;XL:O-Aldehyde-H2O@309;Carbamidomethyl@312	-1.19588	26.5	0.0019
	968.67	5	2.33285	P02769	K285	1011.48	2	ADLAKYICDNQDTISSK	XL:O-Aldehyde-H2O@285;Carbamidomethyl@288	-2.31133	25.8	1.7e-05	P02769	K309	889.441	3	LKECCDKPLLEKSHCIAEVEK	Carbamidomethyl@301;Carbamidomethyl@302;XL:O-Aldehyde-H2O@309;Carbamidomethyl@312	-3.33205	23.6	0.0022
	968.67	5	2.58515	P02769	K285	1011.48	2	ADLAKYICDNQDTISSK	XL:O-Aldehyde-H2O@285;Carbamidomethyl@288	-1.42154	25.5	2.6e-05	P02769	K309	1333.66	2	LKECCDKPLLEKSHCIAEVEK	Carbamidomethyl@301;Carbamidomethyl@302;XL:O-Aldehyde-H2O@309;Carbamidomethyl@312	-1.67489	25	1.6e-05
	968.671	5	3.2159	P02769	K285	1011.48	2	ADLAKYICDNQDTISSK	XL:O-Aldehyde-H2O@285;Carbamidomethyl@288	-1.42154	37.2	9.8e-09	P02769	K309	889.439	3	LKECCDKPLLEKSHCIAEVEK	Carbamidomethyl@301;Carbamidomethyl@302;XL:O-Aldehyde-H2O@309;Carbamidomethyl@312	-1.87046	23.6	0.0011
	968.873	5	4.55258	P02769	K285	1011.48	2	ADLAKYICDNQDTISSK	XL:O-Aldehyde-H2O@285;Carbamidomethyl@288	-0.828352	31.1	1.1e-06	P02769	K309	889.439	3	LKECCDKPLLEKSHCIAEVEK	Carbamidomethyl@301;Carbamidomethyl@302;XL:O-Aldehyde-H2O@309;Carbamidomethyl@312	-0.97102	22.6	0.0043
	968.672	5	4.85585	P02769	K285	1011.48	2	ADLAKYICDNQDTISSK	XL:O-Aldehyde-H2O@285;Carbamidomethyl@288	-3.10224	31	2.5e-07	P02769	K309	889.439	3	LKECCDKPLLEKSHCIAEVEK	Carbamidomethyl@301;Carbamidomethyl@302;XL:O-Aldehyde-H2O@309;Carbamidomethyl@312	-1.08345	22.8	0.003
	968.472	5	5.79013	P02769	K285	1011.48	2	ADLAKYICDNQDTISSK	XL:O-Aldehyde-H2O@285;Carbamidomethyl@288	-4.18975	33	1.2e-06	P02769	K309	889.443	3	LKECCDKPLLEKSHCIAEVEK	Carbamidomethyl@301;Carbamidomethyl@302;XL:O-Aldehyde-H2O@309;Carbamidomethyl@312	-5.91793	21.7	0.0041
	968.876	5	8.33629	P02769	K285	1011.48	2	ADLAKYICDNQDTISSK	XL:O-Aldehyde-H2O@285;Carbamidomethyl@288	0.259165	20.9	0.0002	P02769	K309	1333.65	2	LKECCDKPLLEKSHCIAEVEK	Carbamidomethyl@301;Carbamidomethyl@302;XL:O-Aldehyde-H2O@309;Carbamidomethyl@312	-1.52493	12.4	0.079
	968.476	5	9.19688	P02769	K285	1011.48	2	ADLAKYICDNQDTISSK	XL:O-Aldehyde-H2O@285;Carbamidomethyl@288	-1.817	34.6	4.4e-08	P02769	K309	889.44	3	LKECCDKPLLEKSHCIAEVEK	Carbamidomethyl@301;Carbamidomethyl@302;XL:O-Aldehyde-H2O@309;Carbamidomethyl@312	-2.32018	27.8	1.9e-05
	1210.83	4	0.405849	P02769	K285	1011.48	2	ADLAKYICDNQDTISSK	XL:O-Aldehyde-H2O@285;Carbamidomethyl@288	-1.42154	25.7	3.2e-05	P02769	K309	889.439	3	LKECCDKPLLEKSHCIAEVEK	Carbamidomethyl@301;Carbamidomethyl@302;XL:O-Aldehyde-H2O@309;Carbamidomethyl@312	-1.87046	23.5	0.00085
	1210.58	4	1.70484	P02769	K285	1011.48	2	ADLAKYICDNQDTISSK	XL:O-Aldehyde-H2O@285;Carbamidomethyl@288	-1.71814	27.4	5.6e-06	P02769	K304|K309	889.44	3	LKECCDKPLLEKSHCIAEVEK	Carbamidomethyl@301;Carbamidomethyl@302;Carbamidomethyl@312;XL:O-Aldehyde-H2O@304|XL:O-Aldehyde-H2O@309	-2.32018	16.8	0.12
	1210.59	4	6.14532	P02769	K285	1011.48	2	ADLAKYICDNQDTISSK	XL:O-Aldehyde-H2O@285;Carbamidomethyl@288	-1.71814	30.9	2.1e-06	P02769	K309	889.439	3	LKECCDKPLLEKSHCIAEVEK	Carbamidomethyl@301;Carbamidomethyl@302;XL:O-Aldehyde-H2O@309;Carbamidomethyl@312	-1.6456	26.6	6.4e-05
	1210.34	4	7.64766	P02769	K285	1011.48	2	ADLAKYICDNQDTISSK	XL:O-Aldehyde-H2O@285;Carbamidomethyl@288	-2.31133	35.9	2.3e-07	P02769	K309	889.44	3	LKECCDKPLLEKSHCIAEVEK	Carbamidomethyl@301;Carbamidomethyl@302;XL:O-Aldehyde-H2O@309;Carbamidomethyl@312	-2.65747	26	0.00057
	809.407	6	2.22325	P02769	K44	882.688	4	DLGEEHFKGLVLIAFSQYLQQCPFDEHVK	XL:O-Aldehyde-H2O@44;Carbamidomethyl@58	-0.500441	20.5	0.19	P02769	K155;K156	634.819	2	ADEKKFWGK	XL:O-Aldehyde-H2O@155;XL:O-Aldehyde-H2O@156	0.690604	25.7	0.00025
	809.24	6	3.57	P02769	K44	882.69	4	DLGEEHFKGLVLIAFSQYLQQCPFDEHVK	XL:O-Aldehyde-H2O@44;Carbamidomethyl@58	-2.65295	30	0.005	P02769	K155;K156	634.819	2	ADEKKFWGK	XL:O-Aldehyde-H2O@155;XL:O-Aldehyde-H2O@156	-0.0970228	33.5	3e-05
	970.885	5	1.77292	P02769	K44	1176.58	3	DLGEEHFKGLVLIAFSQYLQQCPFDEHVK	XL:O-Aldehyde-H2O@44;Carbamidomethyl@58	-0.210612	15	0.049	P02769	K155;K156	634.82	2	ADEKKFWGK	XL:O-Aldehyde-H2O@155;XL:O-Aldehyde-H2O@156	-0.727123	22.1	0.00098
	812.065	6	3.10482	P02769	K75	896.748	3	LVNELTEFAKTCVADESHAGCEK	XL:O-Aldehyde-H2O@75;Carbamidomethyl@77;Carbamidomethyl@86	-0.428768	15.4	0.029	P02769	K100	676.019	3	SLHTLFGDELCKVASLR	Carbamidomethyl@99;XL:O-Aldehyde-H2O@100	0.678417	29.4	0.00062
	811.731	6	3.68242	P02769	K75	896.75	3	LVNELTEFAKTCVADESHAGCEK	XL:O-Aldehyde-H2O@75;Carbamidomethyl@77;Carbamidomethyl@86	-3.32812	15	0.054	P02769	K100	676.021	3	SLHTLFGDELCKVASLR	Carbamidomethyl@99;XL:O-Aldehyde-H2O@100	-2.57592	23.7	0.0039
	811.904	6	10.8452	P02769	K75	896.75	3	LVNELTEFAKTCVADESHAGCEK	XL:O-Aldehyde-H2O@75;Carbamidomethyl@77;Carbamidomethyl@86	-2.99358	21.8	0.00054	P02769	K100	1013.53	2	SLHTLFGDELCKVASLR	Carbamidomethyl@99;XL:O-Aldehyde-H2O@100	-0.345627	33.6	1.2e-06
	699.341	7	1.11815	P02769	K28	637.322	2	DTHKSEIAHR	XL:O-Aldehyde-H2O@28	-6.55001	19.8	0.00045	P02769	K263|K266	866.422	4	LVTDLTKVHKECCHGDLLECADDRADLAK	Carbamidomethyl@268;Carbamidomethyl@269;Carbamidomethyl@276;XL:O-Aldehyde-H2O@263|XL:O-Aldehyde-H2O@266	-6.09828	20.8	0.096
	699.198	7	0.805735	P02769	K28	637.318	2	DTHKSEIAHR	XL:O-Aldehyde-H2O@28	-0.744471	22.4	0.00021	P02769	K263|K266	866.418	4	LVTDLTKVHKECCHGDLLECADDRADLAK	Carbamidomethyl@268;Carbamidomethyl@269;Carbamidomethyl@276;XL:O-Aldehyde-H2O@263|XL:O-Aldehyde-H2O@266	-1.59701	31.1	0.0017
	699.199	7	1.67993	P02769	K28	637.319	2	DTHKSEIAHR	XL:O-Aldehyde-H2O@28	-1.84282	23.9	0.00022	P02769	K263	866.418	4	LVTDLTKVHKECCHGDLLECADDRADLAK	XL:O-Aldehyde-H2O@263;Carbamidomethyl@268;Carbamidomethyl@269;Carbamidomethyl@276	-1.94327	29.4	0.00082
	699.058	7	5.38967	P02769	K28	637.319	2	DTHKSEIAHR	XL:O-Aldehyde-H2O@28	-1.84282	22	0.0006	P02769	K263|K266	866.419	4	LVTDLTKVHKECCHGDLLECADDRADLAK	Carbamidomethyl@268;Carbamidomethyl@269;Carbamidomethyl@276;XL:O-Aldehyde-H2O@263|XL:O-Aldehyde-H2O@266	-2.8666	32.3	0.00058
	823.061	6	-1.2027	P02769	K183	964.193	4	RHPYFYAPELLYYANKYNGVFQECCQAEDK	XL:O-Aldehyde-H2O@183;Carbamidomethyl@191;Carbamidomethyl@192	-2.48692	34.6	8.8e-05	P02769	K245	464.269	2	LSQKFPK	XL:O-Aldehyde-H2O@245	-2.03958	28.4	0.0031
	822.897	6	2.12605	P02769	K183	964.193	4	RHPYFYAPELLYYANKYNGVFQECCQAEDK	XL:O-Aldehyde-H2O@183;Carbamidomethyl@191;Carbamidomethyl@192	-2.69435	31.3	0.00061	P02769	K245	464.269	2	LSQKFPK	XL:O-Aldehyde-H2O@245	-1.6088	28	0.0019
	997.65	5	2.10561	P02769	K117	1071.78	3	ETYGDMADCCEKQEPERNECFLSHK	Carbamidomethyl@114;Carbamidomethyl@115;XL:O-Aldehyde-H2O@117;Carbamidomethyl@125	-2.73733	8.4	0.17	P02769	K489	810.429	2	LCVLHEKTPVSEK	Carbamidomethyl@484;XL:O-Aldehyde-H2O@489	-2.69525	37.2	6.2e-06
	997.453	5	5.82981	P02769	K117	1071.77	3	ETYGDMADCCEKQEPERNECFLSHK	Carbamidomethyl@114;Carbamidomethyl@115;XL:O-Aldehyde-H2O@117;Carbamidomethyl@125	-2.55072	8.2	0.16	P02769	K489	810.429	2	LCVLHEKTPVSEK	Carbamidomethyl@484;XL:O-Aldehyde-H2O@489	-2.94203	39.3	3.9e-07
	1248.33	4	2.16694	P02769	K318	1197.91	3	SHCIAEVEKDAIPENLPPLTADFAEDKDVCK	Carbamidomethyl@312;XL:O-Aldehyde-H2O@318;Carbamidomethyl@339	-1.71693	22.8	0.00064	P02769	K463	623.764	2	CCTKPESER	Carbamidomethyl@460;Carbamidomethyl@461;XL:O-Aldehyde-H2O@463	-1.63529	8.8	0.0036
	834.378	6	4.34611	P02769	K117	1077.11	3	ETYGDMADCCEKQEPERNECFLSHK	Oxidation@111;Carbamidomethyl@114;Carbamidomethyl@115;XL:O-Aldehyde-H2O@117;Carbamidomethyl@125	-4.2666	9.9	0.076	P02769	K489	810.428	2	LCVLHEKTPVSEK	Carbamidomethyl@484;XL:O-Aldehyde-H2O@489	-1.09116	24.8	0.00011
	1001.25	5	0.0402665	P02769	K117	1077.1	3	ETYGDMADCCEKQEPERNECFLSHK	Oxidation@111;Carbamidomethyl@114;Carbamidomethyl@115;XL:O-Aldehyde-H2O@117;Carbamidomethyl@125	-0.645797	9.1	0.081	P02769	K489	810.428	2	LCVLHEKTPVSEK	Carbamidomethyl@484;XL:O-Aldehyde-H2O@489	-1.83151	37.2	1.3e-06
	1001.25	5	1.44374	P02769	K117	1077.1	3	ETYGDMADCCEKQEPERNECFLSHK	Oxidation@111;Carbamidomethyl@114;Carbamidomethyl@115;XL:O-Aldehyde-H2O@117;Carbamidomethyl@125	-0.274432	10.8	0.023	P02769	K489	810.428	2	LCVLHEKTPVSEK	Carbamidomethyl@484;XL:O-Aldehyde-H2O@489	-0.967772	36.2	1.6e-06
	1001.25	5	3.21333	P02769	K117	1077.11	3	ETYGDMADCCEKQEPERNECFLSHK	Oxidation@111;Carbamidomethyl@114;Carbamidomethyl@115;XL:O-Aldehyde-H2O@117;Carbamidomethyl@125	-1.66705	11	0.021	P02769	K489	810.428	2	LCVLHEKTPVSEK	Carbamidomethyl@484;XL:O-Aldehyde-H2O@489	-1.58473	37.7	4.4e-06
	1000.85	5	4.89862	P02769	K117	1077.11	3	ETYGDMADCCEKQEPERNECFLSHK	Oxidation@111;Carbamidomethyl@114;Carbamidomethyl@115;XL:O-Aldehyde-H2O@117;Carbamidomethyl@125	-1.66705	13.7	0.0036	P02769	K489	810.428	2	LCVLHEKTPVSEK	Carbamidomethyl@484;XL:O-Aldehyde-H2O@489	-1.83151	41	2.6e-06
	1001.06	5	9.48772	P02769	K117	1077.11	3	ETYGDMADCCEKQEPERNECFLSHK	Oxidation@111;Carbamidomethyl@114;Carbamidomethyl@115;XL:O-Aldehyde-H2O@117;Carbamidomethyl@125	-1.20285	11.3	0.025	P02769	K489	810.427	2	LCVLHEKTPVSEK	Carbamidomethyl@484;XL:O-Aldehyde-H2O@489	-0.844381	43.8	8.8e-07
	1000.86	5	8.86655	P02769	K117	1077.11	3	ETYGDMADCCEKQEPERNECFLSHK	Oxidation@111;Carbamidomethyl@114;Carbamidomethyl@115;XL:O-Aldehyde-H2O@117;Carbamidomethyl@125	-1.38853	11.9	0.012	P02769	K489	810.428	2	LCVLHEKTPVSEK	Carbamidomethyl@484;XL:O-Aldehyde-H2O@489	-1.83151	39.4	5.3e-07
	1001.1	5	1.6883	P02769	K248	916.005	2	LSQKFPKAEFVEVTK	XL:O-Aldehyde-H2O@248	-1.9162	40.1	6.6e-06	P02769	K297;K299	1045.83	3	YICDNQDTISSKLKECCDKPLLEK	Carbamidomethyl@288;Carbamidomethyl@301;Carbamidomethyl@302;XL:O-Aldehyde@297&XL:O-Aldehyde-H2O@299|XL:O-Aldehyde-H2O@297&XL:O-Aldehyde@299	-1.60855	13.8	0.14
	1251.63	4	-0.0902298	P02769	K248	916.005	2	LSQKFPKAEFVEVTK	XL:O-Aldehyde-H2O@248	-1.37036	33.8	4.9e-05	P02769	K297;K299	1568.24	2	YICDNQDTISSKLKECCDKPLLEK	Carbamidomethyl@288;XL:O-Aldehyde@297;XL:O-Aldehyde-H2O@299;Carbamidomethyl@301;Carbamidomethyl@302	-2.55805	20.9	5.1e-05
	1251.38	4	3.7046	P02769	K248	916.004	2	LSQKFPKAEFVEVTK	XL:O-Aldehyde-H2O@248	-0.60617	39.6	1.1e-05	P02769	K297;K299	1568.24	2	YICDNQDTISSKLKECCDKPLLEK	Carbamidomethyl@288;Carbamidomethyl@301;Carbamidomethyl@302;XL:O-Aldehyde@297&XL:O-Aldehyde-H2O@299|XL:O-Aldehyde-H2O@297&XL:O-Aldehyde@299	-2.74934	20.7	0.00015
	1005.29	5	7.37017	P02769	K420	1296.62	2	QNCDQFEKLGEYGFQNALIVR	Gln->pyro-Glu@413;Carbamidomethyl@415;XL:O-Aldehyde-H2O@420	-2.14947	16.8	0.0011	P02769	K568	1140.07	2	ATEEQLKTVMENFVAFVDK	XL:O-Aldehyde-H2O@568	-2.85568	16.1	0.0047
	840.706	6	6.27331	P02769	K266	898.072	3	VHKECCHGDLLECADDRADLAK	XL:O-Aldehyde-H2O@266;Carbamidomethyl@268;Carbamidomethyl@269;Carbamidomethyl@276	-4.23728	17.9	0.02	P02769	K266	731.979	3	VHKECCHGDLLECADDR	XL:O-Aldehyde-H2O@266;Carbamidomethyl@268;Carbamidomethyl@269;Carbamidomethyl@276	-5.60754	19.1	0.00059
	1008.9	5	4.05012	P02769	K420	870.421	3	QNCDQFEKLGEYGFQNALIVR	Carbamidomethyl@415;XL:O-Aldehyde-H2O@420	-1.20574	19.3	0.0028	P02769	K568	760.381	3	ATEEQLKTVMENFVAFVDK	XL:O-Aldehyde-H2O@568	-1.15507	23.8	0.00016
	1008.9	5	4.95848	P02769	K420	870.42	3	QNCDQFEKLGEYGFQNALIVR	Carbamidomethyl@415;XL:O-Aldehyde-H2O@420	0.0580197	16.3	0.018	P02769	K568	1140.07	2	ATEEQLKTVMENFVAFVDK	XL:O-Aldehyde-H2O@568	-2.15397	16.2	0.0073
	1008.5	5	5.17772	P02769	K420	870.419	3	QNCDQFEKLGEYGFQNALIVR	Carbamidomethyl@415;XL:O-Aldehyde-H2O@420	0.747343	18	0.01	P02769	K568	1140.07	2	ATEEQLKTVMENFVAFVDK	XL:O-Aldehyde-H2O@568	-1.18912	29.2	4.2e-06
	1261.12	4	6.19568	P02769	K420	1305.13	2	QNCDQFEKLGEYGFQNALIVR	Carbamidomethyl@415;XL:O-Aldehyde-H2O@420	-1.15888	27.2	8.2e-06	P02769	K568	1140.07	2	ATEEQLKTVMENFVAFVDK	XL:O-Aldehyde-H2O@568	-1.1014	37.5	5.1e-08
	1260.62	4	6.36691	P02769	K420	1305.13	2	QNCDQFEKLGEYGFQNALIVR	Carbamidomethyl@415;XL:O-Aldehyde-H2O@420	-3.99384	33.1	7.2e-07	P02769	K568	1140.07	2	ATEEQLKTVMENFVAFVDK	XL:O-Aldehyde-H2O@568	-1.7154	35.3	3.6e-07
	1260.64	4	17.5117	P02769	K420	1305.13	2	QNCDQFEKLGEYGFQNALIVR	Carbamidomethyl@415;XL:O-Aldehyde-H2O@420	-1.46536	16.6	0.011	P02769	K568	1140.07	2	ATEEQLKTVMENFVAFVDK	XL:O-Aldehyde-H2O@568	-2.59254	32.4	1.7e-07
	1260.64	4	19.45	P02769	K420	1305.13	2	QNCDQFEKLGEYGFQNALIVR	Carbamidomethyl@415;XL:O-Aldehyde-H2O@420	-4.53018	13.6	0.021	P02769	K568	1140.07	2	ATEEQLKTVMENFVAFVDK	XL:O-Aldehyde-H2O@568	-1.62769	35.4	1e-06
	841.025	6	3.33407	P02769	K117	1099.43	2	ETYGDMADCCEKQEPER	Carbamidomethyl@114;Carbamidomethyl@115;XL:O-Aldehyde-H2O@117	-2.83234	26.9	2.3e-07	P02769	K266	673.805	4	VHKECCHGDLLECADDRADLAK	XL:O-Aldehyde-H2O@266;Carbamidomethyl@268;Carbamidomethyl@269;Carbamidomethyl@276	-3.02004	29.2	0.00083
	840.865	6	10.8076	P02769	K117	1099.43	2	ETYGDMADCCEKQEPER	Carbamidomethyl@114;Carbamidomethyl@115;XL:O-Aldehyde-H2O@117	-0.831304	18.4	4.7e-05	P02769	K266	673.805	4	VHKECCHGDLLECADDRADLAK	XL:O-Aldehyde-H2O@266;Carbamidomethyl@268;Carbamidomethyl@269;Carbamidomethyl@276	-1.98117	23	0.0054
	1009.23	5	1.25397	P02769	K117	1099.43	2	ETYGDMADCCEKQEPER	Carbamidomethyl@114;Carbamidomethyl@115;XL:O-Aldehyde-H2O@117	-0.831304	34.7	8.9e-09	P02769	K266	898.071	3	VHKECCHGDLLECADDRADLAK	XL:O-Aldehyde-H2O@266;Carbamidomethyl@268;Carbamidomethyl@269;Carbamidomethyl@276	-2.23299	20.2	0.0096
	1009.03	5	1.24169	P02769	K117	1099.43	2	ETYGDMADCCEKQEPER	Carbamidomethyl@114;Carbamidomethyl@115;XL:O-Aldehyde-H2O@117	-2.37756	29.9	4.6e-07	P02769	K266	1346.6	2	VHKECCHGDLLECADDRADLAK	XL:O-Aldehyde-H2O@266;Carbamidomethyl@268;Carbamidomethyl@269;Carbamidomethyl@276	-1.81666	14.4	0.0035
	1009.04	5	13.4727	P02769	K117	1099.43	2	ETYGDMADCCEKQEPER	Carbamidomethyl@114;Carbamidomethyl@115;XL:O-Aldehyde-H2O@117	-0.92226	33.4	9.5e-09	P02769	K266	898.07	3	VHKECCHGDLLECADDRADLAK	XL:O-Aldehyde-H2O@266;Carbamidomethyl@268;Carbamidomethyl@269;Carbamidomethyl@276	-1.1195	18.6	0.011
	844.028	6	5.89712	P02769	K117	1107.42	2	ETYGDMADCCEKQEPER	Oxidation@111;Carbamidomethyl@114;Carbamidomethyl@115;XL:O-Aldehyde-H2O@117	0.400349	27.7	8e-08	P02769	K266	673.804	4	VHKECCHGDLLECADDRADLAK	XL:O-Aldehyde-H2O@266;Carbamidomethyl@268;Carbamidomethyl@269;Carbamidomethyl@276	-1.09071	23.8	0.016
	1012.63	5	4.87406	P02769	K117	1107.42	2	ETYGDMADCCEKQEPER	Oxidation@111;Carbamidomethyl@114;Carbamidomethyl@115;XL:O-Aldehyde-H2O@117	-0.0511493	28.3	1.2e-07	P02769	K266	898.068	3	VHKECCHGDLLECADDRADLAK	XL:O-Aldehyde-H2O@266;Carbamidomethyl@268;Carbamidomethyl@269;Carbamidomethyl@276	0.216703	16.2	0.022
	1012.43	5	5.04358	P02769	K117	1107.42	2	ETYGDMADCCEKQEPER	Oxidation@111;Carbamidomethyl@114;Carbamidomethyl@115;XL:O-Aldehyde-H2O@117	0.310049	21.4	2.5e-06	P02769	K266	898.068	3	VHKECCHGDLLECADDRADLAK	XL:O-Aldehyde-H2O@266;Carbamidomethyl@268;Carbamidomethyl@269;Carbamidomethyl@276	0.550753	19.8	0.002
	1012.43	5	7.63847	P02769	K117	1107.43	2	ETYGDMADCCEKQEPER	Oxidation@111;Carbamidomethyl@114;Carbamidomethyl@115;XL:O-Aldehyde-H2O@117	-2.30863	22.5	5.8e-07	P02769	K266	898.068	3	VHKECCHGDLLECADDRADLAK	XL:O-Aldehyde-H2O@266;Carbamidomethyl@268;Carbamidomethyl@269;Carbamidomethyl@276	0.216703	22.8	0.0011
	729.652	7	1.12677	P02769	K235	541.313	2	ALKAWSVAR	XL:O-Aldehyde-H2O@235	-2.61666	33.1	0.00037	P02769	K256	886.99	2	AEFVEVTKLVTDLTK	XL:O-Aldehyde-H2O@256	-3.20146	31.2	9.5e-06	P02769	K266	731.977	3	VHKECCHGDLLECADDR	XL:O-Aldehyde-H2O@266;Carbamidomethyl@268;Carbamidomethyl@269;Carbamidomethyl@276	-3.01185	21	0.00029
	729.796	7	2.43105	P02769	K235	541.312	2	ALKAWSVAR	XL:O-Aldehyde-H2O@235	-1.50824	28.9	6.6e-05	P02769	K256	886.989	2	AEFVEVTKLVTDLTK	XL:O-Aldehyde-H2O@256	-1.51035	20.6	0.0021	P02769	K266	731.977	3	VHKECCHGDLLECADDR	XL:O-Aldehyde-H2O@266;Carbamidomethyl@268;Carbamidomethyl@269;Carbamidomethyl@276	-1.91892	14.7	0.0026
	853.416	6	0.0362006	P02769	K374	947.934	2	LAKEYEATLEECCAK	XL:O-Aldehyde-H2O@374;Carbamidomethyl@383;Carbamidomethyl@384	-2.31884	27.5	1.5e-05	P02769	K489	810.428	2	LCVLHEKTPVSEK	Carbamidomethyl@484;XL:O-Aldehyde-H2O@489	-1.46134	33.8	6.8e-06	P02769	K498	773.873	2	VTKCCTESLVNR	XL:O-Aldehyde-H2O@498;Carbamidomethyl@499;Carbamidomethyl@500	-1.744	33.6	1.4e-06
	855.099	6	0.701242	P02769	K36|K44	951.482	4	FKDLGEEHFKGLVLIAFSQYLQQCPFDEHVK	Carbamidomethyl@58;XL:O-Aldehyde-H2O@36|XL:O-Aldehyde-H2O@44	-3.36054	20.7	0.13	P02769	K155;K156	634.82	2	ADEKKFWGK	XL:O-Aldehyde-H2O@155;XL:O-Aldehyde-H2O@156	-1.8298	34	1.9e-05
	855.268	6	3.14266	P02769	K36|K44	951.484	4	FKDLGEEHFKGLVLIAFSQYLQQCPFDEHVK	Carbamidomethyl@58;XL:O-Aldehyde-H2O@36|XL:O-Aldehyde-H2O@44	-5.77781	21.2	0.097	P02769	K155;K156	634.822	2	ADEKKFWGK	XL:O-Aldehyde-H2O@155;XL:O-Aldehyde-H2O@156	-4.98028	24.3	0.0019
	857.742	6	5.18409	P02769	K228	638.312	2	CASIQKFGER	Carbamidomethyl@223;XL:O-Aldehyde-H2O@228	-0.854446	37.5	3.2e-05	P02769	K266	1097.46	2	VHKECCHGDLLECADDR	XL:O-Aldehyde-H2O@266;Carbamidomethyl@268;Carbamidomethyl@269;Carbamidomethyl@276	-0.770091	23.6	1.3e-05	P02769	K489	810.428	2	LCVLHEKTPVSEK	Carbamidomethyl@484;XL:O-Aldehyde-H2O@489	-1.58473	41.5	2.7e-06
	857.91	6	6.33501	P02769	K228	638.313	2	CASIQKFGER	Carbamidomethyl@223;XL:O-Aldehyde-H2O@228	-2.26441	34.2	1.5e-05	P02769	K266	731.977	3	VHKECCHGDLLECADDR	XL:O-Aldehyde-H2O@266;Carbamidomethyl@268;Carbamidomethyl@269;Carbamidomethyl@276	-2.602	21.2	9.1e-05	P02769	K489	810.428	2	LCVLHEKTPVSEK	Carbamidomethyl@484;XL:O-Aldehyde-H2O@489	-1.46134	33.5	3.4e-06
	1029.49	5	0.782058	P02769	K228	638.312	2	CASIQKFGER	Carbamidomethyl@223;XL:O-Aldehyde-H2O@228	-2.10775	18.5	0.0043	P02769	K266	1097.46	2	VHKECCHGDLLECADDR	XL:O-Aldehyde-H2O@266;Carbamidomethyl@268;Carbamidomethyl@269;Carbamidomethyl@276	-0.587852	39.1	5e-10	P02769	K489	810.428	2	LCVLHEKTPVSEK	Carbamidomethyl@484;XL:O-Aldehyde-H2O@489	-1.70812	35.8	3.9e-05
	1029.49	5	4.34277	P02769	K228	638.313	2	CASIQKFGER	Carbamidomethyl@223;XL:O-Aldehyde-H2O@228	-2.89106	24.4	0.0002	P02769	K266	1097.46	2	VHKECCHGDLLECADDR	XL:O-Aldehyde-H2O@266;Carbamidomethyl@268;Carbamidomethyl@269;Carbamidomethyl@276	-0.587852	34.6	8.4e-08	P02769	K489	810.428	2	LCVLHEKTPVSEK	Carbamidomethyl@484;XL:O-Aldehyde-H2O@489	-1.9549	39.4	1.5e-06
	1029.09	5	4.3199	P02769	K228	638.312	2	CASIQKFGER	Carbamidomethyl@223;XL:O-Aldehyde-H2O@228	-1.79442	28	2.7e-05	P02769	K266	1097.46	2	VHKECCHGDLLECADDR	XL:O-Aldehyde-H2O@266;Carbamidomethyl@268;Carbamidomethyl@269;Carbamidomethyl@276	-1.40793	39.8	3.6e-09	P02769	K489	810.428	2	LCVLHEKTPVSEK	Carbamidomethyl@484;XL:O-Aldehyde-H2O@489	-1.58473	42	1.2e-06
	858.391	6	-2.72697	P02769	K117	1108.43	2	ETYGDMADCCEKQEPER	Carbamidomethyl@114;Carbamidomethyl@115;XL:O-Aldehyde@117	-2.0133	17.6	1.1e-05	P02769	K228	638.312	2	CASIQKFGER	Carbamidomethyl@223;XL:O-Aldehyde-H2O@228	-1.79442	36.1	9e-05	P02769	K489	810.428	2	LCVLHEKTPVSEK	Carbamidomethyl@484;XL:O-Aldehyde-H2O@489	-1.58473	37	1.6e-05
	858.559	6	-1.64657	P02769	K117	1108.43	2	ETYGDMADCCEKQEPER	Carbamidomethyl@114;Carbamidomethyl@115;XL:O-Aldehyde@117	-0.118737	11.7	0.00021	P02769	K228	638.312	2	CASIQKFGER	Carbamidomethyl@223;XL:O-Aldehyde-H2O@228	-1.4811	27.7	4.1e-05	P02769	K489	810.428	2	LCVLHEKTPVSEK	Carbamidomethyl@484;XL:O-Aldehyde-H2O@489	-2.20169	28.9	2.2e-05
	858.393	6	-1.08966	P02769	K117	1108.44	2	ETYGDMADCCEKQEPER	Carbamidomethyl@114;Carbamidomethyl@115;XL:O-Aldehyde@117	-3.45677	15.4	0.00019	P02769	K228	638.314	2	CASIQKFGER	Carbamidomethyl@223;XL:O-Aldehyde-H2O@228	-4.30102	38.6	4e-05	P02769	K489	810.43	2	LCVLHEKTPVSEK	Carbamidomethyl@484;XL:O-Aldehyde-H2O@489	-4.54611	38.9	4.4e-06
	858.396	6	2.39852	P02769	K117	1099.43	2	ETYGDMADCCEKQEPER	Carbamidomethyl@114;Carbamidomethyl@115;XL:O-Aldehyde-H2O@117	-2.2866	14.9	7.7e-05	P02769	K228	638.313	2	CASIQKFGER	Carbamidomethyl@223;XL:O-Aldehyde-H2O@228	-2.57774	34	7.1e-05	P02769	K489	810.429	2	LCVLHEKTPVSEK	Carbamidomethyl@484;XL:O-Aldehyde-H2O@489	-2.94203	40.8	2.7e-06
	858.396	6	2.5409	P02769	K117	1099.43	2	ETYGDMADCCEKQEPER	Carbamidomethyl@114;Carbamidomethyl@115;XL:O-Aldehyde-H2O@117	-2.2866	18.5	1.4e-05	P02769	K228	638.313	2	CASIQKFGER	Carbamidomethyl@223;XL:O-Aldehyde-H2O@228	-2.42108	38.6	4.9e-05	P02769	K489	810.429	2	LCVLHEKTPVSEK	Carbamidomethyl@484;XL:O-Aldehyde-H2O@489	-3.31221	39.5	1.2e-07
	1030.27	5	2.10449	P02769	K117	1099.43	2	ETYGDMADCCEKQEPER	Carbamidomethyl@114;Carbamidomethyl@115;XL:O-Aldehyde-H2O@117	-2.65043	14.7	8.6e-05	P02769	K228	638.312	2	CASIQKFGER	Carbamidomethyl@223;XL:O-Aldehyde-H2O@228	-1.32444	16.8	0.00092	P02769	K489	810.428	2	LCVLHEKTPVSEK	Carbamidomethyl@484;XL:O-Aldehyde-H2O@489	-1.58473	35.5	1.1e-06
	1030.27	5	2.46028	P02769	K117	1099.43	2	ETYGDMADCCEKQEPER	Carbamidomethyl@114;Carbamidomethyl@115;XL:O-Aldehyde-H2O@117	-1.37704	27.5	1.1e-07	P02769	K228	638.312	2	CASIQKFGER	Carbamidomethyl@223;XL:O-Aldehyde-H2O@228	-1.4811	30.6	4.7e-05	P02769	K489	810.428	2	LCVLHEKTPVSEK	Carbamidomethyl@484;XL:O-Aldehyde-H2O@489	-1.58473	37.5	3e-07
	1030.07	5	1.85538	P02769	K117	1108.43	2	ETYGDMADCCEKQEPER	Carbamidomethyl@114;Carbamidomethyl@115;XL:O-Aldehyde@117	-0.479607	7.3	0.022	P02769	K228	638.312	2	CASIQKFGER	Carbamidomethyl@223;XL:O-Aldehyde-H2O@228	-1.63776	20.9	0.0022	P02769	K489	810.428	2	LCVLHEKTPVSEK	Carbamidomethyl@484;XL:O-Aldehyde-H2O@489	-1.33795	35.5	6.6e-06
	1029.87	5	1.84347	P02769	K117	1099.43	2	ETYGDMADCCEKQEPER	Carbamidomethyl@114;Carbamidomethyl@115;XL:O-Aldehyde-H2O@117	-1.92278	36.4	1.9e-09	P02769	K228	638.312	2	CASIQKFGER	Carbamidomethyl@223;XL:O-Aldehyde-H2O@228	-1.79442	30.7	0.00026	P02769	K489	810.429	2	LCVLHEKTPVSEK	Carbamidomethyl@484;XL:O-Aldehyde-H2O@489	-2.32508	44	5e-07
	1029.87	5	1.96212	P02769	K117	1099.43	2	ETYGDMADCCEKQEPER	Carbamidomethyl@114;Carbamidomethyl@115;XL:O-Aldehyde-H2O@117	-1.64991	34.3	1.6e-08	P02769	K228	638.312	2	CASIQKFGER	Carbamidomethyl@223;XL:O-Aldehyde-H2O@228	-1.95109	27	0.00027	P02769	K489	810.429	2	LCVLHEKTPVSEK	Carbamidomethyl@484;XL:O-Aldehyde-H2O@489	-2.81864	43.5	4.2e-07
	1029.87	5	1.96212	P02769	K117	1099.43	2	ETYGDMADCCEKQEPER	Carbamidomethyl@114;Carbamidomethyl@115;XL:O-Aldehyde-H2O@117	-3.28712	27.2	4.4e-07	P02769	K228	638.313	2	CASIQKFGER	Carbamidomethyl@223;XL:O-Aldehyde-H2O@228	-2.89106	30.9	5.9e-05	P02769	K489	810.43	2	LCVLHEKTPVSEK	Carbamidomethyl@484;XL:O-Aldehyde-H2O@489	-4.42272	39.9	1.5e-06
	1287.34	4	2.55784	P02769	K117	1099.43	2	ETYGDMADCCEKQEPER	Carbamidomethyl@114;Carbamidomethyl@115;XL:O-Aldehyde-H2O@117	-1.74087	35.8	8.8e-09	P02769	K228	638.312	2	CASIQKFGER	Carbamidomethyl@223;XL:O-Aldehyde-H2O@228	-1.32444	16.9	0.0014	P02769	K489	810.428	2	LCVLHEKTPVSEK	Carbamidomethyl@484;XL:O-Aldehyde-H2O@489	-1.58473	40.6	1.2e-06
	861.227	6	0.360813	P02769	K117	1107.43	2	ETYGDMADCCEKQEPER	Oxidation@111;Carbamidomethyl@114;Carbamidomethyl@115;XL:O-Aldehyde-H2O@117	-2.94073	8.3	0.014	P02769	K228	638.313	2	CASIQKFGER	Carbamidomethyl@223;XL:O-Aldehyde-H2O@228	-2.26441	36.6	3.5e-06	P02769	K489	810.429	2	LCVLHEKTPVSEK	Carbamidomethyl@484;XL:O-Aldehyde-H2O@489	-2.57186	36.7	4.9e-06
	861.062	6	3.40022	P02769	K117	1107.43	2	ETYGDMADCCEKQEPER	Oxidation@111;Carbamidomethyl@114;Carbamidomethyl@115;XL:O-Aldehyde-H2O@117	-2.21833	8.9	0.0055	P02769	K228	638.313	2	CASIQKFGER	Carbamidomethyl@223;XL:O-Aldehyde-H2O@228	-2.26441	34.8	5.6e-05	P02769	K489	810.429	2	LCVLHEKTPVSEK	Carbamidomethyl@484;XL:O-Aldehyde-H2O@489	-2.81864	29.2	2.4e-05
	861.063	6	3.75506	P02769	K117	1107.43	2	ETYGDMADCCEKQEPER	Oxidation@111;Carbamidomethyl@114;Carbamidomethyl@115;XL:O-Aldehyde-H2O@117	-2.12804	15.5	6.6e-05	P02769	K228	638.313	2	CASIQKFGER	Carbamidomethyl@223;XL:O-Aldehyde-H2O@228	-2.26441	35.7	0.00012	P02769	K489	810.429	2	LCVLHEKTPVSEK	Carbamidomethyl@484;XL:O-Aldehyde-H2O@489	-2.57186	40.6	5.4e-07
	861.064	6	5.03246	P02769	K117	1107.43	2	ETYGDMADCCEKQEPER	Oxidation@111;Carbamidomethyl@114;Carbamidomethyl@115;XL:O-Aldehyde-H2O@117	-1.13474	17.1	1.8e-05	P02769	K228	638.313	2	CASIQKFGER	Carbamidomethyl@223;XL:O-Aldehyde-H2O@228	-2.26441	36.1	8.4e-05	P02769	K489	810.429	2	LCVLHEKTPVSEK	Carbamidomethyl@484;XL:O-Aldehyde-H2O@489	-2.69525	38.8	1.5e-06
	1033.47	5	0.0799655	P02769	K117	1107.43	2	ETYGDMADCCEKQEPER	Oxidation@111;Carbamidomethyl@114;Carbamidomethyl@115;XL:O-Aldehyde-H2O@117	-1.13474	29.7	6.7e-08	P02769	K228	638.312	2	CASIQKFGER	Carbamidomethyl@223;XL:O-Aldehyde-H2O@228	-0.54112	26.3	0.0009	P02769	K489	810.428	2	LCVLHEKTPVSEK	Carbamidomethyl@484;XL:O-Aldehyde-H2O@489	-1.58473	40.6	2.8e-06
	1033.47	5	0.552894	P02769	K117	1107.43	2	ETYGDMADCCEKQEPER	Oxidation@111;Carbamidomethyl@114;Carbamidomethyl@115;XL:O-Aldehyde-H2O@117	-2.21833	23.1	2.3e-07	P02769	K228	638.312	2	CASIQKFGER	Carbamidomethyl@223;XL:O-Aldehyde-H2O@228	-1.01111	23.9	0.00081	P02769	K489	810.428	2	LCVLHEKTPVSEK	Carbamidomethyl@484;XL:O-Aldehyde-H2O@489	-1.83151	38.6	1.6e-06
	1033.47	5	0.789358	P02769	K117	1107.43	2	ETYGDMADCCEKQEPER	Oxidation@111;Carbamidomethyl@114;Carbamidomethyl@115;XL:O-Aldehyde-H2O@117	-2.12804	28.7	1.5e-07	P02769	K228	638.312	2	CASIQKFGER	Carbamidomethyl@223;XL:O-Aldehyde-H2O@228	-1.79442	28.1	0.00039	P02769	K489	810.428	2	LCVLHEKTPVSEK	Carbamidomethyl@484;XL:O-Aldehyde-H2O@489	-2.20169	42.4	2.1e-06
	1033.27	5	1.36855	P02769	K117	1107.43	2	ETYGDMADCCEKQEPER	Oxidation@111;Carbamidomethyl@114;Carbamidomethyl@115;XL:O-Aldehyde-H2O@117	-1.22504	21.1	9.3e-06	P02769	K228	638.312	2	CASIQKFGER	Carbamidomethyl@223;XL:O-Aldehyde-H2O@228	-0.54112	24.4	0.0007	P02769	K489	810.428	2	LCVLHEKTPVSEK	Carbamidomethyl@484;XL:O-Aldehyde-H2O@489	-1.09116	41.9	1.5e-06
	1033.07	5	1.12003	P02769	K117	1107.43	2	ETYGDMADCCEKQEPER	Oxidation@111;Carbamidomethyl@114;Carbamidomethyl@115;XL:O-Aldehyde-H2O@117	-1.76684	25.2	5.8e-07	P02769	K228	638.312	2	CASIQKFGER	Carbamidomethyl@223;XL:O-Aldehyde-H2O@228	-1.79442	32.7	4.6e-05	P02769	K489	810.429	2	LCVLHEKTPVSEK	Carbamidomethyl@484;XL:O-Aldehyde-H2O@489	-2.32508	40	9.2e-07
	1033.27	5	2.5511	P02769	K117	1107.43	2	ETYGDMADCCEKQEPER	Oxidation@111;Carbamidomethyl@114;Carbamidomethyl@115;XL:O-Aldehyde-H2O@117	-1.58624	18.2	1.5e-05	P02769	K228	638.312	2	CASIQKFGER	Carbamidomethyl@223;XL:O-Aldehyde-H2O@228	-1.01111	25.5	5.9e-05	P02769	K489	810.428	2	LCVLHEKTPVSEK	Carbamidomethyl@484;XL:O-Aldehyde-H2O@489	-1.58473	35.1	2e-06
	1033.07	5	3.01248	P02769	K117	1107.43	2	ETYGDMADCCEKQEPER	Oxidation@111;Carbamidomethyl@114;Carbamidomethyl@115;XL:O-Aldehyde-H2O@117	-1.67654	34.7	6.4e-09	P02769	K228	638.312	2	CASIQKFGER	Carbamidomethyl@223;XL:O-Aldehyde-H2O@228	-1.79442	30.8	0.00012	P02769	K489	810.428	2	LCVLHEKTPVSEK	Carbamidomethyl@484;XL:O-Aldehyde-H2O@489	-2.0783	36.3	7.2e-06
	1033.07	5	3.01248	P02769	K117	1107.43	2	ETYGDMADCCEKQEPER	Oxidation@111;Carbamidomethyl@114;Carbamidomethyl@115;XL:O-Aldehyde-H2O@117	-1.58624	29.3	9.3e-08	P02769	K228	638.312	2	CASIQKFGER	Carbamidomethyl@223;XL:O-Aldehyde-H2O@228	-1.63776	26.1	0.00017	P02769	K489	810.429	2	LCVLHEKTPVSEK	Carbamidomethyl@484;XL:O-Aldehyde-H2O@489	-2.32508	36	4.6e-06
	1033.07	5	3.48559	P02769	K117	1107.43	2	ETYGDMADCCEKQEPER	Oxidation@111;Carbamidomethyl@114;Carbamidomethyl@115;XL:O-Aldehyde-H2O@117	-2.21833	21.5	4.9e-07	P02769	K228	638.313	2	CASIQKFGER	Carbamidomethyl@223;XL:O-Aldehyde-H2O@228	-2.26441	23.8	4.9e-05	P02769	K489	810.428	2	LCVLHEKTPVSEK	Carbamidomethyl@484;XL:O-Aldehyde-H2O@489	-2.20169	43.9	1.1e-06
	1033.48	5	5.28217	P02769	K117	1107.43	2	ETYGDMADCCEKQEPER	Oxidation@111;Carbamidomethyl@114;Carbamidomethyl@115;XL:O-Aldehyde-H2O@117	-1.04444	28.3	5e-08	P02769	K228	638.312	2	CASIQKFGER	Carbamidomethyl@223;XL:O-Aldehyde-H2O@228	-1.32444	28.8	7.7e-05	P02769	K489	810.428	2	LCVLHEKTPVSEK	Carbamidomethyl@484;XL:O-Aldehyde-H2O@489	-1.58473	41.1	1.2e-06
	1033.07	5	4.31354	P02769	K117	1107.43	2	ETYGDMADCCEKQEPER	Oxidation@111;Carbamidomethyl@114;Carbamidomethyl@115;XL:O-Aldehyde-H2O@117	-0.954144	26.7	2.5e-07	P02769	K228	638.312	2	CASIQKFGER	Carbamidomethyl@223;XL:O-Aldehyde-H2O@228	-1.4811	27.4	2.2e-05	P02769	K489	810.428	2	LCVLHEKTPVSEK	Carbamidomethyl@484;XL:O-Aldehyde-H2O@489	-1.46134	41.6	9.5e-07
	1033.08	5	5.85115	P02769	K117	1107.43	2	ETYGDMADCCEKQEPER	Oxidation@111;Carbamidomethyl@114;Carbamidomethyl@115;XL:O-Aldehyde-H2O@117	-2.30863	10	0.0032	P02769	K228	638.312	2	CASIQKFGER	Carbamidomethyl@223;XL:O-Aldehyde-H2O@228	-1.32444	10.5	0.071	P02769	K489	810.428	2	LCVLHEKTPVSEK	Carbamidomethyl@484;XL:O-Aldehyde-H2O@489	-1.58473	33.2	7.9e-07
	740.762	7	-0.201847	P02769	K28	637.318	2	DTHKSEIAHR	XL:O-Aldehyde-H2O@28	-1.05829	22.8	4.4e-05	P02769	K285	751.325	5	ECCHGDLLECADDRADLAKYICDNQDTISSK	Carbamidomethyl@268;Carbamidomethyl@269;Carbamidomethyl@276;XL:O-Aldehyde-H2O@285;Carbamidomethyl@288	-0.867218	20.1	0.022
	740.622	7	4.20681	P02769	K28	637.319	2	DTHKSEIAHR	XL:O-Aldehyde-H2O@28	-1.99973	18.4	0.00033	P02769	K285	751.326	5	ECCHGDLLECADDRADLAKYICDNQDTISSK	Carbamidomethyl@268;Carbamidomethyl@269;Carbamidomethyl@276;XL:O-Aldehyde-H2O@285;Carbamidomethyl@288	-2.46439	20.9	0.011
	1036.67	5	1.52415	P02769	K28	637.319	2	DTHKSEIAHR	XL:O-Aldehyde-H2O@28	-1.3721	24.9	3.7e-05	P02769	K285	1251.54	3	ECCHGDLLECADDRADLAKYICDNQDTISSK	Carbamidomethyl@268;Carbamidomethyl@269;Carbamidomethyl@276;XL:O-Aldehyde-H2O@285;Carbamidomethyl@288	-1.20139	14.1	0.0096
	866.58	6	6.2844	P02769	K155	594.807	2	ADEKKFWGK	XL:O-Aldehyde-H2O@155	-1.79717	21.1	0.0027	P02769	K183	964.193	4	RHPYFYAPELLYYANKYNGVFQECCQAEDK	XL:O-Aldehyde-H2O@183;Carbamidomethyl@191;Carbamidomethyl@192	-2.2795	21.3	0.032
	870.424	6	2.81258	P02769	K140	885.668	4	NECFLSHKDDSPDLPKLKPDPNTLCDEFK	Carbamidomethyl@125;XL:O-Aldehyde-H2O@140;Carbamidomethyl@147	-1.8131	20.6	0.064	P02769	K160	763.396	2	FWGKYLYEIAR	XL:O-Aldehyde-H2O@160	-0.0726546	28.6	3.5e-05
	870.424	6	2.81258	P02769	K138|K140	1180.56	3	NECFLSHKDDSPDLPKLKPDPNTLCDEFK	Carbamidomethyl@125;Carbamidomethyl@147;XL:O-Aldehyde-H2O@138|XL:O-Aldehyde-H2O@140	-1.41168	12.9	0.17	P02769	K160	763.396	2	FWGKYLYEIAR	XL:O-Aldehyde-H2O@160	-0.0726546	28.6	3.5e-05
	748.479	7	1.54496	P02769	K36	665.329	2	FKDLGEEHFK	XL:O-Aldehyde-H2O@36	-2.36336	32.4	4e-05	P02769	K285	938.906	4	ECCHGDLLECADDRADLAKYICDNQDTISSK	Carbamidomethyl@268;Carbamidomethyl@269;Carbamidomethyl@276;XL:O-Aldehyde-H2O@285;Carbamidomethyl@288	-2.51204	17.6	0.011
	872.895	6	6.55268	P02769	K36	665.328	2	FKDLGEEHFK	XL:O-Aldehyde-H2O@36	-1.16095	29.3	0.00017	P02769	K285	938.905	4	ECCHGDLLECADDRADLAKYICDNQDTISSK	Carbamidomethyl@268;Carbamidomethyl@269;Carbamidomethyl@276;XL:O-Aldehyde-H2O@285;Carbamidomethyl@288	-1.873	15.1	0.027
	1059.51	5	-2.75304	P02769	K138;K140	1213.23	3	NECFLSHKDDSPDLPKLKPDPNTLCDEFK	Carbamidomethyl@125;Carbamidomethyl@147;XL:O-Aldehyde@138&XL:O-Aldehyde-H2O@140|XL:O-Aldehyde-H2O@138&XL:O-Aldehyde@140	-1.18697	21.2	0.00038	P02769	K489	810.428	2	LCVLHEKTPVSEK	Carbamidomethyl@484;XL:O-Aldehyde-H2O@489	-1.09116	38.5	3.1e-06
	1064.7	5	1.57822	P02769	K183	1233.22	3	HPYFYAPELLYYANKYNGVFQECCQAEDK	XL:O-Aldehyde-H2O@183;Carbamidomethyl@191;Carbamidomethyl@192	-3.42707	17.2	0.0014	P02769	K204	734.888	2	GACLLPKIETMR	Carbamidomethyl@200;XL:O-Aldehyde-H2O@204	-1.94297	30.4	9.3e-05
	1064.51	5	5.8136	P02769	K183	1233.22	3	HPYFYAPELLYYANKYNGVFQECCQAEDK	XL:O-Aldehyde-H2O@183;Carbamidomethyl@191;Carbamidomethyl@192	-4.64339	23.9	0.00029	P02769	K204	734.89	2	GACLLPKIETMR	Carbamidomethyl@200;XL:O-Aldehyde-H2O@204	-4.66446	31.7	2.3e-05
	1064.51	5	8.68316	P02769	K183	1233.22	3	HPYFYAPELLYYANKYNGVFQECCQAEDK	XL:O-Aldehyde-H2O@183;Carbamidomethyl@191;Carbamidomethyl@192	-1.88639	14	0.027	P02769	K204	734.887	2	GACLLPKIETMR	Carbamidomethyl@200;XL:O-Aldehyde-H2O@204	-0.582221	25.2	0.0002
	1064.51	5	10.1753	P02769	K183	1233.22	3	HPYFYAPELLYYANKYNGVFQECCQAEDK	XL:O-Aldehyde-H2O@183;Carbamidomethyl@191;Carbamidomethyl@192	-3.67033	19.1	0.0022	P02769	K204	734.888	2	GACLLPKIETMR	Carbamidomethyl@200;XL:O-Aldehyde-H2O@204	-2.07905	29.9	0.00041
	1064.31	5	10.2802	P02769	K183	1233.22	3	HPYFYAPELLYYANKYNGVFQECCQAEDK	XL:O-Aldehyde-H2O@183;Carbamidomethyl@191;Carbamidomethyl@192	-3.02163	20.1	0.00088	P02769	K204	734.887	2	GACLLPKIETMR	Carbamidomethyl@200;XL:O-Aldehyde-H2O@204	-1.12652	25.5	0.00077
	761.942	7	-5.10616	P02769	K138;K140	905.675	4	NECFLSHKDDSPDLPKLKPDPNTLCDEFK	Carbamidomethyl@125;XL:O-Aldehyde-H2O@138;XL:O-Aldehyde-H2O@140;Carbamidomethyl@147	-2.15542	22.7	0.021	P02769	K160	827.443	2	KFWGKYLYEIAR	XL:O-Aldehyde-H2O@160	-0.210228	25	0.00015
	762.09	7	0.634882	P02769	K138;K140	905.676	4	NECFLSHKDDSPDLPKLKPDPNTLCDEFK	Carbamidomethyl@125;XL:O-Aldehyde-H2O@138;XL:O-Aldehyde-H2O@140;Carbamidomethyl@147	-2.92832	23	0.031	P02769	K160	827.444	2	KFWGKYLYEIAR	XL:O-Aldehyde-H2O@160	-1.41877	26.4	0.00015
	888.604	6	1.79437	P02769	K138;K140	905.675	4	NECFLSHKDDSPDLPKLKPDPNTLCDEFK	Carbamidomethyl@125;XL:O-Aldehyde-H2O@138;XL:O-Aldehyde-H2O@140;Carbamidomethyl@147	-1.71376	27.1	0.0036	P02769	K156|K160	827.444	2	KFWGKYLYEIAR	XL:O-Aldehyde-H2O@156|XL:O-Aldehyde-H2O@160	-1.17706	23.6	0.00084
	1066.32	5	1.72817	P02769	K138;K140	1213.23	3	NECFLSHKDDSPDLPKLKPDPNTLCDEFK	Carbamidomethyl@125;Carbamidomethyl@147;XL:O-Aldehyde@138&XL:O-Aldehyde-H2O@140|XL:O-Aldehyde-H2O@138&XL:O-Aldehyde@140	0.379089	10.2	0.18	P02769	K160	827.444	2	KFWGKYLYEIAR	XL:O-Aldehyde-H2O@160	-1.41877	17.9	0.013
	1076.09	5	0.722844	P02769	K183	1285.26	3	RHPYFYAPELLYYANKYNGVFQECCQAEDK	XL:O-Aldehyde-H2O@183;Carbamidomethyl@191;Carbamidomethyl@192	-3.12985	28.3	1.3e-05	P02769	K304	686.319	2	ECCDKPLLEK	Carbamidomethyl@301;Carbamidomethyl@302;XL:O-Aldehyde-H2O@304	-1.1831	31.9	3.2e-05
	902.773	6	0.163776	P02769	K235	541.312	2	ALKAWSVAR	XL:O-Aldehyde-H2O@235	-1.50824	34.1	0.00072	P02769	K346	1191.06	2	NYQEAKDAFLGSFLYEYSR	XL:O-Aldehyde-H2O@346	-0.197135	39.2	4.1e-08	P02769	K374	947.933	2	LAKEYEATLEECCAK	XL:O-Aldehyde-H2O@374;Carbamidomethyl@383;Carbamidomethyl@384	-0.947438	43.4	2.8e-08
	902.774	6	1.24672	P02769	K235	541.312	2	ALKAWSVAR	XL:O-Aldehyde-H2O@235	-1.87771	29	4.5e-05	P02769	K346	1191.06	2	NYQEAKDAFLGSFLYEYSR	XL:O-Aldehyde-H2O@346	-4.7309	29.9	9e-07	P02769	K374	947.934	2	LAKEYEATLEECCAK	XL:O-Aldehyde-H2O@374;Carbamidomethyl@383;Carbamidomethyl@384	-2.8463	43	2.1e-08
	902.607	6	1.50607	P02769	K235	541.312	2	ALKAWSVAR	XL:O-Aldehyde-H2O@235	-1.87771	31.1	0.00027	P02769	K346	1191.06	2	NYQEAKDAFLGSFLYEYSR	XL:O-Aldehyde-H2O@346	-2.88381	27.5	1.2e-05	P02769	K374	947.934	2	LAKEYEATLEECCAK	XL:O-Aldehyde-H2O@374;Carbamidomethyl@383;Carbamidomethyl@384	-2.31884	39.2	1.8e-07
	902.608	6	1.57376	P02769	K235	541.313	2	ALKAWSVAR	XL:O-Aldehyde-H2O@235	-2.61666	28.3	7.4e-05	P02769	K346	1191.06	2	NYQEAKDAFLGSFLYEYSR	XL:O-Aldehyde-H2O@346	-3.55548	28.8	3.9e-06	P02769	K374	947.934	2	LAKEYEATLEECCAK	XL:O-Aldehyde-H2O@374;Carbamidomethyl@383;Carbamidomethyl@384	-2.74081	37.6	1.6e-07
	902.775	6	2.32966	P02769	K235	541.314	2	ALKAWSVAR	XL:O-Aldehyde-H2O@235	-4.46401	30.5	0.00038	P02769	K346	1191.06	2	NYQEAKDAFLGSFLYEYSR	XL:O-Aldehyde-H2O@346	-3.55548	23.4	4.5e-05	P02769	K374	947.935	2	LAKEYEATLEECCAK	XL:O-Aldehyde-H2O@374;Carbamidomethyl@383;Carbamidomethyl@384	-3.90122	39.8	4.2e-08
	902.776	6	2.73577	P02769	K235	541.312	2	ALKAWSVAR	XL:O-Aldehyde-H2O@235	-1.87771	30.1	0.00037	P02769	K346	1191.06	2	NYQEAKDAFLGSFLYEYSR	XL:O-Aldehyde-H2O@346	-2.88381	29.4	5e-07	P02769	K374	947.934	2	LAKEYEATLEECCAK	XL:O-Aldehyde-H2O@374;Carbamidomethyl@383;Carbamidomethyl@384	-2.52982	40.4	9.5e-08
	902.776	6	3.07419	P02769	K235	541.312	2	ALKAWSVAR	XL:O-Aldehyde-H2O@235	-1.87771	24.5	0.00072	P02769	K346	1191.06	2	NYQEAKDAFLGSFLYEYSR	XL:O-Aldehyde-H2O@346	-0.784847	21.4	0.00033	P02769	K374	947.933	2	LAKEYEATLEECCAK	XL:O-Aldehyde-H2O@374;Carbamidomethyl@383;Carbamidomethyl@384	-1.89687	26.9	2.8e-05
	902.44	6	1.63009	P02769	K235	541.312	2	ALKAWSVAR	XL:O-Aldehyde-H2O@235	-0.954034	28.6	0.00033	P02769	K346	1191.06	2	NYQEAKDAFLGSFLYEYSR	XL:O-Aldehyde-H2O@346	-2.21215	25.3	5.4e-05	P02769	K374	947.933	2	LAKEYEATLEECCAK	XL:O-Aldehyde-H2O@374;Carbamidomethyl@383;Carbamidomethyl@384	-1.4749	38.8	2.3e-07
	902.609	6	2.86	P02769	K235	541.314	2	ALKAWSVAR	XL:O-Aldehyde-H2O@235	-5.57242	29.1	8.9e-05	P02769	K346	1191.06	2	NYQEAKDAFLGSFLYEYSR	XL:O-Aldehyde-H2O@346	-5.57048	31.5	3.4e-07	P02769	K374	947.936	2	LAKEYEATLEECCAK	XL:O-Aldehyde-H2O@374;Carbamidomethyl@383;Carbamidomethyl@384	-4.85065	38.2	3e-07
	902.441	6	2.37489	P02769	K235	541.313	2	ALKAWSVAR	XL:O-Aldehyde-H2O@235	-2.61666	30.5	0.00069	P02769	K346	1191.06	2	NYQEAKDAFLGSFLYEYSR	XL:O-Aldehyde-H2O@346	-3.97527	28.8	4.9e-06	P02769	K374	947.935	2	LAKEYEATLEECCAK	XL:O-Aldehyde-H2O@374;Carbamidomethyl@383;Carbamidomethyl@384	-3.26827	35.3	3.5e-07
	902.609	6	3.33388	P02769	K235	541.312	2	ALKAWSVAR	XL:O-Aldehyde-H2O@235	-1.69298	34.2	0.00052	P02769	K346	1191.06	2	NYQEAKDAFLGSFLYEYSR	XL:O-Aldehyde-H2O@346	-2.12819	26.5	6.4e-06	P02769	K374	947.934	2	LAKEYEATLEECCAK	XL:O-Aldehyde-H2O@374;Carbamidomethyl@383;Carbamidomethyl@384	-2.00236	38.6	4.6e-07
	902.442	6	2.91657	P02769	K235	541.312	2	ALKAWSVAR	XL:O-Aldehyde-H2O@235	-0.954034	32	0.00012	P02769	K346	1191.06	2	NYQEAKDAFLGSFLYEYSR	XL:O-Aldehyde-H2O@346	-2.12819	34.5	1.4e-07	P02769	K374	947.933	2	LAKEYEATLEECCAK	XL:O-Aldehyde-H2O@374;Carbamidomethyl@383;Carbamidomethyl@384	-1.89687	47.6	8.6e-08
	902.442	6	2.91657	P02769	K235	541.312	2	ALKAWSVAR	XL:O-Aldehyde-H2O@235	-1.32351	27.1	5e-05	P02769	K346	1191.06	2	NYQEAKDAFLGSFLYEYSR	XL:O-Aldehyde-H2O@346	-0.365053	33.2	1.2e-07	P02769	K374	947.933	2	LAKEYEATLEECCAK	XL:O-Aldehyde-H2O@374;Carbamidomethyl@383;Carbamidomethyl@384	-0.947438	44.9	1.6e-08
	902.61	6	3.80775	P02769	K235	541.314	2	ALKAWSVAR	XL:O-Aldehyde-H2O@235	-5.38768	32.7	0.00056	P02769	K346	1191.06	2	NYQEAKDAFLGSFLYEYSR	XL:O-Aldehyde-H2O@346	-4.98277	23.4	7.2e-05	P02769	K374	947.937	2	LAKEYEATLEECCAK	XL:O-Aldehyde-H2O@374;Carbamidomethyl@383;Carbamidomethyl@384	-5.16713	41.4	1.7e-08
	902.442	6	3.59366	P02769	K235	541.312	2	ALKAWSVAR	XL:O-Aldehyde-H2O@235	-1.32351	33.2	0.00033	P02769	K346	1191.06	2	NYQEAKDAFLGSFLYEYSR	XL:O-Aldehyde-H2O@346	-0.532971	40.1	1e-07	P02769	K374	947.932	2	LAKEYEATLEECCAK	XL:O-Aldehyde-H2O@374;Carbamidomethyl@383;Carbamidomethyl@384	-0.63096	45.1	8.4e-08
	902.442	6	3.66137	P02769	K235	541.312	2	ALKAWSVAR	XL:O-Aldehyde-H2O@235	-2.24719	30.9	0.00042	P02769	K346	1191.06	2	NYQEAKDAFLGSFLYEYSR	XL:O-Aldehyde-H2O@346	-4.31111	34.4	5.6e-08	P02769	K374	947.935	2	LAKEYEATLEECCAK	XL:O-Aldehyde-H2O@374;Carbamidomethyl@383;Carbamidomethyl@384	-3.16278	39.6	2.3e-07
	902.444	6	5.62493	P02769	K235	541.313	2	ALKAWSVAR	XL:O-Aldehyde-H2O@235	-2.43192	32.8	0.0004	P02769	K346	1191.06	2	NYQEAKDAFLGSFLYEYSR	XL:O-Aldehyde-H2O@346	-0.784847	33.5	4.9e-07	P02769	K374	947.934	2	LAKEYEATLEECCAK	XL:O-Aldehyde-H2O@374;Carbamidomethyl@383;Carbamidomethyl@384	-2.10786	43.2	4.2e-08
	902.444	6	5.62493	P02769	K235	541.312	2	ALKAWSVAR	XL:O-Aldehyde-H2O@235	-0.584561	32.2	0.001	P02769	K346	1191.06	2	NYQEAKDAFLGSFLYEYSR	XL:O-Aldehyde-H2O@346	-1.62444	29.4	1e-06	P02769	K374	947.933	2	LAKEYEATLEECCAK	XL:O-Aldehyde-H2O@374;Carbamidomethyl@383;Carbamidomethyl@384	-1.05293	45	3.1e-07
	902.612	6	6.7864	P02769	K235	541.312	2	ALKAWSVAR	XL:O-Aldehyde-H2O@235	-1.13877	34	0.00031	P02769	K346	1191.06	2	NYQEAKDAFLGSFLYEYSR	XL:O-Aldehyde-H2O@346	0.138701	39.5	1.9e-08	P02769	K374	947.932	2	LAKEYEATLEECCAK	XL:O-Aldehyde-H2O@374;Carbamidomethyl@383;Carbamidomethyl@384	-0.63096	46.8	5e-08
	902.444	6	6.0989	P02769	K235	541.313	2	ALKAWSVAR	XL:O-Aldehyde-H2O@235	-3.17086	29.6	0.00031	P02769	K346	1191.06	2	NYQEAKDAFLGSFLYEYSR	XL:O-Aldehyde-H2O@346	-4.31111	23.2	1.2e-05	P02769	K374	947.936	2	LAKEYEATLEECCAK	XL:O-Aldehyde-H2O@374;Carbamidomethyl@383;Carbamidomethyl@384	-4.32319	38.5	1.1e-07
	902.445	6	6.43744	P02769	K235	541.312	2	ALKAWSVAR	XL:O-Aldehyde-H2O@235	-0.954034	35.3	0.00028	P02769	K346	1191.06	2	NYQEAKDAFLGSFLYEYSR	XL:O-Aldehyde-H2O@346	-2.96777	42.1	4.9e-09	P02769	K374	947.934	2	LAKEYEATLEECCAK	XL:O-Aldehyde-H2O@374;Carbamidomethyl@383;Carbamidomethyl@384	-2.10786	44.3	4.6e-08
	1082.92	5	-3.82822	P02769	K235	541.312	2	ALKAWSVAR	XL:O-Aldehyde-H2O@235	-1.50824	28.2	7.2e-05	P02769	K346	1191.06	2	NYQEAKDAFLGSFLYEYSR	XL:O-Aldehyde-H2O@346	-2.54798	33.8	1.3e-07	P02769	K374	947.934	2	LAKEYEATLEECCAK	XL:O-Aldehyde-H2O@374;Carbamidomethyl@383;Carbamidomethyl@384	-2.42433	29.7	3.6e-06
	1083.13	5	-0.206031	P02769	K235	541.313	2	ALKAWSVAR	XL:O-Aldehyde-H2O@235	-2.43192	31.7	0.00017	P02769	K346	1191.06	2	NYQEAKDAFLGSFLYEYSR	XL:O-Aldehyde-H2O@346	-1.20464	34.6	2.9e-07	P02769	K374	947.933	2	LAKEYEATLEECCAK	XL:O-Aldehyde-H2O@374;Carbamidomethyl@383;Carbamidomethyl@384	-1.26392	39.4	4.2e-07
	1082.93	5	-0.104911	P02769	K235	541.312	2	ALKAWSVAR	XL:O-Aldehyde-H2O@235	-1.50824	19.3	0.00098	P02769	K346	1191.06	2	NYQEAKDAFLGSFLYEYSR	XL:O-Aldehyde-H2O@346	-3.89131	17.7	0.0021	P02769	K374	947.934	2	LAKEYEATLEECCAK	XL:O-Aldehyde-H2O@374;Carbamidomethyl@383;Carbamidomethyl@384	-2.42433	23.3	0.0001
	1083.13	5	0.696423	P02769	K235	541.313	2	ALKAWSVAR	XL:O-Aldehyde-H2O@235	-2.80139	11.2	0.019	P02769	K346	1191.06	2	NYQEAKDAFLGSFLYEYSR	XL:O-Aldehyde-H2O@346	-3.89131	33.9	1e-07	P02769	K374	947.934	2	LAKEYEATLEECCAK	XL:O-Aldehyde-H2O@374;Carbamidomethyl@383;Carbamidomethyl@384	-2.8463	22.8	3.9e-05
	1083.13	5	1.26046	P02769	K235	541.312	2	ALKAWSVAR	XL:O-Aldehyde-H2O@235	-1.32351	27.8	0.0002	P02769	K346	1191.06	2	NYQEAKDAFLGSFLYEYSR	XL:O-Aldehyde-H2O@346	-0.532971	33.2	3.9e-08	P02769	K374	947.933	2	LAKEYEATLEECCAK	XL:O-Aldehyde-H2O@374;Carbamidomethyl@383;Carbamidomethyl@384	-1.26392	39.3	5.8e-08
	1082.73	5	1.46328	P02769	K235	541.312	2	ALKAWSVAR	XL:O-Aldehyde-H2O@235	-1.87771	27.8	3.3e-05	P02769	K346	1191.06	2	NYQEAKDAFLGSFLYEYSR	XL:O-Aldehyde-H2O@346	-2.79986	42.8	1.7e-08	P02769	K374	947.934	2	LAKEYEATLEECCAK	XL:O-Aldehyde-H2O@374;Carbamidomethyl@383;Carbamidomethyl@384	-2.42433	41.7	8.7e-08
	1082.73	5	1.46328	P02769	K235	541.312	2	ALKAWSVAR	XL:O-Aldehyde-H2O@235	-1.50824	28.2	0.00032	P02769	K346	1191.06	2	NYQEAKDAFLGSFLYEYSR	XL:O-Aldehyde-H2O@346	-3.13569	13.4	0.015	P02769	K374	947.933	2	LAKEYEATLEECCAK	XL:O-Aldehyde-H2O@374;Carbamidomethyl@383;Carbamidomethyl@384	-0.841945	15.9	0.0012
	1082.93	5	2.71578	P02769	K235	541.312	2	ALKAWSVAR	XL:O-Aldehyde-H2O@235	-1.32351	22.5	0.00028	P02769	K346	1191.06	2	NYQEAKDAFLGSFLYEYSR	XL:O-Aldehyde-H2O@346	-1.62444	23.3	1.5e-05	P02769	K374	947.933	2	LAKEYEATLEECCAK	XL:O-Aldehyde-H2O@374;Carbamidomethyl@383;Carbamidomethyl@384	-1.68589	31.1	1e-05
	1082.73	5	2.36607	P02769	K235	541.312	2	ALKAWSVAR	XL:O-Aldehyde-H2O@235	-1.50824	28.4	0.00054	P02769	K346	1191.06	2	NYQEAKDAFLGSFLYEYSR	XL:O-Aldehyde-H2O@346	-1.12068	38.5	8.3e-09	P02769	K374	947.933	2	LAKEYEATLEECCAK	XL:O-Aldehyde-H2O@374;Carbamidomethyl@383;Carbamidomethyl@384	-1.58039	42.7	1.6e-07
	1082.93	5	3.27992	P02769	K235	541.312	2	ALKAWSVAR	XL:O-Aldehyde-H2O@235	-1.32351	24.1	0.00039	P02769	K346	1191.06	2	NYQEAKDAFLGSFLYEYSR	XL:O-Aldehyde-H2O@346	-0.365053	39.3	3.6e-08	P02769	K374	947.932	2	LAKEYEATLEECCAK	XL:O-Aldehyde-H2O@374;Carbamidomethyl@383;Carbamidomethyl@384	-0.314482	33.1	2.3e-06
	1082.93	5	3.73123	P02769	K235	541.312	2	ALKAWSVAR	XL:O-Aldehyde-H2O@235	-0.399825	19.2	0.00027	P02769	K346	1191.06	2	NYQEAKDAFLGSFLYEYSR	XL:O-Aldehyde-H2O@346	-0.700889	12.6	0.004	P02769	K374	947.932	2	LAKEYEATLEECCAK	XL:O-Aldehyde-H2O@374;Carbamidomethyl@383;Carbamidomethyl@384	-0.63096	12.8	0.0031
	1082.73	5	3.49455	P02769	K235	541.313	2	ALKAWSVAR	XL:O-Aldehyde-H2O@235	-2.43192	23.7	0.0039	P02769	K346	1191.06	2	NYQEAKDAFLGSFLYEYSR	XL:O-Aldehyde-H2O@346	-2.88381	27.1	1.4e-05	P02769	K374	947.934	2	LAKEYEATLEECCAK	XL:O-Aldehyde-H2O@374;Carbamidomethyl@383;Carbamidomethyl@384	-2.74081	37.3	2.7e-08
	1082.93	5	5.08516	P02769	K235	541.312	2	ALKAWSVAR	XL:O-Aldehyde-H2O@235	-0.584561	21.8	0.0019	P02769	K346	1191.06	2	NYQEAKDAFLGSFLYEYSR	XL:O-Aldehyde-H2O@346	-1.45652	39.6	3.5e-08	P02769	K374	947.933	2	LAKEYEATLEECCAK	XL:O-Aldehyde-H2O@374;Carbamidomethyl@383;Carbamidomethyl@384	-1.15842	33.9	2.8e-07
	1082.73	5	5.41298	P02769	K235	541.312	2	ALKAWSVAR	XL:O-Aldehyde-H2O@235	-1.13877	28.8	3.4e-05	P02769	K346	1191.06	2	NYQEAKDAFLGSFLYEYSR	XL:O-Aldehyde-H2O@346	-2.12819	29.5	2.8e-06	P02769	K374	947.933	2	LAKEYEATLEECCAK	XL:O-Aldehyde-H2O@374;Carbamidomethyl@383;Carbamidomethyl@384	-1.58039	46.4	9.2e-09
	1082.93	5	7.00323	P02769	K235	541.312	2	ALKAWSVAR	XL:O-Aldehyde-H2O@235	-1.32351	19.4	0.00062	P02769	K346	1191.06	2	NYQEAKDAFLGSFLYEYSR	XL:O-Aldehyde-H2O@346	-0.0292172	20.6	1.6e-05	P02769	K374	947.932	2	LAKEYEATLEECCAK	XL:O-Aldehyde-H2O@374;Carbamidomethyl@383;Carbamidomethyl@384	-0.525467	33.6	7.9e-06
	1082.73	5	6.54146	P02769	K235	541.312	2	ALKAWSVAR	XL:O-Aldehyde-H2O@235	-1.69298	33.6	0.00014	P02769	K346	1191.06	2	NYQEAKDAFLGSFLYEYSR	XL:O-Aldehyde-H2O@346	-2.38006	38.3	2.9e-08	P02769	K374	947.933	2	LAKEYEATLEECCAK	XL:O-Aldehyde-H2O@374;Carbamidomethyl@383;Carbamidomethyl@384	-1.68589	43.5	3.1e-07
	1353.41	4	0.698621	P02769	K235	541.312	2	ALKAWSVAR	XL:O-Aldehyde-H2O@235	-1.87771	26	0.00083	P02769	K346	1191.06	2	NYQEAKDAFLGSFLYEYSR	XL:O-Aldehyde-H2O@346	-1.03672	31.5	2.9e-07	P02769	K374	947.933	2	LAKEYEATLEECCAK	XL:O-Aldehyde-H2O@374;Carbamidomethyl@383;Carbamidomethyl@384	-1.68589	26.8	7.3e-06
	1353.16	4	2.49266	P02769	K235	541.312	2	ALKAWSVAR	XL:O-Aldehyde-H2O@235	-1.32351	19.6	0.0011	P02769	K346	1191.06	2	NYQEAKDAFLGSFLYEYSR	XL:O-Aldehyde-H2O@346	-0.784847	36.5	2e-07	P02769	K374	947.933	2	LAKEYEATLEECCAK	XL:O-Aldehyde-H2O@374;Carbamidomethyl@383;Carbamidomethyl@384	-1.58039	29.9	7.1e-06
	1353.16	4	2.58293	P02769	K235	541.312	2	ALKAWSVAR	XL:O-Aldehyde-H2O@235	-1.50824	18.3	0.00097	P02769	K346	1191.06	2	NYQEAKDAFLGSFLYEYSR	XL:O-Aldehyde-H2O@346	-1.70839	44.6	6.8e-08	P02769	K374	947.933	2	LAKEYEATLEECCAK	XL:O-Aldehyde-H2O@374;Carbamidomethyl@383;Carbamidomethyl@384	-1.89687	31.1	5.2e-07
	902.603	6	3.93383	P02769	K228	638.312	2	CASIQKFGER	Carbamidomethyl@223;XL:O-Aldehyde-H2O@228	-1.79442	17.8	0.00097	P02769	K374	947.934	2	LAKEYEATLEECCAK	XL:O-Aldehyde-H2O@374;Carbamidomethyl@383;Carbamidomethyl@384	-2.8463	16.5	0.00034	P02769	K498	1094.54	2	TPVSEKVTKCCTESLVNR	XL:O-Aldehyde-H2O@498;Carbamidomethyl@499;Carbamidomethyl@500	-2.58483	13.9	0.012
	774.657	7	0.671716	P02769	K155	335.675	2	ADEKK	XL:O-Aldehyde-H2O@155	-1.92386	18	0.0062	P02769	K183	919.437	5	RHPYFYAPELLYYANKYNGVFQECCQAEDKGACLLPK	XL:O-Aldehyde-H2O@183;Carbamidomethyl@191;Carbamidomethyl@192;Carbamidomethyl@200	-2.05222	25.2	0.0095
	911.094	6	3.44122	P02769	K183	1233.22	3	HPYFYAPELLYYANKYNGVFQECCQAEDK	XL:O-Aldehyde-H2O@183;Carbamidomethyl@191;Carbamidomethyl@192	-1.48095	18.2	0.0029	P02769	K304	806.909	2	LKECCDKPLLEK	Carbamidomethyl@301;Carbamidomethyl@302;XL:O-Aldehyde-H2O@304	-2.22885	15	0.037
	1093.11	5	1.75584	P02769	K183	1233.22	3	HPYFYAPELLYYANKYNGVFQECCQAEDK	XL:O-Aldehyde-H2O@183;Carbamidomethyl@191;Carbamidomethyl@192	0.708443	15.7	0.0082	P02769	K304	806.908	2	LKECCDKPLLEK	Carbamidomethyl@301;Carbamidomethyl@302;XL:O-Aldehyde-H2O@304	-1.11348	27.3	0.00089
	1093.11	5	2.76182	P02769	K183	1233.22	3	HPYFYAPELLYYANKYNGVFQECCQAEDK	XL:O-Aldehyde-H2O@183;Carbamidomethyl@191;Carbamidomethyl@192	-1.23768	16.2	0.0048	P02769	K304	806.909	2	LKECCDKPLLEK	Carbamidomethyl@301;Carbamidomethyl@302;XL:O-Aldehyde-H2O@304	-2.22885	29.8	0.00099
	1092.92	5	8.11699	P02769	K183	1233.22	3	HPYFYAPELLYYANKYNGVFQECCQAEDK	XL:O-Aldehyde-H2O@183;Carbamidomethyl@191;Carbamidomethyl@192	-0.264621	19.2	0.001	P02769	K304	806.908	2	LKECCDKPLLEK	Carbamidomethyl@301;Carbamidomethyl@302;XL:O-Aldehyde-H2O@304	-1.23741	26.3	0.0034
	913.101	6	0.442026	P02769	K183	964.194	4	RHPYFYAPELLYYANKYNGVFQECCQAEDK	XL:O-Aldehyde-H2O@183;Carbamidomethyl@191;Carbamidomethyl@192	-3.52406	23.9	0.0052	P02769	K204	734.888	2	GACLLPKIETMR	Carbamidomethyl@200;XL:O-Aldehyde-H2O@204	-2.48727	22.2	0.00088
	913.269	6	1.59087	P02769	K183	964.196	4	RHPYFYAPELLYYANKYNGVFQECCQAEDK	XL:O-Aldehyde-H2O@183;Carbamidomethyl@191;Carbamidomethyl@192	-5.07975	18.2	0.088	P02769	K204	734.89	2	GACLLPKIETMR	Carbamidomethyl@200;XL:O-Aldehyde-H2O@204	-5.34484	22.8	0.00096
	913.44	6	5.01366	P02769	K183	964.195	4	RHPYFYAPELLYYANKYNGVFQECCQAEDK	XL:O-Aldehyde-H2O@183;Carbamidomethyl@191;Carbamidomethyl@192	-4.6649	20.6	0.052	P02769	K204	734.889	2	GACLLPKIETMR	Carbamidomethyl@200;XL:O-Aldehyde-H2O@204	-4.25624	33.5	9.1e-06
	913.107	6	7.26763	P02769	K183	964.193	4	RHPYFYAPELLYYANKYNGVFQECCQAEDK	XL:O-Aldehyde-H2O@183;Carbamidomethyl@191;Carbamidomethyl@192	-1.86464	23.6	0.0074	P02769	K204	734.887	2	GACLLPKIETMR	Carbamidomethyl@200;XL:O-Aldehyde-H2O@204	-1.12652	24.7	0.00019
	913.276	6	8.41522	P02769	K183	964.194	4	RHPYFYAPELLYYANKYNGVFQECCQAEDK	XL:O-Aldehyde-H2O@183;Carbamidomethyl@191;Carbamidomethyl@192	-3.62777	21.7	0.016	P02769	K204	734.888	2	GACLLPKIETMR	Carbamidomethyl@200;XL:O-Aldehyde-H2O@204	-2.75942	30.9	0.00012
	913.109	6	9.54283	P02769	K183	964.191	4	RHPYFYAPELLYYANKYNGVFQECCQAEDK	XL:O-Aldehyde-H2O@183;Carbamidomethyl@191;Carbamidomethyl@192	0.209631	22	0.022	P02769	K204	734.886	2	GACLLPKIETMR	Carbamidomethyl@200;XL:O-Aldehyde-H2O@204	0.370307	29.4	0.00017
	1095.91	5	-6.16622	P02769	K183	1285.25	3	RHPYFYAPELLYYANKYNGVFQECCQAEDK	XL:O-Aldehyde-H2O@183;Carbamidomethyl@191;Carbamidomethyl@192	-1.34032	13.9	0.059	P02769	K204	734.888	2	GACLLPKIETMR	Carbamidomethyl@200;XL:O-Aldehyde-H2O@204	-1.8069	25.5	0.00064
	1095.92	5	-0.814764	P02769	K183	1285.26	3	RHPYFYAPELLYYANKYNGVFQECCQAEDK	XL:O-Aldehyde-H2O@183;Carbamidomethyl@191;Carbamidomethyl@192	-3.59668	30.7	3.5e-06	P02769	K204	734.888	2	GACLLPKIETMR	Carbamidomethyl@200;XL:O-Aldehyde-H2O@204	-2.21512	37.2	2.7e-05
	1095.72	5	-1.38399	P02769	K183	1285.25	3	RHPYFYAPELLYYANKYNGVFQECCQAEDK	XL:O-Aldehyde-H2O@183;Carbamidomethyl@191;Carbamidomethyl@192	0.293594	17.2	0.011	P02769	K204	734.886	2	GACLLPKIETMR	Carbamidomethyl@200;XL:O-Aldehyde-H2O@204	-0.31007	23.1	0.0011
	1095.72	5	1.40373	P02769	K183	1285.25	3	RHPYFYAPELLYYANKYNGVFQECCQAEDK	XL:O-Aldehyde-H2O@183;Carbamidomethyl@191;Carbamidomethyl@192	0.682624	23	7.5e-05	P02769	K204	734.887	2	GACLLPKIETMR	Carbamidomethyl@200;XL:O-Aldehyde-H2O@204	-1.2626	21.9	0.00078
	1095.93	5	4.31371	P02769	K183	1285.26	3	RHPYFYAPELLYYANKYNGVFQECCQAEDK	XL:O-Aldehyde-H2O@183;Carbamidomethyl@191;Carbamidomethyl@192	-2.74082	19.1	0.0028	P02769	K204	734.887	2	GACLLPKIETMR	Carbamidomethyl@200;XL:O-Aldehyde-H2O@204	-0.718296	28.6	0.0002
	1095.33	5	10.5283	P02769	K183	1285.26	3	RHPYFYAPELLYYANKYNGVFQECCQAEDK	XL:O-Aldehyde-H2O@183;Carbamidomethyl@191;Carbamidomethyl@192	-3.20765	14.8	0.013	P02769	K204	734.887	2	GACLLPKIETMR	Carbamidomethyl@200;XL:O-Aldehyde-H2O@204	-1.2626	12.2	0.18
	915.938	6	4.73629	P02769	K183	964.192	4	RHPYFYAPELLYYANKYNGVFQECCQAEDK	XL:O-Aldehyde-H2O@183;Carbamidomethyl@191;Carbamidomethyl@192	-1.65722	29.8	0.00034	P02769	K204	742.885	2	GACLLPKIETMR	Carbamidomethyl@200;XL:O-Aldehyde-H2O@204;Oxidation@208	-1.97951	23.5	0.00078
	1102.33	5	0.77319	P02769	K297	882.929	2	YICDNQDTISSKLK	Carbamidomethyl@288;XL:O-Aldehyde-H2O@297	-1.83841	40.4	1.1e-08	P02769	K318	1197.91	3	SHCIAEVEKDAIPENLPPLTADFAEDKDVCK	Carbamidomethyl@312;XL:O-Aldehyde-H2O@318;Carbamidomethyl@339	-2.46824	20.2	0.0012
	1102.54	5	6.99042	P02769	K297	882.929	2	YICDNQDTISSKLK	Carbamidomethyl@288;XL:O-Aldehyde-H2O@297	-1.83841	32.3	7.9e-06	P02769	K318	1197.91	3	SHCIAEVEKDAIPENLPPLTADFAEDKDVCK	Carbamidomethyl@312;XL:O-Aldehyde-H2O@318;Carbamidomethyl@339	-0.965621	18.4	0.002
	919.27	6	5.45025	P02769	K266	898.069	3	VHKECCHGDLLECADDRADLAK	XL:O-Aldehyde-H2O@266;Carbamidomethyl@268;Carbamidomethyl@269;Carbamidomethyl@276	-0.674097	12.8	0.11	P02769	K309	1333.65	2	LKECCDKPLLEKSHCIAEVEK	Carbamidomethyl@301;Carbamidomethyl@302;XL:O-Aldehyde-H2O@309;Carbamidomethyl@312	-0.475183	13.2	0.063
	693.572	8	3.82932	P02769	K28	637.319	2	DTHKSEIAHR	XL:O-Aldehyde-H2O@28	-1.84282	21.2	0.0007	P02769	K285	824.171	5	VHKECCHGDLLECADDRADLAKYICDNQDTISSK	Carbamidomethyl@268;Carbamidomethyl@269;Carbamidomethyl@276;XL:O-Aldehyde-H2O@285;Carbamidomethyl@288	-2.54049	20.6	0.013
	924.759	6	1.4989	P02769	K28	637.319	2	DTHKSEIAHR	XL:O-Aldehyde-H2O@28	-1.3721	18.7	0.0019	P02769	K285	1029.96	4	VHKECCHGDLLECADDRADLAKYICDNQDTISSK	Carbamidomethyl@268;Carbamidomethyl@269;Carbamidomethyl@276;XL:O-Aldehyde-H2O@285;Carbamidomethyl@288	0.88706	20.9	0.02
	924.426	6	2.93079	P02769	K28	637.319	2	DTHKSEIAHR	XL:O-Aldehyde-H2O@28	-1.52901	22.9	0.00045	P02769	K285	1029.96	4	VHKECCHGDLLECADDRADLAKYICDNQDTISSK	Carbamidomethyl@268;Carbamidomethyl@269;Carbamidomethyl@276;XL:O-Aldehyde-H2O@285;Carbamidomethyl@288	-1.83149	18.9	0.068
	933.93	6	2.96277	P02769	K36	665.328	2	FKDLGEEHFK	XL:O-Aldehyde-H2O@36	-1.31125	36	8.9e-06	P02769	K266|K285	1029.96	4	VHKECCHGDLLECADDRADLAKYICDNQDTISSK	Carbamidomethyl@268;Carbamidomethyl@269;Carbamidomethyl@276;Carbamidomethyl@288;XL:O-Aldehyde-H2O@266|XL:O-Aldehyde-H2O@285	-1.7344	21.7	0.019
	1120.31	5	2.98711	P02769	K36	665.327	2	FKDLGEEHFK	XL:O-Aldehyde-H2O@36	-0.259137	32.3	8.4e-06	P02769	K266|K285	1029.96	4	VHKECCHGDLLECADDRADLAKYICDNQDTISSK	Carbamidomethyl@268;Carbamidomethyl@269;Carbamidomethyl@276;Carbamidomethyl@288;XL:O-Aldehyde-H2O@266|XL:O-Aldehyde-H2O@285	-1.05476	20.3	0.025
	1120.31	5	2.98711	P02769	K36	665.327	2	FKDLGEEHFK	XL:O-Aldehyde-H2O@36	-0.259137	32.3	8.4e-06	P02769	K285	1372.94	3	VHKECCHGDLLECADDRADLAKYICDNQDTISSK	Carbamidomethyl@268;Carbamidomethyl@269;Carbamidomethyl@276;XL:O-Aldehyde-H2O@285;Carbamidomethyl@288	-1.07359	12.2	0.082
	700.732	8	2.98918	P02769	K235	541.313	2	ALKAWSVAR	XL:O-Aldehyde-H2O@235	-2.43192	31.4	0.00026	P02769	K256	886.99	2	AEFVEVTKLVTDLTK	XL:O-Aldehyde-H2O@256	-2.29953	12.8	0.089	P02769	K266	673.805	4	VHKECCHGDLLECADDRADLAK	XL:O-Aldehyde-H2O@266;Carbamidomethyl@268;Carbamidomethyl@269;Carbamidomethyl@276	-3.16845	30	0.00055
	803.666	7	0.631319	P02769	K183	964.193	4	RHPYFYAPELLYYANKYNGVFQECCQAEDK	XL:O-Aldehyde-H2O@183;Carbamidomethyl@191;Carbamidomethyl@192	-1.86464	19	0.064	P02769	K304	806.909	2	LKECCDKPLLEK	Carbamidomethyl@301;Carbamidomethyl@302;XL:O-Aldehyde-H2O@304	-1.98099	21.7	0.0091
	803.666	7	0.631319	P02769	K183	964.193	4	RHPYFYAPELLYYANKYNGVFQECCQAEDK	XL:O-Aldehyde-H2O@183;Carbamidomethyl@191;Carbamidomethyl@192	-1.86464	19	0.064	P02769	K299|K304	538.275	3	LKECCDKPLLEK	Carbamidomethyl@301;Carbamidomethyl@302;XL:O-Aldehyde-H2O@299|XL:O-Aldehyde-H2O@304	-1.56084	13	0.14
	803.382	7	3.35839	P02769	K183	964.193	4	RHPYFYAPELLYYANKYNGVFQECCQAEDK	XL:O-Aldehyde-H2O@183;Carbamidomethyl@191;Carbamidomethyl@192	-1.96836	19.8	0.048	P02769	K304	538.275	3	LKECCDKPLLEK	Carbamidomethyl@301;Carbamidomethyl@302;XL:O-Aldehyde-H2O@304	-2.30396	21.3	0.0078
	937.109	6	1.70899	P02769	K183	1285.25	3	RHPYFYAPELLYYANKYNGVFQECCQAEDK	XL:O-Aldehyde-H2O@183;Carbamidomethyl@191;Carbamidomethyl@192	-1.72935	20.1	5.2e-05	P02769	K304	806.909	2	LKECCDKPLLEK	Carbamidomethyl@301;Carbamidomethyl@302;XL:O-Aldehyde-H2O@304	-1.98099	32	0.00014
	937.109	6	1.70899	P02769	K183	1285.25	3	RHPYFYAPELLYYANKYNGVFQECCQAEDK	XL:O-Aldehyde-H2O@183;Carbamidomethyl@191;Carbamidomethyl@192	-1.72935	20.1	5.2e-05	P02769	K299|K304	538.275	3	LKECCDKPLLEK	Carbamidomethyl@301;Carbamidomethyl@302;XL:O-Aldehyde-H2O@299|XL:O-Aldehyde-H2O@304	-1.9324	14.2	0.14
	937.111	6	3.40423	P02769	K183	1285.25	3	RHPYFYAPELLYYANKYNGVFQECCQAEDK	XL:O-Aldehyde-H2O@183;Carbamidomethyl@191;Carbamidomethyl@192	-0.0176287	24.3	8.4e-05	P02769	K304	806.909	2	LKECCDKPLLEK	Carbamidomethyl@301;Carbamidomethyl@302;XL:O-Aldehyde-H2O@304	-1.6092	30.6	0.0004
	936.946	6	5.61084	P02769	K183	1285.25	3	RHPYFYAPELLYYANKYNGVFQECCQAEDK	XL:O-Aldehyde-H2O@183;Carbamidomethyl@191;Carbamidomethyl@192	-1.41813	17	0.0021	P02769	K304	806.909	2	LKECCDKPLLEK	Carbamidomethyl@301;Carbamidomethyl@302;XL:O-Aldehyde-H2O@304	-1.6092	28.9	0.0012
	1124.33	5	1.70049	P02769	K183	1285.25	3	RHPYFYAPELLYYANKYNGVFQECCQAEDK	XL:O-Aldehyde-H2O@183;Carbamidomethyl@191;Carbamidomethyl@192	-0.873491	28.8	6.5e-06	P02769	K304	806.909	2	LKECCDKPLLEK	Carbamidomethyl@301;Carbamidomethyl@302;XL:O-Aldehyde-H2O@304	-1.6092	28.2	0.00062
	1124.33	5	2.13516	P02769	K183	1285.25	3	RHPYFYAPELLYYANKYNGVFQECCQAEDK	XL:O-Aldehyde-H2O@183;Carbamidomethyl@191;Carbamidomethyl@192	-0.562269	23.4	5.6e-05	P02769	K304	806.908	2	LKECCDKPLLEK	Carbamidomethyl@301;Carbamidomethyl@302;XL:O-Aldehyde-H2O@304	-0.989553	28.2	0.00038
	1124.33	5	4.96056	P02769	K183	1285.25	3	RHPYFYAPELLYYANKYNGVFQECCQAEDK	XL:O-Aldehyde-H2O@183;Carbamidomethyl@191;Carbamidomethyl@192	-0.71788	25.1	8.4e-05	P02769	K304	806.908	2	LKECCDKPLLEK	Carbamidomethyl@301;Carbamidomethyl@302;XL:O-Aldehyde-H2O@304	-1.36134	27.7	0.00083
	941.118	6	-0.650159	P02769	K228	638.312	2	CASIQKFGER	Carbamidomethyl@223;XL:O-Aldehyde-H2O@228	-0.854446	28.4	6.4e-05	P02769	K266	898.07	3	VHKECCHGDLLECADDRADLAK	XL:O-Aldehyde-H2O@266;Carbamidomethyl@268;Carbamidomethyl@269;Carbamidomethyl@276	-1.7876	23.4	0.00086	P02769	K489	810.428	2	LCVLHEKTPVSEK	Carbamidomethyl@484;XL:O-Aldehyde-H2O@489	-1.21456	36.8	4.2e-06
	961.276	6	-5.81264	P02769	K88	982.102	3	TCVADESHAGCEKSLHTLFGDELCK	Carbamidomethyl@77;Carbamidomethyl@86;XL:O-Aldehyde-H2O@88;Carbamidomethyl@99	-0.252008	13.3	0.035	P02769	K304|K309	889.438	3	LKECCDKPLLEKSHCIAEVEK	Carbamidomethyl@301;Carbamidomethyl@302;Carbamidomethyl@312;XL:O-Aldehyde-H2O@304|XL:O-Aldehyde-H2O@309	-0.521299	19.4	0.01
	975.949	6	9.11372	P02769	K117|K130	1020.93	4	ETYGDMADCCEKQEPERNECFLSHKDDSPDLPK	Carbamidomethyl@114;Carbamidomethyl@115;Carbamidomethyl@125;XL:O-Aldehyde-H2O@117|XL:O-Aldehyde-H2O@130	-4.48427	15.8	0.085	P02769	K489	810.431	2	LCVLHEKTPVSEK	Carbamidomethyl@484;XL:O-Aldehyde-H2O@489	-4.66951	43.6	3.4e-07
	865.264	7	0.824659	P02769	K183	1285.26	3	RHPYFYAPELLYYANKYNGVFQECCQAEDK	XL:O-Aldehyde-H2O@183;Carbamidomethyl@191;Carbamidomethyl@192	-2.81863	10.6	0.061	P02769	K455	449.262	2	SLGKVGTR	XL:O-Aldehyde-H2O@455	-0.980781	16.1	0.0008	P02769	K463	623.764	2	CCTKPESER	Carbamidomethyl@460;Carbamidomethyl@461;XL:O-Aldehyde-H2O@463	-1.31466	16.9	2.5e-05
	865.409	7	3.26596	P02769	K183	1285.26	3	RHPYFYAPELLYYANKYNGVFQECCQAEDK	XL:O-Aldehyde-H2O@183;Carbamidomethyl@191;Carbamidomethyl@192	-3.12985	12.8	0.033	P02769	K455	449.261	2	SLGKVGTR	XL:O-Aldehyde-H2O@455	0.354744	20.4	0.00032	P02769	K463	623.764	2	CCTKPESER	Carbamidomethyl@460;Carbamidomethyl@461;XL:O-Aldehyde-H2O@463	-1.31466	17.8	3.8e-05
	880.978	7	3.87025	P02769	K117	1071.77	3	ETYGDMADCCEKQEPERNECFLSHK	Carbamidomethyl@114;Carbamidomethyl@115;XL:O-Aldehyde-H2O@117;Carbamidomethyl@125	-2.17751	11.7	0.029	P02769	K228	638.312	2	CASIQKFGER	Carbamidomethyl@223;XL:O-Aldehyde-H2O@228	-1.63776	34.7	0.00012	P02769	K489	810.428	2	LCVLHEKTPVSEK	Carbamidomethyl@484;XL:O-Aldehyde-H2O@489	-2.20169	37.6	3e-06
	897.156	7	0.725518	P02769	K183	1285.26	3	RHPYFYAPELLYYANKYNGVFQECCQAEDK	XL:O-Aldehyde-H2O@183;Carbamidomethyl@191;Carbamidomethyl@192	-2.66302	13.9	0.071	P02769	K204	734.888	2	GACLLPKIETMR	Carbamidomethyl@200;XL:O-Aldehyde-H2O@204	-1.94297	25.2	0.00019	P02769	K455	449.262	2	SLGKVGTR	XL:O-Aldehyde-H2O@455	-1.42596	21.2	0.00073
	1046.18	6	1.28197	P02769	K183	1285.25	3	RHPYFYAPELLYYANKYNGVFQECCQAEDK	XL:O-Aldehyde-H2O@183;Carbamidomethyl@191;Carbamidomethyl@192	-1.49594	14.8	0.029	P02769	K204	734.887	2	GACLLPKIETMR	Carbamidomethyl@200;XL:O-Aldehyde-H2O@204	-1.12652	16.8	0.0061	P02769	K455	449.262	2	SLGKVGTR	XL:O-Aldehyde-H2O@455	-0.980781	14.7	0.017
	1046.35	6	4.44478	P02769	K183	1285.25	3	RHPYFYAPELLYYANKYNGVFQECCQAEDK	XL:O-Aldehyde-H2O@183;Carbamidomethyl@191;Carbamidomethyl@192	-1.72935	13.9	0.055	P02769	K204	734.887	2	GACLLPKIETMR	Carbamidomethyl@200;XL:O-Aldehyde-H2O@204	-1.39867	24.3	0.0015	P02769	K455	449.262	2	SLGKVGTR	XL:O-Aldehyde-H2O@455	-1.64854	17	0.00091
	791.98	8	1.82182	P02769	K285	751.325	5	ECCHGDLLECADDRADLAKYICDNQDTISSK	Carbamidomethyl@268;Carbamidomethyl@269;Carbamidomethyl@276;XL:O-Aldehyde-H2O@285;Carbamidomethyl@288	-0.867218	17.7	0.093	P02769	K304|K309	809.047	3	ECCDKPLLEKSHCIAEVEK	Carbamidomethyl@301;Carbamidomethyl@302;Carbamidomethyl@312;XL:O-Aldehyde-H2O@304|XL:O-Aldehyde-H2O@309	-2.19106	14.6	0.055
	904.977	7	2.89458	P02769	K285	1251.54	3	ECCHGDLLECADDRADLAKYICDNQDTISSK	Carbamidomethyl@268;Carbamidomethyl@269;Carbamidomethyl@276;XL:O-Aldehyde-H2O@285;Carbamidomethyl@288	-2.32001	12.3	0.018	P02769	K309	809.048	3	ECCDKPLLEKSHCIAEVEK	Carbamidomethyl@301;Carbamidomethyl@302;XL:O-Aldehyde-H2O@309;Carbamidomethyl@312	-3.79788	30.4	2e-06
	904.977	7	3.90737	P02769	K285	1251.54	3	ECCHGDLLECADDRADLAKYICDNQDTISSK	Carbamidomethyl@268;Carbamidomethyl@269;Carbamidomethyl@276;XL:O-Aldehyde-H2O@285;Carbamidomethyl@288	-3.19893	11.6	0.045	P02769	K309	809.048	3	ECCDKPLLEKSHCIAEVEK	Carbamidomethyl@301;Carbamidomethyl@302;XL:O-Aldehyde-H2O@309;Carbamidomethyl@312	-4.04508	23.1	0.00042
	904.836	7	6.09756	P02769	K285	938.905	4	ECCHGDLLECADDRADLAKYICDNQDTISSK	Carbamidomethyl@268;Carbamidomethyl@269;Carbamidomethyl@276;XL:O-Aldehyde-H2O@285;Carbamidomethyl@288	-1.12745	18.8	0.019	P02769	K309	809.047	3	ECCDKPLLEKSHCIAEVEK	Carbamidomethyl@301;Carbamidomethyl@302;XL:O-Aldehyde-H2O@309;Carbamidomethyl@312	-2.93267	28.8	2.2e-06
	904.98	7	7.08078	P02769	K285	1251.54	3	ECCHGDLLECADDRADLAKYICDNQDTISSK	Carbamidomethyl@268;Carbamidomethyl@269;Carbamidomethyl@276;XL:O-Aldehyde-H2O@285;Carbamidomethyl@288	-1.44109	14.7	0.0085	P02769	K309	809.045	3	ECCDKPLLEKSHCIAEVEK	Carbamidomethyl@301;Carbamidomethyl@302;XL:O-Aldehyde-H2O@309;Carbamidomethyl@312	-0.831434	18.7	0.0047
	904.987	7	14.0353	P02769	K285	1251.54	3	ECCHGDLLECADDRADLAKYICDNQDTISSK	Carbamidomethyl@268;Carbamidomethyl@269;Carbamidomethyl@276;XL:O-Aldehyde-H2O@285;Carbamidomethyl@288	-2.39991	17.7	0.0019	P02769	K309	809.047	3	ECCDKPLLEKSHCIAEVEK	Carbamidomethyl@301;Carbamidomethyl@302;XL:O-Aldehyde-H2O@309;Carbamidomethyl@312	-3.30347	28.6	2.1e-05
	1055.64	6	1.34374	P02769	K285	1251.54	3	ECCHGDLLECADDRADLAKYICDNQDTISSK	Carbamidomethyl@268;Carbamidomethyl@269;Carbamidomethyl@276;XL:O-Aldehyde-H2O@285;Carbamidomethyl@288	-1.44109	15.4	0.0038	P02769	K309	1213.06	2	ECCDKPLLEKSHCIAEVEK	Carbamidomethyl@301;Carbamidomethyl@302;XL:O-Aldehyde-H2O@309;Carbamidomethyl@312	-0.698427	28.3	8.5e-07
	1055.97	6	2.75179	P02769	K285	1251.54	3	ECCHGDLLECADDRADLAKYICDNQDTISSK	Carbamidomethyl@268;Carbamidomethyl@269;Carbamidomethyl@276;XL:O-Aldehyde-H2O@285;Carbamidomethyl@288	-1.521	10.2	0.077	P02769	K304	809.047	3	ECCDKPLLEKSHCIAEVEK	Carbamidomethyl@301;Carbamidomethyl@302;XL:O-Aldehyde-H2O@304;Carbamidomethyl@312	-2.31466	12.9	0.13
	1055.8	6	2.27933	P02769	K285	1251.54	3	ECCHGDLLECADDRADLAKYICDNQDTISSK	Carbamidomethyl@268;Carbamidomethyl@269;Carbamidomethyl@276;XL:O-Aldehyde-H2O@285;Carbamidomethyl@288	-3.67833	14.1	0.018	P02769	K309	809.048	3	ECCDKPLLEKSHCIAEVEK	Carbamidomethyl@301;Carbamidomethyl@302;XL:O-Aldehyde-H2O@309;Carbamidomethyl@312	-3.67428	22.1	0.0017
	1055.97	6	2.98321	P02769	K285	1251.54	3	ECCHGDLLECADDRADLAKYICDNQDTISSK	Carbamidomethyl@268;Carbamidomethyl@269;Carbamidomethyl@276;XL:O-Aldehyde-H2O@285;Carbamidomethyl@288	-0.961684	11.3	0.024	P02769	K309	809.047	3	ECCDKPLLEKSHCIAEVEK	Carbamidomethyl@301;Carbamidomethyl@302;XL:O-Aldehyde-H2O@309;Carbamidomethyl@312	-2.56186	13.7	0.059
	1055.64	6	1.80673	P02769	K285	1251.54	3	ECCHGDLLECADDRADLAKYICDNQDTISSK	Carbamidomethyl@268;Carbamidomethyl@269;Carbamidomethyl@276;XL:O-Aldehyde-H2O@285;Carbamidomethyl@288	-1.36119	14.8	0.0047	P02769	K309	1213.06	2	ECCDKPLLEKSHCIAEVEK	Carbamidomethyl@301;Carbamidomethyl@302;XL:O-Aldehyde-H2O@309;Carbamidomethyl@312	-0.945734	22.5	8.3e-05
	1055.64	6	3.65869	P02769	K285	1251.54	3	ECCHGDLLECADDRADLAKYICDNQDTISSK	Carbamidomethyl@268;Carbamidomethyl@269;Carbamidomethyl@276;XL:O-Aldehyde-H2O@285;Carbamidomethyl@288	-2.39991	14.4	0.0087	P02769	K309	809.047	3	ECCDKPLLEKSHCIAEVEK	Carbamidomethyl@301;Carbamidomethyl@302;XL:O-Aldehyde-H2O@309;Carbamidomethyl@312	-3.05627	21.7	0.00065
	1055.98	6	6.45453	P02769	K285	1251.54	3	ECCHGDLLECADDRADLAKYICDNQDTISSK	Carbamidomethyl@268;Carbamidomethyl@269;Carbamidomethyl@276;XL:O-Aldehyde-H2O@285;Carbamidomethyl@288	-2.24011	21	0.00017	P02769	K309	1213.06	2	ECCDKPLLEKSHCIAEVEK	Carbamidomethyl@301;Carbamidomethyl@302;XL:O-Aldehyde-H2O@309;Carbamidomethyl@312	-1.02817	20.2	0.00076
	1055.47	6	5.73307	P02769	K285	1251.54	3	ECCHGDLLECADDRADLAKYICDNQDTISSK	Carbamidomethyl@268;Carbamidomethyl@269;Carbamidomethyl@276;XL:O-Aldehyde-H2O@285;Carbamidomethyl@288	-2.63962	12.9	0.022	P02769	K309	1213.07	2	ECCDKPLLEKSHCIAEVEK	Carbamidomethyl@301;Carbamidomethyl@302;XL:O-Aldehyde-H2O@309;Carbamidomethyl@312	-1.60522	32.6	4.9e-08
	1266.77	5	5.55078	P02769	K285	1876.81	2	ECCHGDLLECADDRADLAKYICDNQDTISSK	Carbamidomethyl@268;Carbamidomethyl@269;Carbamidomethyl@276;XL:O-Aldehyde-H2O@285;Carbamidomethyl@288	-3.19352	11.6	0.0034	P02769	K309	1213.07	2	ECCDKPLLEKSHCIAEVEK	Carbamidomethyl@301;Carbamidomethyl@302;XL:O-Aldehyde-H2O@309;Carbamidomethyl@312	-1.44035	29	3.6e-06
	795.759	8	0.0197541	P02769	K183	766.365	6	RHPYFYAPELLYYANKYNGVFQECCQAEDKGACLLPK	XL:O-Aldehyde-H2O@183;Carbamidomethyl@191;Carbamidomethyl@192;Carbamidomethyl@200	-0.904258	21.8	0.039	P02769	K304	806.908	2	LKECCDKPLLEK	Carbamidomethyl@301;Carbamidomethyl@302;XL:O-Aldehyde-H2O@304	-0.989553	19.9	0.015
	795.759	8	0.0197541	P02769	K183	766.365	6	RHPYFYAPELLYYANKYNGVFQECCQAEDKGACLLPK	XL:O-Aldehyde-H2O@183;Carbamidomethyl@191;Carbamidomethyl@192;Carbamidomethyl@200	-0.904258	21.8	0.039	P02769	K299|K304	538.275	3	LKECCDKPLLEK	Carbamidomethyl@301;Carbamidomethyl@302;XL:O-Aldehyde-H2O@299|XL:O-Aldehyde-H2O@304	-1.56084	14.3	0.032
	1060.51	6	4.6418	P02769	K183	1149.04	4	RHPYFYAPELLYYANKYNGVFQECCQAEDKGACLLPK	XL:O-Aldehyde-H2O@183;Carbamidomethyl@191;Carbamidomethyl@192;Carbamidomethyl@200	1.36834	18	0.17	P02769	K304	806.907	2	LKECCDKPLLEK	Carbamidomethyl@301;Carbamidomethyl@302;XL:O-Aldehyde-H2O@304	-0.122044	28.1	0.00022
	937	7	1.93803	P02769	K285	1251.54	3	ECCHGDLLECADDRADLAKYICDNQDTISSK	Carbamidomethyl@268;Carbamidomethyl@269;Carbamidomethyl@276;XL:O-Aldehyde-H2O@285;Carbamidomethyl@288	-2.39991	18.6	0.00024	P02769	K299;K309	687.339	4	LKECCDKPLLEKSHCIAEVEK	XL:O-Aldehyde-H2O@299;Carbamidomethyl@301;Carbamidomethyl@302;XL:O-Aldehyde-H2O@309;Carbamidomethyl@312	-3.23704	27.8	0.0064
	936.858	7	3.1399	P02769	K285	1251.54	3	ECCHGDLLECADDRADLAKYICDNQDTISSK	Carbamidomethyl@268;Carbamidomethyl@269;Carbamidomethyl@276;XL:O-Aldehyde-H2O@285;Carbamidomethyl@288	-1.7607	13.4	0.024	P02769	K299;K309	687.338	4	LKECCDKPLLEKSHCIAEVEK	XL:O-Aldehyde-H2O@299;Carbamidomethyl@301;Carbamidomethyl@302;XL:O-Aldehyde-H2O@309;Carbamidomethyl@312	-2.21862	24.5	0.0026
	936.858	7	3.1399	P02769	K285	1251.54	3	ECCHGDLLECADDRADLAKYICDNQDTISSK	Carbamidomethyl@268;Carbamidomethyl@269;Carbamidomethyl@276;XL:O-Aldehyde-H2O@285;Carbamidomethyl@288	-1.7607	13.4	0.024	P02769	K299;K304|K309	916.115	3	LKECCDKPLLEKSHCIAEVEK	XL:O-Aldehyde-H2O@299;Carbamidomethyl@301;Carbamidomethyl@302;Carbamidomethyl@312;XL:O-Aldehyde-H2O@304|XL:O-Aldehyde-H2O@309	-2.46557	19.7	0.017
	936.872	7	17.6185	P02769	K285	1251.54	3	ECCHGDLLECADDRADLAKYICDNQDTISSK	Carbamidomethyl@268;Carbamidomethyl@269;Carbamidomethyl@276;XL:O-Aldehyde-H2O@285;Carbamidomethyl@288	-3.59843	9.4	0.19	P02769	K299;K309	691.841	4	LKECCDKPLLEKSHCIAEVEK	XL:O-Aldehyde@299;Carbamidomethyl@301;Carbamidomethyl@302;XL:O-Aldehyde-H2O@309;Carbamidomethyl@312	-2.86737	20.8	0.021
	1092.83	6	1.37169	P02769	K285	1251.54	3	ECCHGDLLECADDRADLAKYICDNQDTISSK	Carbamidomethyl@268;Carbamidomethyl@269;Carbamidomethyl@276;XL:O-Aldehyde-H2O@285;Carbamidomethyl@288	-0.801881	16.8	0.0014	P02769	K299;K309	916.115	3	LKECCDKPLLEKSHCIAEVEK	XL:O-Aldehyde-H2O@299;Carbamidomethyl@301;Carbamidomethyl@302;XL:O-Aldehyde-H2O@309;Carbamidomethyl@312	-1.91978	16.6	0.03
	1093	6	4.06401	P02769	K285	1251.54	3	ECCHGDLLECADDRADLAKYICDNQDTISSK	Carbamidomethyl@268;Carbamidomethyl@269;Carbamidomethyl@276;XL:O-Aldehyde-H2O@285;Carbamidomethyl@288	-2.08031	14.4	0.012	P02769	K299;K309	1373.67	2	LKECCDKPLLEKSHCIAEVEK	XL:O-Aldehyde-H2O@299;Carbamidomethyl@301;Carbamidomethyl@302;XL:O-Aldehyde-H2O@309;Carbamidomethyl@312	-2.20311	24.4	5.1e-05
	1093.17	6	7.20258	P02769	K285	1251.54	3	ECCHGDLLECADDRADLAKYICDNQDTISSK	Carbamidomethyl@268;Carbamidomethyl@269;Carbamidomethyl@276;XL:O-Aldehyde-H2O@285;Carbamidomethyl@288	-5.03665	17	0.0016	P02769	K299;K309	916.118	3	LKECCDKPLLEKSHCIAEVEK	XL:O-Aldehyde-H2O@299;Carbamidomethyl@301;Carbamidomethyl@302;XL:O-Aldehyde-H2O@309;Carbamidomethyl@312	-5.30362	25.3	0.00089
	1093.17	6	7.20258	P02769	K285	1251.54	3	ECCHGDLLECADDRADLAKYICDNQDTISSK	Carbamidomethyl@268;Carbamidomethyl@269;Carbamidomethyl@276;XL:O-Aldehyde-H2O@285;Carbamidomethyl@288	-5.03665	17	0.0016	P02769	K299;K304	1373.67	2	LKECCDKPLLEKSHCIAEVEK	XL:O-Aldehyde-H2O@299;Carbamidomethyl@301;Carbamidomethyl@302;XL:O-Aldehyde-H2O@304;Carbamidomethyl@312	-4.67823	15.7	0.026
	1092.85	6	17.0243	P02769	K285	1251.54	3	ECCHGDLLECADDRADLAKYICDNQDTISSK	Carbamidomethyl@268;Carbamidomethyl@269;Carbamidomethyl@276;XL:O-Aldehyde-H2O@285;Carbamidomethyl@288	-4.39744	17.6	0.0019	P02769	K299;K309	916.117	3	LKECCDKPLLEKSHCIAEVEK	XL:O-Aldehyde-H2O@299;Carbamidomethyl@301;Carbamidomethyl@302;XL:O-Aldehyde-H2O@309;Carbamidomethyl@312	-4.43038	22.1	0.002
	1311.59	5	-0.609977	P02769	K285	1251.54	3	ECCHGDLLECADDRADLAKYICDNQDTISSK	Carbamidomethyl@268;Carbamidomethyl@269;Carbamidomethyl@276;XL:O-Aldehyde-H2O@285;Carbamidomethyl@288	-1.44109	14.5	0.0077	P02769	K299;K309	1373.67	2	LKECCDKPLLEKSHCIAEVEK	XL:O-Aldehyde-H2O@299;Carbamidomethyl@301;Carbamidomethyl@302;XL:O-Aldehyde-H2O@309;Carbamidomethyl@312	-1.91192	28.9	1.5e-06
	1311.2	5	2.72469	P02769	K285	1251.54	3	ECCHGDLLECADDRADLAKYICDNQDTISSK	Carbamidomethyl@268;Carbamidomethyl@269;Carbamidomethyl@276;XL:O-Aldehyde-H2O@285;Carbamidomethyl@288	-1.6808	19.4	0.00031	P02769	K299;K309	1373.67	2	LKECCDKPLLEKSHCIAEVEK	XL:O-Aldehyde-H2O@299;Carbamidomethyl@301;Carbamidomethyl@302;XL:O-Aldehyde-H2O@309;Carbamidomethyl@312	-1.25675	38.5	1.2e-08
	1311.6	5	4.41967	P02769	K285	1251.54	3	ECCHGDLLECADDRADLAKYICDNQDTISSK	Carbamidomethyl@268;Carbamidomethyl@269;Carbamidomethyl@276;XL:O-Aldehyde-H2O@285;Carbamidomethyl@288	-1.04159	15.8	0.0052	P02769	K299;K309	1373.67	2	LKECCDKPLLEKSHCIAEVEK	XL:O-Aldehyde-H2O@299;Carbamidomethyl@301;Carbamidomethyl@302;XL:O-Aldehyde-H2O@309;Carbamidomethyl@312	-1.62073	33.8	3.9e-07
	1311.6	5	4.41967	P02769	K285	1251.54	3	ECCHGDLLECADDRADLAKYICDNQDTISSK	Carbamidomethyl@268;Carbamidomethyl@269;Carbamidomethyl@276;XL:O-Aldehyde-H2O@285;Carbamidomethyl@288	-1.04159	15.8	0.0052	P02769	K299;K304	1382.67	2	LKECCDKPLLEKSHCIAEVEK	XL:O-Aldehyde-H2O@299;Carbamidomethyl@301;Carbamidomethyl@302;XL:O-Aldehyde@304;Carbamidomethyl@312	-0.972033	13.4	0.019
	939.717	7	1.96904	P02769	K285	1251.54	3	ECCHGDLLECADDRADLAKYICDNQDTISSK	Carbamidomethyl@268;Carbamidomethyl@269;Carbamidomethyl@276;XL:O-Aldehyde-H2O@285;Carbamidomethyl@288	-2.24011	18.4	0.0011	P02769	K309	667.331	4	LKECCDKPLLEKSHCIAEVEK	Carbamidomethyl@301;Carbamidomethyl@302;XL:O-Aldehyde-H2O@309;Carbamidomethyl@312	-1.91603	28.1	0.0017
	939.43	7	1.50443	P02769	K285	1251.54	3	ECCHGDLLECADDRADLAKYICDNQDTISSK	Carbamidomethyl@268;Carbamidomethyl@269;Carbamidomethyl@276;XL:O-Aldehyde-H2O@285;Carbamidomethyl@288	-2.08031	17.1	0.0013	P02769	K309	667.332	4	LKECCDKPLLEKSHCIAEVEK	Carbamidomethyl@301;Carbamidomethyl@302;XL:O-Aldehyde-H2O@309;Carbamidomethyl@312	-2.21573	25.9	0.0043
	939.433	7	5.667	P02769	K285	1251.54	3	ECCHGDLLECADDRADLAKYICDNQDTISSK	Carbamidomethyl@268;Carbamidomethyl@269;Carbamidomethyl@276;XL:O-Aldehyde-H2O@285;Carbamidomethyl@288	-2.39991	27.6	1.9e-06	P02769	K309	889.441	3	LKECCDKPLLEKSHCIAEVEK	Carbamidomethyl@301;Carbamidomethyl@302;XL:O-Aldehyde-H2O@309;Carbamidomethyl@312	-3.78177	29.7	0.00019
	939.434	7	5.79709	P02769	K285	1251.54	3	ECCHGDLLECADDRADLAKYICDNQDTISSK	Carbamidomethyl@268;Carbamidomethyl@269;Carbamidomethyl@276;XL:O-Aldehyde-H2O@285;Carbamidomethyl@288	-1.28129	17.5	0.00056	P02769	K309	889.439	3	LKECCDKPLLEKSHCIAEVEK	Carbamidomethyl@301;Carbamidomethyl@302;XL:O-Aldehyde-H2O@309;Carbamidomethyl@312	-1.75803	30.7	7.5e-05
	939.434	7	6.64261	P02769	K285	1251.54	3	ECCHGDLLECADDRADLAKYICDNQDTISSK	Carbamidomethyl@268;Carbamidomethyl@269;Carbamidomethyl@276;XL:O-Aldehyde-H2O@285;Carbamidomethyl@288	-1.04159	10.4	0.08	P02769	K309	889.439	3	LKECCDKPLLEKSHCIAEVEK	Carbamidomethyl@301;Carbamidomethyl@302;XL:O-Aldehyde-H2O@309;Carbamidomethyl@312	-1.87046	27.6	0.00021
	939.294	7	9.46834	P02769	K285	1251.54	3	ECCHGDLLECADDRADLAKYICDNQDTISSK	Carbamidomethyl@268;Carbamidomethyl@269;Carbamidomethyl@276;XL:O-Aldehyde-H2O@285;Carbamidomethyl@288	-3.59843	28.7	8.8e-07	P02769	K309	889.441	3	LKECCDKPLLEKSHCIAEVEK	Carbamidomethyl@301;Carbamidomethyl@302;XL:O-Aldehyde-H2O@309;Carbamidomethyl@312	-3.8942	31.2	2.9e-05
	1096.16	6	-8.80375	P02769	K285	1251.54	3	ECCHGDLLECADDRADLAKYICDNQDTISSK	Carbamidomethyl@268;Carbamidomethyl@269;Carbamidomethyl@276;XL:O-Aldehyde-H2O@285;Carbamidomethyl@288	-2.08031	15.6	0.007	P02769	K309	889.439	3	LKECCDKPLLEKSHCIAEVEK	Carbamidomethyl@301;Carbamidomethyl@302;XL:O-Aldehyde-H2O@309;Carbamidomethyl@312	-1.42074	20.9	0.016
	1095.83	6	1.09762	P02769	K285	1251.54	3	ECCHGDLLECADDRADLAKYICDNQDTISSK	Carbamidomethyl@268;Carbamidomethyl@269;Carbamidomethyl@276;XL:O-Aldehyde-H2O@285;Carbamidomethyl@288	-1.44109	20.1	0.00016	P02769	K309	889.44	3	LKECCDKPLLEKSHCIAEVEK	Carbamidomethyl@301;Carbamidomethyl@302;XL:O-Aldehyde-H2O@309;Carbamidomethyl@312	-2.65747	16.4	0.074
	1096.17	6	3.79163	P02769	K285	1251.54	3	ECCHGDLLECADDRADLAKYICDNQDTISSK	Carbamidomethyl@268;Carbamidomethyl@269;Carbamidomethyl@276;XL:O-Aldehyde-H2O@285;Carbamidomethyl@288	-2.79942	21	0.00011	P02769	K309	889.441	3	LKECCDKPLLEKSHCIAEVEK	Carbamidomethyl@301;Carbamidomethyl@302;XL:O-Aldehyde-H2O@309;Carbamidomethyl@312	-3.33205	22.3	0.0079
	1095.83	6	2.88159	P02769	K285	1251.54	3	ECCHGDLLECADDRADLAKYICDNQDTISSK	Carbamidomethyl@268;Carbamidomethyl@269;Carbamidomethyl@276;XL:O-Aldehyde-H2O@285;Carbamidomethyl@288	-1.6808	17.4	0.0011	P02769	K309	889.44	3	LKECCDKPLLEKSHCIAEVEK	Carbamidomethyl@301;Carbamidomethyl@302;XL:O-Aldehyde-H2O@309;Carbamidomethyl@312	-2.65747	20.4	0.009
	1096.17	6	4.12602	P02769	K285	1251.54	3	ECCHGDLLECADDRADLAKYICDNQDTISSK	Carbamidomethyl@268;Carbamidomethyl@269;Carbamidomethyl@276;XL:O-Aldehyde-H2O@285;Carbamidomethyl@288	-2.24011	15.1	0.0056	P02769	K309	889.439	3	LKECCDKPLLEKSHCIAEVEK	Carbamidomethyl@301;Carbamidomethyl@302;XL:O-Aldehyde-H2O@309;Carbamidomethyl@312	-1.53317	24.1	0.002
	1095.84	6	3.32758	P02769	K285	1251.54	3	ECCHGDLLECADDRADLAKYICDNQDTISSK	Carbamidomethyl@268;Carbamidomethyl@269;Carbamidomethyl@276;XL:O-Aldehyde-H2O@285;Carbamidomethyl@288	-2.79942	18.9	0.00048	P02769	K309	889.441	3	LKECCDKPLLEKSHCIAEVEK	Carbamidomethyl@301;Carbamidomethyl@302;XL:O-Aldehyde-H2O@309;Carbamidomethyl@312	-3.44448	34.8	3.7e-06
	1096	6	4.67445	P02769	K285	1251.54	3	ECCHGDLLECADDRADLAKYICDNQDTISSK	Carbamidomethyl@268;Carbamidomethyl@269;Carbamidomethyl@276;XL:O-Aldehyde-H2O@285;Carbamidomethyl@288	-0.961684	18.1	0.00055	P02769	K309	889.439	3	LKECCDKPLLEKSHCIAEVEK	Carbamidomethyl@301;Carbamidomethyl@302;XL:O-Aldehyde-H2O@309;Carbamidomethyl@312	-1.08345	30.5	2.7e-05
	1096	6	4.78593	P02769	K285	1251.54	3	ECCHGDLLECADDRADLAKYICDNQDTISSK	Carbamidomethyl@268;Carbamidomethyl@269;Carbamidomethyl@276;XL:O-Aldehyde-H2O@285;Carbamidomethyl@288	-0.961684	14.3	0.0098	P02769	K309	889.439	3	LKECCDKPLLEKSHCIAEVEK	Carbamidomethyl@301;Carbamidomethyl@302;XL:O-Aldehyde-H2O@309;Carbamidomethyl@312	-1.98289	24.1	0.00056
	1095.67	6	5.99483	P02769	K285	1251.54	3	ECCHGDLLECADDRADLAKYICDNQDTISSK	Carbamidomethyl@268;Carbamidomethyl@269;Carbamidomethyl@276;XL:O-Aldehyde-H2O@285;Carbamidomethyl@288	-1.6808	23.6	2.1e-05	P02769	K309	889.439	3	LKECCDKPLLEKSHCIAEVEK	Carbamidomethyl@301;Carbamidomethyl@302;XL:O-Aldehyde-H2O@309;Carbamidomethyl@312	-1.75803	20.8	0.0047
	1095.67	6	6.10634	P02769	K285	1251.54	3	ECCHGDLLECADDRADLAKYICDNQDTISSK	Carbamidomethyl@268;Carbamidomethyl@269;Carbamidomethyl@276;XL:O-Aldehyde-H2O@285;Carbamidomethyl@288	-1.9205	22.4	5.3e-05	P02769	K309	889.44	3	LKECCDKPLLEKSHCIAEVEK	Carbamidomethyl@301;Carbamidomethyl@302;XL:O-Aldehyde-H2O@309;Carbamidomethyl@312	-2.7699	25.5	0.0012
	1095.84	6	8.45647	P02769	K285	1251.54	3	ECCHGDLLECADDRADLAKYICDNQDTISSK	Carbamidomethyl@268;Carbamidomethyl@269;Carbamidomethyl@276;XL:O-Aldehyde-H2O@285;Carbamidomethyl@288	-3.99794	11.5	0.11	P02769	K309	889.442	3	LKECCDKPLLEKSHCIAEVEK	Carbamidomethyl@301;Carbamidomethyl@302;XL:O-Aldehyde-H2O@309;Carbamidomethyl@312	-4.23149	26.6	0.00027
	1095.84	6	11.9129	P02769	K285	1251.54	3	ECCHGDLLECADDRADLAKYICDNQDTISSK	Carbamidomethyl@268;Carbamidomethyl@269;Carbamidomethyl@276;XL:O-Aldehyde-H2O@285;Carbamidomethyl@288	-0.961684	15.7	0.0037	P02769	K309	889.439	3	LKECCDKPLLEKSHCIAEVEK	Carbamidomethyl@301;Carbamidomethyl@302;XL:O-Aldehyde-H2O@309;Carbamidomethyl@312	-1.19588	24.2	0.00036
	1095.85	6	13.1394	P02769	K285	1251.54	3	ECCHGDLLECADDRADLAKYICDNQDTISSK	Carbamidomethyl@268;Carbamidomethyl@269;Carbamidomethyl@276;XL:O-Aldehyde-H2O@285;Carbamidomethyl@288	-1.36119	12.3	0.029	P02769	K309	889.44	3	LKECCDKPLLEKSHCIAEVEK	Carbamidomethyl@301;Carbamidomethyl@302;XL:O-Aldehyde-H2O@309;Carbamidomethyl@312	-2.09532	23.2	0.0027
	1096.02	6	15.5995	P02769	K285	1251.54	3	ECCHGDLLECADDRADLAKYICDNQDTISSK	Carbamidomethyl@268;Carbamidomethyl@269;Carbamidomethyl@276;XL:O-Aldehyde-H2O@285;Carbamidomethyl@288	-2.08031	11.3	0.094	P02769	K309	889.44	3	LKECCDKPLLEKSHCIAEVEK	Carbamidomethyl@301;Carbamidomethyl@302;XL:O-Aldehyde-H2O@309;Carbamidomethyl@312	-2.09532	23.7	0.0011
	1095.68	6	15.2505	P02769	K285	1251.54	3	ECCHGDLLECADDRADLAKYICDNQDTISSK	Carbamidomethyl@268;Carbamidomethyl@269;Carbamidomethyl@276;XL:O-Aldehyde-H2O@285;Carbamidomethyl@288	-1.7607	21.3	9.4e-05	P02769	K309	889.44	3	LKECCDKPLLEKSHCIAEVEK	Carbamidomethyl@301;Carbamidomethyl@302;XL:O-Aldehyde-H2O@309;Carbamidomethyl@312	-2.43261	31	3e-05
	1314.8	5	4.71403	P02769	K285	1251.54	3	ECCHGDLLECADDRADLAKYICDNQDTISSK	Carbamidomethyl@268;Carbamidomethyl@269;Carbamidomethyl@276;XL:O-Aldehyde-H2O@285;Carbamidomethyl@288	-4.07784	26.4	2e-06	P02769	K309	889.442	3	LKECCDKPLLEKSHCIAEVEK	Carbamidomethyl@301;Carbamidomethyl@302;XL:O-Aldehyde-H2O@309;Carbamidomethyl@312	-4.79364	25.4	0.00019
	1314.8	5	4.71403	P02769	K285	1251.54	3	ECCHGDLLECADDRADLAKYICDNQDTISSK	Carbamidomethyl@268;Carbamidomethyl@269;Carbamidomethyl@276;XL:O-Aldehyde-H2O@285;Carbamidomethyl@288	-1.8406	22.9	2.1e-05	P02769	K304|K309	889.44	3	LKECCDKPLLEKSHCIAEVEK	Carbamidomethyl@301;Carbamidomethyl@302;Carbamidomethyl@312;XL:O-Aldehyde-H2O@304|XL:O-Aldehyde-H2O@309	-2.43261	18.4	0.016
	1315.01	5	7.60283	P02769	K285	1251.54	3	ECCHGDLLECADDRADLAKYICDNQDTISSK	Carbamidomethyl@268;Carbamidomethyl@269;Carbamidomethyl@276;XL:O-Aldehyde-H2O@285;Carbamidomethyl@288	-1.28129	23.7	2.3e-05	P02769	K309	889.438	3	LKECCDKPLLEKSHCIAEVEK	Carbamidomethyl@301;Carbamidomethyl@302;XL:O-Aldehyde-H2O@309;Carbamidomethyl@312	-0.296438	26.4	0.00041
	1314.81	5	7.12981	P02769	K285	1251.54	3	ECCHGDLLECADDRADLAKYICDNQDTISSK	Carbamidomethyl@268;Carbamidomethyl@269;Carbamidomethyl@276;XL:O-Aldehyde-H2O@285;Carbamidomethyl@288	-0.961684	18.9	0.00024	P02769	K309	889.438	3	LKECCDKPLLEKSHCIAEVEK	Carbamidomethyl@301;Carbamidomethyl@302;XL:O-Aldehyde-H2O@309;Carbamidomethyl@312	-0.521299	26.8	0.00022
	1099.35	6	0.305849	P02769	K183	1849.33	2	HPYFYAPELLYYANKYNGVFQECCQAEDK	XL:O-Aldehyde-H2O@183;Carbamidomethyl@191;Carbamidomethyl@192	-1.20462	7.2	0.18	P02769	K204	734.886	2	GACLLPKIETMR	Carbamidomethyl@200;XL:O-Aldehyde-H2O@204	0.0981562	15.5	0.023	P02769	K304	686.318	2	ECCDKPLLEK	Carbamidomethyl@301;Carbamidomethyl@302;XL:O-Aldehyde-H2O@304	-0.891692	18.2	0.0023
	1099.52	6	3.2046	P02769	K183	1233.22	3	HPYFYAPELLYYANKYNGVFQECCQAEDK	XL:O-Aldehyde-H2O@183;Carbamidomethyl@191;Carbamidomethyl@192	-1.07551	14.9	0.0034	P02769	K204	734.888	2	GACLLPKIETMR	Carbamidomethyl@200;XL:O-Aldehyde-H2O@204	-1.8069	14.9	0.035	P02769	K304	686.319	2	ECCDKPLLEK	Carbamidomethyl@301;Carbamidomethyl@302;XL:O-Aldehyde-H2O@304	-2.05733	19.1	0.0019
	1099.52	6	6.20494	P02769	K183	1849.32	2	HPYFYAPELLYYANKYNGVFQECCQAEDK	XL:O-Aldehyde-H2O@183;Carbamidomethyl@191;Carbamidomethyl@192	-0.501664	8.3	0.11	P02769	K204	734.887	2	GACLLPKIETMR	Carbamidomethyl@200;XL:O-Aldehyde-H2O@204	-0.854372	19.1	0.00079	P02769	K304	686.319	2	ECCDKPLLEK	Carbamidomethyl@301;Carbamidomethyl@302;XL:O-Aldehyde-H2O@304	-1.76592	21.7	0.00046
	957.008	7	1.889	P02769	K285	1029.96	4	VHKECCHGDLLECADDRADLAKYICDNQDTISSK	Carbamidomethyl@268;Carbamidomethyl@269;Carbamidomethyl@276;XL:O-Aldehyde-H2O@285;Carbamidomethyl@288	-1.44313	28.8	0.00045	P02769	K309	1213.06	2	ECCDKPLLEKSHCIAEVEK	Carbamidomethyl@301;Carbamidomethyl@302;XL:O-Aldehyde-H2O@309;Carbamidomethyl@312	-1.11061	29.8	1.3e-06
	957.296	7	4.19589	P02769	K285	1029.96	4	VHKECCHGDLLECADDRADLAKYICDNQDTISSK	Carbamidomethyl@268;Carbamidomethyl@269;Carbamidomethyl@276;XL:O-Aldehyde-H2O@285;Carbamidomethyl@288	-1.7344	16.2	0.2	P02769	K309	1213.07	2	ECCDKPLLEKSHCIAEVEK	Carbamidomethyl@301;Carbamidomethyl@302;XL:O-Aldehyde-H2O@309;Carbamidomethyl@312	-1.60522	21.4	0.00013
	957.01	7	4.37894	P02769	K285	1029.96	4	VHKECCHGDLLECADDRADLAKYICDNQDTISSK	Carbamidomethyl@268;Carbamidomethyl@269;Carbamidomethyl@276;XL:O-Aldehyde-H2O@285;Carbamidomethyl@288	-1.7344	21.8	0.029	P02769	K309	809.047	3	ECCDKPLLEKSHCIAEVEK	Carbamidomethyl@301;Carbamidomethyl@302;XL:O-Aldehyde-H2O@309;Carbamidomethyl@312	-2.31466	28.2	1.7e-05
	957.012	7	6.54965	P02769	K285	1029.96	4	VHKECCHGDLLECADDRADLAKYICDNQDTISSK	Carbamidomethyl@268;Carbamidomethyl@269;Carbamidomethyl@276;XL:O-Aldehyde-H2O@285;Carbamidomethyl@288	-4.45294	28.9	0.0005	P02769	K309	1213.07	2	ECCDKPLLEKSHCIAEVEK	Carbamidomethyl@301;Carbamidomethyl@302;XL:O-Aldehyde-H2O@309;Carbamidomethyl@312	-4.24315	28.6	4.1e-06
	957.013	7	7.82653	P02769	K285	1029.96	4	VHKECCHGDLLECADDRADLAKYICDNQDTISSK	Carbamidomethyl@268;Carbamidomethyl@269;Carbamidomethyl@276;XL:O-Aldehyde-H2O@285;Carbamidomethyl@288	-1.24895	26.6	0.0027	P02769	K309	1213.06	2	ECCDKPLLEKSHCIAEVEK	Carbamidomethyl@301;Carbamidomethyl@302;XL:O-Aldehyde-H2O@309;Carbamidomethyl@312	-0.945734	30.8	8.5e-07
	956.869	7	7.40778	P02769	K285	1029.96	4	VHKECCHGDLLECADDRADLAKYICDNQDTISSK	Carbamidomethyl@268;Carbamidomethyl@269;Carbamidomethyl@276;XL:O-Aldehyde-H2O@285;Carbamidomethyl@288	-1.54022	18.9	0.063	P02769	K309	809.047	3	ECCDKPLLEKSHCIAEVEK	Carbamidomethyl@301;Carbamidomethyl@302;XL:O-Aldehyde-H2O@309;Carbamidomethyl@312	-2.68547	20.9	0.0015
	956.871	7	9.06799	P02769	K285	1029.96	4	VHKECCHGDLLECADDRADLAKYICDNQDTISSK	Carbamidomethyl@268;Carbamidomethyl@269;Carbamidomethyl@276;XL:O-Aldehyde-H2O@285;Carbamidomethyl@288	-4.74421	28.6	0.0028	P02769	K309	1213.07	2	ECCDKPLLEKSHCIAEVEK	Carbamidomethyl@301;Carbamidomethyl@302;XL:O-Aldehyde-H2O@309;Carbamidomethyl@312	-4.32559	28.7	3.4e-06
	956.874	7	12.58	P02769	K266|K285	1029.96	4	VHKECCHGDLLECADDRADLAKYICDNQDTISSK	Carbamidomethyl@268;Carbamidomethyl@269;Carbamidomethyl@276;Carbamidomethyl@288;XL:O-Aldehyde-H2O@266|XL:O-Aldehyde-H2O@285	-3.57912	19.2	0.087	P02769	K309	1213.07	2	ECCDKPLLEKSHCIAEVEK	Carbamidomethyl@301;Carbamidomethyl@302;XL:O-Aldehyde-H2O@309;Carbamidomethyl@312	-3.74854	34.5	8.2e-08
	1116.34	6	2.6024	P02769	K266|K285	1029.96	4	VHKECCHGDLLECADDRADLAKYICDNQDTISSK	Carbamidomethyl@268;Carbamidomethyl@269;Carbamidomethyl@276;Carbamidomethyl@288;XL:O-Aldehyde-H2O@266|XL:O-Aldehyde-H2O@285	-2.89949	22	0.024	P02769	K309	1213.07	2	ECCDKPLLEKSHCIAEVEK	Carbamidomethyl@301;Carbamidomethyl@302;XL:O-Aldehyde-H2O@309;Carbamidomethyl@312	-2.42958	33.7	1.1e-07
	1116.34	6	2.6024	P02769	K285	1372.95	3	VHKECCHGDLLECADDRADLAKYICDNQDTISSK	Carbamidomethyl@268;Carbamidomethyl@269;Carbamidomethyl@276;XL:O-Aldehyde-H2O@285;Carbamidomethyl@288	-3.76852	22.9	5.9e-05	P02769	K309	1213.07	2	ECCDKPLLEKSHCIAEVEK	Carbamidomethyl@301;Carbamidomethyl@302;XL:O-Aldehyde-H2O@309;Carbamidomethyl@312	-2.34714	30.6	1.4e-06
	1116.34	6	2.6024	P02769	K285	1372.95	3	VHKECCHGDLLECADDRADLAKYICDNQDTISSK	Carbamidomethyl@268;Carbamidomethyl@269;Carbamidomethyl@276;XL:O-Aldehyde-H2O@285;Carbamidomethyl@288	-2.89449	13.4	0.051	P02769	K309	1213.07	2	ECCDKPLLEKSHCIAEVEK	Carbamidomethyl@301;Carbamidomethyl@302;XL:O-Aldehyde-H2O@309;Carbamidomethyl@312	-2.42958	33.7	1.1e-07
	1116.34	6	2.6024	P02769	K285	1372.95	3	VHKECCHGDLLECADDRADLAKYICDNQDTISSK	Carbamidomethyl@268;Carbamidomethyl@269;Carbamidomethyl@276;XL:O-Aldehyde-H2O@285;Carbamidomethyl@288	-3.76852	22.9	5.9e-05	P02769	K304|K309	809.047	3	ECCDKPLLEKSHCIAEVEK	Carbamidomethyl@301;Carbamidomethyl@302;Carbamidomethyl@312;XL:O-Aldehyde-H2O@304|XL:O-Aldehyde-H2O@309	-2.93267	19.2	0.0051
	1116.51	6	4.9095	P02769	K285	1029.96	4	VHKECCHGDLLECADDRADLAKYICDNQDTISSK	Carbamidomethyl@268;Carbamidomethyl@269;Carbamidomethyl@276;XL:O-Aldehyde-H2O@285;Carbamidomethyl@288	-1.34604	28.6	0.0031	P02769	K309	1213.07	2	ECCDKPLLEKSHCIAEVEK	Carbamidomethyl@301;Carbamidomethyl@302;XL:O-Aldehyde-H2O@309;Carbamidomethyl@312	-1.60522	32	3.8e-07
	1116.51	6	5.78495	P02769	K285	1372.95	3	VHKECCHGDLLECADDRADLAKYICDNQDTISSK	Carbamidomethyl@268;Carbamidomethyl@269;Carbamidomethyl@276;XL:O-Aldehyde-H2O@285;Carbamidomethyl@288	-1.80195	13.8	0.051	P02769	K309	809.046	3	ECCDKPLLEKSHCIAEVEK	Carbamidomethyl@301;Carbamidomethyl@302;XL:O-Aldehyde-H2O@309;Carbamidomethyl@312	-1.20224	23.2	0.00015
	1116.51	6	6.00381	P02769	K285	1029.96	4	VHKECCHGDLLECADDRADLAKYICDNQDTISSK	Carbamidomethyl@268;Carbamidomethyl@269;Carbamidomethyl@276;XL:O-Aldehyde-H2O@285;Carbamidomethyl@288	-1.54022	26.5	0.0019	P02769	K309	1213.07	2	ECCDKPLLEKSHCIAEVEK	Carbamidomethyl@301;Carbamidomethyl@302;XL:O-Aldehyde-H2O@309;Carbamidomethyl@312	-1.60522	28.7	1.1e-06
	1116.35	6	6.76141	P02769	K285	1029.96	4	VHKECCHGDLLECADDRADLAKYICDNQDTISSK	Carbamidomethyl@268;Carbamidomethyl@269;Carbamidomethyl@276;XL:O-Aldehyde-H2O@285;Carbamidomethyl@288	-0.472218	20.2	0.05	P02769	K309	1213.06	2	ECCDKPLLEKSHCIAEVEK	Carbamidomethyl@301;Carbamidomethyl@302;XL:O-Aldehyde-H2O@309;Carbamidomethyl@312	-0.286248	27.9	2e-06
	1116.35	6	7.63699	P02769	K285	1029.96	4	VHKECCHGDLLECADDRADLAKYICDNQDTISSK	Carbamidomethyl@268;Carbamidomethyl@269;Carbamidomethyl@276;XL:O-Aldehyde-H2O@285;Carbamidomethyl@288	-1.83149	27.5	0.0033	P02769	K309	1213.07	2	ECCDKPLLEKSHCIAEVEK	Carbamidomethyl@301;Carbamidomethyl@302;XL:O-Aldehyde-H2O@309;Carbamidomethyl@312	-1.77009	34.1	9.5e-08
	1116.35	6	7.63699	P02769	K266|K285	1372.95	3	VHKECCHGDLLECADDRADLAKYICDNQDTISSK	Carbamidomethyl@268;Carbamidomethyl@269;Carbamidomethyl@276;Carbamidomethyl@288;XL:O-Aldehyde-H2O@266|XL:O-Aldehyde-H2O@285	-2.16613	17.7	0.0042	P02769	K309	1213.07	2	ECCDKPLLEKSHCIAEVEK	Carbamidomethyl@301;Carbamidomethyl@302;XL:O-Aldehyde-H2O@309;Carbamidomethyl@312	-1.77009	34.1	9.5e-08
	1116.35	6	7.63699	P02769	K285	1029.96	4	VHKECCHGDLLECADDRADLAKYICDNQDTISSK	Carbamidomethyl@268;Carbamidomethyl@269;Carbamidomethyl@276;XL:O-Aldehyde-H2O@285;Carbamidomethyl@288	-1.05476	18.6	0.11	P02769	K309	1213.06	2	ECCDKPLLEKSHCIAEVEK	Carbamidomethyl@301;Carbamidomethyl@302;XL:O-Aldehyde-H2O@309;Carbamidomethyl@312	-0.698427	23.5	3.3e-05
	1116.18	6	9.27066	P02769	K285	1029.96	4	VHKECCHGDLLECADDRADLAKYICDNQDTISSK	Carbamidomethyl@268;Carbamidomethyl@269;Carbamidomethyl@276;XL:O-Aldehyde-H2O@285;Carbamidomethyl@288	-1.05476	26.7	0.002	P02769	K309	1213.06	2	ECCDKPLLEKSHCIAEVEK	Carbamidomethyl@301;Carbamidomethyl@302;XL:O-Aldehyde-H2O@309;Carbamidomethyl@312	-0.863298	29.3	2.5e-07
	1116.52	6	12.5697	P02769	K266	1372.94	3	VHKECCHGDLLECADDRADLAKYICDNQDTISSK	XL:O-Aldehyde-H2O@266;Carbamidomethyl@268;Carbamidomethyl@269;Carbamidomethyl@276;Carbamidomethyl@288	-0.709408	19.2	0.0015	P02769	K309	1213.06	2	ECCDKPLLEKSHCIAEVEK	Carbamidomethyl@301;Carbamidomethyl@302;XL:O-Aldehyde-H2O@309;Carbamidomethyl@312	-0.121376	26.6	9.5e-06
	1339.42	5	8.45071	P02769	K285	1372.94	3	VHKECCHGDLLECADDRADLAKYICDNQDTISSK	Carbamidomethyl@268;Carbamidomethyl@269;Carbamidomethyl@276;XL:O-Aldehyde-H2O@285;Carbamidomethyl@288	-1.00075	15.8	0.014	P02769	K309	1213.06	2	ECCDKPLLEKSHCIAEVEK	Carbamidomethyl@301;Carbamidomethyl@302;XL:O-Aldehyde-H2O@309;Carbamidomethyl@312	-0.533555	25.5	2.7e-05
	964.601	7	1.64839	P02769	K183	1285.25	3	RHPYFYAPELLYYANKYNGVFQECCQAEDK	XL:O-Aldehyde-H2O@183;Carbamidomethyl@191;Carbamidomethyl@192	-1.0291	13.2	0.094	P02769	K204	734.887	2	GACLLPKIETMR	Carbamidomethyl@200;XL:O-Aldehyde-H2O@204	-0.854372	23.1	0.0012	P02769	K304	686.319	2	ECCDKPLLEK	Carbamidomethyl@301;Carbamidomethyl@302;XL:O-Aldehyde-H2O@304	-1.1831	28.1	1e-05
	964.601	7	2.02844	P02769	K183	1285.26	3	RHPYFYAPELLYYANKYNGVFQECCQAEDK	XL:O-Aldehyde-H2O@183;Carbamidomethyl@191;Carbamidomethyl@192	-2.74082	14.9	0.07	P02769	K204	734.887	2	GACLLPKIETMR	Carbamidomethyl@200;XL:O-Aldehyde-H2O@204	-1.67082	20.3	0.01	P02769	K304	686.319	2	ECCDKPLLEK	Carbamidomethyl@301;Carbamidomethyl@302;XL:O-Aldehyde-H2O@304	-2.05733	26.8	8.4e-05
	1125.2	6	2.78145	P02769	K183	1285.25	3	RHPYFYAPELLYYANKYNGVFQECCQAEDK	XL:O-Aldehyde-H2O@183;Carbamidomethyl@191;Carbamidomethyl@192	-1.80716	18.1	0.0045	P02769	K204	734.887	2	GACLLPKIETMR	Carbamidomethyl@200;XL:O-Aldehyde-H2O@204	-1.12652	12.4	0.029	P02769	K304	686.319	2	ECCDKPLLEK	Carbamidomethyl@301;Carbamidomethyl@302;XL:O-Aldehyde-H2O@304	-1.1831	17.1	0.0043
	1131.2	6	-2.24692	P02769	K297	882.93	2	YICDNQDTISSKLK	Carbamidomethyl@288;XL:O-Aldehyde-H2O@297	-3.53729	19.9	0.00012	P02769	K304	686.321	2	ECCDKPLLEK	Carbamidomethyl@301;Carbamidomethyl@302;XL:O-Aldehyde-H2O@304	-4.5343	9.5	0.035	P02769	K318	1197.91	3	SHCIAEVEKDAIPENLPPLTADFAEDKDVCK	Carbamidomethyl@312;XL:O-Aldehyde-H2O@318;Carbamidomethyl@339	-3.8039	14.8	0.063
	976.754	7	1.06868	P02769	K183	1233.22	3	HPYFYAPELLYYANKYNGVFQECCQAEDK	XL:O-Aldehyde-H2O@183;Carbamidomethyl@191;Carbamidomethyl@192	-1.96748	21	0.00019	P02769	K204	734.887	2	GACLLPKIETMR	Carbamidomethyl@200;XL:O-Aldehyde-H2O@204	-0.718296	23.6	0.0011	P02769	K304	806.908	2	LKECCDKPLLEK	Carbamidomethyl@301;Carbamidomethyl@302;XL:O-Aldehyde-H2O@304	-1.23741	34	3.1e-05
	865.412	8	11.6049	P02769	K266|K285	1029.96	4	VHKECCHGDLLECADDRADLAKYICDNQDTISSK	Carbamidomethyl@268;Carbamidomethyl@269;Carbamidomethyl@276;Carbamidomethyl@288;XL:O-Aldehyde-H2O@266|XL:O-Aldehyde-H2O@285	-1.34604	19.9	0.05	P02769	K299;K309	687.338	4	LKECCDKPLLEKSHCIAEVEK	XL:O-Aldehyde-H2O@299;Carbamidomethyl@301;Carbamidomethyl@302;XL:O-Aldehyde-H2O@309;Carbamidomethyl@312	-2.65508	18.4	0.18
	988.89	7	2.83347	P02769	K266|K285	1029.96	4	VHKECCHGDLLECADDRADLAKYICDNQDTISSK	Carbamidomethyl@268;Carbamidomethyl@269;Carbamidomethyl@276;Carbamidomethyl@288;XL:O-Aldehyde-H2O@266|XL:O-Aldehyde-H2O@285	-1.05476	20	0.044	P02769	K299;K309	916.115	3	LKECCDKPLLEKSHCIAEVEK	XL:O-Aldehyde-H2O@299;Carbamidomethyl@301;Carbamidomethyl@302;XL:O-Aldehyde-H2O@309;Carbamidomethyl@312	-2.46557	25	0.00025
	988.9	7	13.4603	P02769	K285	1029.96	4	VHKECCHGDLLECADDRADLAKYICDNQDTISSK	Carbamidomethyl@268;Carbamidomethyl@269;Carbamidomethyl@276;XL:O-Aldehyde-H2O@285;Carbamidomethyl@288	-2.51113	29.1	0.0012	P02769	K299;K309	916.117	3	LKECCDKPLLEKSHCIAEVEK	XL:O-Aldehyde-H2O@299;Carbamidomethyl@301;Carbamidomethyl@302;XL:O-Aldehyde-H2O@309;Carbamidomethyl@312	-3.99375	29.6	2.1e-05
	867.656	8	3.00826	P02769	K285	1029.96	4	VHKECCHGDLLECADDRADLAKYICDNQDTISSK	Carbamidomethyl@268;Carbamidomethyl@269;Carbamidomethyl@276;XL:O-Aldehyde-H2O@285;Carbamidomethyl@288	-1.92858	20.7	0.021	P02769	K309	889.44	3	LKECCDKPLLEKSHCIAEVEK	Carbamidomethyl@301;Carbamidomethyl@302;XL:O-Aldehyde-H2O@309;Carbamidomethyl@312	-2.54504	19.3	0.015
	867.656	8	3.00826	P02769	K285	1029.96	4	VHKECCHGDLLECADDRADLAKYICDNQDTISSK	Carbamidomethyl@268;Carbamidomethyl@269;Carbamidomethyl@276;XL:O-Aldehyde-H2O@285;Carbamidomethyl@288	-1.92858	20.7	0.021	P02769	K304	667.332	4	LKECCDKPLLEKSHCIAEVEK	Carbamidomethyl@301;Carbamidomethyl@302;XL:O-Aldehyde-H2O@304;Carbamidomethyl@312	-2.36558	18.1	0.11
	867.658	8	5.68448	P02769	K285	1029.96	4	VHKECCHGDLLECADDRADLAKYICDNQDTISSK	Carbamidomethyl@268;Carbamidomethyl@269;Carbamidomethyl@276;XL:O-Aldehyde-H2O@285;Carbamidomethyl@288	-4.93839	28.8	0.0029	P02769	K309	889.443	3	LKECCDKPLLEKSHCIAEVEK	Carbamidomethyl@301;Carbamidomethyl@302;XL:O-Aldehyde-H2O@309;Carbamidomethyl@312	-6.03036	28.6	0.00011
	867.535	8	8.3528	P02769	K285	1029.96	4	VHKECCHGDLLECADDRADLAKYICDNQDTISSK	Carbamidomethyl@268;Carbamidomethyl@269;Carbamidomethyl@276;XL:O-Aldehyde-H2O@285;Carbamidomethyl@288	-1.44313	30.1	0.0037	P02769	K309	889.439	3	LKECCDKPLLEKSHCIAEVEK	Carbamidomethyl@301;Carbamidomethyl@302;XL:O-Aldehyde-H2O@309;Carbamidomethyl@312	-1.98289	33.5	2.8e-05
	867.661	8	9.20582	P02769	K285	1029.96	4	VHKECCHGDLLECADDRADLAKYICDNQDTISSK	Carbamidomethyl@268;Carbamidomethyl@269;Carbamidomethyl@276;XL:O-Aldehyde-H2O@285;Carbamidomethyl@288	-1.05476	31.1	0.0012	P02769	K309	889.44	3	LKECCDKPLLEKSHCIAEVEK	Carbamidomethyl@301;Carbamidomethyl@302;XL:O-Aldehyde-H2O@309;Carbamidomethyl@312	-2.7699	28.6	0.0004
	867.663	8	11.0369	P02769	K266|K285	1029.96	4	VHKECCHGDLLECADDRADLAKYICDNQDTISSK	Carbamidomethyl@268;Carbamidomethyl@269;Carbamidomethyl@276;Carbamidomethyl@288;XL:O-Aldehyde-H2O@266|XL:O-Aldehyde-H2O@285	-0.180944	24.6	0.0085	P02769	K309	889.439	3	LKECCDKPLLEKSHCIAEVEK	Carbamidomethyl@301;Carbamidomethyl@302;XL:O-Aldehyde-H2O@309;Carbamidomethyl@312	-1.53317	29.6	0.00029
	867.664	8	12.0229	P02769	K285	1029.96	4	VHKECCHGDLLECADDRADLAKYICDNQDTISSK	Carbamidomethyl@268;Carbamidomethyl@269;Carbamidomethyl@276;XL:O-Aldehyde-H2O@285;Carbamidomethyl@288	-2.8024	27.5	0.00096	P02769	K309	889.441	3	LKECCDKPLLEKSHCIAEVEK	Carbamidomethyl@301;Carbamidomethyl@302;XL:O-Aldehyde-H2O@309;Carbamidomethyl@312	-3.8942	27.9	0.0002
	867.539	8	12.7903	P02769	K285	1029.96	4	VHKECCHGDLLECADDRADLAKYICDNQDTISSK	Carbamidomethyl@268;Carbamidomethyl@269;Carbamidomethyl@276;XL:O-Aldehyde-H2O@285;Carbamidomethyl@288	-0.0838532	30.1	0.00098	P02769	K309	889.439	3	LKECCDKPLLEKSHCIAEVEK	Carbamidomethyl@301;Carbamidomethyl@302;XL:O-Aldehyde-H2O@309;Carbamidomethyl@312	-1.75803	25.4	0.00058
	867.665	8	13.9244	P02769	K285	1029.96	4	VHKECCHGDLLECADDRADLAKYICDNQDTISSK	Carbamidomethyl@268;Carbamidomethyl@269;Carbamidomethyl@276;XL:O-Aldehyde-H2O@285;Carbamidomethyl@288	-0.763491	20.3	0.044	P02769	K309	667.331	4	LKECCDKPLLEKSHCIAEVEK	Carbamidomethyl@301;Carbamidomethyl@302;XL:O-Aldehyde-H2O@309;Carbamidomethyl@312	-0.71723	30.3	0.00028
	991.464	7	4.1194	P02769	K285	1029.96	4	VHKECCHGDLLECADDRADLAKYICDNQDTISSK	Carbamidomethyl@268;Carbamidomethyl@269;Carbamidomethyl@276;XL:O-Aldehyde-H2O@285;Carbamidomethyl@288	-1.24895	16.5	0.18	P02769	K309	889.439	3	LKECCDKPLLEKSHCIAEVEK	Carbamidomethyl@301;Carbamidomethyl@302;XL:O-Aldehyde-H2O@309;Carbamidomethyl@312	-1.42074	27.7	0.00019
	991.752	7	5.72936	P02769	K285	1029.96	4	VHKECCHGDLLECADDRADLAKYICDNQDTISSK	Carbamidomethyl@268;Carbamidomethyl@269;Carbamidomethyl@276;XL:O-Aldehyde-H2O@285;Carbamidomethyl@288	-1.44313	15.4	0.16	P02769	K309	889.44	3	LKECCDKPLLEKSHCIAEVEK	Carbamidomethyl@301;Carbamidomethyl@302;XL:O-Aldehyde-H2O@309;Carbamidomethyl@312	-2.88233	21	0.0009
	991.322	7	5.07059	P02769	K266|K285	1029.96	4	VHKECCHGDLLECADDRADLAKYICDNQDTISSK	Carbamidomethyl@268;Carbamidomethyl@269;Carbamidomethyl@276;Carbamidomethyl@288;XL:O-Aldehyde-H2O@266|XL:O-Aldehyde-H2O@285	-3.57912	19.3	0.075	P02769	K309	889.442	3	LKECCDKPLLEKSHCIAEVEK	Carbamidomethyl@301;Carbamidomethyl@302;XL:O-Aldehyde-H2O@309;Carbamidomethyl@312	-5.13093	23.2	0.0016
	991.468	7	8.67954	P02769	K285	1029.96	4	VHKECCHGDLLECADDRADLAKYICDNQDTISSK	Carbamidomethyl@268;Carbamidomethyl@269;Carbamidomethyl@276;XL:O-Aldehyde-H2O@285;Carbamidomethyl@288	-3.09367	26.9	0.0069	P02769	K309	889.442	3	LKECCDKPLLEKSHCIAEVEK	Carbamidomethyl@301;Carbamidomethyl@302;XL:O-Aldehyde-H2O@309;Carbamidomethyl@312	-4.45635	34.2	7.1e-06
	991.469	7	9.1109	P02769	K285	1029.96	4	VHKECCHGDLLECADDRADLAKYICDNQDTISSK	Carbamidomethyl@268;Carbamidomethyl@269;Carbamidomethyl@276;XL:O-Aldehyde-H2O@285;Carbamidomethyl@288	-3.19076	30.4	0.00076	P02769	K309	889.442	3	LKECCDKPLLEKSHCIAEVEK	Carbamidomethyl@301;Carbamidomethyl@302;XL:O-Aldehyde-H2O@309;Carbamidomethyl@312	-4.23149	37.5	2.2e-06
	991.469	7	9.60389	P02769	K285	1029.96	4	VHKECCHGDLLECADDRADLAKYICDNQDTISSK	Carbamidomethyl@268;Carbamidomethyl@269;Carbamidomethyl@276;XL:O-Aldehyde-H2O@285;Carbamidomethyl@288	-1.24895	22.2	0.023	P02769	K309	889.44	3	LKECCDKPLLEKSHCIAEVEK	Carbamidomethyl@301;Carbamidomethyl@302;XL:O-Aldehyde-H2O@309;Carbamidomethyl@312	-2.20775	33	3.2e-05
	991.329	7	12.9595	P02769	K285	1029.96	4	VHKECCHGDLLECADDRADLAKYICDNQDTISSK	Carbamidomethyl@268;Carbamidomethyl@269;Carbamidomethyl@276;XL:O-Aldehyde-H2O@285;Carbamidomethyl@288	-1.54022	28.6	0.0011	P02769	K309	889.44	3	LKECCDKPLLEKSHCIAEVEK	Carbamidomethyl@301;Carbamidomethyl@302;XL:O-Aldehyde-H2O@309;Carbamidomethyl@312	-2.09532	29.3	0.00043
	991.33	7	13.2677	P02769	K285	1029.96	4	VHKECCHGDLLECADDRADLAKYICDNQDTISSK	Carbamidomethyl@268;Carbamidomethyl@269;Carbamidomethyl@276;XL:O-Aldehyde-H2O@285;Carbamidomethyl@288	-0.763491	30.6	0.00082	P02769	K309	889.439	3	LKECCDKPLLEKSHCIAEVEK	Carbamidomethyl@301;Carbamidomethyl@302;XL:O-Aldehyde-H2O@309;Carbamidomethyl@312	-1.42074	24.2	0.001
	1156.71	6	3.49607	P02769	K285	1372.95	3	VHKECCHGDLLECADDRADLAKYICDNQDTISSK	Carbamidomethyl@268;Carbamidomethyl@269;Carbamidomethyl@276;XL:O-Aldehyde-H2O@285;Carbamidomethyl@288	-1.72911	21.2	0.00035	P02769	K309	889.44	3	LKECCDKPLLEKSHCIAEVEK	Carbamidomethyl@301;Carbamidomethyl@302;XL:O-Aldehyde-H2O@309;Carbamidomethyl@312	-2.20775	29.5	0.00041
	1156.37	6	4.00715	P02769	K285	1029.96	4	VHKECCHGDLLECADDRADLAKYICDNQDTISSK	Carbamidomethyl@268;Carbamidomethyl@269;Carbamidomethyl@276;XL:O-Aldehyde-H2O@285;Carbamidomethyl@288	-2.02567	21.9	0.024	P02769	K309	889.44	3	LKECCDKPLLEKSHCIAEVEK	Carbamidomethyl@301;Carbamidomethyl@302;XL:O-Aldehyde-H2O@309;Carbamidomethyl@312	-2.7699	24.5	0.00055
	1156.37	6	4.00715	P02769	K266|K285	1372.95	3	VHKECCHGDLLECADDRADLAKYICDNQDTISSK	Carbamidomethyl@268;Carbamidomethyl@269;Carbamidomethyl@276;Carbamidomethyl@288;XL:O-Aldehyde-H2O@266|XL:O-Aldehyde-H2O@285	-1.80195	14	0.043	P02769	K309	889.44	3	LKECCDKPLLEKSHCIAEVEK	Carbamidomethyl@301;Carbamidomethyl@302;XL:O-Aldehyde-H2O@309;Carbamidomethyl@312	-2.7699	24.5	0.00055
	1156.54	6	4.64952	P02769	K285	1029.96	4	VHKECCHGDLLECADDRADLAKYICDNQDTISSK	Carbamidomethyl@268;Carbamidomethyl@269;Carbamidomethyl@276;XL:O-Aldehyde-H2O@285;Carbamidomethyl@288	-1.24895	27.1	0.0022	P02769	K309	889.438	3	LKECCDKPLLEKSHCIAEVEK	Carbamidomethyl@301;Carbamidomethyl@302;XL:O-Aldehyde-H2O@309;Carbamidomethyl@312	-0.74616	31.3	0.00027
	1156.54	6	4.64952	P02769	K285	1029.96	4	VHKECCHGDLLECADDRADLAKYICDNQDTISSK	Carbamidomethyl@268;Carbamidomethyl@269;Carbamidomethyl@276;XL:O-Aldehyde-H2O@285;Carbamidomethyl@288	-2.02567	21.1	0.062	P02769	K309	889.44	3	LKECCDKPLLEKSHCIAEVEK	Carbamidomethyl@301;Carbamidomethyl@302;XL:O-Aldehyde-H2O@309;Carbamidomethyl@312	-2.54504	30.7	4.5e-05
	1156.54	6	4.64952	P02769	K266|K285	1372.95	3	VHKECCHGDLLECADDRADLAKYICDNQDTISSK	Carbamidomethyl@268;Carbamidomethyl@269;Carbamidomethyl@276;Carbamidomethyl@288;XL:O-Aldehyde-H2O@266|XL:O-Aldehyde-H2O@285	-1.65628	18.1	0.0029	P02769	K309	889.44	3	LKECCDKPLLEKSHCIAEVEK	Carbamidomethyl@301;Carbamidomethyl@302;XL:O-Aldehyde-H2O@309;Carbamidomethyl@312	-2.54504	30.7	4.5e-05
	1156.54	6	7.5018	P02769	K266	1372.95	3	VHKECCHGDLLECADDRADLAKYICDNQDTISSK	XL:O-Aldehyde-H2O@266;Carbamidomethyl@268;Carbamidomethyl@269;Carbamidomethyl@276;Carbamidomethyl@288	-4.20553	16.3	0.012	P02769	K309	889.442	3	LKECCDKPLLEKSHCIAEVEK	Carbamidomethyl@301;Carbamidomethyl@302;XL:O-Aldehyde-H2O@309;Carbamidomethyl@312	-4.79364	29.4	7.7e-05
	1156.88	6	8.99637	P02769	K285	1372.95	3	VHKECCHGDLLECADDRADLAKYICDNQDTISSK	Carbamidomethyl@268;Carbamidomethyl@269;Carbamidomethyl@276;XL:O-Aldehyde-H2O@285;Carbamidomethyl@288	-2.60314	15.3	0.031	P02769	K309	1333.65	2	LKECCDKPLLEKSHCIAEVEK	Carbamidomethyl@301;Carbamidomethyl@302;XL:O-Aldehyde-H2O@309;Carbamidomethyl@312	-0.925075	13.1	0.073
	1156.54	6	8.34693	P02769	K285	1029.96	4	VHKECCHGDLLECADDRADLAKYICDNQDTISSK	Carbamidomethyl@268;Carbamidomethyl@269;Carbamidomethyl@276;XL:O-Aldehyde-H2O@285;Carbamidomethyl@288	-1.54022	19.1	0.061	P02769	K304|K309	889.442	3	LKECCDKPLLEKSHCIAEVEK	Carbamidomethyl@301;Carbamidomethyl@302;Carbamidomethyl@312;XL:O-Aldehyde-H2O@304|XL:O-Aldehyde-H2O@309	-4.23149	22.3	0.004
	1156.55	6	8.87513	P02769	K285	1029.96	4	VHKECCHGDLLECADDRADLAKYICDNQDTISSK	Carbamidomethyl@268;Carbamidomethyl@269;Carbamidomethyl@276;XL:O-Aldehyde-H2O@285;Carbamidomethyl@288	-1.7344	27.3	0.0014	P02769	K309	889.441	3	LKECCDKPLLEKSHCIAEVEK	Carbamidomethyl@301;Carbamidomethyl@302;XL:O-Aldehyde-H2O@309;Carbamidomethyl@312	-3.8942	34.5	1.5e-05
	1156.55	6	10.671	P02769	K266|K285	1029.96	4	VHKECCHGDLLECADDRADLAKYICDNQDTISSK	Carbamidomethyl@268;Carbamidomethyl@269;Carbamidomethyl@276;Carbamidomethyl@288;XL:O-Aldehyde-H2O@266|XL:O-Aldehyde-H2O@285	-1.7344	19.9	0.064	P02769	K309	889.44	3	LKECCDKPLLEKSHCIAEVEK	Carbamidomethyl@301;Carbamidomethyl@302;XL:O-Aldehyde-H2O@309;Carbamidomethyl@312	-2.43261	28.5	0.00013
	1156.55	6	12.0443	P02769	K266|K285	1029.96	4	VHKECCHGDLLECADDRADLAKYICDNQDTISSK	Carbamidomethyl@268;Carbamidomethyl@269;Carbamidomethyl@276;Carbamidomethyl@288;XL:O-Aldehyde-H2O@266|XL:O-Aldehyde-H2O@285	-2.41404	21.8	0.02	P02769	K309	889.441	3	LKECCDKPLLEKSHCIAEVEK	Carbamidomethyl@301;Carbamidomethyl@302;XL:O-Aldehyde-H2O@309;Carbamidomethyl@312	-3.10719	25.7	0.0018
	1156.55	6	12.0443	P02769	K285	1372.95	3	VHKECCHGDLLECADDRADLAKYICDNQDTISSK	Carbamidomethyl@268;Carbamidomethyl@269;Carbamidomethyl@276;XL:O-Aldehyde-H2O@285;Carbamidomethyl@288	-2.53031	20.9	0.00066	P02769	K309	889.441	3	LKECCDKPLLEKSHCIAEVEK	Carbamidomethyl@301;Carbamidomethyl@302;XL:O-Aldehyde-H2O@309;Carbamidomethyl@312	-3.10719	25.7	0.0018
	1156.38	6	13.3048	P02769	K285	1029.96	4	VHKECCHGDLLECADDRADLAKYICDNQDTISSK	Carbamidomethyl@268;Carbamidomethyl@269;Carbamidomethyl@276;XL:O-Aldehyde-H2O@285;Carbamidomethyl@288	-0.472218	29.6	0.0013	P02769	K309	889.439	3	LKECCDKPLLEKSHCIAEVEK	Carbamidomethyl@301;Carbamidomethyl@302;XL:O-Aldehyde-H2O@309;Carbamidomethyl@312	-1.75803	34.6	9.4e-06
	1156.38	6	13.3048	P02769	K266	1372.94	3	VHKECCHGDLLECADDRADLAKYICDNQDTISSK	XL:O-Aldehyde-H2O@266;Carbamidomethyl@268;Carbamidomethyl@269;Carbamidomethyl@276;Carbamidomethyl@288	-0.709408	16.2	0.011	P02769	K309	889.439	3	LKECCDKPLLEKSHCIAEVEK	Carbamidomethyl@301;Carbamidomethyl@302;XL:O-Aldehyde-H2O@309;Carbamidomethyl@312	-1.75803	34.6	9.4e-06
	1156.38	6	13.8331	P02769	K285	1029.96	4	VHKECCHGDLLECADDRADLAKYICDNQDTISSK	Carbamidomethyl@268;Carbamidomethyl@269;Carbamidomethyl@276;XL:O-Aldehyde-H2O@285;Carbamidomethyl@288	-1.05476	33.2	0.00017	P02769	K309	889.439	3	LKECCDKPLLEKSHCIAEVEK	Carbamidomethyl@301;Carbamidomethyl@302;XL:O-Aldehyde-H2O@309;Carbamidomethyl@312	-1.19588	26.6	0.0015
	999.055	7	1.97433	P02769	K183	1285.26	3	RHPYFYAPELLYYANKYNGVFQECCQAEDK	XL:O-Aldehyde-H2O@183;Carbamidomethyl@191;Carbamidomethyl@192	-2.81863	23.7	0.00016	P02769	K204	734.888	2	GACLLPKIETMR	Carbamidomethyl@200;XL:O-Aldehyde-H2O@204	-1.8069	22	0.0017	P02769	K304	806.909	2	LKECCDKPLLEK	Carbamidomethyl@301;Carbamidomethyl@302;XL:O-Aldehyde-H2O@304	-2.10492	24.4	0.0018
	1115.52	7	5.05507	P02769	K36	665.328	2	FKDLGEEHFK	XL:O-Aldehyde-H2O@36	-1.01065	24.7	0.00027	P02769	K285	1251.54	3	ECCHGDLLECADDRADLAKYICDNQDTISSK	Carbamidomethyl@268;Carbamidomethyl@269;Carbamidomethyl@276;XL:O-Aldehyde-H2O@285;Carbamidomethyl@288	-1.04159	20.8	0.00013	P02769	K309	889.438	3	LKECCDKPLLEKSHCIAEVEK	Carbamidomethyl@301;Carbamidomethyl@302;XL:O-Aldehyde-H2O@309;Carbamidomethyl@312	-0.74616	23.3	0.0056
