# Supplementary material for: Trioxane-based MS-cleavable cross-linking mass spectrometry for profiling multimeric interactions of cellular networks
Source: Nat Commun. 2025 Jul 1;16:5585. doi: 10.1038/s41467-025-60642-3 (PMC12215968; doi:10.1038/s41467-025-60642-3)
Supplement: Supplementary file 4 — Supplementary Data 2 [file 41467_2025_60642_MOESM4_ESM.xlsx]

## Sheet: Supplementary Data 2
	Supplementary Data 2. TSTO cross-links identified from affinity-purified human 26S proteasomes.
	XL m/z	XL z	XL PPM	Acc A	XL A	Protein A	Gene A	m/z A	z A	Seq A	Mods A	PPM A	Score A	EV A	Acc B	XL B	Protein B	Gene B	m/z B	z B	Seq B	Mods B	PPM B	Score B	EV B	Acc C	XL C	Protein C	Gene C	m/z C	z C	Seq C	Mods C	PPM C	Score C	EV C
	414.716	4	2.58153	Q15008	K126	26S proteasome non-ATPase regulatory subunit 6	Rpn7	367.69	2	KTYDK	XL:O-Aldehyde-H2O@126	-0.532319	17.2	0.66	Q15008	K163	26S proteasome non-ATPase regulatory subunit 6	Rpn7	385.706	2	NTEKAK	XL:O-Aldehyde-H2O@163	-0.814983	21.1	0.0036
	414.471	4	16.0523	Q15008	K126	26S proteasome non-ATPase regulatory subunit 6	Rpn7	367.691	2	KTYDK	XL:O-Aldehyde-H2O@126	-2.98003	17.2	0.42	Q15008	K163	26S proteasome non-ATPase regulatory subunit 6	Rpn7	385.707	2	NTEKAK	XL:O-Aldehyde-H2O@163	-2.62983	16.7	0.058
	414.72	4	11.8023	Q15008	K126	26S proteasome non-ATPase regulatory subunit 6	Rpn7	367.69	2	KTYDK	XL:O-Aldehyde-H2O@126	0.283586	17.4	0.43	Q15008	K163	26S proteasome non-ATPase regulatory subunit 6	Rpn7	385.706	2	NTEKAK	XL:O-Aldehyde-H2O@163	-0.555718	15.3	0.15
	414.717	4	4.79452	Q15008	K126	26S proteasome non-ATPase regulatory subunit 6	Rpn7	367.691	2	KTYDK	XL:O-Aldehyde-H2O@126	-2.98003	16.6	0.37	Q15008	K163	26S proteasome non-ATPase regulatory subunit 6	Rpn7	385.707	2	NTEKAK	XL:O-Aldehyde-H2O@163	-2.1113	14.6	0.14
	414.716	4	2.28647	Q15008	K126	26S proteasome non-ATPase regulatory subunit 6	Rpn7	367.69	2	KTYDK	XL:O-Aldehyde-H2O@126	0.0116178	15.6	0.4	Q15008	K163	26S proteasome non-ATPase regulatory subunit 6	Rpn7	385.706	2	NTEKAK	XL:O-Aldehyde-H2O@163	-0.296453	14.9	0.043
	414.47	4	13.6904	Q15008	K126	26S proteasome non-ATPase regulatory subunit 6	Rpn7	367.69	2	KTYDK	XL:O-Aldehyde-H2O@126	-2.43609	16.9	0.79	Q15008	K163	26S proteasome non-ATPase regulatory subunit 6	Rpn7	385.707	2	NTEKAK	XL:O-Aldehyde-H2O@163	-2.1113	13	0.26
	414.47	4	13.5427	Q15008	K126	26S proteasome non-ATPase regulatory subunit 6	Rpn7	367.689	2	KTYDK	XL:O-Aldehyde-H2O@126	0.827524	16.7	0.24	Q15008	K163	26S proteasome non-ATPase regulatory subunit 6	Rpn7	385.706	2	NTEKAK	XL:O-Aldehyde-H2O@163	0.481342	11.3	0.28
	435.25	4	-2.0768	P35998	K418	26S protease regulatory subunit 7	Rpt1	444.762	2	VIKSYAK	XL:O-Aldehyde-H2O@418	3.15577	27.2	0.012	O14818	K166	Proteasome subunit alpha type-7	α4	349.202	2	GAKSVR	XL:O-Aldehyde-H2O@166	3.18774	23.2	0.024
	435.252	4	2.98318	P35998	K418	26S protease regulatory subunit 7	Rpt1	444.764	2	VIKSYAK	XL:O-Aldehyde-H2O@418	-2.4652	28	0.0017	O14818	K166	Proteasome subunit alpha type-7	α4	349.204	2	GAKSVR	XL:O-Aldehyde-H2O@166	-3.11232	21.2	0.037
	435.001	4	2.45632	P35998	K418	26S protease regulatory subunit 7	Rpt1	444.764	2	VIKSYAK	XL:O-Aldehyde-H2O@418	-2.4652	27.9	0.0026	O14818	K166	Proteasome subunit alpha type-7	α4	349.204	2	GAKSVR	XL:O-Aldehyde-H2O@166	-3.11232	21.3	0.055
	434.999	4	-2.46595	P35998	K418	26S protease regulatory subunit 7	Rpt1	444.762	2	VIKSYAK	XL:O-Aldehyde-H2O@418	2.93093	24.7	0.034	O14818	K166	Proteasome subunit alpha type-7	α4	349.202	2	GAKSVR	XL:O-Aldehyde-H2O@166	2.90137	20.9	0.02
	435.001	4	1.33123	P35998	K418	26S protease regulatory subunit 7	Rpt1	444.764	2	VIKSYAK	XL:O-Aldehyde-H2O@418	-2.24037	22.8	0.012	O14818	K166	Proteasome subunit alpha type-7	α4	349.205	2	GAKSVR	XL:O-Aldehyde-H2O@166	-5.68959	19.8	0.0097
	435.001	4	2.17504	P35998	K418	26S protease regulatory subunit 7	Rpt1	444.763	2	VIKSYAK	XL:O-Aldehyde-H2O@418	-0.666499	19	0.045	O14818	K166	Proteasome subunit alpha type-7	α4	349.204	2	GAKSVR	XL:O-Aldehyde-H2O@166	-0.821396	21.2	0.034
	437.222	4	-2.28361	Q99460	K849	26S proteasome non-ATPase regulatory subunit 1	Rpn2	371.684	2	KEEEK	XL:O-Aldehyde-H2O@849	2.47227	17.7	0.13	Q99460	K862;K865	26S proteasome non-ATPase regulatory subunit 1	Rpn2	475.744	2	KEEKEK	XL:O-Aldehyde-H2O@862;XL:O-Aldehyde-H2O@865	2.74895	18.4	0.032
	440.749	4	4.09379	P17980	K74	26S protease regulatory subunit 6A	Rpt5	464.244	2	IKENSEK	XL:O-Aldehyde-H2O@74	-2.94612	26.6	0.0036	P17980	K81	26S protease regulatory subunit 6A	Rpt5	341.219	2	IKVNK	XL:O-Aldehyde-H2O@81	-2.54408	19.2	0.11
	440.748	4	1.59542	P17980	K74	26S protease regulatory subunit 6A	Rpt5	464.243	2	IKENSEK	XL:O-Aldehyde-H2O@74	-0.792084	26.7	0.0091	P17980	K81	26S protease regulatory subunit 6A	Rpt5	341.219	2	IKVNK	XL:O-Aldehyde-H2O@81	-0.785685	16.6	0.11
	440.749	4	3.74679	P17980	K74	26S protease regulatory subunit 6A	Rpt5	464.244	2	IKENSEK	XL:O-Aldehyde-H2O@74	-2.94612	26.3	0.0049	P17980	K81	26S protease regulatory subunit 6A	Rpt5	341.219	2	IKVNK	XL:O-Aldehyde-H2O@81	-2.54408	16.3	0.15
	440.744	4	-8.88384	P17980	K74	26S protease regulatory subunit 6A	Rpt5	464.243	2	IKENSEK	XL:O-Aldehyde-H2O@74	-1.22289	25.2	0.0035	P17980	K81	26S protease regulatory subunit 6A	Rpt5	341.219	2	IKVNK	XL:O-Aldehyde-H2O@81	-0.785685	17.1	0.14
	440.5	4	8.1571	P17980	K74	26S protease regulatory subunit 6A	Rpt5	464.243	2	IKENSEK	XL:O-Aldehyde-H2O@74	-0.57668	25.4	0.0015	P17980	K81	26S protease regulatory subunit 6A	Rpt5	341.219	2	IKVNK	XL:O-Aldehyde-H2O@81	-1.07875	15.9	0.22
	440.502	4	12.7401	P17980	K74	26S protease regulatory subunit 6A	Rpt5	464.244	2	IKENSEK	XL:O-Aldehyde-H2O@74	-2.08451	25.9	0.0088	P17980	K81	26S protease regulatory subunit 6A	Rpt5	341.219	2	IKVNK	XL:O-Aldehyde-H2O@81	-2.25102	15	0.31
	440.503	4	14.1288	P17980	K74	26S protease regulatory subunit 6A	Rpt5	464.244	2	IKENSEK	XL:O-Aldehyde-H2O@74	-3.37693	26	0.0039	P17980	K81	26S protease regulatory subunit 6A	Rpt5	341.219	2	IKVNK	XL:O-Aldehyde-H2O@81	-3.13022	14.8	0.14
	440.754	4	13.6015	P17980	K74	26S protease regulatory subunit 6A	Rpt5	464.243	2	IKENSEK	XL:O-Aldehyde-H2O@74	-0.57668	24.2	0.0096	P17980	K81	26S protease regulatory subunit 6A	Rpt5	341.218	2	IKVNK	XL:O-Aldehyde-H2O@81	-0.199551	15.6	0.18
	450.745	4	-6.19564	P43686	K401	26S protease regulatory subunit 6B	Rpt3	490.741	2	DFEKAYK	XL:O-Aldehyde-H2O@401	-3.41229	25.3	0.0039	P43686	K408	26S protease regulatory subunit 6B	Rpt3	334.722	2	TVIKK	XL:O-Aldehyde-H2O@408	-2.66662	12.8	0.52
	451.506	4	3.67946	O14818	K28	Proteasome subunit alpha type-7	α4	477.772	2	KGSTAVGVR	XL:O-Aldehyde-H2O@28	-1.06486	34.2	0.00076	O14818	K166	Proteasome subunit alpha type-7	α4	349.203	2	GAKSVR	XL:O-Aldehyde-H2O@166	-0.53503	22	0.05
	451.249	4	-10.8584	O14818	K28	Proteasome subunit alpha type-7	α4	477.773	2	KGSTAVGVR	XL:O-Aldehyde-H2O@28	-2.32069	33.2	0.0015	O14818	K166	Proteasome subunit alpha type-7	α4	349.204	2	GAKSVR	XL:O-Aldehyde-H2O@166	-1.96686	21.3	0.081
	451.507	4	4.08591	O14818	K28	Proteasome subunit alpha type-7	α4	477.774	2	KGSTAVGVR	XL:O-Aldehyde-H2O@28	-3.57651	30.5	0.0032	O14818	K166	Proteasome subunit alpha type-7	α4	349.204	2	GAKSVR	XL:O-Aldehyde-H2O@166	-2.82595	22.7	0.018
	451.261	4	14.9657	O14818	K28	Proteasome subunit alpha type-7	α4	477.773	2	KGSTAVGVR	XL:O-Aldehyde-H2O@28	-2.11138	32.9	0.00077	O14818	K166	Proteasome subunit alpha type-7	α4	349.204	2	GAKSVR	XL:O-Aldehyde-H2O@166	-1.39413	18.9	0.03
	456.227	4	-2.32249	Q13200	K39	26S proteasome non-ATPase regulatory subunit 2	Rpn1	414.689	2	DAGDKDK	XL:O-Aldehyde-H2O@39	2.48998	24.1	0.016	P62195	K335	26S protease regulatory subunit 8	Rpt6	421.73	2	KMNLTR	XL:O-Aldehyde-H2O@335	2.56209	20.7	0.14
	475.257	4	4.14086	O00487	K281	26S proteasome non-ATPase regulatory subunit 14	Rpn11	362.194	2	QDPKR	XL:O-Aldehyde-H2O@281	-3.46375	11.7	0.68	P62195	K55	26S protease regulatory subunit 8	Rpt6	512.284	2	NELNAKVR	XL:O-Aldehyde-H2O@55	-3.27337	28.8	0.00058
	479.513	4	1.39422	P60900	K55	Proteasome subunit alpha type-6	α1	333.696	2	KVPDK	XL:O-Aldehyde-H2O@55	-5.12549	12.4	0.44	P25788	K174	Proteasome subunit alpha type-3	α7	558.301	2	QAAKTEIEK	XL:O-Aldehyde@174	-0.934106	14.9	0.028
	479.262	4	2.00006	P60900	K55	Proteasome subunit alpha type-6	α1	333.697	2	KVPDK	XL:O-Aldehyde-H2O@55	-6.02451	12.4	0.2	P25788	K174	Proteasome subunit alpha type-3	α7	558.301	2	QAAKTEIEK	XL:O-Aldehyde@174	-0.575877	13.5	0.064
	490.038	4	13.89	P62333	K27	26S protease regulatory subunit 10B	Rpt4	369.73	2	LKELR	XL:O-Aldehyde-H2O@27	-2.26172	17.9	0.75	P62333	K34	26S protease regulatory subunit 10B	Rpt4	534.802	2	EQLKELTK	XL:O-Aldehyde-H2O@34	-3.33892	20.9	0.035
	493.287	4	-0.67896	Q15008	K372	26S proteasome non-ATPase regulatory subunit 6	Rpn7	504.796	2	KGDLLLNR	XL:O-Aldehyde-H2O@372	-0.85909	31.3	0.00065	Q15008	K382	26S proteasome non-ATPase regulatory subunit 6	Rpn7	405.745	2	VQKLSR	XL:O-Aldehyde-H2O@382	-0.628079	24.9	0.082
	493.29	4	5.08632	Q15008	K372	26S proteasome non-ATPase regulatory subunit 6	Rpn7	504.797	2	KGDLLLNR	XL:O-Aldehyde-H2O@372	-3.63248	30.1	0.00088	Q15008	K382	26S proteasome non-ATPase regulatory subunit 6	Rpn7	405.747	2	VQKLSR	XL:O-Aldehyde-H2O@382	-3.09267	20.4	0.05
	495.511	4	1.14328	O00232	K376	26S proteasome non-ATPase regulatory subunit 12	Rpn5	364.711	2	ITMKR	XL:O-Aldehyde-H2O@376	-2.14752	15.3	0.48	Q9UNM6	K329	26S proteasome non-ATPase regulatory subunit 13	Rpn9	549.776	2	GSIDEVDKR	XL:O-Aldehyde-H2O@329	-2.49578	35	0.00022
	495.261	4	2.84078	O00232	K376	26S proteasome non-ATPase regulatory subunit 12	Rpn5	364.71	2	ITMKR	XL:O-Aldehyde-H2O@376	-1.05076	17.6	0.11	Q9UNM6	K329	26S proteasome non-ATPase regulatory subunit 13	Rpn9	549.776	2	GSIDEVDKR	XL:O-Aldehyde-H2O@329	-1.76822	32.5	0.0017
	495.26	4	2.0381	O00232	K376	26S proteasome non-ATPase regulatory subunit 12	Rpn5	364.71	2	ITMKR	XL:O-Aldehyde-H2O@376	-0.502377	18.1	0.55	Q9UNM6	K329	26S proteasome non-ATPase regulatory subunit 13	Rpn9	549.775	2	GSIDEVDKR	XL:O-Aldehyde-H2O@329	-0.858755	30.8	0.0018
	495.513	4	4.78438	O00232	K376	26S proteasome non-ATPase regulatory subunit 12	Rpn5	364.711	2	ITMKR	XL:O-Aldehyde-H2O@376	-2.69589	14.4	0.24	Q9UNM6	K329	26S proteasome non-ATPase regulatory subunit 13	Rpn9	549.776	2	GSIDEVDKR	XL:O-Aldehyde-H2O@329	-2.49578	34.3	0.00087
	495.267	4	14.9428	O00232	K376	26S proteasome non-ATPase regulatory subunit 12	Rpn5	364.711	2	ITMKR	XL:O-Aldehyde-H2O@376	-2.69589	16	0.37	Q9UNM6	K329	26S proteasome non-ATPase regulatory subunit 13	Rpn9	549.776	2	GSIDEVDKR	XL:O-Aldehyde-H2O@329	-2.67767	32.6	0.00043
	495.76	4	-3.0198	O00232	K376	26S proteasome non-ATPase regulatory subunit 12	Rpn5	364.71	2	ITMKR	XL:O-Aldehyde-H2O@376	-0.776567	17.3	0.051	Q9UNM6	K329	26S proteasome non-ATPase regulatory subunit 13	Rpn9	549.775	2	GSIDEVDKR	XL:O-Aldehyde-H2O@329	-0.313078	29.6	0.00083
	499.015	4	14.4101	O00232	K376	26S proteasome non-ATPase regulatory subunit 12	Rpn5	372.708	2	ITMKR	Oxidation@375;XL:O-Aldehyde-H2O@376	-2.75257	17.6	0.13	Q9UNM6	K329	26S proteasome non-ATPase regulatory subunit 13	Rpn9	549.777	2	GSIDEVDKR	XL:O-Aldehyde-H2O@329	-3.22335	33.5	0.0012
	499.012	4	10.1205	O00232	K376	26S proteasome non-ATPase regulatory subunit 12	Rpn5	372.708	2	ITMKR	Oxidation@375;XL:O-Aldehyde-H2O@376	-0.87443	18.3	0.16	Q9UNM6	K329	26S proteasome non-ATPase regulatory subunit 13	Rpn9	549.775	2	GSIDEVDKR	XL:O-Aldehyde-H2O@329	-1.04065	31.6	0.0021
	499.26	4	3.28712	O00232	K376	26S proteasome non-ATPase regulatory subunit 12	Rpn5	372.708	2	ITMKR	Oxidation@375;XL:O-Aldehyde-H2O@376	-0.87443	15.3	0.59	Q9UNM6	K329	26S proteasome non-ATPase regulatory subunit 13	Rpn9	549.776	2	GSIDEVDKR	XL:O-Aldehyde-H2O@329	-1.22254	34.3	0.00054
	499.014	4	12.9394	O00232	K376	26S proteasome non-ATPase regulatory subunit 12	Rpn5	372.708	2	ITMKR	Oxidation@375;XL:O-Aldehyde-H2O@376	-2.48427	15.4	0.17	Q9UNM6	K329	26S proteasome non-ATPase regulatory subunit 13	Rpn9	549.776	2	GSIDEVDKR	XL:O-Aldehyde-H2O@329	-2.67767	33.7	0.00082
	499.014	4	13.5522	O00232	K376	26S proteasome non-ATPase regulatory subunit 12	Rpn5	372.708	2	ITMKR	Oxidation@375;XL:O-Aldehyde-H2O@376	-2.48427	14.9	0.23	Q9UNM6	K329	26S proteasome non-ATPase regulatory subunit 13	Rpn9	549.777	2	GSIDEVDKR	XL:O-Aldehyde-H2O@329	-3.04146	33.5	0.00089
	499.266	4	15.4145	O00232	K376	26S proteasome non-ATPase regulatory subunit 12	Rpn5	372.708	2	ITMKR	Oxidation@375;XL:O-Aldehyde-H2O@376	-2.75257	16.4	0.29	Q9UNM6	K329	26S proteasome non-ATPase regulatory subunit 13	Rpn9	549.777	2	GSIDEVDKR	XL:O-Aldehyde-H2O@329	-3.04146	31.4	0.0014
	499.266	4	16.1495	O00232	K376	26S proteasome non-ATPase regulatory subunit 12	Rpn5	372.708	2	ITMKR	Oxidation@375;XL:O-Aldehyde-H2O@376	-3.02088	13.6	0.32	Q9UNM6	K329	26S proteasome non-ATPase regulatory subunit 13	Rpn9	549.777	2	GSIDEVDKR	XL:O-Aldehyde-H2O@329	-3.04146	31.5	0.00066
	503.783	4	-0.536058	Q99460	K574	26S proteasome non-ATPase regulatory subunit 1	Rpn2	468.762	2	DKDPILR	XL:O-Aldehyde-H2O@574	-1.50993	25	0.0086	P51665	K28	26S proteasome non-ATPase regulatory subunit 7	Rpn8	462.27	2	IGKVGNQK	XL:O-Aldehyde-H2O@28	-1.33168	30.3	0.0011
	503.534	4	3.9869	Q99460	K574	26S proteasome non-ATPase regulatory subunit 1	Rpn2	468.762	2	DKDPILR	XL:O-Aldehyde-H2O@574	-1.29661	21.1	0.075	P51665	K28	26S proteasome non-ATPase regulatory subunit 7	Rpn8	462.269	2	IGKVGNQK	XL:O-Aldehyde-H2O@28	-0.899032	30.2	0.0015
	503.784	4	1.52768	Q99460	K574	26S proteasome non-ATPase regulatory subunit 1	Rpn2	468.763	2	DKDPILR	XL:O-Aldehyde-H2O@574	-3.42988	22.8	0.038	P51665	K28	26S proteasome non-ATPase regulatory subunit 7	Rpn8	462.271	2	IGKVGNQK	XL:O-Aldehyde-H2O@28	-3.49491	23.2	0.0019
	503.533	4	1.98286	Q99460	K574	26S proteasome non-ATPase regulatory subunit 1	Rpn2	468.762	2	DKDPILR	XL:O-Aldehyde-H2O@574	-2.36324	19.4	0.022	P51665	K28	26S proteasome non-ATPase regulatory subunit 7	Rpn8	462.27	2	IGKVGNQK	XL:O-Aldehyde-H2O@28	-2.62962	26.4	0.00045
	503.786	4	5.89795	Q99460	K574	26S proteasome non-ATPase regulatory subunit 1	Rpn2	468.762	2	DKDPILR	XL:O-Aldehyde-H2O@574	-2.7899	19.8	0.042	P51665	K28	26S proteasome non-ATPase regulatory subunit 7	Rpn8	471.276	2	IGKVGNQK	XL:O-Aldehyde@28	-2.40464	8.7	0.66
	507.755	4	4.59398	P62195	K393	26S protease regulatory subunit 8	Rpt6	530.753	2	VMQKDSEK	Oxidation@391;XL:O-Aldehyde-H2O@393	-0.929104	24.5	0.00061	P62195	K402	26S protease regulatory subunit 8	Rpt6	408.718	2	NMSIKK	Oxidation@399;XL:O-Aldehyde-H2O@402	-1.12844	17.8	0.11
	513.774	4	3.61497	Q99460	K324	26S proteasome non-ATPase regulatory subunit 1	Rpn2	536.789	2	DQTLKMIK	XL:O-Aldehyde-H2O@324;Oxidation@325	-0.2005	30.4	0.0039	Q99460	K796	26S proteasome non-ATPase regulatory subunit 1	Rpn2	414.22	2	DLKMPK	XL:O-Aldehyde-H2O@796;Oxidation@797	-0.206893	17.3	0.051
	513.522	4	0.132347	Q99460	K324	26S proteasome non-ATPase regulatory subunit 1	Rpn2	536.789	2	DQTLKMIK	XL:O-Aldehyde-H2O@324;Oxidation@325	-0.2005	29.2	0.0077	Q99460	K796	26S proteasome non-ATPase regulatory subunit 1	Rpn2	414.221	2	DLKMPK	XL:O-Aldehyde-H2O@796;Oxidation@797	-0.689727	17.7	0.045
	513.524	4	5.2532	Q99460	K324	26S proteasome non-ATPase regulatory subunit 1	Rpn2	536.79	2	DQTLKMIK	XL:O-Aldehyde-H2O@324;Oxidation@325	-1.87713	29.3	0.0078	Q99460	K796	26S proteasome non-ATPase regulatory subunit 1	Rpn2	414.221	2	DLKMPK	XL:O-Aldehyde-H2O@796;Oxidation@797	-1.89681	15.8	0.12
	513.523	4	2.39505	Q99460	K324	26S proteasome non-ATPase regulatory subunit 1	Rpn2	536.79	2	DQTLKMIK	XL:O-Aldehyde-H2O@324;Oxidation@325	-2.80859	27.5	0.0041	Q99460	K796	26S proteasome non-ATPase regulatory subunit 1	Rpn2	414.221	2	DLKMPK	XL:O-Aldehyde-H2O@796;Oxidation@797	-1.41398	16.4	0.47
	513.774	4	2.42466	Q99460	K324	26S proteasome non-ATPase regulatory subunit 1	Rpn2	536.791	2	DQTLKMIK	XL:O-Aldehyde-H2O@324;Oxidation@325	-2.99489	25.4	0.012	Q99460	K796	26S proteasome non-ATPase regulatory subunit 1	Rpn2	414.221	2	DLKMPK	XL:O-Aldehyde-H2O@796;Oxidation@797	-3.10389	15.7	0.13
	514.775	4	-1.13368	O00487	K209	26S proteasome non-ATPase regulatory subunit 14	Rpn11	484.756	2	KNELEQK	XL:O-Aldehyde-H2O@209	-0.604776	28.4	0.0035	Q99460	K574	26S proteasome non-ATPase regulatory subunit 1	Rpn2	468.761	2	DKDPILR	XL:O-Aldehyde-H2O@574	-0.443294	25	0.038
	514.775	4	-1.96528	O00487	K209	26S proteasome non-ATPase regulatory subunit 14	Rpn11	484.755	2	KNELEQK	XL:O-Aldehyde-H2O@209	2.28328	25.8	0.012	Q99460	K574	26S proteasome non-ATPase regulatory subunit 1	Rpn2	468.76	2	DKDPILR	XL:O-Aldehyde-H2O@574	2.11665	22.5	0.02
	514.528	4	6.79845	O00487	K209	26S proteasome non-ATPase regulatory subunit 14	Rpn11	484.755	2	KNELEQK	XL:O-Aldehyde-H2O@209	2.69586	28.3	0.024	Q99460	K574	26S proteasome non-ATPase regulatory subunit 1	Rpn2	468.76	2	DKDPILR	XL:O-Aldehyde-H2O@574	2.32998	19.9	0.008
	515.027	4	1.50988	O00487	K209	26S proteasome non-ATPase regulatory subunit 14	Rpn11	484.757	2	KNELEQK	XL:O-Aldehyde-H2O@209	-2.87395	25.5	0.018	Q99460	K574	26S proteasome non-ATPase regulatory subunit 1	Rpn2	468.762	2	DKDPILR	XL:O-Aldehyde-H2O@574	-2.7899	22.1	0.022
	515.029	4	5.19085	O00487	K209	26S proteasome non-ATPase regulatory subunit 14	Rpn11	484.757	2	KNELEQK	XL:O-Aldehyde-H2O@209	-1.01735	24.9	0.004	Q99460	K574	26S proteasome non-ATPase regulatory subunit 1	Rpn2	468.762	2	DKDPILR	XL:O-Aldehyde-H2O@574	-0.86995	22.4	0.034
	514.53	4	9.76987	O00487	K209	26S proteasome non-ATPase regulatory subunit 14	Rpn11	484.757	2	KNELEQK	XL:O-Aldehyde-H2O@209	-1.42993	24.9	0.0099	Q99460	K574	26S proteasome non-ATPase regulatory subunit 1	Rpn2	468.762	2	DKDPILR	XL:O-Aldehyde-H2O@574	-1.08328	20.7	0.013
	514.782	4	11.459	O00487	K209	26S proteasome non-ATPase regulatory subunit 14	Rpn11	484.757	2	KNELEQK	XL:O-Aldehyde-H2O@209	-1.84251	24.5	0.0098	Q99460	K574	26S proteasome non-ATPase regulatory subunit 1	Rpn2	468.761	2	DKDPILR	XL:O-Aldehyde-H2O@574	-0.656622	20.7	0.012
	514.779	4	5.99425	O00487	K209	26S proteasome non-ATPase regulatory subunit 14	Rpn11	484.757	2	KNELEQK	XL:O-Aldehyde-H2O@209	-3.08024	24.7	0.0097	Q99460	K574	26S proteasome non-ATPase regulatory subunit 1	Rpn2	468.762	2	DKDPILR	XL:O-Aldehyde-H2O@574	-3.00322	20.2	0.037
	515.288	4	19.817	O00487	K209	26S proteasome non-ATPase regulatory subunit 14	Rpn11	484.757	2	KNELEQK	XL:O-Aldehyde-H2O@209	-2.0488	25	0.017	Q99460	K574	26S proteasome non-ATPase regulatory subunit 1	Rpn2	468.762	2	DKDPILR	XL:O-Aldehyde-H2O@574	-2.14992	19.5	0.021
	514.776	4	0.885899	O00487	K209	26S proteasome non-ATPase regulatory subunit 14	Rpn11	484.757	2	KNELEQK	XL:O-Aldehyde-H2O@209	-1.84251	24.5	0.015	Q99460	K574	26S proteasome non-ATPase regulatory subunit 1	Rpn2	468.762	2	DKDPILR	XL:O-Aldehyde-H2O@574	-2.14992	17.3	0.016
	515.033	4	12.434	O00487	K209	26S proteasome non-ATPase regulatory subunit 14	Rpn11	484.758	2	KNELEQK	XL:O-Aldehyde-H2O@209	-4.11168	21.6	0.018	Q99460	K574	26S proteasome non-ATPase regulatory subunit 1	Rpn2	468.763	2	DKDPILR	XL:O-Aldehyde-H2O@574	-3.21655	18.7	0.02
	517.302	4	2.51242	O43242	K404	26S proteasome non-ATPase regulatory subunit 3	Rpn3	552.322	2	HNVIKTGVR	XL:O-Aldehyde-H2O@404	-3.36774	30.7	0.00016	Q15008	K382	26S proteasome non-ATPase regulatory subunit 6	Rpn7	405.746	2	VQKLSR	XL:O-Aldehyde-H2O@382	-2.84621	24.7	0.035
	517.052	4	4.13891	O43242	K404	26S proteasome non-ATPase regulatory subunit 3	Rpn3	552.32	2	HNVIKTGVR	XL:O-Aldehyde-H2O@404	-0.470882	33.3	0.00017	Q15008	K382	26S proteasome non-ATPase regulatory subunit 6	Rpn7	405.746	2	VQKLSR	XL:O-Aldehyde-H2O@382	-0.874539	21.6	0.031
	517.051	4	2.36478	O43242	K404	26S proteasome non-ATPase regulatory subunit 3	Rpn3	552.321	2	HNVIKTGVR	XL:O-Aldehyde-H2O@404	-1.91931	29.7	2.8e-05	Q15008	K382	26S proteasome non-ATPase regulatory subunit 6	Rpn7	405.746	2	VQKLSR	XL:O-Aldehyde-H2O@382	-2.10684	21.9	0.052
	519.778	4	2.19159	P48556	K105	26S proteasome non-ATPase regulatory subunit 8	Rpn12	427.243	2	KSPNLSK	XL:O-Aldehyde-H2O@105	-2.0239	27.1	0.0026	P48556	K159	26S proteasome non-ATPase regulatory subunit 8	Rpn12	536.278	2	KDIPSFER	XL:O-Aldehyde-H2O@159	-2.03921	31.2	0.0014
	519.53	4	7.69461	P48556	K105	26S proteasome non-ATPase regulatory subunit 8	Rpn12	427.241	2	KSPNLSK	XL:O-Aldehyde-H2O@105	2.89135	26.8	0.0027	P48556	K159	26S proteasome non-ATPase regulatory subunit 8	Rpn12	536.276	2	KDIPSFER	XL:O-Aldehyde-H2O@159	2.80903	27.5	0.0033
	519.776	4	-1.80864	P48556	K105	26S proteasome non-ATPase regulatory subunit 8	Rpn12	427.241	2	KSPNLSK	XL:O-Aldehyde-H2O@105	3.12541	27.1	0.0071	P48556	K159	26S proteasome non-ATPase regulatory subunit 8	Rpn12	536.275	2	KDIPSFER	XL:O-Aldehyde-H2O@159	2.9955	26.7	0.0004
	520.03	4	4.33768	P48556	K105	26S proteasome non-ATPase regulatory subunit 8	Rpn12	427.244	2	KSPNLSK	XL:O-Aldehyde-H2O@105	-2.49201	25.4	0.011	P48556	K159	26S proteasome non-ATPase regulatory subunit 8	Rpn12	536.278	2	KDIPSFER	XL:O-Aldehyde-H2O@159	-2.22568	26.2	0.008
	519.78	4	5.13293	P48556	K105	26S proteasome non-ATPase regulatory subunit 8	Rpn12	427.244	2	KSPNLSK	XL:O-Aldehyde-H2O@105	-3.6623	24.2	0.0068	P48556	K159	26S proteasome non-ATPase regulatory subunit 8	Rpn12	536.279	2	KDIPSFER	XL:O-Aldehyde-H2O@159	-3.15803	27.3	0.00081
	519.777	4	0.30913	P48556	K105	26S proteasome non-ATPase regulatory subunit 8	Rpn12	427.243	2	KSPNLSK	XL:O-Aldehyde-H2O@105	-0.853605	24.8	0.005	P48556	K159	26S proteasome non-ATPase regulatory subunit 8	Rpn12	536.278	2	KDIPSFER	XL:O-Aldehyde-H2O@159	-0.733922	25.1	0.0078
	519.532	4	12.2853	P48556	K105	26S proteasome non-ATPase regulatory subunit 8	Rpn12	427.243	2	KSPNLSK	XL:O-Aldehyde-H2O@105	-2.25796	24	0.0048	P48556	K159	26S proteasome non-ATPase regulatory subunit 8	Rpn12	536.278	2	KDIPSFER	XL:O-Aldehyde-H2O@159	-2.41215	25.7	0.0014
	519.53	4	7.10606	P48556	K105	26S proteasome non-ATPase regulatory subunit 8	Rpn12	427.242	2	KSPNLSK	XL:O-Aldehyde-H2O@105	2.18917	22.1	0.0091	P48556	K159	26S proteasome non-ATPase regulatory subunit 8	Rpn12	536.276	2	KDIPSFER	XL:O-Aldehyde-H2O@159	1.87667	27.3	0.00049
	520.033	4	9.74713	P48556	K105	26S proteasome non-ATPase regulatory subunit 8	Rpn12	427.243	2	KSPNLSK	XL:O-Aldehyde-H2O@105	-1.08766	21.3	0.022	P48556	K159	26S proteasome non-ATPase regulatory subunit 8	Rpn12	536.278	2	KDIPSFER	XL:O-Aldehyde-H2O@159	-0.920393	27.7	0.0016
	520.03	4	3.39691	P48556	K105	26S proteasome non-ATPase regulatory subunit 8	Rpn12	427.243	2	KSPNLSK	XL:O-Aldehyde-H2O@105	-0.853605	21.7	0.063	P48556	K159	26S proteasome non-ATPase regulatory subunit 8	Rpn12	536.278	2	KDIPSFER	XL:O-Aldehyde-H2O@159	-0.920393	27.2	0.0052
	520.03	4	4.69047	P48556	K105	26S proteasome non-ATPase regulatory subunit 8	Rpn12	427.244	2	KSPNLSK	XL:O-Aldehyde-H2O@105	-3.19419	22.2	0.018	P48556	K159	26S proteasome non-ATPase regulatory subunit 8	Rpn12	536.279	2	KDIPSFER	XL:O-Aldehyde-H2O@159	-3.3445	26.1	0.002
	519.775	4	-2.86752	P48556	K105	26S proteasome non-ATPase regulatory subunit 8	Rpn12	427.241	2	KSPNLSK	XL:O-Aldehyde-H2O@105	3.12541	22.4	0.03	P48556	K159	26S proteasome non-ATPase regulatory subunit 8	Rpn12	536.275	2	KDIPSFER	XL:O-Aldehyde-H2O@159	2.9955	24.5	0.002
	519.532	4	11.3436	P48556	K105	26S proteasome non-ATPase regulatory subunit 8	Rpn12	427.244	2	KSPNLSK	XL:O-Aldehyde-H2O@105	-2.72607	19.4	0.031	P48556	K159	26S proteasome non-ATPase regulatory subunit 8	Rpn12	536.278	2	KDIPSFER	XL:O-Aldehyde-H2O@159	-2.41215	26.6	0.00062
	519.531	4	8.51858	P48556	K105	26S proteasome non-ATPase regulatory subunit 8	Rpn12	427.243	2	KSPNLSK	XL:O-Aldehyde-H2O@105	-1.08766	20.2	0.025	P48556	K159	26S proteasome non-ATPase regulatory subunit 8	Rpn12	536.278	2	KDIPSFER	XL:O-Aldehyde-H2O@159	-1.10686	21.6	0.0018
	519.783	4	12.1922	P48556	K105	26S proteasome non-ATPase regulatory subunit 8	Rpn12	427.243	2	KSPNLSK	XL:O-Aldehyde-H2O@105	-1.32172	13.2	0.032	P48556	K159	26S proteasome non-ATPase regulatory subunit 8	Rpn12	536.278	2	KDIPSFER	XL:O-Aldehyde-H2O@159	-0.733922	23.6	0.0085
	522.533	4	3.76321	P62333	K7	26S protease regulatory subunit 10B	Rpt4	544.774	2	DKALQDYR	XL:O-Aldehyde-H2O@7	-2.77507	28.1	0.00024	P62333	K15	26S protease regulatory subunit 10B	Rpt4	424.257	2	KLLEHK	XL:O-Aldehyde-H2O@15	-2.95645	18	0.26
	527.283	4	0.85195	Q99460	K842;K844	26S proteasome non-ATPase regulatory subunit 1	Rpn2	420.23	2	KEKEK	XL:O-Aldehyde@842;XL:O-Aldehyde-H2O@844	-2.63289	11.2	0.61	P25789	K199	Proteasome subunit alpha type-4	α3	615.826	2	VLNKTMDVSK	XL:O-Aldehyde-H2O@199;Oxidation@201	-3.14459	30.7	1.7e-05
	528.027	4	3.29637	O00231	K158;K159	26S proteasome non-ATPase regulatory subunit 11	Rpn6	609.802	2	ELKKMDDK	XL:O-Aldehyde@158;XL:O-Aldehyde@159;Oxidation@160	-2.86315	8.9	0.99	P25787	K176	Proteasome subunit alpha type-2	α2	437.246	2	TFLEKR	XL:O-Aldehyde-H2O@176	-3.02349	23.7	0.0035
	535.788	4	2.3839	O00487	K277	26S proteasome non-ATPase regulatory subunit 14	Rpn11	483.256	2	NVGKQDPK	XL:O-Aldehyde-H2O@277	-0.260726	24.8	0.005	P62195	K55	26S protease regulatory subunit 8	Rpt6	512.283	2	NELNAKVR	XL:O-Aldehyde-H2O@55	0.240305	31.4	0.00033
	536.038	4	1.15742	O00487	K277	26S proteasome non-ATPase regulatory subunit 14	Rpn11	483.257	2	NVGKQDPK	XL:O-Aldehyde-H2O@277	-1.08844	18.7	0.0034	P62195	K55	26S protease regulatory subunit 8	Rpt6	512.283	2	NELNAKVR	XL:O-Aldehyde-H2O@55	-0.540514	34.3	0.00097
	535.786	4	-0.241125	O00487	K277	26S proteasome non-ATPase regulatory subunit 14	Rpn11	483.255	2	NVGKQDPK	XL:O-Aldehyde-H2O@277	1.80857	22.9	0.0021	P62195	K55	26S protease regulatory subunit 8	Rpt6	512.282	2	NELNAKVR	XL:O-Aldehyde-H2O@55	1.60674	29.9	0.00043
	535.788	4	2.84042	O00487	K277	26S proteasome non-ATPase regulatory subunit 14	Rpn11	483.258	2	NVGKQDPK	XL:O-Aldehyde-H2O@277	-2.9508	22.1	0.0057	P62195	K55	26S protease regulatory subunit 8	Rpt6	512.284	2	NELNAKVR	XL:O-Aldehyde-H2O@55	-2.88296	29.4	0.00083
	536.039	4	2.41228	O00487	K277	26S proteasome non-ATPase regulatory subunit 14	Rpn11	483.258	2	NVGKQDPK	XL:O-Aldehyde-H2O@277	-2.9508	19.1	0.0068	P62195	K55	26S protease regulatory subunit 8	Rpt6	512.284	2	NELNAKVR	XL:O-Aldehyde-H2O@55	-2.88296	30.2	0.0052
	535.779	4	-13.8228	O00487	K277	26S proteasome non-ATPase regulatory subunit 14	Rpn11	492.263	2	NVGKQDPK	XL:O-Aldehyde@277	-2.5264	14.5	0.011	P62195	K55	26S protease regulatory subunit 8	Rpt6	512.284	2	NELNAKVR	XL:O-Aldehyde-H2O@55	-3.27337	30.4	0.0008
	535.787	4	1.58498	O00487	K277	26S proteasome non-ATPase regulatory subunit 14	Rpn11	492.263	2	NVGKQDPK	XL:O-Aldehyde@277	-2.5264	15.1	0.12	P62195	K55	26S protease regulatory subunit 8	Rpt6	512.284	2	NELNAKVR	XL:O-Aldehyde-H2O@55	-2.49255	28.7	0.0011
	535.781	4	-10.513	O00487	K277	26S proteasome non-ATPase regulatory subunit 14	Rpn11	492.262	2	NVGKQDPK	XL:O-Aldehyde@277	-1.10439	12.2	0.55	P62195	K55	26S protease regulatory subunit 8	Rpt6	512.283	2	NELNAKVR	XL:O-Aldehyde-H2O@55	-1.12613	29.2	0.00042
	536.039	4	2.18412	O00487	K277	26S proteasome non-ATPase regulatory subunit 14	Rpn11	483.258	2	NVGKQDPK	XL:O-Aldehyde-H2O@277	-2.9508	17	0.037	P62195	K55	26S protease regulatory subunit 8	Rpt6	521.289	2	NELNAKVR	XL:O-Aldehyde@55	-2.0997	21.6	0.054
	539.029	4	-13.8923	Q13200	K39	26S proteasome non-ATPase regulatory subunit 2	Rpn1	414.689	2	DAGDKDK	XL:O-Aldehyde-H2O@39	2.48998	29.8	0.0072	P62195	K330	26S protease regulatory subunit 8	Rpt6	596.855	2	LDILKIHSR	XL:O-Aldehyde@330	2.43816	31.3	0.001
	541.796	4	2.89667	O00232	K207	26S proteasome non-ATPase regulatory subunit 12	Rpn5	449.275	2	TQIISKK	XL:O-Aldehyde-H2O@207	-3.25985	14.5	0.19	O00231	K295	26S proteasome non-ATPase regulatory subunit 11	Rpn6	566.284	2	CVAQASKNR	Carbamidomethyl@289;XL:O-Aldehyde@295	-3.71341	28.3	0.0036
	541.796	4	3.79958	O00232	K207	26S proteasome non-ATPase regulatory subunit 12	Rpn5	458.28	2	TQIISKK	XL:O-Aldehyde@207	-2.36148	14.1	0.26	O00231	K295	26S proteasome non-ATPase regulatory subunit 11	Rpn6	566.284	2	CVAQASKNR	Carbamidomethyl@289;XL:O-Aldehyde@295	-2.83046	28	0.0015
	434.25	5	6.51297	P62195	K330	26S protease regulatory subunit 8	Rpt6	596.854	2	LDILKIHSR	XL:O-Aldehyde@330	3.27589	29.7	0.0043	P62195	K335	26S protease regulatory subunit 8	Rpt6	421.73	2	KMNLTR	XL:O-Aldehyde-H2O@335	3.03633	20.7	0.098
	434.648	5	-2.02059	P62195	K330	26S protease regulatory subunit 8	Rpt6	596.854	2	LDILKIHSR	XL:O-Aldehyde@330	2.77325	25.6	0.002	P62195	K335	26S protease regulatory subunit 8	Rpt6	421.73	2	KMNLTR	XL:O-Aldehyde-H2O@335	3.03633	20.7	0.062
	542.808	4	-0.749022	P62195	K330	26S protease regulatory subunit 8	Rpt6	596.856	2	LDILKIHSR	XL:O-Aldehyde@330	0.930253	28.5	0.0023	P62195	K335	26S protease regulatory subunit 8	Rpt6	421.731	2	KMNLTR	XL:O-Aldehyde-H2O@335	1.13938	23.7	0.056
	544.772	4	4.31963	P48556	K159	26S proteasome non-ATPase regulatory subunit 8	Rpn12	536.277	2	KDIPSFER	XL:O-Aldehyde-H2O@159	-0.360981	23	0.0051	P48556	K298	26S proteasome non-ATPase regulatory subunit 8	Rpn12	476.727	2	KMTDYAK	XL:O-Aldehyde-H2O@298;Oxidation@299	-3.01892	27.7	0.0057
	544.52	4	1.93433	P48556	K159	26S proteasome non-ATPase regulatory subunit 8	Rpn12	536.277	2	KDIPSFER	XL:O-Aldehyde-H2O@159	-0.174511	22.5	0.0049	P48556	K298	26S proteasome non-ATPase regulatory subunit 8	Rpn12	476.727	2	KMTDYAK	XL:O-Aldehyde-H2O@298;Oxidation@299	-3.01892	27.7	0.0051
	544.77	4	1.85022	P48556	K159	26S proteasome non-ATPase regulatory subunit 8	Rpn12	536.278	2	KDIPSFER	XL:O-Aldehyde-H2O@159	-0.733922	22.5	0.0061	P48556	K298	26S proteasome non-ATPase regulatory subunit 8	Rpn12	476.728	2	KMTDYAK	XL:O-Aldehyde-H2O@298;Oxidation@299	-3.43845	23.5	0.011
	544.521	4	4.40488	P48556	K159	26S proteasome non-ATPase regulatory subunit 8	Rpn12	536.279	2	KDIPSFER	XL:O-Aldehyde-H2O@159	-2.78509	21.4	0.0065	P48556	K298	26S proteasome non-ATPase regulatory subunit 8	Rpn12	476.728	2	KMTDYAK	XL:O-Aldehyde-H2O@298;Oxidation@299	-3.43845	23.6	0.011
	545.022	4	2.43935	P48556	K159	26S proteasome non-ATPase regulatory subunit 8	Rpn12	536.278	2	KDIPSFER	XL:O-Aldehyde-H2O@159	-0.733922	20.1	0.0038	P48556	K298	26S proteasome non-ATPase regulatory subunit 8	Rpn12	476.727	2	KMTDYAK	XL:O-Aldehyde-H2O@298;Oxidation@299	-3.22869	24.1	0.018
	544.52	4	2.38352	P48556	K159	26S proteasome non-ATPase regulatory subunit 8	Rpn12	536.277	2	KDIPSFER	XL:O-Aldehyde-H2O@159	1.13079	19.6	0.011	P48556	K298	26S proteasome non-ATPase regulatory subunit 8	Rpn12	476.726	2	KMTDYAK	XL:O-Aldehyde-H2O@298;Oxidation@299	-0.92129	21	0.06
	544.771	4	3.53391	P48556	K159	26S proteasome non-ATPase regulatory subunit 8	Rpn12	536.275	2	KDIPSFER	XL:O-Aldehyde-H2O@159	3.74139	18	0.03	P48556	K298	26S proteasome non-ATPase regulatory subunit 8	Rpn12	476.726	2	KMTDYAK	XL:O-Aldehyde-H2O@298;Oxidation@299	-0.711527	18.4	0.0058
	544.274	4	11.7929	P48556	K159	26S proteasome non-ATPase regulatory subunit 8	Rpn12	536.276	2	KDIPSFER	XL:O-Aldehyde-H2O@159	1.31726	17.3	0.099	P48556	K298	26S proteasome non-ATPase regulatory subunit 8	Rpn12	476.726	2	KMTDYAK	XL:O-Aldehyde-H2O@298;Oxidation@299	-1.34082	13.6	0.97
	544.524	4	-7.92998	P48556	K298	26S proteasome non-ATPase regulatory subunit 8	Rpn12	476.727	2	KMTDYAK	XL:O-Aldehyde-H2O@298;Oxidation@299	-2.80916	25	0.0071	P17980	K56	26S protease regulatory subunit 6A	Rpt5	536.3	2	IMKSEVLR	Oxidation@55;XL:O-Aldehyde-H2O@56	-5.06326	26.4	0.0095
	545.061	4	2.8332	P62195	K330	26S protease regulatory subunit 8	Rpt6	596.858	2	LDILKIHSR	XL:O-Aldehyde@330	-3.25835	31	0.00033	P25789	K252;K254	Proteasome subunit alpha type-4	α3	475.255	2	KEKEQK	XL:O-Aldehyde-H2O@252;XL:O-Aldehyde-H2O@254	-3.78745	24.1	0.13
	545.061	4	2.27227	P62195	K330	26S protease regulatory subunit 8	Rpt6	596.857	2	LDILKIHSR	XL:O-Aldehyde@330	-2.42063	21.9	0.0039	P25789	K252;K254	Proteasome subunit alpha type-4	α3	475.254	2	KEKEQK	XL:O-Aldehyde-H2O@252;XL:O-Aldehyde-H2O@254	-2.52497	16.1	0.043
	436.45	5	11.8302	P62333	K20	26S protease regulatory subunit 10B	Rpt4	654.353	2	LLEHKEIDGR	XL:O-Aldehyde@20	-2.24037	27.1	0.00054	P62333	K27	26S protease regulatory subunit 10B	Rpt4	369.73	2	LKELR	XL:O-Aldehyde-H2O@27	-1.99125	18.1	0.41
	436.646	5	1.90625	P62333	K20	26S protease regulatory subunit 10B	Rpt4	430.568	3	LLEHKEIDGR	XL:O-Aldehyde-H2O@20	-2.88008	27.9	0.013	P62333	K27	26S protease regulatory subunit 10B	Rpt4	369.73	2	LKELR	XL:O-Aldehyde-H2O@27	-2.80265	16.5	0.49
	436.45	5	13.1618	P62333	K20	26S protease regulatory subunit 10B	Rpt4	430.567	3	LLEHKEIDGR	XL:O-Aldehyde-H2O@20	-2.41558	25.1	0.015	P62333	K27	26S protease regulatory subunit 10B	Rpt4	369.73	2	LKELR	XL:O-Aldehyde-H2O@27	-2.26172	16.5	0.52
	436.65	5	11.4334	P62333	K20	26S protease regulatory subunit 10B	Rpt4	430.566	3	LLEHKEIDGR	XL:O-Aldehyde-H2O@20	0.139186	23.9	0.0029	P62333	K27	26S protease regulatory subunit 10B	Rpt4	369.729	2	LKELR	XL:O-Aldehyde-H2O@27	0.442961	17	0.34
	436.646	5	2.67683	P62333	K20	26S protease regulatory subunit 10B	Rpt4	430.567	3	LLEHKEIDGR	XL:O-Aldehyde-H2O@20	-0.789822	23.8	0.0079	P62333	K27	26S protease regulatory subunit 10B	Rpt4	369.729	2	LKELR	XL:O-Aldehyde-H2O@27	-0.638912	16.8	0.51
	436.449	5	9.65756	P62333	K20	26S protease regulatory subunit 10B	Rpt4	430.567	3	LLEHKEIDGR	XL:O-Aldehyde-H2O@20	-0.55757	23	0.0038	P62333	K27	26S protease regulatory subunit 10B	Rpt4	369.729	2	LKELR	XL:O-Aldehyde-H2O@27	-0.368444	17.6	0.19
	436.65	5	10.3826	P62333	K20	26S protease regulatory subunit 10B	Rpt4	654.353	2	LLEHKEIDGR	XL:O-Aldehyde@20	-2.3932	23.2	0.0025	P62333	K27	26S protease regulatory subunit 10B	Rpt4	369.73	2	LKELR	XL:O-Aldehyde-H2O@27	-1.72078	17.3	0.32
	436.847	5	2.35447	P62333	K20	26S protease regulatory subunit 10B	Rpt4	430.568	3	LLEHKEIDGR	XL:O-Aldehyde-H2O@20	-2.64783	21.6	0.028	P62333	K27	26S protease regulatory subunit 10B	Rpt4	369.73	2	LKELR	XL:O-Aldehyde-H2O@27	-2.80265	17.3	0.42
	436.847	5	2.84461	P62333	K20	26S protease regulatory subunit 10B	Rpt4	430.567	3	LLEHKEIDGR	XL:O-Aldehyde-H2O@20	-1.95108	22.3	0.038	P62333	K27	26S protease regulatory subunit 10B	Rpt4	369.73	2	LKELR	XL:O-Aldehyde-H2O@27	-2.26172	16.2	0.62
	436.647	5	3.86773	P62333	K20	26S protease regulatory subunit 10B	Rpt4	430.567	3	LLEHKEIDGR	XL:O-Aldehyde-H2O@20	-1.25433	16.6	0.39	P62333	K27	26S protease regulatory subunit 10B	Rpt4	369.73	2	LKELR	XL:O-Aldehyde-H2O@27	-1.72078	17.1	0.47
	545.556	4	2.82304	P62333	K20	26S protease regulatory subunit 10B	Rpt4	645.347	2	LLEHKEIDGR	XL:O-Aldehyde-H2O@20	-1.31455	35.3	0.00023	P62333	K27	26S protease regulatory subunit 10B	Rpt4	369.729	2	LKELR	XL:O-Aldehyde-H2O@27	-0.90938	17.3	0.61
	545.303	4	-1.91436	P62333	K20	26S protease regulatory subunit 10B	Rpt4	645.346	2	LLEHKEIDGR	XL:O-Aldehyde-H2O@20	0.235003	34.2	0.00017	P62333	K27	26S protease regulatory subunit 10B	Rpt4	369.729	2	LKELR	XL:O-Aldehyde-H2O@27	0.713429	17.9	0.59
	545.31	4	11.3177	P62333	K20	26S protease regulatory subunit 10B	Rpt4	645.346	2	LLEHKEIDGR	XL:O-Aldehyde-H2O@20	0.235003	34.5	0.00015	P62333	K27	26S protease regulatory subunit 10B	Rpt4	369.729	2	LKELR	XL:O-Aldehyde-H2O@27	0.442961	17.4	0.45
	545.31	4	12.2148	P62333	K20	26S protease regulatory subunit 10B	Rpt4	645.348	2	LLEHKEIDGR	XL:O-Aldehyde-H2O@20	-2.39924	33.2	0.0014	P62333	K27	26S protease regulatory subunit 10B	Rpt4	369.73	2	LKELR	XL:O-Aldehyde-H2O@27	-1.99125	17.3	0.29
	545.305	4	1.67398	P62333	K20	26S protease regulatory subunit 10B	Rpt4	654.353	2	LLEHKEIDGR	XL:O-Aldehyde@20	-2.24037	22.5	0.0048	P62333	K27	26S protease regulatory subunit 10B	Rpt4	369.73	2	LKELR	XL:O-Aldehyde-H2O@27	-1.99125	16.4	0.45
	546.059	4	3.99816	P62333	K20	26S protease regulatory subunit 10B	Rpt4	654.353	2	LLEHKEIDGR	XL:O-Aldehyde@20	-2.24037	20	0.03	P62333	K27	26S protease regulatory subunit 10B	Rpt4	369.73	2	LKELR	XL:O-Aldehyde-H2O@27	-1.72078	16.5	0.41
	545.556	4	3.04721	P62333	K20	26S protease regulatory subunit 10B	Rpt4	654.353	2	LLEHKEIDGR	XL:O-Aldehyde@20	-3.00449	18.7	0.006	P62333	K27	26S protease regulatory subunit 10B	Rpt4	369.73	2	LKELR	XL:O-Aldehyde-H2O@27	-2.53218	16.9	0.3
	545.556	4	2.82304	P62333	K20	26S protease regulatory subunit 10B	Rpt4	654.352	2	LLEHKEIDGR	XL:O-Aldehyde@20	-1.17062	17.4	0.03	P62333	K27	26S protease regulatory subunit 10B	Rpt4	369.729	2	LKELR	XL:O-Aldehyde-H2O@27	-0.90938	17.2	0.48
	545.806	4	1.73038	P62333	K20	26S protease regulatory subunit 10B	Rpt4	654.352	2	LLEHKEIDGR	XL:O-Aldehyde@20	-1.32344	16.2	0.03	P62333	K27	26S protease regulatory subunit 10B	Rpt4	369.729	2	LKELR	XL:O-Aldehyde-H2O@27	-0.90938	16.4	0.36
	545.558	4	5.40098	P62333	K20	26S protease regulatory subunit 10B	Rpt4	654.354	2	LLEHKEIDGR	XL:O-Aldehyde@20	-3.61577	15	0.077	P62333	K27	26S protease regulatory subunit 10B	Rpt4	369.73	2	LKELR	XL:O-Aldehyde-H2O@27	-3.07312	16.2	0.5
	545.813	4	14.054	P62333	K20	26S protease regulatory subunit 10B	Rpt4	654.352	2	LLEHKEIDGR	XL:O-Aldehyde@20	-1.17062	14.3	0.083	P62333	K27	26S protease regulatory subunit 10B	Rpt4	369.73	2	LKELR	XL:O-Aldehyde-H2O@27	-1.45032	15.5	0.17
	545.306	4	4.81379	P62333	K20	26S protease regulatory subunit 10B	Rpt4	654.353	2	LLEHKEIDGR	XL:O-Aldehyde@20	-2.69884	13.6	0.045	P62333	K27	26S protease regulatory subunit 10B	Rpt4	369.73	2	LKELR	XL:O-Aldehyde-H2O@27	-2.26172	15.8	0.28
	545.806	4	1.05819	P62333	K20	26S protease regulatory subunit 10B	Rpt4	654.354	2	LLEHKEIDGR	XL:O-Aldehyde@20	-3.31013	13.3	0.26	P62333	K27	26S protease regulatory subunit 10B	Rpt4	369.73	2	LKELR	XL:O-Aldehyde-H2O@27	-3.34358	14.8	0.38
	546.038	4	2.12507	P25788	K192	Proteasome subunit alpha type-3	α7	491.285	2	DIVKEVAK	XL:O-Aldehyde-H2O@192	-1.62813	34.1	0.0018	P25788	K238	Proteasome subunit alpha type-3	α7	524.253	2	EEAEKYAK	XL:O-Aldehyde-H2O@238	0.566472	18.9	0.0046
	545.808	4	4.74603	O00487	K222	26S proteasome non-ATPase regulatory subunit 14	Rpn11	555.822	2	MLLNLHKK	Oxidation@216;XL:O-Aldehyde@222	-3.01023	9.9	0.97	Q99460	K574	26S proteasome non-ATPase regulatory subunit 1	Rpn2	468.762	2	DKDPILR	XL:O-Aldehyde-H2O@574	-2.7899	26.9	0.017
	546.057	4	1.97328	O00487	K222	26S proteasome non-ATPase regulatory subunit 14	Rpn11	555.822	2	MLLNLHKK	Oxidation@216;XL:O-Aldehyde@222	-3.01023	13.9	0.39	Q99460	K574	26S proteasome non-ATPase regulatory subunit 1	Rpn2	468.762	2	DKDPILR	XL:O-Aldehyde-H2O@574	-3.00322	21.7	0.016
	545.816	4	3.50969	P62333	K14;K15	26S protease regulatory subunit 10B	Rpt4	528.318	2	KKLLEHK	XL:O-Aldehyde-H2O@14;XL:O-Aldehyde-H2O@15	-4.28795	17.4	0.078	P17980	K56	26S protease regulatory subunit 6A	Rpt5	536.299	2	IMKSEVLR	Oxidation@55;XL:O-Aldehyde-H2O@56	-3.3851	30.6	0.0038
	545.817	4	4.18188	P62333	K14;K15	26S protease regulatory subunit 10B	Rpt4	528.318	2	KKLLEHK	XL:O-Aldehyde-H2O@14;XL:O-Aldehyde-H2O@15	-4.09867	17.8	0.092	P17980	K56	26S protease regulatory subunit 6A	Rpt5	536.298	2	IMKSEVLR	Oxidation@55;XL:O-Aldehyde-H2O@56	-2.63924	29.7	0.013
	546.067	4	3.42506	P62333	K14;K15	26S protease regulatory subunit 10B	Rpt4	528.318	2	KKLLEHK	XL:O-Aldehyde-H2O@14;XL:O-Aldehyde-H2O@15	-4.09867	17.4	0.17	P17980	K56	26S protease regulatory subunit 6A	Rpt5	536.298	2	IMKSEVLR	Oxidation@55;XL:O-Aldehyde-H2O@56	-2.45278	28.9	0.0048
	546.068	4	4.09693	P62333	K14;K15	26S protease regulatory subunit 10B	Rpt4	528.318	2	KKLLEHK	XL:O-Aldehyde-H2O@14;XL:O-Aldehyde-H2O@15	-4.09867	16.6	0.14	P17980	K56	26S protease regulatory subunit 6A	Rpt5	536.298	2	IMKSEVLR	Oxidation@55;XL:O-Aldehyde-H2O@56	-1.89339	27.7	0.025
	545.817	4	4.63	P62333	K14;K15	26S protease regulatory subunit 10B	Rpt4	528.318	2	KKLLEHK	XL:O-Aldehyde-H2O@14;XL:O-Aldehyde-H2O@15	-3.90939	17.1	0.076	P17980	K56	26S protease regulatory subunit 6A	Rpt5	536.297	2	IMKSEVLR	Oxidation@55;XL:O-Aldehyde-H2O@56	0.157706	25.1	0.037
	546.067	4	2.97714	P62333	K14;K15	26S protease regulatory subunit 10B	Rpt4	528.318	2	KKLLEHK	XL:O-Aldehyde-H2O@14;XL:O-Aldehyde-H2O@15	-3.90939	17.9	0.066	P17980	K56	26S protease regulatory subunit 6A	Rpt5	536.298	2	IMKSEVLR	Oxidation@55;XL:O-Aldehyde-H2O@56	-2.63924	24.2	0.0048
	546.066	4	1.18547	P62333	K14;K15	26S protease regulatory subunit 10B	Rpt4	528.318	2	KKLLEHK	XL:O-Aldehyde-H2O@14;XL:O-Aldehyde-H2O@15	-3.15228	15.2	0.18	P17980	K56	26S protease regulatory subunit 6A	Rpt5	536.298	2	IMKSEVLR	Oxidation@55;XL:O-Aldehyde-H2O@56	-1.70693	26.1	0.03
	546.317	4	2.33315	P62333	K14;K15	26S protease regulatory subunit 10B	Rpt4	528.317	2	KKLLEHK	XL:O-Aldehyde-H2O@14;XL:O-Aldehyde-H2O@15	-1.44876	14.9	0.43	P17980	K56	26S protease regulatory subunit 6A	Rpt5	536.297	2	IMKSEVLR	Oxidation@55;XL:O-Aldehyde-H2O@56	0.34417	20.7	0.051
	545.815	4	1.82923	P62333	K14;K15	26S protease regulatory subunit 10B	Rpt4	528.317	2	KKLLEHK	XL:O-Aldehyde-H2O@14;XL:O-Aldehyde-H2O@15	-2.58444	16.8	0.11	P17980	K56	26S protease regulatory subunit 6A	Rpt5	536.298	2	IMKSEVLR	Oxidation@55;XL:O-Aldehyde-H2O@56	-0.961076	18.5	0.08
	547.044	4	3.94636	O00232	K98	26S proteasome non-ATPase regulatory subunit 12	Rpn5	526.81	2	SQLKQAVAK	XL:O-Aldehyde-H2O@98	-2.89722	28.1	0.00088	P43686	K401	26S protease regulatory subunit 6B	Rpt3	490.741	2	DFEKAYK	XL:O-Aldehyde-H2O@401	-2.5972	23.1	0.0055
	546.792	4	1.90631	O00232	K98	26S proteasome non-ATPase regulatory subunit 12	Rpn5	526.81	2	SQLKQAVAK	XL:O-Aldehyde-H2O@98	-2.51758	25.2	0.0034	P43686	K401	26S protease regulatory subunit 6B	Rpt3	490.742	2	DFEKAYK	XL:O-Aldehyde-H2O@401	-3.61606	24.3	0.0022
	437.648	5	1.99905	P62195	K330	26S protease regulatory subunit 8	Rpt6	392.236	3	LDILKIHSR	XL:O-Aldehyde-H2O@330	-0.575988	18.1	0.017	P62195	K335	26S protease regulatory subunit 8	Rpt6	429.729	2	KMNLTR	XL:O-Aldehyde-H2O@335;Oxidation@336	-1.54091	18.9	0.033
	547.061	4	5.30256	P62195	K330	26S protease regulatory subunit 8	Rpt6	596.857	2	LDILKIHSR	XL:O-Aldehyde@330	-0.912737	32	0.00087	P62195	K335	26S protease regulatory subunit 8	Rpt6	429.729	2	KMNLTR	XL:O-Aldehyde-H2O@335;Oxidation@336	-1.0755	19.3	0.062
	546.808	4	2.4804	P62195	K330	26S protease regulatory subunit 8	Rpt6	596.857	2	LDILKIHSR	XL:O-Aldehyde@330	-1.58291	28.5	0.002	P62195	K335	26S protease regulatory subunit 8	Rpt6	429.729	2	KMNLTR	XL:O-Aldehyde-H2O@335;Oxidation@336	-1.0755	18	0.08
	546.814	4	12.6567	P62195	K330	26S protease regulatory subunit 8	Rpt6	596.857	2	LDILKIHSR	XL:O-Aldehyde@330	-2.25309	24.9	0.0069	P62195	K335	26S protease regulatory subunit 8	Rpt6	429.729	2	KMNLTR	XL:O-Aldehyde-H2O@335;Oxidation@336	-1.77362	21.3	0.023
	546.563	4	12.9692	P62195	K330	26S protease regulatory subunit 8	Rpt6	596.858	2	LDILKIHSR	XL:O-Aldehyde@330	-2.75572	26.8	0.0047	P62195	K335	26S protease regulatory subunit 8	Rpt6	429.731	2	KMNLTR	XL:O-Aldehyde-H2O@335;Oxidation@336	-4.79876	16.4	0.16
	546.81	4	5.94704	P62195	K330	26S protease regulatory subunit 8	Rpt6	596.857	2	LDILKIHSR	XL:O-Aldehyde@330	-2.08555	25.4	0.0061	P62195	K335	26S protease regulatory subunit 8	Rpt6	429.73	2	KMNLTR	XL:O-Aldehyde-H2O@335;Oxidation@336	-2.23902	17.6	0.074
	547.299	4	-17.351	P62195	K330	26S protease regulatory subunit 8	Rpt6	596.857	2	LDILKIHSR	XL:O-Aldehyde@330	-1.41537	26	0.0038	P62195	K335	26S protease regulatory subunit 8	Rpt6	429.729	2	KMNLTR	XL:O-Aldehyde-H2O@335;Oxidation@336	-1.0755	16	0.034
	547.059	4	1.94929	P62195	K330	26S protease regulatory subunit 8	Rpt6	596.857	2	LDILKIHSR	XL:O-Aldehyde@330	-0.912737	23	0.02	P62195	K335	26S protease regulatory subunit 8	Rpt6	429.73	2	KMNLTR	XL:O-Aldehyde-H2O@335;Oxidation@336	-2.70443	19	0.021
	547.295	4	-9.56399	P35998	K11;K13	26S protease regulatory subunit 7	Rpt1	519.26	2	KTKEDEK	XL:O-Aldehyde-H2O@11;XL:O-Aldehyde-H2O@13	2.35336	19.7	0.038	P35998	K58	26S protease regulatory subunit 7	Rpt1	548.323	2	KINELTGIK	XL:O-Aldehyde-H2O@58	2.29173	18.8	0.0023
	549.278	4	-1.96182	P62191	K413	26S protease regulatory subunit 4	Rpt2	596.288	2	MKVTNEDFK	XL:O-Aldehyde-H2O@413	2.94576	26	9.4e-05	P25789	K252;K254	Proteasome subunit alpha type-4	α3	475.252	2	KEKEQK	XL:O-Aldehyde-H2O@252;XL:O-Aldehyde-H2O@254	3.15622	19.8	0.033
	550.028	4	2.87278	O14818	K234	Proteasome subunit alpha type-7	α4	603.818	2	YVAEIEKEK	XL:O-Aldehyde@234	-3.2106	22.2	0.0016	O14818	K241	Proteasome subunit alpha type-7	α4	428.707	2	EENEKK	XL:O-Aldehyde-H2O@241	-3.07288	13	0.092
	550.279	4	2.56684	O14818	K234	Proteasome subunit alpha type-7	α4	603.818	2	YVAEIEKEK	XL:O-Aldehyde@234	-3.2106	23.1	0.0014	O14818	K241	Proteasome subunit alpha type-7	α4	428.707	2	EENEKK	XL:O-Aldehyde-H2O@241	-3.07288	11.9	0.36
	549.763	4	0.505648	O00231	K358	26S proteasome non-ATPase regulatory subunit 11	Rpn6	499.271	2	LSKADVER	XL:O-Aldehyde-H2O@358	-2.64109	31.1	0.0027	P60896	K66	26S proteasome complex subunit DSS1	SHFM1	524.725	2	HGYKMETS	XL:O-Aldehyde-H2O@66;Oxidation@67	-2.38328	14.6	0.0011
	550.014	4	0.867687	O00231	K358	26S proteasome non-ATPase regulatory subunit 11	Rpn6	499.271	2	LSKADVER	XL:O-Aldehyde-H2O@358	-3.64255	26.6	0.00087	P60896	K66	26S proteasome complex subunit DSS1	SHFM1	524.725	2	HGYKMETS	XL:O-Aldehyde-H2O@66;Oxidation@67	-2.19271	14.7	0.0011
	550.515	4	0.146831	O00231	K358	26S proteasome non-ATPase regulatory subunit 11	Rpn6	499.271	2	LSKADVER	XL:O-Aldehyde-H2O@358	-3.64255	22.9	0.0016	P60896	K66	26S proteasome complex subunit DSS1	SHFM1	524.725	2	HGYKMETS	XL:O-Aldehyde-H2O@66;Oxidation@67	-2.76443	17.2	2.1e-06
	549.77	4	12.2955	O00231	K358	26S proteasome non-ATPase regulatory subunit 11	Rpn6	499.27	2	LSKADVER	XL:O-Aldehyde-H2O@358	-2.24051	28.5	0.0023	P60896	K66	26S proteasome complex subunit DSS1	SHFM1	524.725	2	HGYKMETS	XL:O-Aldehyde-H2O@66;Oxidation@67	-2.00213	9.6	0.035
	550.561	4	3.25926	P62333	K379;K383	26S protease regulatory subunit 10B	Rpt4	758.421	2	KLESKLDYKPV	XL:O-Aldehyde@379;XL:O-Aldehyde@383	-3.18785	21.8	0.0011	P60900	K55	Proteasome subunit alpha type-6	α1	333.696	2	KVPDK	XL:O-Aldehyde-H2O@55	-3.02778	12.6	0.15
	550.812	4	2.73142	P62333	K379;K383	26S protease regulatory subunit 10B	Rpt4	505.949	3	KLESKLDYKPV	XL:O-Aldehyde@379;XL:O-Aldehyde@383	-0.895346	17.9	0.12	P60900	K55	Proteasome subunit alpha type-6	α1	333.695	2	KVPDK	XL:O-Aldehyde-H2O@55	-1.22974	14.4	0.12
	550.813	4	4.39661	P62333	K379;K383	26S protease regulatory subunit 10B	Rpt4	758.42	2	KLESKLDYKPV	XL:O-Aldehyde@379;XL:O-Aldehyde@383	-1.86932	14.4	0.12	P60900	K55	Proteasome subunit alpha type-6	α1	333.696	2	KVPDK	XL:O-Aldehyde-H2O@55	-3.02778	16.7	0.065
	550.561	4	3.48139	P62333	K379;K383	26S protease regulatory subunit 10B	Rpt4	749.416	2	KLESKLDYKPV	XL:O-Aldehyde@379&XL:O-Aldehyde-H2O@383|XL:O-Aldehyde-H2O@379&XL:O-Aldehyde@383	-2.93573	18.4	0.042	P60900	K55	Proteasome subunit alpha type-6	α1	333.696	2	KVPDK	XL:O-Aldehyde-H2O@55	-3.62713	12.7	0.026
	550.312	4	5.56542	P62333	K379;K383	26S protease regulatory subunit 10B	Rpt4	499.946	3	KLESKLDYKPV	XL:O-Aldehyde-H2O@379;XL:O-Aldehyde@383	-2.94944	17.7	0.1	P60900	K55	Proteasome subunit alpha type-6	α1	333.696	2	KVPDK	XL:O-Aldehyde-H2O@55	-3.02778	13.3	0.15
	550.813	4	5.39572	P62333	K379;K383	26S protease regulatory subunit 10B	Rpt4	758.42	2	KLESKLDYKPV	XL:O-Aldehyde@379;XL:O-Aldehyde@383	-0.946355	15.8	0.017	P60900	K55	Proteasome subunit alpha type-6	α1	333.695	2	KVPDK	XL:O-Aldehyde-H2O@55	-0.630391	14.7	0.19
	550.56	4	0.149485	P62333	K379;K383	26S protease regulatory subunit 10B	Rpt4	758.42	2	KLESKLDYKPV	XL:O-Aldehyde@379;XL:O-Aldehyde@383	-1.73747	16.3	0.0053	P60900	K55	Proteasome subunit alpha type-6	α1	333.695	2	KVPDK	XL:O-Aldehyde-H2O@55	-0.630391	13.5	0.024
	550.559	4	-1.51647	P62333	K379;K383	26S protease regulatory subunit 10B	Rpt4	749.412	2	KLESKLDYKPV	XL:O-Aldehyde@379;XL:O-Aldehyde-H2O@383	1.60115	16.8	0.061	P60900	K55	Proteasome subunit alpha type-6	α1	333.694	2	KVPDK	XL:O-Aldehyde-H2O@55	1.76701	12.2	0.12
	550.561	4	2.48182	P62333	K379;K383	26S protease regulatory subunit 10B	Rpt4	758.419	2	KLESKLDYKPV	XL:O-Aldehyde@379;XL:O-Aldehyde@383	-0.682649	12.7	0.45	P60900	K55	Proteasome subunit alpha type-6	α1	333.695	2	KVPDK	XL:O-Aldehyde-H2O@55	-0.630391	16	0.16
	551.064	4	6.08773	P62333	K379;K383	26S protease regulatory subunit 10B	Rpt4	758.422	2	KLESKLDYKPV	XL:O-Aldehyde@379;XL:O-Aldehyde@383	-3.84711	12.4	0.45	P60900	K55	Proteasome subunit alpha type-6	α1	333.696	2	KVPDK	XL:O-Aldehyde-H2O@55	-3.32746	15.5	0.04
	550.56	4	1.9265	P62333	K379;K383	26S protease regulatory subunit 10B	Rpt4	758.421	2	KLESKLDYKPV	XL:O-Aldehyde@379;XL:O-Aldehyde@383	-3.18785	14.3	0.064	P60900	K55	Proteasome subunit alpha type-6	α1	333.696	2	KVPDK	XL:O-Aldehyde-H2O@55	-3.02778	13	0.041
	550.814	4	6.0618	P62333	K379;K383	26S protease regulatory subunit 10B	Rpt4	758.422	2	KLESKLDYKPV	XL:O-Aldehyde@379;XL:O-Aldehyde@383	-3.45156	10.7	0.9	P60900	K55	Proteasome subunit alpha type-6	α1	333.696	2	KVPDK	XL:O-Aldehyde-H2O@55	-3.62713	13.4	0.06
	550.31	4	3.34313	P62333	K379;K383	26S protease regulatory subunit 10B	Rpt4	758.42	2	KLESKLDYKPV	XL:O-Aldehyde@379;XL:O-Aldehyde@383	-1.07821	9.5	0.8	P60900	K55	Proteasome subunit alpha type-6	α1	333.695	2	KVPDK	XL:O-Aldehyde-H2O@55	-0.930066	13.3	0.17
	550.823	4	2.06	P55036	K98	26S proteasome non-ATPase regulatory subunit 4	Rpn10	571.844	2	VAHLALKHR	XL:O-Aldehyde@98	-0.905509	28.6	0.00044	P51665	K28	26S proteasome non-ATPase regulatory subunit 7	Rpn8	462.269	2	IGKVGNQK	XL:O-Aldehyde-H2O@28	-0.466385	27.7	0.0033
	552.053	4	3.09222	O00487	K154	26S proteasome non-ATPase regulatory subunit 14	Rpn11	542.812	2	GKVVIDAFR	XL:O-Aldehyde-H2O@154	-1.25937	32.2	1.6e-05	O00487	K209	26S proteasome non-ATPase regulatory subunit 14	Rpn11	484.757	2	KNELEQK	XL:O-Aldehyde-H2O@209	-2.0488	25.4	0.013
	551.803	4	4.72717	O00487	K154	26S proteasome non-ATPase regulatory subunit 14	Rpn11	542.815	2	GKVVIDAFR	XL:O-Aldehyde-H2O@154	-6.41766	30.5	0.00044	O00487	K209	26S proteasome non-ATPase regulatory subunit 14	Rpn11	484.757	2	KNELEQK	XL:O-Aldehyde-H2O@209	-2.87395	24.5	0.014
	552.053	4	2.31688	O00487	K154	26S proteasome non-ATPase regulatory subunit 14	Rpn11	542.811	2	GKVVIDAFR	XL:O-Aldehyde-H2O@154	0.398663	28.4	0.00022	O00487	K209	26S proteasome non-ATPase regulatory subunit 14	Rpn11	484.757	2	KNELEQK	XL:O-Aldehyde-H2O@209	-2.66766	25.4	0.01
	551.8	4	-0.481051	O00487	K154	26S proteasome non-ATPase regulatory subunit 14	Rpn11	542.811	2	GKVVIDAFR	XL:O-Aldehyde-H2O@154	0.767116	27.9	4.3e-05	O00487	K209	26S proteasome non-ATPase regulatory subunit 14	Rpn11	484.756	2	KNELEQK	XL:O-Aldehyde-H2O@209	0.0140917	22.6	0.014
	551.803	4	4.72717	O00487	K154	26S proteasome non-ATPase regulatory subunit 14	Rpn11	542.812	2	GKVVIDAFR	XL:O-Aldehyde-H2O@154	-2.1805	24	0.0043	O00487	K209	26S proteasome non-ATPase regulatory subunit 14	Rpn11	484.758	2	KNELEQK	XL:O-Aldehyde-H2O@209	-3.6991	26.1	0.0078
	552.053	4	3.53527	O00487	K154	26S proteasome non-ATPase regulatory subunit 14	Rpn11	542.812	2	GKVVIDAFR	XL:O-Aldehyde-H2O@154	-0.706693	20.1	0.00074	O00487	K209	26S proteasome non-ATPase regulatory subunit 14	Rpn11	484.758	2	KNELEQK	XL:O-Aldehyde-H2O@209	-4.73054	15.7	0.26
	553.283	4	10.0799	P62191	K413	26S protease regulatory subunit 4	Rpt2	604.288	2	MKVTNEDFK	Oxidation@412;XL:O-Aldehyde-H2O@413	-2.79033	27.6	3e-05	P25789	K252;K254	Proteasome subunit alpha type-4	α3	475.255	2	KEKEQK	XL:O-Aldehyde-H2O@252;XL:O-Aldehyde-H2O@254	-2.9458	20.3	0.11
	553.28	4	3.66992	P62191	K413	26S protease regulatory subunit 4	Rpt2	604.287	2	MKVTNEDFK	Oxidation@412;XL:O-Aldehyde-H2O@413	0.353867	21.2	0.0011	P25789	K252;K254	Proteasome subunit alpha type-4	α3	475.254	2	KEKEQK	XL:O-Aldehyde-H2O@252;XL:O-Aldehyde-H2O@254	-1.68332	17.2	0.12
	446.051	5	-1.95329	O43242	K315	26S proteasome non-ATPase regulatory subunit 3	Rpn3	421.899	3	KAPQHTAVGFK	XL:O-Aldehyde-H2O@315	2.28004	24	0.00041	Q15008	K382	26S proteasome non-ATPase regulatory subunit 6	Rpn7	405.744	2	VQKLSR	XL:O-Aldehyde-H2O@382	2.32945	22.1	0.042
	445.851	5	-2.25697	O43242	K315	26S proteasome non-ATPase regulatory subunit 3	Rpn3	421.899	3	KAPQHTAVGFK	XL:O-Aldehyde-H2O@315	2.51706	20.1	0.012	Q15008	K382	26S proteasome non-ATPase regulatory subunit 6	Rpn7	405.744	2	VQKLSR	XL:O-Aldehyde-H2O@382	2.82237	24.2	0.14
	445.853	5	4.2603	O43242	K315	26S proteasome non-ATPase regulatory subunit 3	Rpn3	421.901	3	KAPQHTAVGFK	XL:O-Aldehyde-H2O@315	-1.98638	21	0.0013	Q15008	K382	26S proteasome non-ATPase regulatory subunit 6	Rpn7	405.746	2	VQKLSR	XL:O-Aldehyde-H2O@382	-2.84621	22.9	0.032
	445.853	5	3.09405	O43242	K315	26S proteasome non-ATPase regulatory subunit 3	Rpn3	421.9	3	KAPQHTAVGFK	XL:O-Aldehyde-H2O@315	-1.74936	19.6	0.0071	Q15008	K382	26S proteasome non-ATPase regulatory subunit 6	Rpn7	405.746	2	VQKLSR	XL:O-Aldehyde-H2O@382	-1.36746	23.4	0.019
	445.852	5	0.761555	O43242	K315	26S proteasome non-ATPase regulatory subunit 3	Rpn3	421.9	3	KAPQHTAVGFK	XL:O-Aldehyde-H2O@315	-0.80127	20.6	0.008	Q15008	K382	26S proteasome non-ATPase regulatory subunit 6	Rpn7	405.746	2	VQKLSR	XL:O-Aldehyde-H2O@382	-1.121	21.6	0.028
	445.655	5	8.14595	O43242	K315	26S proteasome non-ATPase regulatory subunit 3	Rpn3	641.351	2	KAPQHTAVGFK	XL:O-Aldehyde@315	0.213656	19.5	0.0021	Q15008	K382	26S proteasome non-ATPase regulatory subunit 6	Rpn7	405.745	2	VQKLSR	XL:O-Aldehyde-H2O@382	-0.628079	22	0.047
	446.052	5	-0.444712	O43242	K315	26S proteasome non-ATPase regulatory subunit 3	Rpn3	421.9	3	KAPQHTAVGFK	XL:O-Aldehyde-H2O@315	-1.27532	19.8	0.017	Q15008	K382	26S proteasome non-ATPase regulatory subunit 6	Rpn7	405.745	2	VQKLSR	XL:O-Aldehyde-H2O@382	-0.628079	21.6	0.039
	445.657	5	13.2935	O43242	K315	26S proteasome non-ATPase regulatory subunit 3	Rpn3	641.353	2	KAPQHTAVGFK	XL:O-Aldehyde@315	-2.43699	14.9	0.016	Q15008	K382	26S proteasome non-ATPase regulatory subunit 6	Rpn7	405.746	2	VQKLSR	XL:O-Aldehyde-H2O@382	-2.35329	22.6	0.028
	557.07	4	13.0886	O43242	K315	26S proteasome non-ATPase regulatory subunit 3	Rpn3	632.348	2	KAPQHTAVGFK	XL:O-Aldehyde-H2O@315	-2.9182	30.2	1e-06	Q15008	K382	26S proteasome non-ATPase regulatory subunit 6	Rpn7	405.746	2	VQKLSR	XL:O-Aldehyde-H2O@382	-2.10684	22.1	0.019
	557.066	4	5.29532	O43242	K315	26S proteasome non-ATPase regulatory subunit 3	Rpn3	641.353	2	KAPQHTAVGFK	XL:O-Aldehyde@315	-2.59291	25.7	3.5e-05	Q15008	K382	26S proteasome non-ATPase regulatory subunit 6	Rpn7	405.746	2	VQKLSR	XL:O-Aldehyde-H2O@382	-2.59975	21.6	0.055
	557.314	4	0.274407	O43242	K315	26S proteasome non-ATPase regulatory subunit 3	Rpn3	641.352	2	KAPQHTAVGFK	XL:O-Aldehyde@315	-0.87779	22.6	0.0013	Q15008	K382	26S proteasome non-ATPase regulatory subunit 6	Rpn7	405.745	2	VQKLSR	XL:O-Aldehyde-H2O@382	-0.628079	23.2	0.071
	556.819	4	12.7367	O43242	K315	26S proteasome non-ATPase regulatory subunit 3	Rpn3	641.353	2	KAPQHTAVGFK	XL:O-Aldehyde@315	-2.90475	22	0.0015	Q15008	K382	26S proteasome non-ATPase regulatory subunit 6	Rpn7	405.746	2	VQKLSR	XL:O-Aldehyde-H2O@382	-2.10684	21.6	0.022
	557.064	4	2.00238	O43242	K315	26S proteasome non-ATPase regulatory subunit 3	Rpn3	641.353	2	KAPQHTAVGFK	XL:O-Aldehyde@315	-2.90475	22	0.00089	Q15008	K382	26S proteasome non-ATPase regulatory subunit 6	Rpn7	405.746	2	VQKLSR	XL:O-Aldehyde-H2O@382	-2.59975	20.9	0.014
	557.315	4	3.45614	O43242	K315	26S proteasome non-ATPase regulatory subunit 3	Rpn3	641.353	2	KAPQHTAVGFK	XL:O-Aldehyde@315	-2.28107	10.7	0.31	Q15008	K382	26S proteasome non-ATPase regulatory subunit 6	Rpn7	405.747	2	VQKLSR	XL:O-Aldehyde-H2O@382	-3.09267	16.1	0.023
	557.321	4	9.20337	P17980	K120	26S protease regulatory subunit 6A	Rpt5	428.243	2	GKCAVIK	XL:O-Aldehyde-H2O@120;Carbamidomethyl@121	-3.31341	16.8	0.78	P17980	K146	26S protease regulatory subunit 6A	Rpt5	610.358	2	LKPGDLVGVNK	XL:O-Aldehyde-H2O@146	-3.1325	14.3	0.012
	446.645	5	4.64916	P17980	K70	26S protease regulatory subunit 6A	Rpt5	465.904	3	VTHELQAMKDK	Oxidation@69;XL:O-Aldehyde-H2O@70	-2.0534	29.2	0.00036	P17980	K81	26S protease regulatory subunit 6A	Rpt5	341.219	2	IKVNK	XL:O-Aldehyde-H2O@81	-1.95795	16.1	0.069
	446.844	5	-1.07442	P17980	K70	26S protease regulatory subunit 6A	Rpt5	465.903	3	VTHELQAMKDK	Oxidation@69;XL:O-Aldehyde-H2O@70	-0.550945	28.9	0.00027	P17980	K81	26S protease regulatory subunit 6A	Rpt5	341.218	2	IKVNK	XL:O-Aldehyde-H2O@81	-0.199551	16.2	0.21
	446.845	5	2.48498	P17980	K70	26S protease regulatory subunit 6A	Rpt5	465.904	3	VTHELQAMKDK	Oxidation@69;XL:O-Aldehyde-H2O@70	-1.83876	27.6	0.0029	P17980	K81	26S protease regulatory subunit 6A	Rpt5	341.219	2	IKVNK	XL:O-Aldehyde-H2O@81	-1.95795	15.9	0.082
	446.247	5	12.1363	P17980	K70	26S protease regulatory subunit 6A	Rpt5	471.908	3	VTHELQAMKDK	Oxidation@69;XL:O-Aldehyde@70	-2.6173	24.4	0.0045	P17980	K81	26S protease regulatory subunit 6A	Rpt5	341.219	2	IKVNK	XL:O-Aldehyde-H2O@81	-1.95795	18.2	0.11
	446.643	5	0.129418	P17980	K70	26S protease regulatory subunit 6A	Rpt5	465.903	3	VTHELQAMKDK	Oxidation@69;XL:O-Aldehyde-H2O@70	-1.19486	25.5	0.0018	P17980	K81	26S protease regulatory subunit 6A	Rpt5	341.219	2	IKVNK	XL:O-Aldehyde-H2O@81	-0.492618	17	0.071
	446.645	5	3.14258	P17980	K70	26S protease regulatory subunit 6A	Rpt5	465.904	3	VTHELQAMKDK	Oxidation@69;XL:O-Aldehyde-H2O@70	-3.12658	25.8	0.0027	P17980	K81	26S protease regulatory subunit 6A	Rpt5	341.219	2	IKVNK	XL:O-Aldehyde-H2O@81	-2.25102	16.5	0.064
	446.444	5	2.91011	P17980	K70	26S protease regulatory subunit 6A	Rpt5	465.904	3	VTHELQAMKDK	Oxidation@69;XL:O-Aldehyde-H2O@70	-2.91194	26.3	0.0012	P17980	K81	26S protease regulatory subunit 6A	Rpt5	341.219	2	IKVNK	XL:O-Aldehyde-H2O@81	-2.54408	15.3	0.1
	446.448	5	12.0222	P17980	K70	26S protease regulatory subunit 6A	Rpt5	465.904	3	VTHELQAMKDK	Oxidation@69;XL:O-Aldehyde-H2O@70	-1.62413	25.4	0.0021	P17980	K81	26S protease regulatory subunit 6A	Rpt5	341.219	2	IKVNK	XL:O-Aldehyde-H2O@81	-0.785685	16.1	0.098
	446.444	5	1.95095	P17980	K70	26S protease regulatory subunit 6A	Rpt5	465.903	3	VTHELQAMKDK	Oxidation@69;XL:O-Aldehyde-H2O@70	-0.336308	23.2	0.01	P17980	K81	26S protease regulatory subunit 6A	Rpt5	341.219	2	IKVNK	XL:O-Aldehyde-H2O@81	-0.492618	17.9	0.07
	446.245	5	6.72146	P17980	K70	26S protease regulatory subunit 6A	Rpt5	465.904	3	VTHELQAMKDK	Oxidation@69;XL:O-Aldehyde-H2O@70	-2.69731	26.2	0.00027	P17980	K81	26S protease regulatory subunit 6A	Rpt5	341.219	2	IKVNK	XL:O-Aldehyde-H2O@81	-2.25102	14.7	0.24
	446.24	5	-4.86225	P17980	K70	26S protease regulatory subunit 6A	Rpt5	465.903	3	VTHELQAMKDK	Oxidation@69;XL:O-Aldehyde-H2O@70	-0.765582	23.1	0.0029	P17980	K81	26S protease regulatory subunit 6A	Rpt5	341.219	2	IKVNK	XL:O-Aldehyde-H2O@81	-0.492618	16.2	0.11
	446.444	5	2.8416	P17980	K70	26S protease regulatory subunit 6A	Rpt5	465.904	3	VTHELQAMKDK	Oxidation@69;XL:O-Aldehyde-H2O@70	-2.0534	22.3	0.0046	P17980	K81	26S protease regulatory subunit 6A	Rpt5	341.219	2	IKVNK	XL:O-Aldehyde-H2O@81	-2.83715	15.8	0.066
	446.245	5	7.47543	P17980	K70	26S protease regulatory subunit 6A	Rpt5	471.907	3	VTHELQAMKDK	Oxidation@69;XL:O-Aldehyde@70	-1.98158	16.9	0.55	P17980	K81	26S protease regulatory subunit 6A	Rpt5	341.219	2	IKVNK	XL:O-Aldehyde-H2O@81	-2.83715	17.1	0.21
	558.054	4	3.40877	P17980	K70	26S protease regulatory subunit 6A	Rpt5	707.357	2	VTHELQAMKDK	Oxidation@69;XL:O-Aldehyde@70	-1.7543	26.5	0.00064	P17980	K81	26S protease regulatory subunit 6A	Rpt5	341.219	2	IKVNK	XL:O-Aldehyde-H2O@81	-1.66489	17.4	0.052
	557.808	4	11.713	P17980	K70	26S protease regulatory subunit 6A	Rpt5	698.352	2	VTHELQAMKDK	Oxidation@69;XL:O-Aldehyde-H2O@70	-2.46762	26.1	0.0008	P17980	K81	26S protease regulatory subunit 6A	Rpt5	341.219	2	IKVNK	XL:O-Aldehyde-H2O@81	-2.83715	16.3	0.11
	557.557	4	11.0319	P17980	K70	26S protease regulatory subunit 6A	Rpt5	707.357	2	VTHELQAMKDK	Oxidation@69;XL:O-Aldehyde@70	-2.46116	25.8	0.00048	P17980	K81	26S protease regulatory subunit 6A	Rpt5	341.219	2	IKVNK	XL:O-Aldehyde-H2O@81	-2.54408	15.3	0.14
	557.803	4	2.72425	P17980	K70	26S protease regulatory subunit 6A	Rpt5	707.356	2	VTHELQAMKDK	Oxidation@69;XL:O-Aldehyde@70	-0.34059	24.1	0.0028	P17980	K81	26S protease regulatory subunit 6A	Rpt5	341.218	2	IKVNK	XL:O-Aldehyde-H2O@81	-0.199551	15.8	0.13
	557.809	4	13.3573	P17980	K70	26S protease regulatory subunit 6A	Rpt5	707.357	2	VTHELQAMKDK	Oxidation@69;XL:O-Aldehyde@70	-2.03704	24.4	0.0011	P17980	K81	26S protease regulatory subunit 6A	Rpt5	341.219	2	IKVNK	XL:O-Aldehyde-H2O@81	-1.95795	14.9	0.18
	557.555	4	7.52252	P17980	K70	26S protease regulatory subunit 6A	Rpt5	707.357	2	VTHELQAMKDK	Oxidation@69;XL:O-Aldehyde@70	-1.61293	24.2	0.00054	P17980	K81	26S protease regulatory subunit 6A	Rpt5	341.218	2	IKVNK	XL:O-Aldehyde-H2O@81	-0.199551	15	0.13
	558.053	4	0.559963	P17980	K70	26S protease regulatory subunit 6A	Rpt5	471.907	3	VTHELQAMKDK	Oxidation@69;XL:O-Aldehyde@70	-0.922051	21.8	0.011	P17980	K81	26S protease regulatory subunit 6A	Rpt5	341.219	2	IKVNK	XL:O-Aldehyde-H2O@81	-0.785685	17	0.12
	558.059	4	11.9552	P17980	K70	26S protease regulatory subunit 6A	Rpt5	707.357	2	VTHELQAMKDK	Oxidation@69;XL:O-Aldehyde@70	-2.31979	20.9	0.008	P17980	K81	26S protease regulatory subunit 6A	Rpt5	341.219	2	IKVNK	XL:O-Aldehyde-H2O@81	-1.37182	13.6	0.18
	558.054	4	3.73748	P17980	K70	26S protease regulatory subunit 6A	Rpt5	471.907	3	VTHELQAMKDK	Oxidation@69;XL:O-Aldehyde@70	-2.19349	15.9	0.34	P17980	K81	26S protease regulatory subunit 6A	Rpt5	341.219	2	IKVNK	XL:O-Aldehyde-H2O@81	-2.25102	16.5	0.13
	558.059	4	11.0786	P17980	K70	26S protease regulatory subunit 6A	Rpt5	707.359	2	VTHELQAMKDK	Oxidation@69;XL:O-Aldehyde@70	-4.29898	14.4	0.15	P17980	K81	26S protease regulatory subunit 6A	Rpt5	341.219	2	IKVNK	XL:O-Aldehyde-H2O@81	-3.13022	15.9	0.077
	557.558	4	12.7866	P17980	K70	26S protease regulatory subunit 6A	Rpt5	707.358	2	VTHELQAMKDK	Oxidation@69;XL:O-Aldehyde@70	-2.60253	15.7	0.066	P17980	K81	26S protease regulatory subunit 6A	Rpt5	341.219	2	IKVNK	XL:O-Aldehyde-H2O@81	-2.25102	12.5	0.081
	557.803	4	2.50501	P17980	K70	26S protease regulatory subunit 6A	Rpt5	471.908	3	VTHELQAMKDK	Oxidation@69;XL:O-Aldehyde@70	-3.04111	12.5	0.93	P17980	K81	26S protease regulatory subunit 6A	Rpt5	341.22	2	IKVNK	XL:O-Aldehyde-H2O@81	-3.71635	8.1	0.46
	558.797	4	3.59951	P25789	K199	Proteasome subunit alpha type-4	α3	615.824	2	VLNKTMDVSK	XL:O-Aldehyde-H2O@199;Oxidation@201	-0.708832	35.9	8.6e-06	P25789	K252;K254	Proteasome subunit alpha type-4	α3	475.253	2	KEKEQK	XL:O-Aldehyde-H2O@252;XL:O-Aldehyde-H2O@254	-5.47069e-06	22.1	0.072
	559.048	4	3.18868	P25789	K199	Proteasome subunit alpha type-4	α3	615.824	2	VLNKTMDVSK	XL:O-Aldehyde-H2O@199;Oxidation@201	-1.0336	30.8	0.00012	P25789	K252;K254	Proteasome subunit alpha type-4	α3	475.254	2	KEKEQK	XL:O-Aldehyde-H2O@252;XL:O-Aldehyde-H2O@254	-1.26249	22.4	0.13
	560.529	4	-1.98995	Q13200	K551	26S proteasome non-ATPase regulatory subunit 2	Rpn1	696.834	2	SETELKDTYAR	XL:O-Aldehyde-H2O@551	3.03336	42	2.1e-06	Q13200	K637;K639	26S proteasome non-ATPase regulatory subunit 2	Rpn1	397.207	2	DKDKK	XL:O-Aldehyde-H2O@637;XL:O-Aldehyde-H2O@639	3.42685	15.1	0.041
	560.783	4	4.47223	Q13200	K551	26S proteasome non-ATPase regulatory subunit 2	Rpn1	696.835	2	SETELKDTYAR	XL:O-Aldehyde-H2O@551	0.880763	36.8	7.5e-06	Q13200	K637;K639	26S proteasome non-ATPase regulatory subunit 2	Rpn1	406.213	2	DKDKK	XL:O-Aldehyde-H2O@637;XL:O-Aldehyde@639	0.107128	9.6	0.21
	560.307	4	8.01062	P43686	K66;K69	26S protease regulatory subunit 6B	Rpt3	581.811	2	DEQKNLKK	XL:O-Aldehyde-H2O@66;XL:O-Aldehyde-H2O@69	-4.00355	18.5	0.069	P62195	K55	26S protease regulatory subunit 8	Rpt6	512.284	2	NELNAKVR	XL:O-Aldehyde-H2O@55	-3.07817	28.5	0.0024
	560.556	4	3.99928	P43686	K66;K69	26S protease regulatory subunit 6B	Rpt3	590.816	2	DEQKNLKK	XL:O-Aldehyde@66&XL:O-Aldehyde-H2O@69|XL:O-Aldehyde-H2O@66&XL:O-Aldehyde@69	-2.44909	16.5	0.28	P62195	K55	26S protease regulatory subunit 8	Rpt6	512.283	2	NELNAKVR	XL:O-Aldehyde-H2O@55	-1.32133	28.4	0.0021
	560.807	4	3.58956	P43686	K66;K69	26S protease regulatory subunit 6B	Rpt3	590.816	2	DEQKNLKK	XL:O-Aldehyde@66&XL:O-Aldehyde-H2O@69|XL:O-Aldehyde-H2O@66&XL:O-Aldehyde@69	-2.78761	14.3	0.29	P62195	K55	26S protease regulatory subunit 8	Rpt6	512.284	2	NELNAKVR	XL:O-Aldehyde-H2O@55	-2.68776	29	0.003
	560.555	4	3.23573	P43686	K66;K69	26S protease regulatory subunit 6B	Rpt3	590.814	2	DEQKNLKK	XL:O-Aldehyde@66;XL:O-Aldehyde-H2O@69	0.0897711	14.3	0.06	P62195	K55	26S protease regulatory subunit 8	Rpt6	512.283	2	NELNAKVR	XL:O-Aldehyde-H2O@55	-0.735718	22.2	0.012
	567.063	4	-2.31413	P35998	K11;K13	26S protease regulatory subunit 7	Rpt1	519.26	2	KTKEDEK	XL:O-Aldehyde-H2O@11;XL:O-Aldehyde-H2O@13	2.54594	17.2	0.046	P62195	K330	26S protease regulatory subunit 8	Rpt6	587.849	2	LDILKIHSR	XL:O-Aldehyde-H2O@330	2.84576	34.1	0.0011
	567.316	4	2.99586	P35998	K11;K13	26S protease regulatory subunit 7	Rpt1	519.262	2	KTKEDEK	XL:O-Aldehyde-H2O@11;XL:O-Aldehyde-H2O@13	-1.88343	17.6	0.024	P62195	K330	26S protease regulatory subunit 8	Rpt6	596.858	2	LDILKIHSR	XL:O-Aldehyde@330	-2.75572	28.9	0.0007
	569.553	4	-1.83416	P48556	K297	26S proteasome non-ATPase regulatory subunit 8	Rpn12	603.35	2	ILFFNTPKK	XL:O-Aldehyde@297	0.951998	29.3	0.00057	P48556	K304	26S proteasome non-ATPase regulatory subunit 8	Rpn12	468.728	2	MTDYAKK	XL:O-Aldehyde-H2O@304	1.28749	30	1.3e-05
	569.805	4	0.984343	P48556	K297	26S proteasome non-ATPase regulatory subunit 8	Rpn12	594.347	2	ILFFNTPKK	XL:O-Aldehyde-H2O@297	-4.55619	27.4	0.00017	P48556	K304	26S proteasome non-ATPase regulatory subunit 8	Rpn12	468.73	2	MTDYAKK	XL:O-Aldehyde-H2O@304	-2.76603	23.4	0.00027
	573.806	4	4.36913	P48556	K297	26S proteasome non-ATPase regulatory subunit 8	Rpn12	594.347	2	ILFFNTPKK	XL:O-Aldehyde-H2O@297	-3.04193	30.4	0.00094	P48556	K304	26S proteasome non-ATPase regulatory subunit 8	Rpn12	476.727	2	MTDYAKK	Oxidation@299;XL:O-Aldehyde-H2O@304	-2.80916	25.1	9.1e-05
	573.556	4	6.26234	P48556	K297	26S proteasome non-ATPase regulatory subunit 8	Rpn12	594.347	2	ILFFNTPKK	XL:O-Aldehyde-H2O@297	-3.21018	31.7	0.0016	P48556	K304	26S proteasome non-ATPase regulatory subunit 8	Rpn12	476.728	2	MTDYAKK	Oxidation@299;XL:O-Aldehyde-H2O@304	-3.43845	23.5	0.00074
	573.555	4	4.76989	P48556	K297	26S proteasome non-ATPase regulatory subunit 8	Rpn12	594.346	2	ILFFNTPKK	XL:O-Aldehyde-H2O@297	-1.86417	30.6	0.006	P48556	K304	26S proteasome non-ATPase regulatory subunit 8	Rpn12	476.727	2	MTDYAKK	Oxidation@299;XL:O-Aldehyde-H2O@304	-1.55058	24.1	0.00035
	573.554	4	2.85103	P48556	K297	26S proteasome non-ATPase regulatory subunit 8	Rpn12	603.351	2	ILFFNTPKK	XL:O-Aldehyde@297	-1.0369	23.8	0.0049	P48556	K304	26S proteasome non-ATPase regulatory subunit 8	Rpn12	476.726	2	MTDYAKK	Oxidation@299;XL:O-Aldehyde-H2O@304	-0.92129	23.4	0.00051
	573.561	4	15.3236	P48556	K297	26S proteasome non-ATPase regulatory subunit 8	Rpn12	603.352	2	ILFFNTPKK	XL:O-Aldehyde@297	-2.52856	24.8	0.0016	P48556	K304	26S proteasome non-ATPase regulatory subunit 8	Rpn12	476.726	2	MTDYAKK	Oxidation@299;XL:O-Aldehyde-H2O@304	-0.92129	22.2	0.00072
	573.308	4	11.9966	P48556	K297	26S proteasome non-ATPase regulatory subunit 8	Rpn12	603.352	2	ILFFNTPKK	XL:O-Aldehyde@297	-2.6943	21.4	0.025	P48556	K304	26S proteasome non-ATPase regulatory subunit 8	Rpn12	476.728	2	MTDYAKK	Oxidation@299;XL:O-Aldehyde-H2O@304	-4.69702	18.4	0.00016
	573.56	4	12.3387	P48556	K297	26S proteasome non-ATPase regulatory subunit 8	Rpn12	603.352	2	ILFFNTPKK	XL:O-Aldehyde@297	-3.02578	20.3	0.095	P48556	K304	26S proteasome non-ATPase regulatory subunit 8	Rpn12	485.733	2	MTDYAKK	Oxidation@299;XL:O-Aldehyde@304	-3.20517	10.5	0.17
	577.297	4	4.66974	P55036	K365	26S proteasome non-ATPase regulatory subunit 4	Rpn10	796.885	2	NAMGSLASQATKDGK	Oxidation@356;XL:O-Aldehyde@365	-2.79926	29.8	0.00064	P55036	K369;K371	26S proteasome non-ATPase regulatory subunit 4	Rpn10	339.696	2	KDKK	XL:O-Aldehyde-H2O@369;XL:O-Aldehyde-H2O@371	-2.67992	11.4	0.26
	577.549	4	2.02682	O14818	K234	Proteasome subunit alpha type-7	α4	594.813	2	YVAEIEKEK	XL:O-Aldehyde-H2O@234	-3.22953	34.8	2e-06	O14818	K241;K242	Proteasome subunit alpha type-7	α4	541.773	2	EENEKKK	XL:O-Aldehyde@241&XL:O-Aldehyde-H2O@242|XL:O-Aldehyde-H2O@241&XL:O-Aldehyde@242	-2.85383	8.9	0.62
	580.321	4	4.84627	Q9UNM6	K105	26S proteasome non-ATPase regulatory subunit 13	Rpn9	714.876	2	VKSSDEAVILCK	XL:O-Aldehyde-H2O@105;Carbamidomethyl@114	-3.65845	29.8	1.6e-05	P62333	K27	26S protease regulatory subunit 10B	Rpt4	369.73	2	LKELR	XL:O-Aldehyde-H2O@27	-2.26172	15.1	0.23
	464.827	5	0.378461	Q99460	K720	26S proteasome non-ATPase regulatory subunit 1	Rpn2	494.242	3	VINDKHDDVMAK	XL:O-Aldehyde-H2O@720;Oxidation@725	-0.129289	21.8	0.0053	P62195	K82	26S protease regulatory subunit 8	Rpt6	344.671	2	AMDKK	Oxidation@80;XL:O-Aldehyde-H2O@82	-0.704224	16.3	0.02
	464.828	5	2.68133	Q99460	K720	26S proteasome non-ATPase regulatory subunit 1	Rpn2	494.243	3	VINDKHDDVMAK	XL:O-Aldehyde-H2O@720;Oxidation@725	-2.75957	18.8	0.01	P62195	K82	26S protease regulatory subunit 8	Rpt6	344.671	2	AMDKK	Oxidation@80;XL:O-Aldehyde-H2O@82	-2.73514	18.8	0.016
	464.632	5	12.6606	Q99460	K720	26S proteasome non-ATPase regulatory subunit 1	Rpn2	494.242	3	VINDKHDDVMAK	XL:O-Aldehyde-H2O@720;Oxidation@725	-0.533949	17.6	0.061	P62195	K82	26S protease regulatory subunit 8	Rpt6	344.67	2	AMDKK	Oxidation@80;XL:O-Aldehyde-H2O@82	-0.12396	14	0.028
	580.785	4	5.55577	Q99460	K720	26S proteasome non-ATPase regulatory subunit 1	Rpn2	749.866	2	VINDKHDDVMAK	XL:O-Aldehyde@720;Oxidation@725	-3.13621	25.5	3.8e-05	P62195	K82	26S protease regulatory subunit 8	Rpt6	344.671	2	AMDKK	Oxidation@80;XL:O-Aldehyde-H2O@82	-2.44501	15.4	0.1
	581.035	4	5.15967	Q99460	K720	26S proteasome non-ATPase regulatory subunit 1	Rpn2	749.866	2	VINDKHDDVMAK	XL:O-Aldehyde@720;Oxidation@725	-2.60278	23	0.0022	P62195	K82	26S protease regulatory subunit 8	Rpt6	344.671	2	AMDKK	Oxidation@80;XL:O-Aldehyde-H2O@82	-1.86475	16	0.029
	580.782	4	0.607897	Q99460	K720	26S proteasome non-ATPase regulatory subunit 1	Rpn2	749.865	2	VINDKHDDVMAK	XL:O-Aldehyde@720;Oxidation@725	-1.53593	17.9	0.0052	P62195	K82	26S protease regulatory subunit 8	Rpt6	344.671	2	AMDKK	Oxidation@80;XL:O-Aldehyde-H2O@82	-0.704224	16.9	0.0091
	584.816	4	2.6717	O43242	K80;K84	26S proteasome non-ATPase regulatory subunit 3	Rpn3	550.302	3	EHVKQLEKAVSGK	XL:O-Aldehyde@80;XL:O-Aldehyde@84	-0.596331	16.8	0.12	P51665	K287	26S proteasome non-ATPase regulatory subunit 7	Rpn8	335.674	2	DAEKK	XL:O-Aldehyde-H2O@287	-1.03014	15.5	0.015
	584.815	4	1.31259	O43242	K80;K84	26S proteasome non-ATPase regulatory subunit 3	Rpn3	824.952	2	EHVKQLEKAVSGK	XL:O-Aldehyde@80;XL:O-Aldehyde@84	-3.18865	11.4	0.18	P51665	K287	26S proteasome non-ATPase regulatory subunit 7	Rpn8	335.675	2	DAEKK	XL:O-Aldehyde-H2O@287	-3.11549	16	0.049
	585.057	4	-4.49078	P62191	K423	26S protease regulatory subunit 4	Rpt2	530.786	2	SKENVLYK	XL:O-Aldehyde-H2O@423	2.83911	25.7	0.00047	O14818	K52	Proteasome subunit alpha type-7	α4	563.297	2	SVAKLQDER	XL:O-Aldehyde-H2O@52	2.96495	33	0.00027
	585.063	4	5.855	P62191	K423	26S protease regulatory subunit 4	Rpt2	530.789	2	SKENVLYK	XL:O-Aldehyde-H2O@423	-3.18967	22.3	0.0026	O14818	K52	Proteasome subunit alpha type-7	α4	563.3	2	SVAKLQDER	XL:O-Aldehyde-H2O@52	-2.8934	35	0.00021
	584.82	4	18.6898	P62191	K423	26S protease regulatory subunit 4	Rpt2	530.788	2	SKENVLYK	XL:O-Aldehyde-H2O@423	-0.363687	22.9	0.00081	O14818	K52	Proteasome subunit alpha type-7	α4	563.299	2	SVAKLQDER	XL:O-Aldehyde-H2O@52	-1.4732	27.6	0.00012
	585.792	4	3.96658	P62191	K413	26S protease regulatory subunit 4	Rpt2	604.288	2	MKVTNEDFK	Oxidation@412;XL:O-Aldehyde-H2O@413	-2.45936	32.5	9.9e-05	P25789	K254;K257	Proteasome subunit alpha type-4	α3	548.781	2	EKEQKEK	XL:O-Aldehyde-H2O@254;XL:O-Aldehyde@257	-2.77177	13.5	0.12
	585.54	4	2.68827	P62191	K413	26S protease regulatory subunit 4	Rpt2	604.287	2	MKVTNEDFK	Oxidation@412;XL:O-Aldehyde-H2O@413	-0.473554	28	8.3e-05	P25789	K254;K257	Proteasome subunit alpha type-4	α3	548.78	2	EKEQKEK	XL:O-Aldehyde@254&XL:O-Aldehyde-H2O@257|XL:O-Aldehyde-H2O@254&XL:O-Aldehyde@257	-0.585108	12.2	0.43
	586.322	4	-3.53952	O14818	K28	Proteasome subunit alpha type-7	α4	477.771	2	KGSTAVGVR	XL:O-Aldehyde-H2O@28	3.12124	26.8	0.0017	O14818	K48;K52	Proteasome subunit alpha type-7	α4	667.357	2	KSVAKLQDER	XL:O-Aldehyde-H2O@48;XL:O-Aldehyde-H2O@52	2.63583	31.8	1.6e-05
	589.06	4	-2.29951	O43242	K84;K89	26S proteasome non-ATPase regulatory subunit 3	Rpn3	769.413	2	QLEKAVSGKEPR	XL:O-Aldehyde@84;XL:O-Aldehyde@89	2.81066	19.4	0.0032	P51665	K288	26S proteasome non-ATPase regulatory subunit 7	Rpn8	399.702	2	KEGQEK	XL:O-Aldehyde-H2O@288	2.85956	17.8	0.11
	589.06	4	-2.71468	O43242	K84;K89	26S proteasome non-ATPase regulatory subunit 3	Rpn3	769.413	2	QLEKAVSGKEPR	XL:O-Aldehyde@84;XL:O-Aldehyde@89	2.42075	16.6	0.019	P51665	K288	26S proteasome non-ATPase regulatory subunit 7	Rpn8	399.702	2	KEGQEK	XL:O-Aldehyde-H2O@288	2.60937	18.3	0.055
	590.59	4	14.2407	P43686	K397	26S protease regulatory subunit 6B	Rpt3	653.36	2	YIVLAKDFEK	XL:O-Aldehyde-H2O@397	-3.52578	29.8	0.00058	P43686	K404	26S protease regulatory subunit 6B	Rpt3	451.772	2	AYKTVIK	XL:O-Aldehyde-H2O@404	-3.25695	22.9	0.086
	590.808	4	2.61878	P62195	K402	26S protease regulatory subunit 8	Rpt6	408.718	2	NMSIKK	Oxidation@399;XL:O-Aldehyde-H2O@402	-0.394435	18.2	0.3	P25787	K171	Proteasome subunit alpha type-2	α2	705.868	2	NYVNGKTFLEK	XL:O-Aldehyde@171	-1.81776	28.7	8e-05
	597.059	4	-2.45479	P25788	K230	Proteasome subunit alpha type-3	α7	602.836	2	HEIVPKDIR	XL:O-Aldehyde@230	2.59188	21.8	0.00076	P25788	K238	Proteasome subunit alpha type-3	α7	524.252	2	EEAEKYAK	XL:O-Aldehyde-H2O@238	2.6647	21.3	0.0012
	597.063	4	4.40593	P25788	K230	Proteasome subunit alpha type-3	α7	602.839	2	HEIVPKDIR	XL:O-Aldehyde@230	-2.21871	23.2	0.0024	P25788	K238	Proteasome subunit alpha type-3	α7	524.253	2	EEAEKYAK	XL:O-Aldehyde-H2O@238	0.757219	18.5	0.0073
	597.311	4	0.95045	P25788	K230	Proteasome subunit alpha type-3	α7	602.838	2	HEIVPKDIR	XL:O-Aldehyde@230	-0.725771	21.8	0.00016	P25788	K238	Proteasome subunit alpha type-3	α7	524.253	2	EEAEKYAK	XL:O-Aldehyde-H2O@238	0.375724	18.6	0.0023
	597.062	4	3.68914	P25788	K230	Proteasome subunit alpha type-3	α7	602.839	2	HEIVPKDIR	XL:O-Aldehyde@230	-1.72106	19.1	0.018	P25788	K238	Proteasome subunit alpha type-3	α7	524.252	2	EEAEKYAK	XL:O-Aldehyde-H2O@238	3.23695	18.2	0.0027
	596.808	4	-1.76522	P25788	K230	Proteasome subunit alpha type-3	α7	602.839	2	HEIVPKDIR	XL:O-Aldehyde@230	-1.88694	20.9	0.00072	P25788	K238	Proteasome subunit alpha type-3	α7	533.26	2	EEAEKYAK	XL:O-Aldehyde@238	-3.22671	12.5	0.1
	596.81	4	1.00071	P25788	K230	Proteasome subunit alpha type-3	α7	602.839	2	HEIVPKDIR	XL:O-Aldehyde@230	-2.21871	15.5	0.0079	P25788	K238	Proteasome subunit alpha type-3	α7	524.251	2	EEAEKYAK	XL:O-Aldehyde-H2O@238	4.38144	14.4	0.014
	480.445	5	-1.7069	Q99460	K720	26S proteasome non-ATPase regulatory subunit 1	Rpn2	488.909	3	VINDKHDDVMAK	XL:O-Aldehyde-H2O@720	1.83652	24.9	0.00088	P62195	K82;K83	26S protease regulatory subunit 8	Rpt6	440.733	2	AMDKKK	XL:O-Aldehyde-H2O@82;XL:O-Aldehyde-H2O@83	2.24365	22.6	0.018
	480.645	5	-3.07964	Q99460	K720	26S proteasome non-ATPase regulatory subunit 1	Rpn2	488.909	3	VINDKHDDVMAK	XL:O-Aldehyde-H2O@720	1.42744	23.9	0.0042	P62195	K82;K83	26S protease regulatory subunit 8	Rpt6	440.733	2	AMDKKK	XL:O-Aldehyde-H2O@82;XL:O-Aldehyde-H2O@83	2.01676	19.3	0.024
	604.075	4	-3.0325	P48556	K297	26S proteasome non-ATPase regulatory subunit 8	Rpn12	594.343	2	ILFFNTPKK	XL:O-Aldehyde-H2O@297	2.5104	33.2	0.001	P48556	K304;K305	26S proteasome non-ATPase regulatory subunit 8	Rpn12	586.79	2	MTDYAKKR	XL:O-Aldehyde-H2O@304;XL:O-Aldehyde-H2O@305	2.6694	34.1	1e-05
	604.076	4	-0.907137	P48556	K297	26S proteasome non-ATPase regulatory subunit 8	Rpn12	594.344	2	ILFFNTPKK	XL:O-Aldehyde-H2O@297	2.00564	33.3	0.00085	P48556	K304;K305	26S proteasome non-ATPase regulatory subunit 8	Rpn12	586.791	2	MTDYAKKR	XL:O-Aldehyde-H2O@304;XL:O-Aldehyde-H2O@305	1.47647	32.3	3.8e-06
	604.326	4	-1.28526	P48556	K297	26S proteasome non-ATPase regulatory subunit 8	Rpn12	594.346	2	ILFFNTPKK	XL:O-Aldehyde-H2O@297	-1.35941	33.7	0.00049	P48556	K304;K305	26S proteasome non-ATPase regulatory subunit 8	Rpn12	586.793	2	MTDYAKKR	XL:O-Aldehyde-H2O@304;XL:O-Aldehyde-H2O@305	-1.0798	29.4	9e-06
	604.578	4	0.46052	P48556	K297	26S proteasome non-ATPase regulatory subunit 8	Rpn12	594.347	2	ILFFNTPKK	XL:O-Aldehyde-H2O@297	-3.21018	29.8	0.0014	P48556	K304;K305	26S proteasome non-ATPase regulatory subunit 8	Rpn12	586.794	2	MTDYAKKR	XL:O-Aldehyde-H2O@304;XL:O-Aldehyde-H2O@305	-3.80648	30.2	5.5e-05
	604.328	4	0.738048	P48556	K297	26S proteasome non-ATPase regulatory subunit 8	Rpn12	594.347	2	ILFFNTPKK	XL:O-Aldehyde-H2O@297	-3.71493	32.5	0.001	P48556	K304;K305	26S proteasome non-ATPase regulatory subunit 8	Rpn12	586.794	2	MTDYAKKR	XL:O-Aldehyde-H2O@304;XL:O-Aldehyde-H2O@305	-3.80648	26	0.00027
	604.079	4	4.55807	P48556	K297	26S proteasome non-ATPase regulatory subunit 8	Rpn12	594.347	2	ILFFNTPKK	XL:O-Aldehyde-H2O@297	-3.54668	24.6	0.002	P48556	K304;K305	26S proteasome non-ATPase regulatory subunit 8	Rpn12	586.794	2	MTDYAKKR	XL:O-Aldehyde-H2O@304;XL:O-Aldehyde-H2O@305	-3.12481	27.7	0.00016
	603.825	4	-1.64244	P48556	K297	26S proteasome non-ATPase regulatory subunit 8	Rpn12	594.347	2	ILFFNTPKK	XL:O-Aldehyde-H2O@297	-3.04193	23	0.0034	P48556	K304;K305	26S proteasome non-ATPase regulatory subunit 8	Rpn12	586.794	2	MTDYAKKR	XL:O-Aldehyde-H2O@304;XL:O-Aldehyde-H2O@305	-2.61356	27.7	5e-05
	486.845	5	1.79895	Q99460	K720	26S proteasome non-ATPase regulatory subunit 1	Rpn2	494.242	3	VINDKHDDVMAK	XL:O-Aldehyde-H2O@720;Oxidation@725	-0.736279	22.7	0.0014	P62195	K82;K83	26S protease regulatory subunit 8	Rpt6	448.731	2	AMDKKK	Oxidation@80;XL:O-Aldehyde-H2O@82;XL:O-Aldehyde-H2O@83	-0.565669	22.9	0.0068
	486.845	5	3.68339	Q99460	K720	26S proteasome non-ATPase regulatory subunit 1	Rpn2	494.243	3	VINDKHDDVMAK	XL:O-Aldehyde-H2O@720;Oxidation@725	-3.16423	19.5	0.022	P62195	K82;K83	26S protease regulatory subunit 8	Rpt6	448.732	2	AMDKKK	Oxidation@80;XL:O-Aldehyde-H2O@82;XL:O-Aldehyde-H2O@83	-2.12562	19.6	0.0057
	608.555	4	1.74175	Q99460	K720	26S proteasome non-ATPase regulatory subunit 1	Rpn2	749.865	2	VINDKHDDVMAK	XL:O-Aldehyde@720;Oxidation@725	-1.0025	28.5	7.6e-05	P62195	K82;K83	26S protease regulatory subunit 8	Rpt6	448.731	2	AMDKKK	Oxidation@80;XL:O-Aldehyde-H2O@82;XL:O-Aldehyde-H2O@83	-0.119968	18.9	0.0052
	608.304	4	1.81698	Q99460	K720	26S proteasome non-ATPase regulatory subunit 1	Rpn2	749.865	2	VINDKHDDVMAK	XL:O-Aldehyde@720;Oxidation@725	-1.0025	22.1	0.0043	P62195	K82;K83	26S protease regulatory subunit 8	Rpt6	448.731	2	AMDKKK	Oxidation@80;XL:O-Aldehyde-H2O@82;XL:O-Aldehyde-H2O@83	-0.342819	22.2	0.0043
	608.307	4	6.54064	Q99460	K720	26S proteasome non-ATPase regulatory subunit 1	Rpn2	749.866	2	VINDKHDDVMAK	XL:O-Aldehyde@720;Oxidation@725	-2.73614	20.9	0.0044	P62195	K82;K83	26S protease regulatory subunit 8	Rpt6	448.732	2	AMDKKK	Oxidation@80;XL:O-Aldehyde-H2O@82;XL:O-Aldehyde-H2O@83	-2.79417	16.9	0.024
	610.308	4	-3.17494	P62333	K72	26S protease regulatory subunit 10B	Rpt4	591.835	2	FIVKATNGPR	XL:O-Aldehyde-H2O@72	0.883381	35.4	2.4e-05	P17980	K300	26S protease regulatory subunit 6A	Rpt5	552.75	2	FDSEKAGDR	XL:O-Aldehyde-H2O@300	2.26645	32.3	3.9e-06
	611.841	4	2.07211	P17980	K146	26S protease regulatory subunit 6A	Rpt5	619.362	2	LKPGDLVGVNK	XL:O-Aldehyde@146	-1.17798	18.2	0.00094	P17980	K276	26S protease regulatory subunit 6A	Rpt5	536.788	2	DAFALAKEK	XL:O-Aldehyde-H2O@276	-1.29109	36.6	0.0002
	611.843	4	5.06975	P17980	K146	26S protease regulatory subunit 6A	Rpt5	619.363	2	LKPGDLVGVNK	XL:O-Aldehyde@146	-2.954	17.5	0.0021	P17980	K276	26S protease regulatory subunit 6A	Rpt5	536.789	2	DAFALAKEK	XL:O-Aldehyde-H2O@276	-2.78143	33.6	0.00024
	611.841	4	3.07132	P17980	K146	26S protease regulatory subunit 6A	Rpt5	619.362	2	LKPGDLVGVNK	XL:O-Aldehyde@146	-2.14672	17.2	0.0078	P17980	K276	26S protease regulatory subunit 6A	Rpt5	536.789	2	DAFALAKEK	XL:O-Aldehyde-H2O@276	-2.59514	32.5	0.00036
	611.591	4	3.84644	P17980	K146	26S protease regulatory subunit 6A	Rpt5	619.361	2	LKPGDLVGVNK	XL:O-Aldehyde@146	-0.532157	14.9	0.0044	P17980	K276	26S protease regulatory subunit 6A	Rpt5	536.788	2	DAFALAKEK	XL:O-Aldehyde-H2O@276	-1.10479	32.3	0.00048
	611.589	4	1.14745	P17980	K146	26S protease regulatory subunit 6A	Rpt5	619.362	2	LKPGDLVGVNK	XL:O-Aldehyde@146	-2.14672	12.4	0.15	P17980	K276	26S protease regulatory subunit 6A	Rpt5	536.789	2	DAFALAKEK	XL:O-Aldehyde-H2O@276	-2.78143	33.5	0.00031
	611.591	4	3.74647	P17980	K146	26S protease regulatory subunit 6A	Rpt5	619.363	2	LKPGDLVGVNK	XL:O-Aldehyde@146	-2.46963	15.1	0.014	P17980	K276	26S protease regulatory subunit 6A	Rpt5	536.789	2	DAFALAKEK	XL:O-Aldehyde-H2O@276	-2.78143	30.8	0.00089
	612.811	4	-1.81739	O00231	K159	26S proteasome non-ATPase regulatory subunit 11	Rpn6	358.667	2	KMDDK	XL:O-Aldehyde-H2O@159	1.99235	15.7	0.063	P62195	K346	26S protease regulatory subunit 8	Rpt6	799.926	2	KIAELMPGASGAEVK	XL:O-Aldehyde@346	1.31077	34.1	4e-05
	613.061	4	-2.18975	O00231	K159	26S proteasome non-ATPase regulatory subunit 11	Rpn6	358.667	2	KMDDK	XL:O-Aldehyde-H2O@159	2.82878	15.3	0.056	P62195	K346	26S protease regulatory subunit 8	Rpt6	799.925	2	KIAELMPGASGAEVK	XL:O-Aldehyde@346	2.43588	33.6	8.5e-05
	613.085	4	3.1866	P62333	K72	26S protease regulatory subunit 10B	Rpt4	591.837	2	FIVKATNGPR	XL:O-Aldehyde-H2O@72	-2.49593	36.4	4.6e-06	P17980	K125	26S protease regulatory subunit 6A	Rpt5	558.299	2	CAVIKTSTR	Carbamidomethyl@121;XL:O-Aldehyde-H2O@125	-2.47914	32.5	0.00095
	613.588	4	4.23189	P62333	K72	26S protease regulatory subunit 10B	Rpt4	591.837	2	FIVKATNGPR	XL:O-Aldehyde-H2O@72	-4.01662	37.5	7.1e-06	P17980	K125	26S protease regulatory subunit 6A	Rpt5	567.305	2	CAVIKTSTR	Carbamidomethyl@121;XL:O-Aldehyde@125	-4.23362	21.4	0.014
	613.085	4	2.68801	P62333	K72	26S protease regulatory subunit 10B	Rpt4	591.837	2	FIVKATNGPR	XL:O-Aldehyde-H2O@72	-3.17179	30	0.00027	P17980	K125	26S protease regulatory subunit 6A	Rpt5	567.305	2	CAVIKTSTR	Carbamidomethyl@121;XL:O-Aldehyde@125	-4.40989	19.7	0.063
	614.31	4	1.80509	P62191	K413	26S protease regulatory subunit 4	Rpt2	677.341	2	MKVTNEDFKK	Oxidation@412;XL:O-Aldehyde@413	-1.36165	19.6	0.014	P25789	K257;K259	Proteasome subunit alpha type-4	α3	541.772	2	EQKEKDK	XL:O-Aldehyde@257&XL:O-Aldehyde-H2O@259|XL:O-Aldehyde-H2O@257&XL:O-Aldehyde@259	-0.269722	11	0.79
	614.06	4	3.27348	P62191	K413	26S protease regulatory subunit 4	Rpt2	677.341	2	MKVTNEDFKK	Oxidation@412;XL:O-Aldehyde@413	-2.83801	12.9	0.04	P25789	K257;K259	Proteasome subunit alpha type-4	α3	541.773	2	EQKEKDK	XL:O-Aldehyde@257;XL:O-Aldehyde-H2O@259	-2.11551	11.4	0.21
	613.846	4	5.85269	Q13200	K858	26S proteasome non-ATPase regulatory subunit 2	Rpn1	766.923	2	VGQAVDVVGQAGKPK	XL:O-Aldehyde-H2O@858	2.99567	42.6	2.3e-06	P35998	K402	26S protease regulatory subunit 7	Rpt1	385.225	2	KIATEK	XL:O-Aldehyde-H2O@402	2.73585	22	0.03
	614.095	4	3.38719	Q13200	K858	26S proteasome non-ATPase regulatory subunit 2	Rpn1	775.931	2	VGQAVDVVGQAGKPK	XL:O-Aldehyde@858	-0.0260395	42.8	1.2e-05	P35998	K402	26S protease regulatory subunit 7	Rpt1	385.226	2	KIATEK	XL:O-Aldehyde-H2O@402	0.91873	17.2	0.23
	614.094	4	2.59076	Q13200	K858	26S proteasome non-ATPase regulatory subunit 2	Rpn1	775.933	2	VGQAVDVVGQAGKPK	XL:O-Aldehyde@858	-2.86134	37.7	3.6e-05	P35998	K402	26S protease regulatory subunit 7	Rpt1	385.227	2	KIATEK	XL:O-Aldehyde-H2O@402	-2.71549	18.7	0.043
	614.092	4	-2.08829	Q13200	K858	26S proteasome non-ATPase regulatory subunit 2	Rpn1	775.928	2	VGQAVDVVGQAGKPK	XL:O-Aldehyde@858	2.93815	37.6	2.1e-05	P35998	K402	26S protease regulatory subunit 7	Rpt1	385.225	2	KIATEK	XL:O-Aldehyde-H2O@402	2.73585	18.5	0.07
	614.342	4	-2.65878	Q13200	K858	26S proteasome non-ATPase regulatory subunit 2	Rpn1	511.618	3	VGQAVDVVGQAGKPK	XL:O-Aldehyde-H2O@858	3.17383	35.6	1.1e-05	P35998	K402	26S protease regulatory subunit 7	Rpt1	385.225	2	KIATEK	XL:O-Aldehyde-H2O@402	3.51462	20.2	0.054
	614.346	4	4.20764	Q13200	K858	26S proteasome non-ATPase regulatory subunit 2	Rpn1	775.933	2	VGQAVDVVGQAGKPK	XL:O-Aldehyde@858	-2.86134	33	0.00011	P35998	K402	26S protease regulatory subunit 7	Rpt1	385.227	2	KIATEK	XL:O-Aldehyde-H2O@402	-2.71549	17.7	0.13
	613.845	4	4.75715	Q13200	K858	26S proteasome non-ATPase regulatory subunit 2	Rpn1	775.933	2	VGQAVDVVGQAGKPK	XL:O-Aldehyde@858	-3.24797	31.2	0.00017	P35998	K402	26S protease regulatory subunit 7	Rpt1	385.227	2	KIATEK	XL:O-Aldehyde-H2O@402	-2.71549	13.8	0.04
	615.285	4	2.81335	Q15008	K107	26S proteasome non-ATPase regulatory subunit 6	Rpn7	794.846	2	DAMMAKAEYLCR	Oxidation@104;Oxidation@105;XL:O-Aldehyde@107;Carbamidomethyl@112	-3.34153	28.6	1.3e-06	Q15008	K126	26S proteasome non-ATPase regulatory subunit 6	Rpn7	367.691	2	KTYDK	XL:O-Aldehyde-H2O@126	-2.70806	17.4	0.47
	614.782	4	1.86924	Q15008	K107	26S proteasome non-ATPase regulatory subunit 6	Rpn7	794.845	2	DAMMAKAEYLCR	Oxidation@104;Oxidation@105;XL:O-Aldehyde@107;Carbamidomethyl@112	-1.706	25.3	3.1e-06	Q15008	K126	26S proteasome non-ATPase regulatory subunit 6	Rpn7	367.69	2	KTYDK	XL:O-Aldehyde-H2O@126	-0.804287	18.9	0.57
	614.783	4	2.66478	Q15008	K107	26S proteasome non-ATPase regulatory subunit 6	Rpn7	794.847	2	DAMMAKAEYLCR	Oxidation@104;Oxidation@105;XL:O-Aldehyde@107;Carbamidomethyl@112	-3.59315	24.5	6.1e-05	Q15008	K126	26S proteasome non-ATPase regulatory subunit 6	Rpn7	367.691	2	KTYDK	XL:O-Aldehyde-H2O@126	-3.52396	17.2	0.26
	615.033	4	0.999562	Q15008	K107	26S proteasome non-ATPase regulatory subunit 6	Rpn7	794.845	2	DAMMAKAEYLCR	Oxidation@104;Oxidation@105;XL:O-Aldehyde@107;Carbamidomethyl@112	-1.20276	24.3	6.4e-06	Q15008	K126	26S proteasome non-ATPase regulatory subunit 6	Rpn7	367.69	2	KTYDK	XL:O-Aldehyde-H2O@126	-1.34822	17.1	0.39
	492.255	5	5.39937	P17980	K70	26S protease regulatory subunit 6A	Rpt5	690.351	2	VTHELQAMKDK	XL:O-Aldehyde-H2O@70	3.35977	37.1	1.6e-06	P17980	K74	26S protease regulatory subunit 6A	Rpt5	464.241	2	IKENSEK	XL:O-Aldehyde-H2O@74	3.08521	27.2	0.0079
	492.457	5	6.35432	P17980	K70	26S protease regulatory subunit 6A	Rpt5	690.351	2	VTHELQAMKDK	XL:O-Aldehyde-H2O@70	2.49064	35.9	2.6e-06	P17980	K74	26S protease regulatory subunit 6A	Rpt5	464.241	2	IKENSEK	XL:O-Aldehyde-H2O@74	2.65439	25.5	0.0072
	615.314	4	-1.27827	P17980	K70	26S protease regulatory subunit 6A	Rpt5	690.352	2	VTHELQAMKDK	XL:O-Aldehyde-H2O@70	1.47667	38.7	6.6e-07	P17980	K74	26S protease regulatory subunit 6A	Rpt5	464.242	2	IKENSEK	XL:O-Aldehyde-H2O@74	1.36196	25.1	0.0046
	615.314	4	-1.77505	P17980	K70	26S protease regulatory subunit 6A	Rpt5	690.351	2	VTHELQAMKDK	XL:O-Aldehyde-H2O@70	2.49064	38.5	2e-06	P17980	K74	26S protease regulatory subunit 6A	Rpt5	464.242	2	IKENSEK	XL:O-Aldehyde-H2O@74	2.43899	25.1	0.0067
	615.564	4	-2.44385	P17980	K70	26S protease regulatory subunit 6A	Rpt5	690.351	2	VTHELQAMKDK	XL:O-Aldehyde-H2O@70	2.49064	35.3	1.1e-06	P17980	K74	26S protease regulatory subunit 6A	Rpt5	464.241	2	IKENSEK	XL:O-Aldehyde-H2O@74	2.65439	25.5	0.0032
	615.316	4	2.19919	P17980	K70	26S protease regulatory subunit 6A	Rpt5	690.353	2	VTHELQAMKDK	XL:O-Aldehyde-H2O@70	0.0281298	37.5	6.8e-06	P17980	K74	26S protease regulatory subunit 6A	Rpt5	464.243	2	IKENSEK	XL:O-Aldehyde-H2O@74	-0.792084	22.9	0.021
	615.316	4	2.3979	P17980	K70	26S protease regulatory subunit 6A	Rpt5	690.354	2	VTHELQAMKDK	XL:O-Aldehyde-H2O@70	-1.1307	34.4	7.4e-07	P17980	K74	26S protease regulatory subunit 6A	Rpt5	464.243	2	IKENSEK	XL:O-Aldehyde-H2O@74	-1.22289	24.7	0.0039
	615.067	4	5.05689	P17980	K70	26S protease regulatory subunit 6A	Rpt5	690.351	2	VTHELQAMKDK	XL:O-Aldehyde-H2O@70	2.78035	35.6	7.3e-06	P17980	K74	26S protease regulatory subunit 6A	Rpt5	464.241	2	IKENSEK	XL:O-Aldehyde-H2O@74	2.8698	22.6	0.02
	615.568	4	3.11782	P17980	K70	26S protease regulatory subunit 6A	Rpt5	690.355	2	VTHELQAMKDK	XL:O-Aldehyde-H2O@70	-2.28952	37.5	1.6e-06	P17980	K74	26S protease regulatory subunit 6A	Rpt5	464.243	2	IKENSEK	XL:O-Aldehyde-H2O@74	-1.4383	20.3	0.051
	615.563	4	-4.43016	P17980	K70	26S protease regulatory subunit 6A	Rpt5	690.351	2	VTHELQAMKDK	XL:O-Aldehyde-H2O@70	3.07006	34	1.8e-06	P17980	K74	26S protease regulatory subunit 6A	Rpt5	464.241	2	IKENSEK	XL:O-Aldehyde-H2O@74	3.30061	21.2	0.026
	615.329	4	0.576603	Q16186	K34;K42	Proteasomal ubiquitin receptor ADRM1	ADRM1	815.428	2	MSLKGTTVTPDKR	XL:O-Aldehyde@34;XL:O-Aldehyde@42	1.78477	21.3	0.002	Q99460	K796	26S proteasome non-ATPase regulatory subunit 1	Rpn2	406.222	2	DLKMPK	XL:O-Aldehyde-H2O@796	2.35582	17.8	0.042
	616.096	4	5.99308	O43242	K296	26S proteasome non-ATPase regulatory subunit 3	Rpn3	750.905	2	IKAIQLEYSEAR	XL:O-Aldehyde-H2O@296	1.96214	36.8	2.3e-05	Q15008	K382	26S proteasome non-ATPase regulatory subunit 6	Rpn7	405.744	2	VQKLSR	XL:O-Aldehyde-H2O@382	2.08299	25.3	0.042
	616.827	4	-3.20909	O43242	K80;K84	26S proteasome non-ATPase regulatory subunit 3	Rpn3	815.941	2	EHVKQLEKAVSGK	XL:O-Aldehyde@80;XL:O-Aldehyde-H2O@84	3.17079	28.6	7.7e-05	P51665	K288	26S proteasome non-ATPase regulatory subunit 7	Rpn8	399.702	2	KEGQEK	XL:O-Aldehyde-H2O@288	3.35993	22	0.024
	617.082	4	3.8519	O43242	K80;K84	26S proteasome non-ATPase regulatory subunit 3	Rpn3	815.944	2	EHVKQLEKAVSGK	XL:O-Aldehyde-H2O@80;XL:O-Aldehyde@84	-0.0157188	21.1	0.00074	P51665	K288	26S proteasome non-ATPase regulatory subunit 7	Rpn8	399.703	2	KEGQEK	XL:O-Aldehyde-H2O@288	0.107508	18.1	0.07
	616.831	4	3.92695	O43242	K80;K84	26S proteasome non-ATPase regulatory subunit 3	Rpn3	815.945	2	EHVKQLEKAVSGK	XL:O-Aldehyde@80;XL:O-Aldehyde-H2O@84	-2.22175	20.9	0.00027	P51665	K288	26S proteasome non-ATPase regulatory subunit 7	Rpn8	399.705	2	KEGQEK	XL:O-Aldehyde-H2O@288	-3.89545	15.8	0.25
	617.079	4	-1.10167	O43242	K80;K84	26S proteasome non-ATPase regulatory subunit 3	Rpn3	815.941	2	EHVKQLEKAVSGK	XL:O-Aldehyde@80;XL:O-Aldehyde-H2O@84	2.80311	21.1	0.0018	P51665	K288	26S proteasome non-ATPase regulatory subunit 7	Rpn8	399.702	2	KEGQEK	XL:O-Aldehyde-H2O@288	3.35993	15.5	0.063
	494.454	5	4.25313	P62191	K413	26S protease regulatory subunit 4	Rpt2	445.893	3	MKVTNEDFKK	Oxidation@412;XL:O-Aldehyde-H2O@413	-2.34199	22.1	0.016	P25789	K254;K257	Proteasome subunit alpha type-4	α3	548.781	2	EKEQKEK	XL:O-Aldehyde@254;XL:O-Aldehyde-H2O@257	-1.67844	8.2	0.89
	617.816	4	4.25852	P62191	K413	26S protease regulatory subunit 4	Rpt2	668.334	2	MKVTNEDFKK	Oxidation@412;XL:O-Aldehyde-H2O@413	0.890798	30.2	0.00091	P25789	K254;K257	Proteasome subunit alpha type-4	α3	548.781	2	EKEQKEK	XL:O-Aldehyde-H2O@254;XL:O-Aldehyde@257	-2.04288	14.2	0.14
	617.814	4	0.894097	P62191	K413	26S protease regulatory subunit 4	Rpt2	668.335	2	MKVTNEDFKK	Oxidation@412;XL:O-Aldehyde-H2O@413	-1.20396	26.4	0.0011	P25789	K254;K257	Proteasome subunit alpha type-4	α3	548.781	2	EKEQKEK	XL:O-Aldehyde-H2O@254;XL:O-Aldehyde@257	-1.67844	13.3	0.19
	617.563	4	0.472887	P62191	K413	26S protease regulatory subunit 4	Rpt2	668.334	2	MKVTNEDFKK	Oxidation@412;XL:O-Aldehyde-H2O@413	-0.156583	23.7	0.001	P25789	K254;K257	Proteasome subunit alpha type-4	α3	548.78	2	EKEQKEK	XL:O-Aldehyde@254&XL:O-Aldehyde-H2O@257|XL:O-Aldehyde-H2O@254&XL:O-Aldehyde@257	-1.49622	12.4	0.21
	617.565	4	4.63063	P62191	K413	26S protease regulatory subunit 4	Rpt2	668.336	2	MKVTNEDFKK	Oxidation@412;XL:O-Aldehyde-H2O@413	-2.40096	20.9	0.0039	P25789	K254;K257	Proteasome subunit alpha type-4	α3	548.781	2	EKEQKEK	XL:O-Aldehyde@254&XL:O-Aldehyde-H2O@257|XL:O-Aldehyde-H2O@254&XL:O-Aldehyde@257	-2.58955	12.6	0.21
	495.655	5	4.38384	P17980	K70	26S protease regulatory subunit 6A	Rpt5	471.908	3	VTHELQAMKDK	Oxidation@69;XL:O-Aldehyde@70	-2.8292	22.7	0.0065	P17980	K74	26S protease regulatory subunit 6A	Rpt5	464.244	2	IKENSEK	XL:O-Aldehyde-H2O@74	-3.16153	25.8	0.0041
	495.854	5	2.80413	P17980	K70	26S protease regulatory subunit 6A	Rpt5	471.907	3	VTHELQAMKDK	Oxidation@69;XL:O-Aldehyde@70	-0.710145	20.6	0.036	P17980	K74	26S protease regulatory subunit 6A	Rpt5	464.243	2	IKENSEK	XL:O-Aldehyde-H2O@74	-0.792084	25.4	0.0031
	495.653	5	1.60752	P17980	K70	26S protease regulatory subunit 6A	Rpt5	465.904	3	VTHELQAMKDK	Oxidation@69;XL:O-Aldehyde-H2O@70	-1.83876	23.4	0.015	P17980	K74	26S protease regulatory subunit 6A	Rpt5	464.243	2	IKENSEK	XL:O-Aldehyde-H2O@74	-0.57668	22.6	0.011
	495.855	5	4.3459	P17980	K70	26S protease regulatory subunit 6A	Rpt5	471.908	3	VTHELQAMKDK	Oxidation@69;XL:O-Aldehyde@70	-2.8292	21.2	0.034	P17980	K74	26S protease regulatory subunit 6A	Rpt5	464.244	2	IKENSEK	XL:O-Aldehyde-H2O@74	-3.16153	24	0.017
	495.855	5	4.3459	P17980	K70	26S protease regulatory subunit 6A	Rpt5	471.908	3	VTHELQAMKDK	Oxidation@69;XL:O-Aldehyde@70	-3.25301	19.1	0.0073	P17980	K74	26S protease regulatory subunit 6A	Rpt5	464.244	2	IKENSEK	XL:O-Aldehyde-H2O@74	-2.29991	24	0.0011
	495.456	5	8.12506	P17980	K70	26S protease regulatory subunit 6A	Rpt5	707.356	2	VTHELQAMKDK	Oxidation@69;XL:O-Aldehyde@70	-0.481961	18	0.006	P17980	K74	26S protease regulatory subunit 6A	Rpt5	464.243	2	IKENSEK	XL:O-Aldehyde-H2O@74	-0.145871	25	0.014
	495.658	5	10.8619	P17980	K70	26S protease regulatory subunit 6A	Rpt5	707.358	2	VTHELQAMKDK	Oxidation@69;XL:O-Aldehyde@70	-3.16801	16.2	0.044	P17980	K74	26S protease regulatory subunit 6A	Rpt5	464.244	2	IKENSEK	XL:O-Aldehyde-H2O@74	-2.94612	24.1	0.0033
	496.054	5	0.116081	P17980	K70	26S protease regulatory subunit 6A	Rpt5	465.902	3	VTHELQAMKDK	Oxidation@69;XL:O-Aldehyde-H2O@70	0.736878	21.6	0.0064	P17980	K74	26S protease regulatory subunit 6A	Rpt5	464.242	2	IKENSEK	XL:O-Aldehyde-H2O@74	0.931152	17.4	0.039
	495.457	5	9.85324	P17980	K70	26S protease regulatory subunit 6A	Rpt5	707.358	2	VTHELQAMKDK	Oxidation@69;XL:O-Aldehyde@70	-2.88527	16.5	0.099	P17980	K74	26S protease regulatory subunit 6A	Rpt5	464.244	2	IKENSEK	XL:O-Aldehyde-H2O@74	-2.51532	22.3	0.0081
	495.654	5	2.84144	P17980	K70	26S protease regulatory subunit 6A	Rpt5	471.907	3	VTHELQAMKDK	Oxidation@69;XL:O-Aldehyde@70	-1.76968	19.1	0.14	P17980	K74	26S protease regulatory subunit 6A	Rpt5	464.243	2	IKENSEK	XL:O-Aldehyde-H2O@74	-1.6537	19.5	0.031
	495.654	5	2.96483	P17980	K70	26S protease regulatory subunit 6A	Rpt5	471.908	3	VTHELQAMKDK	Oxidation@69;XL:O-Aldehyde@70	-2.6173	17.9	0.11	P17980	K74	26S protease regulatory subunit 6A	Rpt5	464.245	2	IKENSEK	XL:O-Aldehyde-H2O@74	-5.96176	12.3	0.81
	619.07	4	10.9326	P17980	K70	26S protease regulatory subunit 6A	Rpt5	698.351	2	VTHELQAMKDK	Oxidation@69;XL:O-Aldehyde-H2O@70	-1.03568	35.7	1.9e-06	P17980	K74	26S protease regulatory subunit 6A	Rpt5	464.243	2	IKENSEK	XL:O-Aldehyde-H2O@74	-1.00749	27.5	0.0043
	619.32	4	10.0652	P17980	K70	26S protease regulatory subunit 6A	Rpt5	698.351	2	VTHELQAMKDK	Oxidation@69;XL:O-Aldehyde-H2O@70	-1.32206	34.6	4.5e-06	P17980	K74	26S protease regulatory subunit 6A	Rpt5	464.243	2	IKENSEK	XL:O-Aldehyde-H2O@74	-1.22289	27.1	0.0027
	619.32	4	10.3614	P17980	K70	26S protease regulatory subunit 6A	Rpt5	698.352	2	VTHELQAMKDK	Oxidation@69;XL:O-Aldehyde-H2O@70	-1.75165	35.5	9.2e-07	P17980	K74	26S protease regulatory subunit 6A	Rpt5	464.244	2	IKENSEK	XL:O-Aldehyde-H2O@74	-1.8691	25.4	0.0026
	619.564	4	-0.668736	P17980	K70	26S protease regulatory subunit 6A	Rpt5	698.352	2	VTHELQAMKDK	Oxidation@69;XL:O-Aldehyde-H2O@70	-1.60845	34.1	1.6e-06	P17980	K74	26S protease regulatory subunit 6A	Rpt5	464.244	2	IKENSEK	XL:O-Aldehyde-H2O@74	-2.73072	26.3	0.002
	619.316	4	3.74757	P17980	K70	26S protease regulatory subunit 6A	Rpt5	698.353	2	VTHELQAMKDK	Oxidation@69;XL:O-Aldehyde-H2O@70	-3.18359	34	6.7e-05	P17980	K74	26S protease regulatory subunit 6A	Rpt5	464.244	2	IKENSEK	XL:O-Aldehyde-H2O@74	-2.73072	25.9	0.0029
	619.572	4	12.5535	P17980	K70	26S protease regulatory subunit 6A	Rpt5	698.352	2	VTHELQAMKDK	Oxidation@69;XL:O-Aldehyde-H2O@70	-2.03803	34	4.1e-05	P17980	K74	26S protease regulatory subunit 6A	Rpt5	464.244	2	IKENSEK	XL:O-Aldehyde-H2O@74	-3.16153	24.4	0.0074
	619.316	4	4.24114	P17980	K70	26S protease regulatory subunit 6A	Rpt5	698.352	2	VTHELQAMKDK	Oxidation@69;XL:O-Aldehyde-H2O@70	-2.46762	31.8	4.8e-05	P17980	K74	26S protease regulatory subunit 6A	Rpt5	464.244	2	IKENSEK	XL:O-Aldehyde-H2O@74	-2.73072	24.8	0.0097
	619.316	4	3.64886	P17980	K70	26S protease regulatory subunit 6A	Rpt5	698.352	2	VTHELQAMKDK	Oxidation@69;XL:O-Aldehyde-H2O@70	-2.754	32.7	7.6e-06	P17980	K74	26S protease regulatory subunit 6A	Rpt5	464.244	2	IKENSEK	XL:O-Aldehyde-H2O@74	-2.29991	23.8	0.0034
	619.07	4	11.7226	P17980	K70	26S protease regulatory subunit 6A	Rpt5	698.353	2	VTHELQAMKDK	Oxidation@69;XL:O-Aldehyde-H2O@70	-3.18359	32.6	1.1e-06	P17980	K74	26S protease regulatory subunit 6A	Rpt5	464.244	2	IKENSEK	XL:O-Aldehyde-H2O@74	-2.94612	22.4	0.0087
	619.568	4	5.54769	P17980	K70	26S protease regulatory subunit 6A	Rpt5	707.358	2	VTHELQAMKDK	Oxidation@69;XL:O-Aldehyde@70	-3.02664	23.5	0.0015	P17980	K74	26S protease regulatory subunit 6A	Rpt5	464.244	2	IKENSEK	XL:O-Aldehyde-H2O@74	-2.94612	25.6	0.0026
	619.07	4	11.5251	P17980	K70	26S protease regulatory subunit 6A	Rpt5	698.353	2	VTHELQAMKDK	Oxidation@69;XL:O-Aldehyde-H2O@70	-3.04039	26.6	9.9e-05	P17980	K74	26S protease regulatory subunit 6A	Rpt5	464.244	2	IKENSEK	XL:O-Aldehyde-H2O@74	-2.73072	21.8	0.036
	619.314	4	-0.299679	P17980	K70	26S protease regulatory subunit 6A	Rpt5	707.356	2	VTHELQAMKDK	Oxidation@69;XL:O-Aldehyde@70	-0.906076	20.8	0.0048	P17980	K74	26S protease regulatory subunit 6A	Rpt5	464.243	2	IKENSEK	XL:O-Aldehyde-H2O@74	-1.00749	23.4	0.0047
	620.81	4	1.91457	O00231	K159	26S proteasome non-ATPase regulatory subunit 11	Rpn6	366.666	2	KMDDK	XL:O-Aldehyde-H2O@159;Oxidation@160	-0.62208	17.1	0.059	P62195	K346	26S protease regulatory subunit 8	Rpt6	807.924	2	KIAELMPGASGAEVK	XL:O-Aldehyde@346;Oxidation@351	-0.611649	34.7	5.1e-05
	620.81	4	1.91457	O00231	K159	26S proteasome non-ATPase regulatory subunit 11	Rpn6	366.666	2	KMDDK	XL:O-Aldehyde-H2O@159;Oxidation@160	-2.25845	16	0.17	P62195	K346	26S protease regulatory subunit 8	Rpt6	807.926	2	KIAELMPGASGAEVK	XL:O-Aldehyde@346;Oxidation@351	-2.09693	33.3	0.00013
	620.811	4	3.49018	O00231	K159	26S proteasome non-ATPase regulatory subunit 11	Rpn6	366.666	2	KMDDK	XL:O-Aldehyde-H2O@159;Oxidation@160	-2.8039	16.1	0.026	P62195	K346	26S protease regulatory subunit 8	Rpt6	807.927	2	KIAELMPGASGAEVK	XL:O-Aldehyde@346;Oxidation@351	-3.21089	31.8	0.00024
	621.311	4	0.192789	O00231	K159	26S proteasome non-ATPase regulatory subunit 11	Rpn6	366.666	2	KMDDK	XL:O-Aldehyde-H2O@159;Oxidation@160	-1.98572	16.9	0.043	P62195	K346	26S protease regulatory subunit 8	Rpt6	807.926	2	KIAELMPGASGAEVK	XL:O-Aldehyde@346;Oxidation@351	-2.22071	30.8	2.9e-05
	497.477	5	3.1554	P62333	K379	26S protease regulatory subunit 10B	Rpt4	342.701	2	KLESK	XL:O-Aldehyde-H2O@379	-2.70793	15.3	0.29	P60900	K55	Proteasome subunit alpha type-6	α1	333.696	2	KVPDK	XL:O-Aldehyde-H2O@55	-2.72811	12.4	0.15	P25788	K174	Proteasome subunit alpha type-3	α7	540.784	2	QAAKTEIEK	Gln->pyro-Glu@171;XL:O-Aldehyde-H2O@174	-2.91875	26.4	0.0032
	497.477	5	2.1719	P62333	K379	26S protease regulatory subunit 10B	Rpt4	342.7	2	KLESK	XL:O-Aldehyde-H2O@379	-1.24894	15.7	0.4	P60900	K55	Proteasome subunit alpha type-6	α1	333.695	2	KVPDK	XL:O-Aldehyde-H2O@55	-1.22974	13.4	0.45	P25788	K174	Proteasome subunit alpha type-3	α7	540.783	2	QAAKTEIEK	Gln->pyro-Glu@171;XL:O-Aldehyde-H2O@174	-0.884663	20.7	0.034
	622.06	4	-0.557682	Q99460	K720	26S proteasome non-ATPase regulatory subunit 1	Rpn2	749.864	2	VINDKHDDVMAK	XL:O-Aldehyde@720;Oxidation@725	-0.602426	22	0.00037	Q99460	K823;K825	26S proteasome non-ATPase regulatory subunit 1	Rpn2	475.745	2	EKEKEK	XL:O-Aldehyde-H2O@823;XL:O-Aldehyde-H2O@825	-0.824403	18	0.051
	621.811	4	2.26785	Q99460	K720	26S proteasome non-ATPase regulatory subunit 1	Rpn2	749.865	2	VINDKHDDVMAK	XL:O-Aldehyde@720;Oxidation@725	-2.06935	26.9	1.3e-05	Q99460	K823;K825	26S proteasome non-ATPase regulatory subunit 1	Rpn2	484.752	2	EKEKEK	XL:O-Aldehyde@823&XL:O-Aldehyde-H2O@825|XL:O-Aldehyde-H2O@823&XL:O-Aldehyde@825	-2.90841	11.9	0.86
	622.063	4	4.15961	Q99460	K720	26S proteasome non-ATPase regulatory subunit 1	Rpn2	749.866	2	VINDKHDDVMAK	XL:O-Aldehyde@720;Oxidation@725	-3.13621	24.3	0.00012	Q99460	K823;K825	26S proteasome non-ATPase regulatory subunit 1	Rpn2	484.752	2	EKEKEK	XL:O-Aldehyde-H2O@823;XL:O-Aldehyde@825	-2.70212	12.4	0.89
	621.562	4	4.50553	Q99460	K720	26S proteasome non-ATPase regulatory subunit 1	Rpn2	749.865	2	VINDKHDDVMAK	XL:O-Aldehyde@720;Oxidation@725	-2.06935	22	0.0017	Q99460	K823;K825	26S proteasome non-ATPase regulatory subunit 1	Rpn2	484.752	2	EKEKEK	XL:O-Aldehyde-H2O@823;XL:O-Aldehyde@825	-4.35245	11.3	0.6
	621.81	4	0.891418	Q99460	K720	26S proteasome non-ATPase regulatory subunit 1	Rpn2	749.864	2	VINDKHDDVMAK	XL:O-Aldehyde@720;Oxidation@725	-0.469068	18.2	0.00024	Q99460	K823;K825	26S proteasome non-ATPase regulatory subunit 1	Rpn2	484.751	2	EKEKEK	XL:O-Aldehyde-H2O@823;XL:O-Aldehyde@825	-1.25809	12.6	0.24
	498.054	5	2.79872	P43686	K404	26S protease regulatory subunit 6B	Rpt3	451.772	2	AYKTVIK	XL:O-Aldehyde-H2O@404	-2.1502	31.4	0.015	P43686	K409	26S protease regulatory subunit 6B	Rpt3	478.219	3	KDEQEHEFYK	XL:O-Aldehyde-H2O@409	-2.72595	22.3	0.00028
	498.051	5	-2.6043	P43686	K404	26S protease regulatory subunit 6B	Rpt3	451.77	2	AYKTVIK	XL:O-Aldehyde-H2O@404	2.71952	27.9	0.063	P43686	K409	26S protease regulatory subunit 6B	Rpt3	478.216	3	KDEQEHEFYK	XL:O-Aldehyde-H2O@409	2.5018	23.8	0.0012
	498.251	5	-4.5418	P43686	K404	26S protease regulatory subunit 6B	Rpt3	451.771	2	AYKTVIK	XL:O-Aldehyde-H2O@404	0.284653	27.1	0.016	P43686	K409	26S protease regulatory subunit 6B	Rpt3	478.217	3	KDEQEHEFYK	XL:O-Aldehyde-H2O@409	0.201585	24.2	0.0022
	622.805	4	3.62401	Q16186	K386	Proteasomal ubiquitin receptor ADRM1	ADRM1	686.83	2	AMQNNAKPEQK	Oxidation@381;XL:O-Aldehyde@386	0.303528	20.7	0.0058	Q16186	K395;K397	Proteasomal ubiquitin receptor ADRM1	ADRM1	549.769	2	EGDTKDKK	XL:O-Aldehyde-H2O@395;XL:O-Aldehyde@397	0.566033	12.5	0.32
	623.095	4	0.669328	P62333	K27	26S protease regulatory subunit 10B	Rpt4	369.73	2	LKELR	XL:O-Aldehyde-H2O@27	-2.26172	18.1	0.33	P62333	K34;K38	26S protease regulatory subunit 10B	Rpt4	857.951	2	EQLKELTKQYEK	XL:O-Aldehyde@34;XL:O-Aldehyde-H2O@38	-2.75636	28.8	0.00029
	622.847	4	4.27588	P62333	K27	26S protease regulatory subunit 10B	Rpt4	369.73	2	LKELR	XL:O-Aldehyde-H2O@27	-1.99125	17	0.52	P62333	K34;K38	26S protease regulatory subunit 10B	Rpt4	857.951	2	EQLKELTKQYEK	XL:O-Aldehyde@34;XL:O-Aldehyde-H2O@38	-2.87292	29.9	5.3e-05
	622.585	4	-13.6188	P62333	K27	26S protease regulatory subunit 10B	Rpt4	369.73	2	LKELR	XL:O-Aldehyde-H2O@27	-2.80265	17.1	0.37	P62333	K34;K38	26S protease regulatory subunit 10B	Rpt4	857.951	2	EQLKELTKQYEK	XL:O-Aldehyde@34;XL:O-Aldehyde-H2O@38	-2.52325	27.8	0.00052
	622.845	4	1.13498	P62333	K27	26S protease regulatory subunit 10B	Rpt4	369.729	2	LKELR	XL:O-Aldehyde-H2O@27	-0.90938	16.6	0.36	P62333	K34;K38	26S protease regulatory subunit 10B	Rpt4	857.95	2	EQLKELTKQYEK	XL:O-Aldehyde@34;XL:O-Aldehyde-H2O@38	-1.24112	27.8	0.00022
	622.846	4	3.88327	P62333	K27	26S protease regulatory subunit 10B	Rpt4	369.73	2	LKELR	XL:O-Aldehyde-H2O@27	-2.53218	18.6	0.34	P62333	K34;K38	26S protease regulatory subunit 10B	Rpt4	857.951	2	EQLKELTKQYEK	XL:O-Aldehyde@34;XL:O-Aldehyde-H2O@38	-2.75636	25.3	0.00091
	622.584	4	-15.5827	P62333	K27	26S protease regulatory subunit 10B	Rpt4	369.729	2	LKELR	XL:O-Aldehyde-H2O@27	0.172492	17.4	0.43	P62333	K34;K38	26S protease regulatory subunit 10B	Rpt4	857.949	2	EQLKELTKQYEK	XL:O-Aldehyde@34;XL:O-Aldehyde-H2O@38	-0.425225	26.1	0.0014
	622.846	4	2.99989	P62333	K27	26S protease regulatory subunit 10B	Rpt4	369.73	2	LKELR	XL:O-Aldehyde-H2O@27	-2.53218	17	0.37	P62333	K34;K38	26S protease regulatory subunit 10B	Rpt4	857.951	2	EQLKELTKQYEK	XL:O-Aldehyde@34;XL:O-Aldehyde-H2O@38	-2.29013	24.9	0.0016
	622.845	4	1.82205	P62333	K27	26S protease regulatory subunit 10B	Rpt4	369.73	2	LKELR	XL:O-Aldehyde-H2O@27	-3.34358	19.4	0.35	P62333	K34;K38	26S protease regulatory subunit 10B	Rpt4	566.3	3	EQLKELTKQYEK	XL:O-Aldehyde-H2O@34;XL:O-Aldehyde-H2O@38	-3.83652	21.9	0.063
	623.097	4	3.02405	P62333	K27	26S protease regulatory subunit 10B	Rpt4	369.73	2	LKELR	XL:O-Aldehyde-H2O@27	-2.53218	16.7	0.53	P62333	K34;K38	26S protease regulatory subunit 10B	Rpt4	857.953	2	EQLKELTKQYEK	XL:O-Aldehyde@34;XL:O-Aldehyde-H2O@38	-4.73782	23.6	0.0016
	622.586	4	-12.3423	P62333	K27	26S protease regulatory subunit 10B	Rpt4	369.73	2	LKELR	XL:O-Aldehyde-H2O@27	-1.72078	17.1	0.59	P62333	K34;K38	26S protease regulatory subunit 10B	Rpt4	866.956	2	EQLKELTKQYEK	XL:O-Aldehyde@34;XL:O-Aldehyde@38	-2.28671	20.6	0.0046
	622.846	4	2.70543	P62333	K27	26S protease regulatory subunit 10B	Rpt4	369.729	2	LKELR	XL:O-Aldehyde-H2O@27	-0.90938	19.1	0.43	P62333	K34;K38	26S protease regulatory subunit 10B	Rpt4	866.955	2	EQLKELTKQYEK	XL:O-Aldehyde@34;XL:O-Aldehyde@38	-1.24859	12.1	0.75
	624.115	4	-2.71502	P51665	K45	26S proteasome non-ATPase regulatory subunit 7	Rpn8	697.413	2	VVGVLLGSWQKK	XL:O-Aldehyde-H2O@45	1.63072	36.5	6.2e-06	P62333	K91;K93	26S protease regulatory subunit 10B	Rpt4	523.802	2	SKLKPGTR	XL:O-Aldehyde-H2O@91;XL:O-Aldehyde-H2O@93	1.89264	22	0.0019
	624.368	4	1.91331	P51665	K45	26S proteasome non-ATPase regulatory subunit 7	Rpn8	697.416	2	VVGVLLGSWQKK	XL:O-Aldehyde-H2O@45	-3.67458	28.7	5.4e-05	P62333	K91;K93	26S protease regulatory subunit 10B	Rpt4	523.804	2	SKLKPGTR	XL:O-Aldehyde-H2O@91;XL:O-Aldehyde-H2O@93	-0.589216	20.2	0.0057
	624.118	4	2.57442	P51665	K45	26S proteasome non-ATPase regulatory subunit 7	Rpn8	697.414	2	VVGVLLGSWQKK	XL:O-Aldehyde-H2O@45	-0.950246	30.2	0.00013	P62333	K91;K93	26S protease regulatory subunit 10B	Rpt4	532.811	2	SKLKPGTR	XL:O-Aldehyde-H2O@91;XL:O-Aldehyde@93	-4.36606	14.8	0.11
	624.116	4	-0.168251	P51665	K45	26S proteasome non-ATPase regulatory subunit 7	Rpn8	697.416	2	VVGVLLGSWQKK	XL:O-Aldehyde-H2O@45	-2.95765	26.4	0.00016	P62333	K91;K93	26S protease regulatory subunit 10B	Rpt4	532.809	2	SKLKPGTR	XL:O-Aldehyde-H2O@91;XL:O-Aldehyde@93	-1.17544	11.4	0.16
	500.653	5	4.98353	P20618	K73	Proteasome subunit beta type-1	β6	513.253	2	CYKLTDK	Carbamidomethyl@71;XL:O-Aldehyde@73	-1.47544	16.1	0.014	P20618	K101;K104	Proteasome subunit beta type-1	β6	480.244	3	LKMYKHSNNK	XL:O-Aldehyde-H2O@101;Oxidation@102;XL:O-Aldehyde-H2O@104	-1.45779	16.6	0.13
	500.853	5	2.93095	P20618	K73	Proteasome subunit beta type-1	β6	513.253	2	CYKLTDK	Carbamidomethyl@71;XL:O-Aldehyde@73	-1.67027	15.9	0.015	P20618	K101;K104	Proteasome subunit beta type-1	β6	480.244	3	LKMYKHSNNK	XL:O-Aldehyde-H2O@101;Oxidation@102;XL:O-Aldehyde-H2O@104	-2.2907	16.2	0.24
	500.853	5	2.01513	P20618	K73	Proteasome subunit beta type-1	β6	513.252	2	CYKLTDK	Carbamidomethyl@71;XL:O-Aldehyde@73	-0.306425	14.4	0.053	P20618	K101;K104	Proteasome subunit beta type-1	β6	480.243	3	LKMYKHSNNK	XL:O-Aldehyde-H2O@101;Oxidation@102;XL:O-Aldehyde-H2O@104	-0.833108	15	0.57
	625.565	4	-1.23012	Q99460	K357	26S proteasome non-ATPase regulatory subunit 1	Rpn2	442.234	2	NTKDAVR	XL:O-Aldehyde-H2O@357	2.12917	24.6	0.0096	Q99460	K720	26S proteasome non-ATPase regulatory subunit 1	Rpn2	732.86	2	VINDKHDDVMAK	XL:O-Aldehyde-H2O@720	1.78561	42.1	2.2e-06
	627.335	4	-1.60495	P25789	K205	Proteasome subunit alpha type-4	α3	644.825	2	TMDVSKLSAEK	XL:O-Aldehyde-H2O@205	2.33109	39.8	1.8e-05	P25789	K238	Proteasome subunit alpha type-4	α3	533.809	2	EVEQLIKK	XL:O-Aldehyde-H2O@238	2.40171	24.9	0.0033
	628.082	4	-2.29375	P62333	K7	26S protease regulatory subunit 10B	Rpt4	544.771	2	DKALQDYR	XL:O-Aldehyde-H2O@7	2.91538	28.1	0.00029	P17980	K53	26S protease regulatory subunit 6A	Rpt5	635.358	2	LLDSEIKIMK	XL:O-Aldehyde-H2O@53	2.80442	34.7	0.00014
	629.329	4	0.518754	P25788	K65	Proteasome subunit alpha type-3	α7	588.289	2	LYEEGSNKR	XL:O-Aldehyde-H2O@65	-1.8657	35.9	3.3e-06	P25788	K230	Proteasome subunit alpha type-3	α7	593.833	2	HEIVPKDIR	XL:O-Aldehyde-H2O@230	-0.538653	33.1	0.00037
	629.079	4	2.63177	P25788	K65	Proteasome subunit alpha type-3	α7	588.289	2	LYEEGSNKR	XL:O-Aldehyde-H2O@65	-2.20567	36.9	2.6e-06	P25788	K230	Proteasome subunit alpha type-3	α7	593.834	2	HEIVPKDIR	XL:O-Aldehyde-H2O@230	-1.71743	28.4	7.6e-05
	629.075	4	-3.29614	P25788	K65	Proteasome subunit alpha type-3	α7	588.287	2	LYEEGSNKR	XL:O-Aldehyde-H2O@65	1.87396	35.3	4.5e-05	P25788	K230	Proteasome subunit alpha type-3	α7	602.836	2	HEIVPKDIR	XL:O-Aldehyde@230	2.75776	28.8	0.0001
	629.082	4	7.00482	P25788	K65	Proteasome subunit alpha type-3	α7	588.29	2	LYEEGSNKR	XL:O-Aldehyde-H2O@65	-3.05559	30.5	5.5e-05	P25788	K230	Proteasome subunit alpha type-3	α7	593.834	2	HEIVPKDIR	XL:O-Aldehyde-H2O@230	-3.06461	31	4.1e-05
	628.832	4	9.21848	P25788	K65	Proteasome subunit alpha type-3	α7	588.29	2	LYEEGSNKR	XL:O-Aldehyde-H2O@65	-3.39555	34.4	9.3e-06	P25788	K230	Proteasome subunit alpha type-3	α7	602.839	2	HEIVPKDIR	XL:O-Aldehyde@230	-2.38459	26.8	6.9e-05
	629.326	4	-3.17257	P25788	K65	Proteasome subunit alpha type-3	α7	588.287	2	LYEEGSNKR	XL:O-Aldehyde-H2O@65	2.04395	35.4	3.8e-05	P25788	K230	Proteasome subunit alpha type-3	α7	593.831	2	HEIVPKDIR	XL:O-Aldehyde-H2O@230	2.66091	24.6	0.0013
	629.078	4	1.36844	P25788	K65	Proteasome subunit alpha type-3	α7	588.289	2	LYEEGSNKR	XL:O-Aldehyde-H2O@65	-1.52573	27.9	6.7e-05	P25788	K230	Proteasome subunit alpha type-3	α7	593.833	2	HEIVPKDIR	XL:O-Aldehyde-H2O@230	-1.21224	25.4	0.00018
	629.079	4	3.11766	P25788	K65	Proteasome subunit alpha type-3	α7	588.29	2	LYEEGSNKR	XL:O-Aldehyde-H2O@65	-3.05559	27	8.2e-05	P25788	K230	Proteasome subunit alpha type-3	α7	602.838	2	HEIVPKDIR	XL:O-Aldehyde@230	-1.05753	25.9	0.00018
	629.332	4	5.76432	P25788	K65	Proteasome subunit alpha type-3	α7	588.29	2	LYEEGSNKR	XL:O-Aldehyde-H2O@65	-2.8856	29.2	6.3e-05	P25788	K230	Proteasome subunit alpha type-3	α7	602.84	2	HEIVPKDIR	XL:O-Aldehyde@230	-3.71164	23.1	3.5e-05
	628.835	4	13.8849	P25788	K65	Proteasome subunit alpha type-3	α7	588.29	2	LYEEGSNKR	XL:O-Aldehyde-H2O@65	-2.54564	26.5	0.00045	P25788	K230	Proteasome subunit alpha type-3	α7	593.834	2	HEIVPKDIR	XL:O-Aldehyde-H2O@230	-2.89621	22.3	0.00052
	629.566	4	3.61634	Q99460	K357	26S proteasome non-ATPase regulatory subunit 1	Rpn2	442.236	2	NTKDAVR	XL:O-Aldehyde-H2O@357	-2.84556	25	0.01	Q99460	K720	26S proteasome non-ATPase regulatory subunit 1	Rpn2	749.866	2	VINDKHDDVMAK	XL:O-Aldehyde@720;Oxidation@725	-2.73614	26.7	5.8e-05
	629.306	4	-11.2701	Q99460	K357	26S proteasome non-ATPase regulatory subunit 1	Rpn2	442.237	2	NTKDAVR	XL:O-Aldehyde-H2O@357	-3.07168	26.1	0.0067	Q99460	K720	26S proteasome non-ATPase regulatory subunit 1	Rpn2	749.866	2	VINDKHDDVMAK	XL:O-Aldehyde@720;Oxidation@725	-3.40292	23.6	0.00044
	629.824	4	15.1317	P62191	K86	26S protease regulatory subunit 4	Rpt2	727.352	2	NQEQMKPLEEK	XL:O-Aldehyde-H2O@86	2.2223	36.5	4e-05	P62191	K98	26S protease regulatory subunit 4	Rpt2	456.742	2	SKVDDLR	XL:O-Aldehyde-H2O@98	2.40716	25.1	0.009
	630.108	4	0.0958834	P25789	K187	Proteasome subunit alpha type-4	α3	844.96	2	EGEMTLKSALALAIK	Oxidation@184;XL:O-Aldehyde@187	0.222862	24.5	0.00048	P25789	K229	Proteasome subunit alpha type-4	α3	348.226	2	VLKQK	XL:O-Aldehyde-H2O@229	-0.41082	15.1	0.055
	631.843	4	3.2408	O00232	K36	26S proteasome non-ATPase regulatory subunit 12	Rpn5	377.217	2	LAKEGR	XL:O-Aldehyde-H2O@36	-0.740835	19.7	0.016	O00232	K72	26S proteasome non-ATPase regulatory subunit 12	Rpn5	810.432	2	ILVAVVKMCYEAK	XL:O-Aldehyde-H2O@72;Oxidation@73;Carbamidomethyl@74	-1.34192	45.9	2.2e-06
	631.597	4	11.9283	O00232	K36	26S proteasome non-ATPase regulatory subunit 12	Rpn5	377.217	2	LAKEGR	XL:O-Aldehyde-H2O@36	-1.53613	18.9	0.023	O00232	K72	26S proteasome non-ATPase regulatory subunit 12	Rpn5	810.432	2	ILVAVVKMCYEAK	XL:O-Aldehyde-H2O@72;Oxidation@73;Carbamidomethyl@74	-1.95887	46.4	5.8e-06
	632.092	4	1.52366	O00232	K36	26S proteasome non-ATPase regulatory subunit 12	Rpn5	377.216	2	LAKEGR	XL:O-Aldehyde-H2O@36	0.319564	22.6	0.066	O00232	K72	26S proteasome non-ATPase regulatory subunit 12	Rpn5	810.431	2	ILVAVVKMCYEAK	XL:O-Aldehyde-H2O@72;Oxidation@73;Carbamidomethyl@74	-0.72496	42.2	1.8e-06
	632.094	4	4.52182	O00232	K36	26S proteasome non-ATPase regulatory subunit 12	Rpn5	377.217	2	LAKEGR	XL:O-Aldehyde-H2O@36	-2.86163	23.6	0.069	O00232	K72	26S proteasome non-ATPase regulatory subunit 12	Rpn5	810.433	2	ILVAVVKMCYEAK	XL:O-Aldehyde-H2O@72;Oxidation@73;Carbamidomethyl@74	-3.19278	41.1	6.4e-06
	632.092	4	1.04008	O00232	K36	26S proteasome non-ATPase regulatory subunit 12	Rpn5	377.217	2	LAKEGR	XL:O-Aldehyde-H2O@36	-1.53613	20.8	0.017	O00232	K72	26S proteasome non-ATPase regulatory subunit 12	Rpn5	810.433	2	ILVAVVKMCYEAK	XL:O-Aldehyde-H2O@72;Oxidation@73;Carbamidomethyl@74	-2.69921	42.3	1.3e-05
	631.597	4	12.0251	O00232	K36	26S proteasome non-ATPase regulatory subunit 12	Rpn5	377.217	2	LAKEGR	XL:O-Aldehyde-H2O@36	-2.86163	18.4	0.015	O00232	K72	26S proteasome non-ATPase regulatory subunit 12	Rpn5	810.433	2	ILVAVVKMCYEAK	XL:O-Aldehyde-H2O@72;Oxidation@73;Carbamidomethyl@74	-3.19278	43.2	2e-06
	631.844	4	4.78885	O00232	K36	26S proteasome non-ATPase regulatory subunit 12	Rpn5	377.217	2	LAKEGR	XL:O-Aldehyde-H2O@36	-1.53613	20.2	0.028	O00232	K72	26S proteasome non-ATPase regulatory subunit 12	Rpn5	810.432	2	ILVAVVKMCYEAK	XL:O-Aldehyde-H2O@72;Oxidation@73;Carbamidomethyl@74	-1.5887	39.8	1.7e-05
	631.844	4	5.27262	O00232	K36	26S proteasome non-ATPase regulatory subunit 12	Rpn5	377.216	2	LAKEGR	XL:O-Aldehyde-H2O@36	0.584664	18	0.014	O00232	K72	26S proteasome non-ATPase regulatory subunit 12	Rpn5	810.43	2	ILVAVVKMCYEAK	XL:O-Aldehyde-H2O@72;Oxidation@73;Carbamidomethyl@74	1.00252	41.9	1.2e-05
	631.596	4	9.7989	O00232	K36	26S proteasome non-ATPase regulatory subunit 12	Rpn5	377.216	2	LAKEGR	XL:O-Aldehyde-H2O@36	0.319564	18.6	0.0086	O00232	K72	26S proteasome non-ATPase regulatory subunit 12	Rpn5	810.431	2	ILVAVVKMCYEAK	XL:O-Aldehyde-H2O@72;Oxidation@73;Carbamidomethyl@74	-0.108005	39.9	1.5e-06
	631.848	4	11.8518	O00232	K36	26S proteasome non-ATPase regulatory subunit 12	Rpn5	377.217	2	LAKEGR	XL:O-Aldehyde-H2O@36	-2.33143	19.4	0.029	O00232	K72	26S proteasome non-ATPase regulatory subunit 12	Rpn5	810.433	2	ILVAVVKMCYEAK	XL:O-Aldehyde-H2O@72;Oxidation@73;Carbamidomethyl@74	-2.94599	38.2	1.3e-05
	632.343	4	1.25802	O00232	K36	26S proteasome non-ATPase regulatory subunit 12	Rpn5	377.216	2	LAKEGR	XL:O-Aldehyde-H2O@36	-0.475735	20.1	0.028	O00232	K72	26S proteasome non-ATPase regulatory subunit 12	Rpn5	810.43	2	ILVAVVKMCYEAK	XL:O-Aldehyde-H2O@72;Oxidation@73;Carbamidomethyl@74	0.508952	36.6	3.5e-06
	505.674	5	12.0213	Q99460	K574	26S proteasome non-ATPase regulatory subunit 1	Rpn2	468.763	2	DKDPILR	XL:O-Aldehyde-H2O@574	-3.21655	24.5	0.016	P43686	K70	26S protease regulatory subunit 6B	Rpt3	728.38	2	KEFLHAQEEVK	XL:O-Aldehyde@70	-2.95345	36.6	0.00021
	505.674	5	12.6865	Q99460	K574	26S proteasome non-ATPase regulatory subunit 1	Rpn2	468.762	2	DKDPILR	XL:O-Aldehyde-H2O@574	-2.57657	22	0.029	P43686	K70	26S protease regulatory subunit 6B	Rpt3	728.379	2	KEFLHAQEEVK	XL:O-Aldehyde@70	-2.40429	34.7	0.00021
	506.068	5	-2.07733	Q99460	K574	26S proteasome non-ATPase regulatory subunit 1	Rpn2	468.76	2	DKDPILR	XL:O-Aldehyde-H2O@574	2.32998	23.2	0.057	P43686	K70	26S protease regulatory subunit 6B	Rpt3	479.916	3	KEFLHAQEEVK	XL:O-Aldehyde-H2O@70	2.43744	29.9	6.3e-05
	505.673	5	10.3886	Q99460	K574	26S proteasome non-ATPase regulatory subunit 1	Rpn2	468.762	2	DKDPILR	XL:O-Aldehyde-H2O@574	-1.29661	21.5	0.034	P43686	K70	26S protease regulatory subunit 6B	Rpt3	728.379	2	KEFLHAQEEVK	XL:O-Aldehyde@70	-1.58055	31.4	0.00012
	505.867	5	-2.4054	Q99460	K574	26S proteasome non-ATPase regulatory subunit 1	Rpn2	468.76	2	DKDPILR	XL:O-Aldehyde-H2O@574	1.26333	25	0.056	P43686	K70	26S protease regulatory subunit 6B	Rpt3	479.917	3	KEFLHAQEEVK	XL:O-Aldehyde-H2O@70	0.978852	27.8	0.00056
	505.671	5	6.27652	Q99460	K574	26S proteasome non-ATPase regulatory subunit 1	Rpn2	468.763	2	DKDPILR	XL:O-Aldehyde-H2O@574	-3.42988	22.8	0.016	P43686	K70	26S protease regulatory subunit 6B	Rpt3	479.919	3	KEFLHAQEEVK	XL:O-Aldehyde-H2O@70	-3.60526	29.8	0.00023
	505.873	5	9.26096	Q99460	K574	26S proteasome non-ATPase regulatory subunit 1	Rpn2	468.763	2	DKDPILR	XL:O-Aldehyde-H2O@574	-3.21655	22.8	0.013	P43686	K70	26S protease regulatory subunit 6B	Rpt3	728.38	2	KEFLHAQEEVK	XL:O-Aldehyde@70	-3.63991	29.6	0.0009
	505.87	5	2.12816	Q99460	K574	26S proteasome non-ATPase regulatory subunit 1	Rpn2	468.762	2	DKDPILR	XL:O-Aldehyde-H2O@574	-3.00322	22	0.015	P43686	K70	26S protease regulatory subunit 6B	Rpt3	479.919	3	KEFLHAQEEVK	XL:O-Aldehyde-H2O@70	-2.77179	30.1	0.00058
	506.069	5	0.641723	Q99460	K574	26S proteasome non-ATPase regulatory subunit 1	Rpn2	468.762	2	DKDPILR	XL:O-Aldehyde-H2O@574	-3.00322	22.4	0.023	P43686	K70	26S protease regulatory subunit 6B	Rpt3	479.919	3	KEFLHAQEEVK	XL:O-Aldehyde-H2O@70	-2.98016	29.1	0.00075
	506.074	5	9.46355	Q99460	K574	26S proteasome non-ATPase regulatory subunit 1	Rpn2	468.762	2	DKDPILR	XL:O-Aldehyde-H2O@574	-0.86995	22	0.042	P43686	K70	26S protease regulatory subunit 6B	Rpt3	728.379	2	KEFLHAQEEVK	XL:O-Aldehyde@70	-1.30596	29.2	0.0016
	505.671	5	6.45793	Q99460	K574	26S proteasome non-ATPase regulatory subunit 1	Rpn2	468.76	2	DKDPILR	XL:O-Aldehyde-H2O@574	2.75664	22.7	0.024	P43686	K70	26S protease regulatory subunit 6B	Rpt3	728.375	2	KEFLHAQEEVK	XL:O-Aldehyde@70	2.95008	28	0.0012
	505.873	5	8.83782	Q99460	K574	26S proteasome non-ATPase regulatory subunit 1	Rpn2	468.761	2	DKDPILR	XL:O-Aldehyde-H2O@574	-0.656622	22.8	0.014	P43686	K70	26S protease regulatory subunit 6B	Rpt3	728.378	2	KEFLHAQEEVK	XL:O-Aldehyde@70	-0.894091	27.9	0.0061
	506.069	5	-0.0833585	Q99460	K574	26S proteasome non-ATPase regulatory subunit 1	Rpn2	468.761	2	DKDPILR	XL:O-Aldehyde-H2O@574	0.196691	23.1	0.0083	P43686	K70	26S protease regulatory subunit 6B	Rpt3	479.918	3	KEFLHAQEEVK	XL:O-Aldehyde-H2O@70	-0.479733	26.4	0.00048
	505.87	5	3.3371	Q99460	K574	26S proteasome non-ATPase regulatory subunit 1	Rpn2	468.762	2	DKDPILR	XL:O-Aldehyde-H2O@574	-1.72326	22	0.013	P43686	K70	26S protease regulatory subunit 6B	Rpt3	479.918	3	KEFLHAQEEVK	XL:O-Aldehyde-H2O@70	-1.52158	25.9	0.0004
	505.871	5	5.21098	Q99460	K574	26S proteasome non-ATPase regulatory subunit 1	Rpn2	468.76	2	DKDPILR	XL:O-Aldehyde-H2O@574	1.90332	20.2	0.011	P43686	K70	26S protease regulatory subunit 6B	Rpt3	728.376	2	KEFLHAQEEVK	XL:O-Aldehyde@70	2.12632	26.9	0.0011
	505.871	5	5.755	Q99460	K574	26S proteasome non-ATPase regulatory subunit 1	Rpn2	468.763	2	DKDPILR	XL:O-Aldehyde-H2O@574	-3.6432	19.4	0.044	P43686	K70	26S protease regulatory subunit 6B	Rpt3	479.919	3	KEFLHAQEEVK	XL:O-Aldehyde-H2O@70	-3.18852	27	0.0012
	631.841	4	12.2685	Q99460	K574	26S proteasome non-ATPase regulatory subunit 1	Rpn2	468.762	2	DKDPILR	XL:O-Aldehyde-H2O@574	-2.57657	24.1	0.036	P43686	K70	26S protease regulatory subunit 6B	Rpt3	728.38	2	KEFLHAQEEVK	XL:O-Aldehyde@70	-2.81616	34.3	0.00035
	632.091	4	11.4181	Q99460	K574	26S proteasome non-ATPase regulatory subunit 1	Rpn2	468.762	2	DKDPILR	XL:O-Aldehyde-H2O@574	-1.29661	24.9	0.027	P43686	K70	26S protease regulatory subunit 6B	Rpt3	728.378	2	KEFLHAQEEVK	XL:O-Aldehyde@70	-1.16867	33.1	0.0012
	632.09	4	9.77398	Q99460	K574	26S proteasome non-ATPase regulatory subunit 1	Rpn2	468.763	2	DKDPILR	XL:O-Aldehyde-H2O@574	-3.42988	22.4	0.021	P43686	K70	26S protease regulatory subunit 6B	Rpt3	719.374	2	KEFLHAQEEVK	XL:O-Aldehyde-H2O@70	-2.13183	35.1	0.00024
	632.336	4	1.48083	Q99460	K574	26S proteasome non-ATPase regulatory subunit 1	Rpn2	468.762	2	DKDPILR	XL:O-Aldehyde-H2O@574	-0.86995	19.9	0.023	P43686	K70	26S protease regulatory subunit 6B	Rpt3	728.378	2	KEFLHAQEEVK	XL:O-Aldehyde@70	-0.894091	37	0.00015
	632.082	4	-2.79909	Q99460	K574	26S proteasome non-ATPase regulatory subunit 1	Rpn2	468.76	2	DKDPILR	XL:O-Aldehyde-H2O@574	2.54331	24.9	0.082	P43686	K70	26S protease regulatory subunit 6B	Rpt3	728.376	2	KEFLHAQEEVK	XL:O-Aldehyde@70	2.12632	31.6	0.0017
	632.087	4	5.80862	Q99460	K574	26S proteasome non-ATPase regulatory subunit 1	Rpn2	468.76	2	DKDPILR	XL:O-Aldehyde-H2O@574	1.26333	22.4	0.034	P43686	K70	26S protease regulatory subunit 6B	Rpt3	719.371	2	KEFLHAQEEVK	XL:O-Aldehyde-H2O@70	1.20441	33.6	2.1e-05
	632.09	4	10.3543	Q99460	K574	26S proteasome non-ATPase regulatory subunit 1	Rpn2	468.762	2	DKDPILR	XL:O-Aldehyde-H2O@574	-2.14992	21	0.021	P43686	K70	26S protease regulatory subunit 6B	Rpt3	728.379	2	KEFLHAQEEVK	XL:O-Aldehyde@70	-1.99242	34.7	0.00013
	632.085	4	1.55312	Q99460	K574	26S proteasome non-ATPase regulatory subunit 1	Rpn2	468.762	2	DKDPILR	XL:O-Aldehyde-H2O@574	-2.7899	25.8	0.033	P43686	K70	26S protease regulatory subunit 6B	Rpt3	728.38	2	KEFLHAQEEVK	XL:O-Aldehyde@70	-2.81616	28.9	0.0012
	631.84	4	10.4301	Q99460	K574	26S proteasome non-ATPase regulatory subunit 1	Rpn2	468.763	2	DKDPILR	XL:O-Aldehyde-H2O@574	-3.21655	22.9	0.016	P43686	K70	26S protease regulatory subunit 6B	Rpt3	728.38	2	KEFLHAQEEVK	XL:O-Aldehyde@70	-3.50262	31.7	0.0028
	631.841	4	12.6555	Q99460	K574	26S proteasome non-ATPase regulatory subunit 1	Rpn2	468.763	2	DKDPILR	XL:O-Aldehyde-H2O@574	-3.42988	23.2	0.029	P43686	K70	26S protease regulatory subunit 6B	Rpt3	728.38	2	KEFLHAQEEVK	XL:O-Aldehyde@70	-3.63991	31.4	0.0018
	631.835	4	3.17355	Q99460	K574	26S proteasome non-ATPase regulatory subunit 1	Rpn2	468.762	2	DKDPILR	XL:O-Aldehyde-H2O@574	-1.08328	26.7	0.067	P43686	K70	26S protease regulatory subunit 6B	Rpt3	728.378	2	KEFLHAQEEVK	XL:O-Aldehyde@70	-1.16867	27.6	0.0022
	632.337	4	4.38115	Q99460	K574	26S proteasome non-ATPase regulatory subunit 1	Rpn2	468.762	2	DKDPILR	XL:O-Aldehyde-H2O@574	-1.50993	26.6	0.023	P43686	K70	26S protease regulatory subunit 6B	Rpt3	728.379	2	KEFLHAQEEVK	XL:O-Aldehyde@70	-1.99242	27.6	0.00065
	632.087	4	5.51848	Q99460	K574	26S proteasome non-ATPase regulatory subunit 1	Rpn2	468.761	2	DKDPILR	XL:O-Aldehyde-H2O@574	-0.443294	20.7	0.13	P43686	K70	26S protease regulatory subunit 6B	Rpt3	728.378	2	KEFLHAQEEVK	XL:O-Aldehyde@70	-0.482217	33.1	0.00019
	631.839	4	9.36583	Q99460	K574	26S proteasome non-ATPase regulatory subunit 1	Rpn2	468.763	2	DKDPILR	XL:O-Aldehyde-H2O@574	-3.21655	22.5	0.06	P43686	K70	26S protease regulatory subunit 6B	Rpt3	728.379	2	KEFLHAQEEVK	XL:O-Aldehyde@70	-1.71784	30.5	0.00061
	632.086	4	4.26117	Q99460	K574	26S proteasome non-ATPase regulatory subunit 1	Rpn2	468.763	2	DKDPILR	XL:O-Aldehyde-H2O@574	-3.42988	25.2	0.018	P43686	K70	26S protease regulatory subunit 6B	Rpt3	728.38	2	KEFLHAQEEVK	XL:O-Aldehyde@70	-3.22804	27.6	0.00048
	631.835	4	2.78653	Q99460	K574	26S proteasome non-ATPase regulatory subunit 1	Rpn2	468.76	2	DKDPILR	XL:O-Aldehyde-H2O@574	3.1833	18.6	0.017	P43686	K70	26S protease regulatory subunit 6B	Rpt3	719.37	2	KEFLHAQEEVK	XL:O-Aldehyde-H2O@70	2.87254	30.6	0.0001
	631.838	4	7.33398	Q99460	K574	26S proteasome non-ATPase regulatory subunit 1	Rpn2	468.762	2	DKDPILR	XL:O-Aldehyde-H2O@574	-1.29661	20.6	0.039	P43686	K70	26S protease regulatory subunit 6B	Rpt3	719.373	2	KEFLHAQEEVK	XL:O-Aldehyde-H2O@70	-1.57579	28.2	0.00034
	631.835	4	2.78653	Q99460	K574	26S proteasome non-ATPase regulatory subunit 1	Rpn2	468.76	2	DKDPILR	XL:O-Aldehyde-H2O@574	2.11665	16.2	0.19	P43686	K70	26S protease regulatory subunit 6B	Rpt3	728.376	2	KEFLHAQEEVK	XL:O-Aldehyde@70	2.12632	19.3	0.077
	506.26	5	7.39225	Q99460	K720	26S proteasome non-ATPase regulatory subunit 1	Rpn2	488.909	3	VINDKHDDVMAK	XL:O-Aldehyde-H2O@720	2.04106	19.2	0.006	P62191	K98	26S protease regulatory subunit 4	Rpt2	456.742	2	SKVDDLR	XL:O-Aldehyde-H2O@98	2.62611	25.1	0.00024
	506.656	5	-3.42725	Q99460	K720	26S proteasome non-ATPase regulatory subunit 1	Rpn2	488.909	3	VINDKHDDVMAK	XL:O-Aldehyde-H2O@720	1.83652	16.6	0.048	P62191	K98	26S protease regulatory subunit 4	Rpt2	456.742	2	SKVDDLR	XL:O-Aldehyde-H2O@98	2.62611	22.4	0.0098
	632.823	4	6.05503	Q99460	K720	26S proteasome non-ATPase regulatory subunit 1	Rpn2	732.859	2	VINDKHDDVMAK	XL:O-Aldehyde-H2O@720	2.87722	45.5	1e-06	P62191	K98	26S protease regulatory subunit 4	Rpt2	456.741	2	SKVDDLR	XL:O-Aldehyde-H2O@98	3.06399	26.7	0.0029
	632.572	4	5.16266	Q99460	K720	26S proteasome non-ATPase regulatory subunit 1	Rpn2	732.859	2	VINDKHDDVMAK	XL:O-Aldehyde-H2O@720	3.15013	44.8	1.1e-06	P62191	K98	26S protease regulatory subunit 4	Rpt2	456.741	2	SKVDDLR	XL:O-Aldehyde-H2O@98	3.28293	24.6	0.01
	632.818	4	-1.48004	Q99460	K720	26S proteasome non-ATPase regulatory subunit 1	Rpn2	732.859	2	VINDKHDDVMAK	XL:O-Aldehyde-H2O@720	2.87722	37.2	5.4e-06	P62191	K98	26S protease regulatory subunit 4	Rpt2	456.741	2	SKVDDLR	XL:O-Aldehyde-H2O@98	3.28293	22.4	0.0095
	636.577	4	-0.593419	P43686	K66	26S protease regulatory subunit 6B	Rpt3	477.747	2	DEQKNLK	XL:O-Aldehyde-H2O@66	2.26438	26.6	0.065	P43686	K70	26S protease regulatory subunit 6B	Rpt3	728.376	2	KEFLHAQEEVK	XL:O-Aldehyde@70	2.12632	31.3	0.00057
	509.856	5	-0.783202	Q99460	K720	26S proteasome non-ATPase regulatory subunit 1	Rpn2	494.242	3	VINDKHDDVMAK	XL:O-Aldehyde-H2O@720;Oxidation@725	-1.34327	17.5	0.029	P62191	K98	26S protease regulatory subunit 4	Rpt2	456.743	2	SKVDDLR	XL:O-Aldehyde-H2O@98	-0.876966	24	0.006
	509.657	5	2.61152	Q99460	K720	26S proteasome non-ATPase regulatory subunit 1	Rpn2	494.243	3	VINDKHDDVMAK	XL:O-Aldehyde-H2O@720;Oxidation@725	-2.9619	14.2	0.18	P62191	K98	26S protease regulatory subunit 4	Rpt2	456.744	2	SKVDDLR	XL:O-Aldehyde-H2O@98	-2.40955	24.7	0.011
	636.812	4	-9.07075	Q99460	K720	26S proteasome non-ATPase regulatory subunit 1	Rpn2	749.867	2	VINDKHDDVMAK	XL:O-Aldehyde@720;Oxidation@725	-4.60313	29.9	1.2e-05	P62191	K98	26S protease regulatory subunit 4	Rpt2	456.744	2	SKVDDLR	XL:O-Aldehyde-H2O@98	-2.62849	25.6	0.012
	636.82	4	3.5047	Q99460	K720	26S proteasome non-ATPase regulatory subunit 1	Rpn2	749.865	2	VINDKHDDVMAK	XL:O-Aldehyde@720;Oxidation@725	-1.936	20.1	0.0003	P62191	K98	26S protease regulatory subunit 4	Rpt2	456.743	2	SKVDDLR	XL:O-Aldehyde-H2O@98	-0.876966	23.7	0.0025
	636.819	4	2.35275	Q99460	K720	26S proteasome non-ATPase regulatory subunit 1	Rpn2	749.865	2	VINDKHDDVMAK	XL:O-Aldehyde@720;Oxidation@725	-1.66928	11.8	0.078	P62191	K98	26S protease regulatory subunit 4	Rpt2	456.744	2	SKVDDLR	XL:O-Aldehyde-H2O@98	-1.75273	21.7	0.0048
	641.584	4	7.19538	Q15008	K346	26S proteasome non-ATPase regulatory subunit 6	Rpn7	497.264	2	LHCKIDK	Carbamidomethyl@345;XL:O-Aldehyde-H2O@346	-3.12754	17.2	0.018	Q15008	K371	26S proteasome non-ATPase regulatory subunit 6	Rpn7	709.361	2	NWQYQETIKK	XL:O-Aldehyde-H2O@371	-2.59524	26.1	0.00022
	641.33	4	2.50289	Q15008	K346	26S proteasome non-ATPase regulatory subunit 6	Rpn7	497.265	2	LHCKIDK	Carbamidomethyl@345;XL:O-Aldehyde-H2O@346	-3.52974	14.8	0.16	Q15008	K371	26S proteasome non-ATPase regulatory subunit 6	Rpn7	709.362	2	NWQYQETIKK	XL:O-Aldehyde-H2O@371	-3.58204	19.7	0.054
	641.351	4	5.15958	O00232	K207	26S proteasome non-ATPase regulatory subunit 12	Rpn5	449.274	2	TQIISKK	XL:O-Aldehyde-H2O@207	-0.58888	23.2	0.013	O00231	K288	26S proteasome non-ATPase regulatory subunit 11	Rpn6	766.394	2	QTEALKCVAQASK	XL:O-Aldehyde@288;Carbamidomethyl@289	-1.07924	26.2	0.00095
	641.35	4	4.1111	O00232	K207	26S proteasome non-ATPase regulatory subunit 12	Rpn5	449.275	2	TQIISKK	XL:O-Aldehyde-H2O@207	-1.70178	23	0.0042	O00231	K288	26S proteasome non-ATPase regulatory subunit 11	Rpn6	766.396	2	QTEALKCVAQASK	XL:O-Aldehyde@288;Carbamidomethyl@289	-3.81934	23	0.001
	641.347	4	-1.22664	O00232	K207	26S proteasome non-ATPase regulatory subunit 12	Rpn5	449.273	2	TQIISKK	XL:O-Aldehyde-H2O@207	2.0821	18.9	0.11	O00231	K288	26S proteasome non-ATPase regulatory subunit 11	Rpn6	766.391	2	QTEALKCVAQASK	XL:O-Aldehyde@288;Carbamidomethyl@289	1.79135	23.9	0.0016
	641.351	4	5.35021	O00232	K207	26S proteasome non-ATPase regulatory subunit 12	Rpn5	449.275	2	TQIISKK	XL:O-Aldehyde-H2O@207	-2.81469	21.4	0.0074	O00231	K288	26S proteasome non-ATPase regulatory subunit 11	Rpn6	766.395	2	QTEALKCVAQASK	XL:O-Aldehyde@288;Carbamidomethyl@289	-3.16693	19.6	0.0087
	641.597	4	13.3987	P25788	K192	Proteasome subunit alpha type-3	α7	491.286	2	DIVKEVAK	XL:O-Aldehyde-H2O@192	-3.05296	28.9	0.0014	P25788	K238	Proteasome subunit alpha type-3	α7	725.367	2	DIREEAEKYAK	XL:O-Aldehyde@238	-2.98006	24.5	0.012
	641.838	4	-1.82086	P25788	K192	Proteasome subunit alpha type-3	α7	491.285	2	DIVKEVAK	XL:O-Aldehyde-H2O@192	-1.22103	25	0.0032	P25788	K238	Proteasome subunit alpha type-3	α7	725.366	2	DIREEAEKYAK	XL:O-Aldehyde@238	-1.46359	26.6	0.00087
	641.589	4	0.535814	P25788	K192	Proteasome subunit alpha type-3	α7	491.283	2	DIVKEVAK	XL:O-Aldehyde-H2O@192	2.44284	27.8	0.0057	P25788	K238	Proteasome subunit alpha type-3	α7	725.363	2	DIREEAEKYAK	XL:O-Aldehyde@238	2.39654	22.7	0.0025
	641.841	4	2.65559	P25788	K192	Proteasome subunit alpha type-3	α7	491.286	2	DIVKEVAK	XL:O-Aldehyde-H2O@192	-3.2565	27.8	0.0039	P25788	K238	Proteasome subunit alpha type-3	α7	725.367	2	DIREEAEKYAK	XL:O-Aldehyde@238	-2.70434	21.8	0.022
	644.091	4	1.23721	O43242	K182	26S proteasome non-ATPase regulatory subunit 3	Rpn3	423.722	2	YKEAQK	XL:O-Aldehyde-H2O@182	-1.09572	20	0.56	O43242	K223	26S proteasome non-ATPase regulatory subunit 3	Rpn3	788.426	2	VYEFLDKLDVVR	XL:O-Aldehyde-H2O@223	-1.52334	50.2	5.3e-07
	644.342	4	1.35613	O43242	K182	26S proteasome non-ATPase regulatory subunit 3	Rpn3	423.722	2	YKEAQK	XL:O-Aldehyde-H2O@182	-1.80373	20.8	0.78	O43242	K223	26S proteasome non-ATPase regulatory subunit 3	Rpn3	788.427	2	VYEFLDKLDVVR	XL:O-Aldehyde-H2O@223	-2.66486	47.6	2.3e-08
	644.096	4	9.20967	O43242	K182	26S proteasome non-ATPase regulatory subunit 3	Rpn3	423.721	2	YKEAQK	XL:O-Aldehyde-H2O@182	-0.151703	21.7	0.74	O43242	K223	26S proteasome non-ATPase regulatory subunit 3	Rpn3	788.424	2	VYEFLDKLDVVR	XL:O-Aldehyde-H2O@223	0.506017	45.3	4.1e-07
	644.093	4	4.93871	O43242	K182	26S proteasome non-ATPase regulatory subunit 3	Rpn3	423.722	2	YKEAQK	XL:O-Aldehyde-H2O@182	-2.27573	20	0.95	O43242	K223	26S proteasome non-ATPase regulatory subunit 3	Rpn3	788.427	2	VYEFLDKLDVVR	XL:O-Aldehyde-H2O@223	-2.91853	46.9	4.3e-07
	644.091	4	0.857564	O43242	K182	26S proteasome non-ATPase regulatory subunit 3	Rpn3	423.723	2	YKEAQK	XL:O-Aldehyde-H2O@182	-2.74774	21.7	0.35	O43242	K223	26S proteasome non-ATPase regulatory subunit 3	Rpn3	788.428	2	VYEFLDKLDVVR	XL:O-Aldehyde-H2O@223	-4.06003	44.6	9.8e-07
	644.098	4	12.2468	O43242	K182	26S proteasome non-ATPase regulatory subunit 3	Rpn3	423.722	2	YKEAQK	XL:O-Aldehyde-H2O@182	-1.09572	18.2	0.57	O43242	K223	26S proteasome non-ATPase regulatory subunit 3	Rpn3	788.426	2	VYEFLDKLDVVR	XL:O-Aldehyde-H2O@223	-2.41119	39.9	1.4e-05
	517.268	5	-0.462327	O00487	K277	26S proteasome non-ATPase regulatory subunit 14	Rpn11	492.262	2	NVGKQDPK	XL:O-Aldehyde@277	-1.30754	18.7	0.014	P43686	K80	26S protease regulatory subunit 6B	Rpt3	489.254	3	EFLHAQEEVKR	XL:O-Aldehyde-H2O@80	-1.93675	24.1	0.027
	517.27	5	5.09427	O00487	K277	26S proteasome non-ATPase regulatory subunit 14	Rpn11	492.263	2	NVGKQDPK	XL:O-Aldehyde@277	-3.33897	14.7	0.35	P43686	K80	26S protease regulatory subunit 6B	Rpt3	489.254	3	EFLHAQEEVKR	XL:O-Aldehyde-H2O@80	-3.3675	21.5	0.06
	517.471	5	5.944	O00487	K277	26S proteasome non-ATPase regulatory subunit 14	Rpn11	492.263	2	NVGKQDPK	XL:O-Aldehyde@277	-3.33897	11.6	0.34	P43686	K80	26S protease regulatory subunit 6B	Rpt3	489.254	3	EFLHAQEEVKR	XL:O-Aldehyde-H2O@80	-3.1631	22.3	0.094
	646.33	4	-5.09162	O00487	K277	26S proteasome non-ATPase regulatory subunit 14	Rpn11	483.258	2	NVGKQDPK	XL:O-Aldehyde-H2O@277	-2.9508	18.5	0.011	P43686	K80	26S protease regulatory subunit 6B	Rpt3	742.383	2	EFLHAQEEVKR	XL:O-Aldehyde@80	-2.93276	39.8	1.7e-05
	646.333	4	0.961527	O00487	K277	26S proteasome non-ATPase regulatory subunit 14	Rpn11	483.257	2	NVGKQDPK	XL:O-Aldehyde-H2O@277	-2.12309	21.3	0.0079	P43686	K80	26S protease regulatory subunit 6B	Rpt3	742.383	2	EFLHAQEEVKR	XL:O-Aldehyde@80	-2.93276	34.2	3.2e-05
	646.333	4	0.488625	O00487	K277	26S proteasome non-ATPase regulatory subunit 14	Rpn11	483.255	2	NVGKQDPK	XL:O-Aldehyde-H2O@277	3.25709	20.9	0.0028	P43686	K80	26S protease regulatory subunit 6B	Rpt3	742.379	2	EFLHAQEEVKR	XL:O-Aldehyde@80	2.1859	32.7	0.00016
	646.335	4	2.94772	O00487	K277	26S proteasome non-ATPase regulatory subunit 14	Rpn11	492.262	2	NVGKQDPK	XL:O-Aldehyde@277	-1.51068	16.6	0.047	P43686	K80	26S protease regulatory subunit 6B	Rpt3	742.382	2	EFLHAQEEVKR	XL:O-Aldehyde@80	-1.85515	36.5	1.5e-05
	646.324	4	-13.5093	O00487	K277	26S proteasome non-ATPase regulatory subunit 14	Rpn11	483.254	2	NVGKQDPK	XL:O-Aldehyde-H2O@277	3.67095	23.8	0.0013	P43686	K80	26S protease regulatory subunit 6B	Rpt3	742.378	2	EFLHAQEEVKR	XL:O-Aldehyde@80	3.66763	28.5	6.7e-05
	646.588	4	6.1855	O00487	K277	26S proteasome non-ATPase regulatory subunit 14	Rpn11	483.258	2	NVGKQDPK	XL:O-Aldehyde-H2O@277	-3.15773	21.3	0.019	P43686	K80	26S protease regulatory subunit 6B	Rpt3	742.383	2	EFLHAQEEVKR	XL:O-Aldehyde@80	-3.47156	30.1	0.00013
	517.705	5	9.83939	P25786	K41	Proteasome subunit alpha type-1	α6	632.887	2	SKTHAVLVALK	XL:O-Aldehyde@41	-2.9821	29.2	5e-05	P25788	K230	Proteasome subunit alpha type-3	α7	593.835	2	HEIVPKDIR	XL:O-Aldehyde-H2O@230	-3.4014	26.5	0.00089
	517.701	5	2.16116	P25786	K41	Proteasome subunit alpha type-1	α6	632.886	2	SKTHAVLVALK	XL:O-Aldehyde@41	-1.24403	30	0.0002	P25788	K230	Proteasome subunit alpha type-3	α7	602.839	2	HEIVPKDIR	XL:O-Aldehyde@230	-1.3893	24.9	0.0018
	517.703	5	5.23246	P25786	K41	Proteasome subunit alpha type-1	α6	632.887	2	SKTHAVLVALK	XL:O-Aldehyde@41	-3.45611	31.3	2.4e-05	P25788	K230	Proteasome subunit alpha type-3	α7	602.84	2	HEIVPKDIR	XL:O-Aldehyde@230	-3.54575	23.4	9.5e-05
	517.901	5	1.59435	P25786	K41	Proteasome subunit alpha type-1	α6	632.885	2	SKTHAVLVALK	XL:O-Aldehyde@41	-0.928019	24.9	0.0002	P25788	K230	Proteasome subunit alpha type-3	α7	602.839	2	HEIVPKDIR	XL:O-Aldehyde@230	-1.22342	25.9	0.00072
	517.902	5	1.83051	P25786	K41	Proteasome subunit alpha type-1	α6	632.887	2	SKTHAVLVALK	XL:O-Aldehyde@41	-4.08814	27.6	6.5e-05	P25788	K230	Proteasome subunit alpha type-3	α7	396.226	3	HEIVPKDIR	XL:O-Aldehyde-H2O@230	-4.17546	22.1	0.016
	517.504	5	8.99156	P25786	K41	Proteasome subunit alpha type-1	α6	632.885	2	SKTHAVLVALK	XL:O-Aldehyde@41	0.336033	25	0.0011	P25788	K230	Proteasome subunit alpha type-3	α7	602.838	2	HEIVPKDIR	XL:O-Aldehyde@230	-0.394007	20.9	0.0024
	517.699	5	-1.02825	P25786	K41	Proteasome subunit alpha type-1	α6	632.884	2	SKTHAVLVALK	XL:O-Aldehyde@41	2.07411	19.8	0.0049	P25788	K230	Proteasome subunit alpha type-3	α7	396.223	3	HEIVPKDIR	XL:O-Aldehyde-H2O@230	1.88171	23.7	0.016
	517.902	5	2.77516	P25786	K41	Proteasome subunit alpha type-1	α6	632.886	2	SKTHAVLVALK	XL:O-Aldehyde@41	-2.50808	20.2	0.0011	P25788	K230	Proteasome subunit alpha type-3	α7	602.839	2	HEIVPKDIR	XL:O-Aldehyde@230	-2.38459	21.3	0.0022
	517.701	5	1.68866	P25786	K41	Proteasome subunit alpha type-1	α6	632.886	2	SKTHAVLVALK	XL:O-Aldehyde@41	-2.19207	20.2	0.0042	P25788	K230	Proteasome subunit alpha type-3	α7	602.839	2	HEIVPKDIR	XL:O-Aldehyde@230	-2.55047	20.9	0.00032
	646.877	4	5.66285	P25786	K41	Proteasome subunit alpha type-1	α6	623.878	2	SKTHAVLVALK	XL:O-Aldehyde-H2O@41	2.29263	47.2	9.1e-06	P25788	K230	Proteasome subunit alpha type-3	α7	593.831	2	HEIVPKDIR	XL:O-Aldehyde-H2O@230	2.99771	34.6	0.003
	646.875	4	3.01682	P25786	K41	Proteasome subunit alpha type-1	α6	623.88	2	SKTHAVLVALK	XL:O-Aldehyde-H2O@41	-0.913119	44	1.2e-05	P25788	K230	Proteasome subunit alpha type-3	α7	593.833	2	HEIVPKDIR	XL:O-Aldehyde-H2O@230	-1.54904	32.5	0.00057
	646.626	4	5.73515	P25786	K41	Proteasome subunit alpha type-1	α6	623.878	2	SKTHAVLVALK	XL:O-Aldehyde-H2O@41	1.97206	42.2	2.6e-06	P25788	K230	Proteasome subunit alpha type-3	α7	593.831	2	HEIVPKDIR	XL:O-Aldehyde-H2O@230	2.82931	30.4	0.001
	646.873	4	-0.574231	P25786	K41	Proteasome subunit alpha type-1	α6	623.879	2	SKTHAVLVALK	XL:O-Aldehyde-H2O@41	1.65148	41.7	9.6e-06	P25788	K230	Proteasome subunit alpha type-3	α7	593.831	2	HEIVPKDIR	XL:O-Aldehyde-H2O@230	2.15571	30.1	0.0011
	646.88	4	10.2934	P25786	K41	Proteasome subunit alpha type-1	α6	623.88	2	SKTHAVLVALK	XL:O-Aldehyde-H2O@41	-1.07341	40.7	8.2e-07	P25788	K230	Proteasome subunit alpha type-3	α7	593.834	2	HEIVPKDIR	XL:O-Aldehyde-H2O@230	-2.22262	27.5	0.00024
	646.63	4	12.3528	P25786	K41	Proteasome subunit alpha type-1	α6	623.881	2	SKTHAVLVALK	XL:O-Aldehyde-H2O@41	-3.15713	42.4	1.7e-06	P25788	K230	Proteasome subunit alpha type-3	α7	593.835	2	HEIVPKDIR	XL:O-Aldehyde-H2O@230	-3.73819	25.8	0.0002
	646.628	4	8.94944	P25786	K41	Proteasome subunit alpha type-1	α6	623.879	2	SKTHAVLVALK	XL:O-Aldehyde-H2O@41	0.369179	41.7	4.1e-05	P25788	K230	Proteasome subunit alpha type-3	α7	602.838	2	HEIVPKDIR	XL:O-Aldehyde@230	-0.394007	24.5	0.0011
	646.881	4	11.5219	P25786	K41	Proteasome subunit alpha type-1	α6	623.881	2	SKTHAVLVALK	XL:O-Aldehyde-H2O@41	-2.3557	39	2.7e-06	P25788	K230	Proteasome subunit alpha type-3	α7	593.835	2	HEIVPKDIR	XL:O-Aldehyde-H2O@230	-3.73819	27	0.00016
	646.876	4	4.52884	P25786	K41	Proteasome subunit alpha type-1	α6	623.881	2	SKTHAVLVALK	XL:O-Aldehyde-H2O@41	-3.15713	36.5	4.6e-06	P25788	K230	Proteasome subunit alpha type-3	α7	593.834	2	HEIVPKDIR	XL:O-Aldehyde-H2O@230	-2.72781	24.2	0.00032
	649.564	4	-2.71388	O43242	K89	26S proteasome non-ATPase regulatory subunit 3	Rpn3	462.25	2	AVSGKEPR	XL:O-Aldehyde-H2O@89	3.01062	24.5	0.00072	O43242	K503	26S proteasome non-ATPase regulatory subunit 3	Rpn3	760.845	2	SYNKDLESAEER	XL:O-Aldehyde-H2O@503	2.64149	44	1.5e-06
	649.816	4	-1.93592	O43242	K89	26S proteasome non-ATPase regulatory subunit 3	Rpn3	462.25	2	AVSGKEPR	XL:O-Aldehyde-H2O@89	3.01062	24.4	0.0039	O43242	K503	26S proteasome non-ATPase regulatory subunit 3	Rpn3	760.845	2	SYNKDLESAEER	XL:O-Aldehyde-H2O@503	2.90435	33.6	3.6e-06
	649.862	4	13.0938	P35998	K407	26S protease regulatory subunit 7	Rpt1	779.415	2	IATEKDFLEAVNK	XL:O-Aldehyde-H2O@407	-4.12033	46.6	3.2e-07	P35998	K418	26S protease regulatory subunit 7	Rpt1	444.765	2	VIKSYAK	XL:O-Aldehyde-H2O@418	-3.81423	27.6	0.0018
	649.86	4	9.61329	P35998	K407	26S protease regulatory subunit 7	Rpt1	779.411	2	IATEKDFLEAVNK	XL:O-Aldehyde-H2O@407	1.26834	45.3	7.6e-07	P35998	K418	26S protease regulatory subunit 7	Rpt1	444.762	2	VIKSYAK	XL:O-Aldehyde-H2O@418	1.80673	23.2	0.011
	650.112	4	11.0444	P35998	K407	26S protease regulatory subunit 7	Rpt1	779.413	2	IATEKDFLEAVNK	XL:O-Aldehyde-H2O@407	-1.93921	42.1	1.6e-07	P35998	K418	26S protease regulatory subunit 7	Rpt1	444.764	2	VIKSYAK	XL:O-Aldehyde-H2O@418	-0.891337	25.7	0.0054
	650.104	4	-1.17966	P35998	K407	26S protease regulatory subunit 7	Rpt1	779.409	2	IATEKDFLEAVNK	XL:O-Aldehyde-H2O@407	2.80796	40.5	1.2e-05	P35998	K418	26S protease regulatory subunit 7	Rpt1	444.762	2	VIKSYAK	XL:O-Aldehyde-H2O@418	2.93093	25.3	0.022
	649.861	4	11.8709	P35998	K407	26S protease regulatory subunit 7	Rpt1	779.413	2	IATEKDFLEAVNK	XL:O-Aldehyde-H2O@407	-2.45242	43.4	8.1e-07	P35998	K418	26S protease regulatory subunit 7	Rpt1	444.764	2	VIKSYAK	XL:O-Aldehyde-H2O@418	-2.01553	19.5	0.0068
	649.857	4	5.38026	P35998	K407	26S protease regulatory subunit 7	Rpt1	779.41	2	IATEKDFLEAVNK	XL:O-Aldehyde-H2O@407	1.78154	39.8	4.6e-06	P35998	K418	26S protease regulatory subunit 7	Rpt1	444.762	2	VIKSYAK	XL:O-Aldehyde-H2O@418	2.03157	17.1	0.026
	650.356	4	1.66494	P35998	K407	26S protease regulatory subunit 7	Rpt1	788.419	2	IATEKDFLEAVNK	XL:O-Aldehyde@407	-2.57363	27.4	0.00023	P35998	K418	26S protease regulatory subunit 7	Rpt1	444.764	2	VIKSYAK	XL:O-Aldehyde-H2O@418	-1.79069	24.8	0.0045
	650.353	4	-3.41077	P35998	K407	26S protease regulatory subunit 7	Rpt1	779.41	2	IATEKDFLEAVNK	XL:O-Aldehyde-H2O@407	2.03815	23.9	3.7e-05	P35998	K418	26S protease regulatory subunit 7	Rpt1	444.762	2	VIKSYAK	XL:O-Aldehyde-H2O@418	2.48125	23.4	0.06
	650.583	4	1.75238	Q99460	K319	26S proteasome non-ATPase regulatory subunit 1	Rpn2	819.917	2	TPEASPEPKDQTLK	XL:O-Aldehyde@319	-2.32662	23.2	0.0018	Q99460	K796	26S proteasome non-ATPase regulatory subunit 1	Rpn2	414.221	2	DLKMPK	XL:O-Aldehyde-H2O@796;Oxidation@797	-2.37964	18.1	0.026
	651.342	4	1.7372	O00232	K294	26S proteasome non-ATPase regulatory subunit 12	Rpn5	364.203	2	ISGDKK	XL:O-Aldehyde-H2O@294	-0.881863	18.6	0.31	O00232	K307	26S proteasome non-ATPase regulatory subunit 12	Rpn5	870.95	2	DLLKLFTTMELMR	XL:O-Aldehyde@307;Oxidation@312;Oxidation@315	-1.30163	29.4	1.4e-05
	651.342	4	1.08023	O00232	K294	26S proteasome non-ATPase regulatory subunit 12	Rpn5	364.204	2	ISGDKK	XL:O-Aldehyde-H2O@294	-1.70558	19.6	0.03	O00232	K307	26S proteasome non-ATPase regulatory subunit 12	Rpn5	870.951	2	DLLKLFTTMELMR	XL:O-Aldehyde@307;Oxidation@312;Oxidation@315	-2.22017	28	9.6e-05
	651.09	4	-1.38472	O00232	K294	26S proteasome non-ATPase regulatory subunit 12	Rpn5	364.204	2	ISGDKK	XL:O-Aldehyde-H2O@294	-1.98015	17.1	0.61	O00232	K307	26S proteasome non-ATPase regulatory subunit 12	Rpn5	870.951	2	DLLKLFTTMELMR	XL:O-Aldehyde@307;Oxidation@312;Oxidation@315	-1.7609	29.8	8.8e-05
	651.093	4	3.59135	O00232	K294	26S proteasome non-ATPase regulatory subunit 12	Rpn5	364.204	2	ISGDKK	XL:O-Aldehyde-H2O@294	-2.80386	18.3	0.039	O00232	K307	26S proteasome non-ATPase regulatory subunit 12	Rpn5	870.952	2	DLLKLFTTMELMR	XL:O-Aldehyde@307;Oxidation@312;Oxidation@315	-2.67943	27.8	0.00014
	651.091	4	1.43192	O00232	K294	26S proteasome non-ATPase regulatory subunit 12	Rpn5	364.204	2	ISGDKK	XL:O-Aldehyde-H2O@294	-3.62757	19.5	0.053	O00232	K307	26S proteasome non-ATPase regulatory subunit 12	Rpn5	870.952	2	DLLKLFTTMELMR	XL:O-Aldehyde@307;Oxidation@312;Oxidation@315	-3.25351	23.6	0.00013
	651.342	4	0.704825	O00232	K294	26S proteasome non-ATPase regulatory subunit 12	Rpn5	364.204	2	ISGDKK	XL:O-Aldehyde-H2O@294	-2.80386	14	0.045	O00232	K307	26S proteasome non-ATPase regulatory subunit 12	Rpn5	870.951	2	DLLKLFTTMELMR	XL:O-Aldehyde@307;Oxidation@312;Oxidation@315	-1.99053	24.2	0.00064
	651.098	4	3.35971	Q99460	K574	26S proteasome non-ATPase regulatory subunit 1	Rpn2	468.76	2	DKDPILR	XL:O-Aldehyde-H2O@574	2.96997	25.1	0.013	P51665	K180	26S proteasome non-ATPase regulatory subunit 7	Rpn8	757.394	2	DIKDTTVGTLSQR	XL:O-Aldehyde-H2O@180	2.86484	38.8	1.9e-05
	650.851	4	9.6296	Q99460	K574	26S proteasome non-ATPase regulatory subunit 1	Rpn2	468.762	2	DKDPILR	XL:O-Aldehyde-H2O@574	-2.36324	23.6	0.05	P51665	K180	26S proteasome non-ATPase regulatory subunit 7	Rpn8	757.398	2	DIKDTTVGTLSQR	XL:O-Aldehyde-H2O@180	-2.02032	38.8	2.6e-06
	651.095	4	-1.71022	Q99460	K574	26S proteasome non-ATPase regulatory subunit 1	Rpn2	468.76	2	DKDPILR	XL:O-Aldehyde-H2O@574	2.32998	24.5	0.035	P51665	K180	26S proteasome non-ATPase regulatory subunit 7	Rpn8	757.395	2	DIKDTTVGTLSQR	XL:O-Aldehyde-H2O@180	2.20468	37.2	7.2e-06
	650.853	4	12.2595	Q99460	K574	26S proteasome non-ATPase regulatory subunit 1	Rpn2	468.762	2	DKDPILR	XL:O-Aldehyde-H2O@574	-3.00322	22.7	0.036	P51665	K180	26S proteasome non-ATPase regulatory subunit 7	Rpn8	757.399	2	DIKDTTVGTLSQR	XL:O-Aldehyde-H2O@180	-2.68048	36.9	1.6e-05
	650.849	4	5.77873	Q99460	K574	26S proteasome non-ATPase regulatory subunit 1	Rpn2	468.76	2	DKDPILR	XL:O-Aldehyde-H2O@574	2.54331	22.9	0.017	P51665	K180	26S proteasome non-ATPase regulatory subunit 7	Rpn8	757.395	2	DIKDTTVGTLSQR	XL:O-Aldehyde-H2O@180	2.46874	36.4	1.5e-05
	651.096	4	-0.301904	Q99460	K574	26S proteasome non-ATPase regulatory subunit 1	Rpn2	468.76	2	DKDPILR	XL:O-Aldehyde-H2O@574	3.1833	22.4	0.037	P51665	K180	26S proteasome non-ATPase regulatory subunit 7	Rpn8	757.394	2	DIKDTTVGTLSQR	XL:O-Aldehyde-H2O@180	2.86484	35.2	1.1e-05
	651.099	4	4.67413	Q99460	K574	26S proteasome non-ATPase regulatory subunit 1	Rpn2	468.762	2	DKDPILR	XL:O-Aldehyde-H2O@574	-2.57657	23.7	0.042	P51665	K180	26S proteasome non-ATPase regulatory subunit 7	Rpn8	766.404	2	DIKDTTVGTLSQR	XL:O-Aldehyde@180	-3.06345	33.4	1.6e-05
	650.851	4	8.97214	Q99460	K574	26S proteasome non-ATPase regulatory subunit 1	Rpn2	468.762	2	DKDPILR	XL:O-Aldehyde-H2O@574	-1.50993	21.7	0.023	P51665	K180	26S proteasome non-ATPase regulatory subunit 7	Rpn8	757.398	2	DIKDTTVGTLSQR	XL:O-Aldehyde-H2O@180	-1.75626	35.2	2.1e-06
	651.096	4	0.730858	Q99460	K574	26S proteasome non-ATPase regulatory subunit 1	Rpn2	468.762	2	DKDPILR	XL:O-Aldehyde-H2O@574	-1.50993	23.7	0.037	P51665	K180	26S proteasome non-ATPase regulatory subunit 7	Rpn8	766.403	2	DIKDTTVGTLSQR	XL:O-Aldehyde@180	-1.36722	30.4	1.3e-05
	651.103	4	10.7768	Q99460	K574	26S proteasome non-ATPase regulatory subunit 1	Rpn2	468.762	2	DKDPILR	XL:O-Aldehyde-H2O@574	-1.08328	22.9	0.029	P51665	K180	26S proteasome non-ATPase regulatory subunit 7	Rpn8	757.397	2	DIKDTTVGTLSQR	XL:O-Aldehyde-H2O@180	-0.700016	30.3	0.00037
	651.098	4	3.54748	Q99460	K574	26S proteasome non-ATPase regulatory subunit 1	Rpn2	468.763	2	DKDPILR	XL:O-Aldehyde-H2O@574	-3.6432	21.9	0.041	P51665	K180	26S proteasome non-ATPase regulatory subunit 7	Rpn8	766.404	2	DIKDTTVGTLSQR	XL:O-Aldehyde@180	-3.32441	29	6.8e-05
	651.348	4	2.53802	Q99460	K574	26S proteasome non-ATPase regulatory subunit 1	Rpn2	468.762	2	DKDPILR	XL:O-Aldehyde-H2O@574	-1.93659	22.7	0.012	P51665	K180	26S proteasome non-ATPase regulatory subunit 7	Rpn8	766.404	2	DIKDTTVGTLSQR	XL:O-Aldehyde@180	-2.80249	28	5.4e-05
	651.35	4	4.32119	Q99460	K574	26S proteasome non-ATPase regulatory subunit 1	Rpn2	468.762	2	DKDPILR	XL:O-Aldehyde-H2O@574	-3.00322	19.9	0.018	P51665	K180	26S proteasome non-ATPase regulatory subunit 7	Rpn8	766.404	2	DIKDTTVGTLSQR	XL:O-Aldehyde@180	-2.93297	29.2	1.9e-05
	652.617	4	6.51095	O00232	K98	26S proteasome non-ATPase regulatory subunit 12	Rpn5	526.81	2	SQLKQAVAK	XL:O-Aldehyde-H2O@98	-3.27686	28.8	0.0003	P43686	K401;K404	26S protease regulatory subunit 6B	Rpt3	751.404	2	DFEKAYKTVIK	XL:O-Aldehyde-H2O@401;XL:O-Aldehyde-H2O@404	-4.80096	34.7	0.00022
	652.356	4	-8.22245	O00232	K98	26S proteasome non-ATPase regulatory subunit 12	Rpn5	526.81	2	SQLKQAVAK	XL:O-Aldehyde-H2O@98	-1.94812	29.9	0.0003	P43686	K401;K404	26S protease regulatory subunit 6B	Rpt3	751.402	2	DFEKAYKTVIK	XL:O-Aldehyde-H2O@401;XL:O-Aldehyde-H2O@404	-1.47386	32.7	0.00036
	654.063	4	5.33008	Q15008	K284	26S proteasome non-ATPase regulatory subunit 6	Rpn7	715.867	2	KDWLFAPHYR	XL:O-Aldehyde@284	-3.05702	22.5	0.0019	P60896	K66	26S proteasome complex subunit DSS1	SHFM1	533.73	2	HGYKMETS	XL:O-Aldehyde@66;Oxidation@67	-2.18879	10	0.0018
	656.633	4	-1.79449	P35998	K46	26S protease regulatory subunit 7	Rpt1	898.492	2	QIKQVEDDIQQLLK	XL:O-Aldehyde@46	1.82659	25.4	0.0021	P62191	K61	26S protease regulatory subunit 4	Rpt2	347.746	2	LKLLK	XL:O-Aldehyde-H2O@61	2.37301	15.3	0.1
	658.355	4	2.28062	P35998	K186	26S protease regulatory subunit 7	Rpt1	498.28	2	EQIEKLR	XL:O-Aldehyde-H2O@186	-1.3063	24	0.016	P35998	K340	26S protease regulatory subunit 7	Rpt1	742.394	2	KIEFSLPDLEGR	XL:O-Aldehyde-H2O@340	-0.809775	36.4	3.3e-06
	658.108	4	7.92353	P35998	K186	26S protease regulatory subunit 7	Rpt1	507.286	2	EQIEKLR	XL:O-Aldehyde@186	-2.89492	19.5	0.12	P35998	K340	26S protease regulatory subunit 7	Rpt1	742.395	2	KIEFSLPDLEGR	XL:O-Aldehyde-H2O@340	-2.96496	38.5	3e-06
	658.106	4	5.60138	P35998	K186	26S protease regulatory subunit 7	Rpt1	498.278	2	EQIEKLR	XL:O-Aldehyde-H2O@186	2.70752	20.5	0.19	P35998	K340	26S protease regulatory subunit 7	Rpt1	742.392	2	KIEFSLPDLEGR	XL:O-Aldehyde-H2O@340	2.01892	33.3	5e-05
	658.363	4	13.7013	P35998	K186	26S protease regulatory subunit 7	Rpt1	507.286	2	EQIEKLR	XL:O-Aldehyde@186	-3.09205	17.5	0.23	P35998	K340	26S protease regulatory subunit 7	Rpt1	742.395	2	KIEFSLPDLEGR	XL:O-Aldehyde-H2O@340	-2.96496	32.8	2.8e-05
	658.109	4	10.1528	P35998	K186	26S protease regulatory subunit 7	Rpt1	507.286	2	EQIEKLR	XL:O-Aldehyde@186	-2.50067	17.2	0.15	P35998	K340	26S protease regulatory subunit 7	Rpt1	751.4	2	KIEFSLPDLEGR	XL:O-Aldehyde@340	-2.55367	29.6	4.9e-05
	658.858	4	3.533	P35998	K186	26S protease regulatory subunit 7	Rpt1	498.281	2	EQIEKLR	XL:O-Aldehyde-H2O@186	-3.31319	15.6	0.17	P35998	K340	26S protease regulatory subunit 7	Rpt1	742.395	2	KIEFSLPDLEGR	XL:O-Aldehyde-H2O@340	-2.15677	30.1	2.7e-05
	658.108	4	8.75951	P35998	K186	26S protease regulatory subunit 7	Rpt1	498.281	2	EQIEKLR	XL:O-Aldehyde-H2O@186	-2.30974	19.6	0.082	P35998	K340	26S protease regulatory subunit 7	Rpt1	751.399	2	KIEFSLPDLEGR	XL:O-Aldehyde@340	-1.3559	25.5	0.00065
	658.361	4	11.0086	P35998	K186	26S protease regulatory subunit 7	Rpt1	498.281	2	EQIEKLR	XL:O-Aldehyde-H2O@186	-2.91181	18.1	0.077	P35998	K340	26S protease regulatory subunit 7	Rpt1	751.4	2	KIEFSLPDLEGR	XL:O-Aldehyde@340	-2.68675	26.9	5.1e-05
	658.608	4	5.73792	P35998	K186	26S protease regulatory subunit 7	Rpt1	498.281	2	EQIEKLR	XL:O-Aldehyde-H2O@186	-2.91181	15.6	0.16	P35998	K340	26S protease regulatory subunit 7	Rpt1	751.401	2	KIEFSLPDLEGR	XL:O-Aldehyde@340	-3.48526	27	0.00014
	658.356	4	3.02343	P35998	K186	26S protease regulatory subunit 7	Rpt1	507.286	2	EQIEKLR	XL:O-Aldehyde@186	-2.69779	18.4	0.17	P35998	K340	26S protease regulatory subunit 7	Rpt1	751.4	2	KIEFSLPDLEGR	XL:O-Aldehyde@340	-2.02133	24.1	0.0027
	658.356	4	3.30198	P35998	K186	26S protease regulatory subunit 7	Rpt1	507.286	2	EQIEKLR	XL:O-Aldehyde@186	-2.89492	17	0.21	P35998	K340	26S protease regulatory subunit 7	Rpt1	751.402	2	KIEFSLPDLEGR	XL:O-Aldehyde@340	-4.41684	23.3	0.0015
	658.606	4	2.86064	P35998	K186	26S protease regulatory subunit 7	Rpt1	507.287	2	EQIEKLR	XL:O-Aldehyde@186	-3.28917	17.4	0.19	P35998	K340	26S protease regulatory subunit 7	Rpt1	751.4	2	KIEFSLPDLEGR	XL:O-Aldehyde@340	-2.42058	21.7	0.0013
	658.863	4	1.95358	P62333	K379;K383	26S protease regulatory subunit 10B	Rpt4	749.415	2	KLESKLDYKPV	XL:O-Aldehyde@379&XL:O-Aldehyde-H2O@383|XL:O-Aldehyde-H2O@379&XL:O-Aldehyde@383	-2.26854	21.2	0.0017	P25788	K174	Proteasome subunit alpha type-3	α7	549.297	2	QAAKTEIEK	XL:O-Aldehyde-H2O@174	-3.46599	21.9	0.0038
	658.347	4	5.32245	P62191	K429	26S protease regulatory subunit 4	Rpt2	487.272	2	ENVLYKK	XL:O-Aldehyde-H2O@429	-1.04101	10.7	0.75	P62195	K314	26S protease regulatory subunit 8	Rpt6	762.89	2	KIEFPPPNEEAR	XL:O-Aldehyde@314	-2.25376	20.3	0.0071
	658.597	4	3.85935	P62191	K429	26S protease regulatory subunit 4	Rpt2	496.279	2	ENVLYKK	XL:O-Aldehyde@429	-4.28168	14.5	0.078	P62195	K314	26S protease regulatory subunit 8	Rpt6	762.892	2	KIEFPPPNEEAR	XL:O-Aldehyde@314	-4.48212	15.4	0.16
	528.877	5	-2.57876	P43686	K80	26S protease regulatory subunit 6B	Rpt3	489.251	3	EFLHAQEEVKR	XL:O-Aldehyde-H2O@80	2.7643	24.8	0.0063	P62195	K55	26S protease regulatory subunit 8	Rpt6	512.281	2	NELNAKVR	XL:O-Aldehyde-H2O@55	2.97318	30.7	0.00054
	528.881	5	5.16813	P43686	K80	26S protease regulatory subunit 6B	Rpt3	489.254	3	EFLHAQEEVKR	XL:O-Aldehyde-H2O@80	-3.3675	26.1	0.011	P62195	K55	26S protease regulatory subunit 8	Rpt6	512.284	2	NELNAKVR	XL:O-Aldehyde-H2O@55	-2.68776	28.5	0.0027
	528.88	5	2.2775	P43686	K80	26S protease regulatory subunit 6B	Rpt3	489.254	3	EFLHAQEEVKR	XL:O-Aldehyde-H2O@80	-2.75432	23.7	0.039	P62195	K55	26S protease regulatory subunit 8	Rpt6	512.284	2	NELNAKVR	XL:O-Aldehyde-H2O@55	-2.29735	30.2	0.0012
	529.08	5	1.26031	P43686	K80	26S protease regulatory subunit 6B	Rpt3	489.254	3	EFLHAQEEVKR	XL:O-Aldehyde-H2O@80	-2.95871	25.8	0.0061	P62195	K55	26S protease regulatory subunit 8	Rpt6	512.284	2	NELNAKVR	XL:O-Aldehyde-H2O@55	-2.88296	26.5	0.0027
	528.879	5	1.23687	P43686	K80	26S protease regulatory subunit 6B	Rpt3	489.253	3	EFLHAQEEVKR	XL:O-Aldehyde-H2O@80	-1.11918	21.2	0.13	P62195	K55	26S protease regulatory subunit 8	Rpt6	512.283	2	NELNAKVR	XL:O-Aldehyde-H2O@55	-1.12613	30.6	0.00056
	529.08	5	2.64729	P43686	K80	26S protease regulatory subunit 6B	Rpt3	489.254	3	EFLHAQEEVKR	XL:O-Aldehyde-H2O@80	-2.95871	22.4	0.071	P62195	K55	26S protease regulatory subunit 8	Rpt6	512.284	2	NELNAKVR	XL:O-Aldehyde-H2O@55	-2.68776	29	0.00078
	529.08	5	1.72264	P43686	K80	26S protease regulatory subunit 6B	Rpt3	489.253	3	EFLHAQEEVKR	XL:O-Aldehyde-H2O@80	-1.32357	19.1	0.22	P62195	K55	26S protease regulatory subunit 8	Rpt6	512.283	2	NELNAKVR	XL:O-Aldehyde-H2O@55	-0.930922	27	0.001
	660.847	4	1.08003	P43686	K80	26S protease regulatory subunit 6B	Rpt3	742.382	2	EFLHAQEEVKR	XL:O-Aldehyde@80	-1.58575	38	1e-05	P62195	K55	26S protease regulatory subunit 8	Rpt6	512.283	2	NELNAKVR	XL:O-Aldehyde-H2O@55	-0.930922	31.3	0.00072
	661.101	4	5.91171	P43686	K80	26S protease regulatory subunit 6B	Rpt3	733.376	2	EFLHAQEEVKR	XL:O-Aldehyde-H2O@80	-1.58115	34.5	3.5e-05	P62195	K55	26S protease regulatory subunit 8	Rpt6	512.284	2	NELNAKVR	XL:O-Aldehyde-H2O@55	-2.68776	30.9	0.00044
	660.852	4	9.59004	P43686	K80	26S protease regulatory subunit 6B	Rpt3	742.383	2	EFLHAQEEVKR	XL:O-Aldehyde@80	-3.06746	34.5	1.1e-05	P62195	K55	26S protease regulatory subunit 8	Rpt6	512.284	2	NELNAKVR	XL:O-Aldehyde-H2O@55	-2.10215	30.9	0.00044
	660.845	4	-1.69497	P43686	K80	26S protease regulatory subunit 6B	Rpt3	742.378	2	EFLHAQEEVKR	XL:O-Aldehyde@80	2.99412	34.8	1.4e-05	P62195	K55	26S protease regulatory subunit 8	Rpt6	512.281	2	NELNAKVR	XL:O-Aldehyde-H2O@55	3.16839	30.2	0.0007
	660.849	4	3.57753	P43686	K80	26S protease regulatory subunit 6B	Rpt3	742.383	2	EFLHAQEEVKR	XL:O-Aldehyde@80	-3.20216	31.2	0.00031	P62195	K55	26S protease regulatory subunit 8	Rpt6	512.284	2	NELNAKVR	XL:O-Aldehyde-H2O@55	-2.29735	31.5	0.00085
	661.097	4	0.178881	P43686	K80	26S protease regulatory subunit 6B	Rpt3	742.382	2	EFLHAQEEVKR	XL:O-Aldehyde@80	-1.58575	27.8	0.00011	P62195	K55	26S protease regulatory subunit 8	Rpt6	512.284	2	NELNAKVR	XL:O-Aldehyde-H2O@55	-1.90694	31.2	0.00091
	660.864	4	-1.79382	P43686	K404	26S protease regulatory subunit 6B	Rpt3	451.769	2	AYKTVIK	XL:O-Aldehyde-H2O@404	3.38358	29	0.014	P60900	K181;K182	Proteasome subunit alpha type-6	α1	562.296	3	QTESTSFLEKKVK	XL:O-Aldehyde-H2O@181;XL:O-Aldehyde-H2O@182	2.89416	20.4	0.1
	660.858	4	-10.0261	P43686	K404	26S protease regulatory subunit 6B	Rpt3	451.772	2	AYKTVIK	XL:O-Aldehyde-H2O@404	-1.7075	26.8	0.013	P60900	K181;K182	Proteasome subunit alpha type-6	α1	562.299	3	QTESTSFLEKKVK	XL:O-Aldehyde-H2O@181;XL:O-Aldehyde-H2O@182	-2.08541	18.1	0.27
	528.905	5	-1.45528	P35998	K116	26S protease regulatory subunit 7	Rpt1	661.378	2	YIINVKQFAK	XL:O-Aldehyde@116	2.36348	22.8	0.005	P62195	K88	26S protease regulatory subunit 8	Rpt6	602.357	2	VLVKVHPEGK	XL:O-Aldehyde@88	2.54125	21.8	0.017
	529.105	5	-2.58657	P35998	K116	26S protease regulatory subunit 7	Rpt1	661.378	2	YIINVKQFAK	XL:O-Aldehyde@116	2.36348	18.7	0.057	P62195	K88	26S protease regulatory subunit 8	Rpt6	602.357	2	VLVKVHPEGK	XL:O-Aldehyde@88	2.54125	25.8	0.00059
	661.133	4	2.06458	P35998	K116	26S protease regulatory subunit 7	Rpt1	652.37	2	YIINVKQFAK	XL:O-Aldehyde-H2O@116	5.48891	27	0.00072	P62195	K88	26S protease regulatory subunit 8	Rpt6	593.355	2	VLVKVHPEGK	XL:O-Aldehyde-H2O@88	-2.95204	26.5	0.00097
	663.107	4	3.29585	Q9UNM6	K105	26S proteasome non-ATPase regulatory subunit 13	Rpn9	714.877	2	VKSSDEAVILCK	XL:O-Aldehyde-H2O@105;Carbamidomethyl@114	-4.77752	24.1	0.00042	P62333	K34	26S protease regulatory subunit 10B	Rpt4	534.802	2	EQLKELTK	XL:O-Aldehyde-H2O@34	-3.71289	16.9	0.0087
	664.346	4	0.839158	P35998	K422	26S protease regulatory subunit 7	Rpt1	604.311	2	SYAKFSATPR	XL:O-Aldehyde-H2O@422	-2.58499	35.3	4.1e-05	P62191	K350	26S protease regulatory subunit 4	Rpt2	648.349	2	KIEFPLPDEK	XL:O-Aldehyde-H2O@350	-2.57781	32.9	0.00013
	664.598	4	2.24229	P35998	K422	26S protease regulatory subunit 7	Rpt1	604.31	2	SYAKFSATPR	XL:O-Aldehyde-H2O@422	-1.26117	34.2	2.9e-05	P62191	K350	26S protease regulatory subunit 4	Rpt2	648.349	2	KIEFPLPDEK	XL:O-Aldehyde-H2O@350	-1.65238	33.3	1.6e-05
	664.347	4	2.40336	P35998	K422	26S protease regulatory subunit 7	Rpt1	604.309	2	SYAKFSATPR	XL:O-Aldehyde-H2O@422	-0.102824	32.1	0.00013	P62191	K350	26S protease regulatory subunit 4	Rpt2	648.348	2	KIEFPLPDEK	XL:O-Aldehyde-H2O@350	0.0442354	32	3.8e-05
	664.345	4	-1.00108	P35998	K422	26S protease regulatory subunit 7	Rpt1	604.307	2	SYAKFSATPR	XL:O-Aldehyde-H2O@422	3.37223	33.6	3.4e-05	P62191	K350	26S protease regulatory subunit 4	Rpt2	648.346	2	KIEFPLPDEK	XL:O-Aldehyde-H2O@350	2.20358	29.3	8.4e-05
	664.597	4	0.494716	P35998	K422	26S protease regulatory subunit 7	Rpt1	604.311	2	SYAKFSATPR	XL:O-Aldehyde-H2O@422	-3.41238	34.2	2.5e-05	P62191	K350	26S protease regulatory subunit 4	Rpt2	648.349	2	KIEFPLPDEK	XL:O-Aldehyde-H2O@350	-2.42357	25.8	0.00099
	669.582	4	-2.60475	P62195	K397	26S protease regulatory subunit 8	Rpt6	566.27	2	DSEKNMSIK	XL:O-Aldehyde-H2O@397	2.23175	36	4.7e-05	P25787	K171	Proteasome subunit alpha type-2	α2	696.86	2	NYVNGKTFLEK	XL:O-Aldehyde-H2O@171	2.20209	35.5	3.5e-05
	670.117	4	-2.68909	P51665	K279	26S proteasome non-ATPase regulatory subunit 7	Rpn8	937.532	2	SVVALHNLINNKIANR	XL:O-Aldehyde@279	2.09736	39.4	1.3e-06	P51665	K287	26S proteasome non-ATPase regulatory subunit 7	Rpn8	335.673	2	DAEKK	XL:O-Aldehyde-H2O@287	2.24685	14.7	0.083
	537.089	5	0.624229	Q99460	K574	26S proteasome non-ATPase regulatory subunit 1	Rpn2	468.762	2	DKDPILR	XL:O-Aldehyde-H2O@574	-1.29661	21.5	0.025	P43686	K70	26S protease regulatory subunit 6B	Rpt3	531.951	3	KEFLHAQEEVKR	XL:O-Aldehyde-H2O@70	-0.0499174	26.8	0.00038
	537.095	5	11.8958	Q99460	K574	26S proteasome non-ATPase regulatory subunit 1	Rpn2	468.763	2	DKDPILR	XL:O-Aldehyde-H2O@574	-3.21655	18.6	0.064	P43686	K70	26S protease regulatory subunit 6B	Rpt3	531.952	3	KEFLHAQEEVKR	XL:O-Aldehyde-H2O@70	-2.11777	28.1	0.00022
	537.088	5	-1.99442	Q99460	K574	26S proteasome non-ATPase regulatory subunit 1	Rpn2	468.76	2	DKDPILR	XL:O-Aldehyde-H2O@574	2.54331	23.3	0.051	P43686	K70	26S protease regulatory subunit 6B	Rpt3	531.951	3	KEFLHAQEEVKR	XL:O-Aldehyde-H2O@70	-0.0499174	22.4	0.00028
	536.894	5	11.0794	Q99460	K574	26S proteasome non-ATPase regulatory subunit 1	Rpn2	468.762	2	DKDPILR	XL:O-Aldehyde-H2O@574	-2.36324	21.7	0.032	P43686	K70	26S protease regulatory subunit 6B	Rpt3	531.952	3	KEFLHAQEEVKR	XL:O-Aldehyde-H2O@70	-2.86972	23.7	0.002
	537.29	5	1.2166	Q99460	K574	26S proteasome non-ATPase regulatory subunit 1	Rpn2	468.762	2	DKDPILR	XL:O-Aldehyde-H2O@574	-1.50993	20.3	0.13	P43686	K70	26S protease regulatory subunit 6B	Rpt3	531.952	3	KEFLHAQEEVKR	XL:O-Aldehyde-H2O@70	-1.36583	24.5	0.002
	671.363	4	4.93181	Q99460	K574	26S proteasome non-ATPase regulatory subunit 1	Rpn2	468.762	2	DKDPILR	XL:O-Aldehyde-H2O@574	-3.00322	22.8	0.038	P43686	K70	26S protease regulatory subunit 6B	Rpt3	797.424	2	KEFLHAQEEVKR	XL:O-Aldehyde-H2O@70	-1.85355	48.6	2.2e-06
	671.11	4	1.99544	Q99460	K574	26S proteasome non-ATPase regulatory subunit 1	Rpn2	468.762	2	DKDPILR	XL:O-Aldehyde-H2O@574	-1.72326	23.7	0.045	P43686	K70	26S protease regulatory subunit 6B	Rpt3	806.43	2	KEFLHAQEEVKR	XL:O-Aldehyde@70	-2.59876	21	0.0067
	671.361	4	1.47194	Q99460	K574	26S proteasome non-ATPase regulatory subunit 1	Rpn2	468.762	2	DKDPILR	XL:O-Aldehyde-H2O@574	-1.93659	19.9	0.0067	P43686	K70	26S protease regulatory subunit 6B	Rpt3	806.429	2	KEFLHAQEEVKR	XL:O-Aldehyde@70	-1.73074	18.6	0.036
	671.864	4	-0.795463	O00487	K273	26S proteasome non-ATPase regulatory subunit 14	Rpn11	754.912	2	MTPEQLAIKNVGK	XL:O-Aldehyde-H2O@273	-1.19023	38.8	4.7e-07	P62195	K55	26S protease regulatory subunit 8	Rpt6	512.283	2	NELNAKVR	XL:O-Aldehyde-H2O@55	-1.12613	34.7	0.0011
	671.868	4	4.66339	O00487	K273	26S proteasome non-ATPase regulatory subunit 14	Rpn11	754.913	2	MTPEQLAIKNVGK	XL:O-Aldehyde-H2O@273	-3.17722	40.2	9.8e-07	P62195	K55	26S protease regulatory subunit 8	Rpt6	512.284	2	NELNAKVR	XL:O-Aldehyde-H2O@55	-2.68776	33.3	0.00088
	671.612	4	-2.63959	O00487	K273	26S proteasome non-ATPase regulatory subunit 14	Rpn11	754.91	2	MTPEQLAIKNVGK	XL:O-Aldehyde-H2O@273	1.32662	41.1	1.1e-06	P62195	K55	26S protease regulatory subunit 8	Rpt6	512.282	2	NELNAKVR	XL:O-Aldehyde-H2O@55	1.60674	31.9	0.0018
	672.117	4	1.77486	O00487	K273	26S proteasome non-ATPase regulatory subunit 14	Rpn11	754.911	2	MTPEQLAIKNVGK	XL:O-Aldehyde-H2O@273	-0.130508	40.2	3.6e-07	P62195	K55	26S protease regulatory subunit 8	Rpt6	512.283	2	NELNAKVR	XL:O-Aldehyde-H2O@55	0.0451003	32.6	0.00041
	671.614	4	0.909987	O00487	K273	26S proteasome non-ATPase regulatory subunit 14	Rpn11	754.912	2	MTPEQLAIKNVGK	XL:O-Aldehyde-H2O@273	-1.85256	39.4	2.4e-07	P62195	K55	26S protease regulatory subunit 8	Rpt6	512.284	2	NELNAKVR	XL:O-Aldehyde-H2O@55	-1.71174	32.4	0.00095
	671.869	4	6.21006	O00487	K273	26S proteasome non-ATPase regulatory subunit 14	Rpn11	754.913	2	MTPEQLAIKNVGK	XL:O-Aldehyde-H2O@273	-3.04475	39.9	1.3e-06	P62195	K55	26S protease regulatory subunit 8	Rpt6	512.284	2	NELNAKVR	XL:O-Aldehyde-H2O@55	-3.46857	31.9	0.0004
	671.358	4	-7.12552	O00487	K273	26S proteasome non-ATPase regulatory subunit 14	Rpn11	754.912	2	MTPEQLAIKNVGK	XL:O-Aldehyde-H2O@273	-1.7201	36.8	4.9e-05	P62195	K55	26S protease regulatory subunit 8	Rpt6	512.283	2	NELNAKVR	XL:O-Aldehyde-H2O@55	-1.32133	32.8	0.00097
	671.863	4	-2.979	O00487	K273	26S proteasome non-ATPase regulatory subunit 14	Rpn11	754.909	2	MTPEQLAIKNVGK	XL:O-Aldehyde-H2O@273	1.85649	37.6	1.2e-06	P62195	K55	26S protease regulatory subunit 8	Rpt6	512.282	2	NELNAKVR	XL:O-Aldehyde-H2O@55	2.19236	30.5	0.0029
	671.617	4	4.82363	O00487	K273	26S proteasome non-ATPase regulatory subunit 14	Rpn11	754.913	2	MTPEQLAIKNVGK	XL:O-Aldehyde-H2O@273	-3.70708	35.8	1.3e-05	P62195	K55	26S protease regulatory subunit 8	Rpt6	512.284	2	NELNAKVR	XL:O-Aldehyde-H2O@55	-3.27337	31.2	0.00017
	671.615	4	1.001	O00487	K273	26S proteasome non-ATPase regulatory subunit 14	Rpn11	754.913	2	MTPEQLAIKNVGK	XL:O-Aldehyde-H2O@273	-2.77982	34.2	1.7e-06	P62195	K55	26S protease regulatory subunit 8	Rpt6	512.284	2	NELNAKVR	XL:O-Aldehyde-H2O@55	-2.10215	29.7	0.0011
	673.584	4	3.02169	P62195	K397	26S protease regulatory subunit 8	Rpt6	574.271	2	DSEKNMSIK	XL:O-Aldehyde-H2O@397;Oxidation@399	-3.44596	29.7	0.00023	P25787	K171	Proteasome subunit alpha type-2	α2	696.864	2	NYVNGKTFLEK	XL:O-Aldehyde-H2O@171	-2.82042	32.7	7.2e-05
	673.583	4	1.93271	P62195	K397	26S protease regulatory subunit 8	Rpt6	574.269	2	DSEKNMSIK	XL:O-Aldehyde-H2O@397;Oxidation@399	-0.137413	24.9	0.0085	P25787	K171	Proteasome subunit alpha type-2	α2	705.867	2	NYVNGKTFLEK	XL:O-Aldehyde@171	-0.2594	17.5	0.024
	675.866	4	4.43947	O00487	K273	26S proteasome non-ATPase regulatory subunit 14	Rpn11	762.91	2	MTPEQLAIKNVGK	Oxidation@265;XL:O-Aldehyde-H2O@273	-2.93771	37.5	3e-06	P62195	K55	26S protease regulatory subunit 8	Rpt6	512.284	2	NELNAKVR	XL:O-Aldehyde-H2O@55	-3.27337	29.5	0.001
	675.614	4	1.43203	O00487	K273	26S proteasome non-ATPase regulatory subunit 14	Rpn11	762.909	2	MTPEQLAIKNVGK	Oxidation@265;XL:O-Aldehyde-H2O@273	-1.62694	33.8	7.5e-06	P62195	K55	26S protease regulatory subunit 8	Rpt6	512.283	2	NELNAKVR	XL:O-Aldehyde-H2O@55	-0.930922	31.8	0.0014
	675.865	4	1.99754	O00487	K273	26S proteasome non-ATPase regulatory subunit 14	Rpn11	762.909	2	MTPEQLAIKNVGK	Oxidation@265;XL:O-Aldehyde-H2O@273	-1.10263	34.7	5e-06	P62195	K55	26S protease regulatory subunit 8	Rpt6	512.283	2	NELNAKVR	XL:O-Aldehyde-H2O@55	-1.12613	29.8	0.0011
	675.866	4	3.98726	O00487	K273	26S proteasome non-ATPase regulatory subunit 14	Rpn11	762.911	2	MTPEQLAIKNVGK	Oxidation@265;XL:O-Aldehyde-H2O@273	-3.46201	36.7	1.4e-05	P62195	K55	26S protease regulatory subunit 8	Rpt6	512.284	2	NELNAKVR	XL:O-Aldehyde-H2O@55	-2.68776	27.7	0.0019
	675.611	4	-2.54888	O00487	K273	26S proteasome non-ATPase regulatory subunit 14	Rpn11	762.907	2	MTPEQLAIKNVGK	Oxidation@265;XL:O-Aldehyde-H2O@273	1.65	34.2	2.3e-05	P62195	K55	26S protease regulatory subunit 8	Rpt6	512.282	2	NELNAKVR	XL:O-Aldehyde-H2O@55	2.19236	29.6	0.00082
	675.615	4	3.60344	O00487	K273	26S proteasome non-ATPase regulatory subunit 14	Rpn11	762.911	2	MTPEQLAIKNVGK	Oxidation@265;XL:O-Aldehyde-H2O@273	-3.33094	30.6	4.1e-05	P62195	K55	26S protease regulatory subunit 8	Rpt6	512.284	2	NELNAKVR	XL:O-Aldehyde-H2O@55	-2.88296	31	0.0016
	675.616	4	4.59867	O00487	K273	26S proteasome non-ATPase regulatory subunit 14	Rpn11	762.911	2	MTPEQLAIKNVGK	Oxidation@265;XL:O-Aldehyde-H2O@273	-3.46201	29.7	4.5e-05	P62195	K55	26S protease regulatory subunit 8	Rpt6	512.284	2	NELNAKVR	XL:O-Aldehyde-H2O@55	-3.07817	29.8	0.00076
	675.357	4	-6.73665	O00487	K273	26S proteasome non-ATPase regulatory subunit 14	Rpn11	771.911	2	MTPEQLAIKNVGK	Oxidation@265;XL:O-Aldehyde@273	2.64427	22.5	0.0011	P62195	K55	26S protease regulatory subunit 8	Rpt6	512.281	2	NELNAKVR	XL:O-Aldehyde-H2O@55	2.97318	28.5	0.00075
	541.319	5	-1.89236	O00232	K98	26S proteasome non-ATPase regulatory subunit 12	Rpn5	526.807	2	SQLKQAVAK	XL:O-Aldehyde-H2O@98	2.4178	37.6	0.0016	P62333	K314	26S protease regulatory subunit 10B	Rpt4	500.303	3	LDILKIHAGPITK	XL:O-Aldehyde-H2O@314	2.1518	24.9	0.001
	680.603	4	4.55005	P43686	K401	26S protease regulatory subunit 6B	Rpt3	490.741	2	DFEKAYK	XL:O-Aldehyde-H2O@401	-3.41229	30.8	0.00064	P60900	K181;K182	Proteasome subunit alpha type-6	α1	562.3	3	QTESTSFLEKKVK	XL:O-Aldehyde-H2O@181;XL:O-Aldehyde-H2O@182	-4.04165	24.2	0.11
	680.351	4	1.74332	P43686	K401	26S protease regulatory subunit 6B	Rpt3	490.741	2	DFEKAYK	XL:O-Aldehyde-H2O@401	-2.80097	25.5	0.0021	P60900	K181;K182	Proteasome subunit alpha type-6	α1	562.3	3	QTESTSFLEKKVK	XL:O-Aldehyde-H2O@181;XL:O-Aldehyde-H2O@182	-3.50813	24.4	0.04
	680.349	4	-0.0535666	P43686	K401	26S protease regulatory subunit 6B	Rpt3	490.738	2	DFEKAYK	XL:O-Aldehyde-H2O@401	2.9047	24.8	0.0033	P60900	K181;K182	Proteasome subunit alpha type-6	α1	562.296	3	QTESTSFLEKKVK	XL:O-Aldehyde-H2O@181;XL:O-Aldehyde-H2O@182	2.71632	24.6	0.024
	680.602	4	1.7659	P43686	K401	26S protease regulatory subunit 6B	Rpt3	490.74	2	DFEKAYK	XL:O-Aldehyde-H2O@401	-1.17079	24.1	0.0045	P60900	K181;K182	Proteasome subunit alpha type-6	α1	562.299	3	QTESTSFLEKKVK	XL:O-Aldehyde-H2O@181;XL:O-Aldehyde-H2O@182	-1.1962	22.1	0.13
	680.352	4	3.54021	P43686	K401	26S protease regulatory subunit 6B	Rpt3	490.741	2	DFEKAYK	XL:O-Aldehyde-H2O@401	-1.78211	25	0.0061	P60900	K181;K182	Proteasome subunit alpha type-6	α1	562.299	3	QTESTSFLEKKVK	XL:O-Aldehyde-H2O@181;XL:O-Aldehyde-H2O@182	-2.26325	17.2	0.83
	680.605	4	6.25647	P43686	K401	26S protease regulatory subunit 6B	Rpt3	490.741	2	DFEKAYK	XL:O-Aldehyde-H2O@401	-3.20852	18.3	0.01	P60900	K181;K182	Proteasome subunit alpha type-6	α1	860.957	2	QTESTSFLEKKVK	XL:O-Aldehyde@181;XL:O-Aldehyde@182	-4.27719	16.5	0.025
	683.075	4	-13.1113	Q13200	K178	26S proteasome non-ATPase regulatory subunit 2	Rpn1	863.408	2	EWQELDDAEKVQR	XL:O-Aldehyde-H2O@178	-0.155402	17.2	0.0014	Q99460	K862;K865	26S proteasome non-ATPase regulatory subunit 1	Rpn2	475.746	2	KEEKEK	XL:O-Aldehyde-H2O@862;XL:O-Aldehyde-H2O@865	-2.71617	10.8	0.044
	683.077	4	4.9359	Q13200	K119	26S proteasome non-ATPase regulatory subunit 2	Rpn1	815.878	2	EIYENMAPGENKR	XL:O-Aldehyde-H2O@119	2.73282	31.5	2.5e-06	Q13200	K141	26S proteasome non-ATPase regulatory subunit 2	Rpn1	474.733	2	ECLKYR	Carbamidomethyl@139;XL:O-Aldehyde-H2O@141	2.57023	22	0.14
	683.322	4	-2.64627	Q13200	K119	26S proteasome non-ATPase regulatory subunit 2	Rpn1	824.884	2	EIYENMAPGENKR	XL:O-Aldehyde@119	1.83298	30.9	1.1e-05	Q13200	K141	26S proteasome non-ATPase regulatory subunit 2	Rpn1	474.733	2	ECLKYR	Carbamidomethyl@139;XL:O-Aldehyde-H2O@141	2.35958	22.3	0.015
	685.378	4	-0.647138	P43686	K330	26S protease regulatory subunit 6B	Rpt3	675.88	2	KIEFPLPDRR	XL:O-Aldehyde-H2O@330	-0.204706	14.4	0.084	O14818	K48;K52	Proteasome subunit alpha type-7	α4	667.361	2	KSVAKLQDER	XL:O-Aldehyde-H2O@48;XL:O-Aldehyde-H2O@52	-2.60873	23.9	0.00035
	686.122	4	-3.87352	O00487	K222	26S proteasome non-ATPase regulatory subunit 14	Rpn11	538.816	2	MLLNLHKK	XL:O-Aldehyde-H2O@222	2.94568	32.1	0.00047	P51665	K180	26S proteasome non-ATPase regulatory subunit 7	Rpn8	766.4	2	DIKDTTVGTLSQR	XL:O-Aldehyde@180	2.80814	20.1	0.00019
	686.833	4	5.91155	P25788	K43	Proteasome subunit alpha type-3	α7	659.328	2	CKDGVVFGVEK	Carbamidomethyl@42;XL:O-Aldehyde-H2O@43	2.1431	39.7	2.6e-05	P25788	K183	Proteasome subunit alpha type-3	α7	638.794	2	LQMKEMTCR	XL:O-Aldehyde-H2O@183;Carbamidomethyl@187	2.45545	30.6	7.8e-05
	687.827	4	3.35595	Q13200	K119	26S proteasome non-ATPase regulatory subunit 2	Rpn1	823.876	2	EIYENMAPGENKR	Oxidation@113;XL:O-Aldehyde-H2O@119	2.16897	32.7	4.6e-06	Q13200	K141	26S proteasome non-ATPase regulatory subunit 2	Rpn1	474.733	2	ECLKYR	Carbamidomethyl@139;XL:O-Aldehyde-H2O@141	2.57023	25.8	0.026
	687.328	4	6.86968	Q13200	K119	26S proteasome non-ATPase regulatory subunit 2	Rpn1	823.878	2	EIYENMAPGENKR	Oxidation@113;XL:O-Aldehyde-H2O@119	-0.865466	36.1	8.2e-08	Q13200	K141	26S proteasome non-ATPase regulatory subunit 2	Rpn1	474.735	2	ECLKYR	Carbamidomethyl@139;XL:O-Aldehyde-H2O@141	-2.27459	18.7	0.098
	687.33	4	10.7827	Q13200	K119	26S proteasome non-ATPase regulatory subunit 2	Rpn1	823.879	2	EIYENMAPGENKR	Oxidation@113;XL:O-Aldehyde-H2O@119	-1.59373	31.4	7.4e-06	Q13200	K141	26S proteasome non-ATPase regulatory subunit 2	Rpn1	474.736	2	ECLKYR	Carbamidomethyl@139;XL:O-Aldehyde-H2O@141	-3.95973	22	0.043
	687.08	4	11.1195	Q13200	K119	26S proteasome non-ATPase regulatory subunit 2	Rpn1	823.879	2	EIYENMAPGENKR	Oxidation@113;XL:O-Aldehyde-H2O@119	-1.59373	33	2.4e-06	Q13200	K141	26S proteasome non-ATPase regulatory subunit 2	Rpn1	474.736	2	ECLKYR	Carbamidomethyl@139;XL:O-Aldehyde-H2O@141	-3.32781	20.2	0.066
	687.079	4	9.96293	Q13200	K119	26S proteasome non-ATPase regulatory subunit 2	Rpn1	832.884	2	EIYENMAPGENKR	Oxidation@113;XL:O-Aldehyde@119	-0.997368	31.3	1.8e-05	Q13200	K141	26S proteasome non-ATPase regulatory subunit 2	Rpn1	474.735	2	ECLKYR	Carbamidomethyl@139;XL:O-Aldehyde-H2O@141	-2.06395	19.2	0.04
	687.075	4	4.80301	Q13200	K119	26S proteasome non-ATPase regulatory subunit 2	Rpn1	823.875	2	EIYENMAPGENKR	Oxidation@113;XL:O-Aldehyde-H2O@119	2.5331	28.4	2.5e-06	Q13200	K141	26S proteasome non-ATPase regulatory subunit 2	Rpn1	474.733	2	ECLKYR	Carbamidomethyl@139;XL:O-Aldehyde-H2O@141	2.99152	21	0.017
	687.326	4	3.846	Q13200	K119	26S proteasome non-ATPase regulatory subunit 2	Rpn1	823.876	2	EIYENMAPGENKR	Oxidation@113;XL:O-Aldehyde-H2O@119	2.04759	28.7	2.6e-06	Q13200	K141	26S proteasome non-ATPase regulatory subunit 2	Rpn1	474.733	2	ECLKYR	Carbamidomethyl@139;XL:O-Aldehyde-H2O@141	2.57023	20.4	0.08
	687.325	4	2.33417	Q13200	K119	26S proteasome non-ATPase regulatory subunit 2	Rpn1	832.884	2	EIYENMAPGENKR	Oxidation@113;XL:O-Aldehyde@119	-0.997368	30.7	2.8e-05	Q13200	K141	26S proteasome non-ATPase regulatory subunit 2	Rpn1	474.735	2	ECLKYR	Carbamidomethyl@139;XL:O-Aldehyde-H2O@141	-1.43202	17.6	0.04
	687.582	4	11.424	Q13200	K119	26S proteasome non-ATPase regulatory subunit 2	Rpn1	832.885	2	EIYENMAPGENKR	Oxidation@113;XL:O-Aldehyde@119	-2.43814	29.2	4.7e-05	Q13200	K141	26S proteasome non-ATPase regulatory subunit 2	Rpn1	474.735	2	ECLKYR	Carbamidomethyl@139;XL:O-Aldehyde-H2O@141	-2.90652	19	0.026
	687.572	4	-2.26645	Q13200	K119	26S proteasome non-ATPase regulatory subunit 2	Rpn1	823.875	2	EIYENMAPGENKR	Oxidation@113;XL:O-Aldehyde-H2O@119	3.01862	29.3	2.9e-06	Q13200	K141	26S proteasome non-ATPase regulatory subunit 2	Rpn1	474.733	2	ECLKYR	Carbamidomethyl@139;XL:O-Aldehyde-H2O@141	2.99152	17.7	0.1
	687.325	4	3.22348	Q13200	K119	26S proteasome non-ATPase regulatory subunit 2	Rpn1	832.885	2	EIYENMAPGENKR	Oxidation@113;XL:O-Aldehyde@119	-3.15853	29.2	7.6e-06	Q13200	K141	26S proteasome non-ATPase regulatory subunit 2	Rpn1	474.735	2	ECLKYR	Carbamidomethyl@139;XL:O-Aldehyde-H2O@141	-2.90652	17.6	0.19
	687.08	4	12.0091	Q13200	K119	26S proteasome non-ATPase regulatory subunit 2	Rpn1	832.885	2	EIYENMAPGENKR	Oxidation@113;XL:O-Aldehyde@119	-2.19801	27.2	9.6e-05	Q13200	K141	26S proteasome non-ATPase regulatory subunit 2	Rpn1	474.735	2	ECLKYR	Carbamidomethyl@139;XL:O-Aldehyde-H2O@141	-2.06395	18.7	0.056
	687.329	4	8.64831	Q13200	K119	26S proteasome non-ATPase regulatory subunit 2	Rpn1	832.884	2	EIYENMAPGENKR	Oxidation@113;XL:O-Aldehyde@119	-1.2375	25.7	6.5e-05	Q13200	K141	26S proteasome non-ATPase regulatory subunit 2	Rpn1	474.735	2	ECLKYR	Carbamidomethyl@139;XL:O-Aldehyde-H2O@141	-1.22137	19.6	0.031
	687.322	4	-0.689508	Q13200	K119	26S proteasome non-ATPase regulatory subunit 2	Rpn1	823.876	2	EIYENMAPGENKR	Oxidation@113;XL:O-Aldehyde-H2O@119	2.16897	26.9	1.7e-05	Q13200	K141	26S proteasome non-ATPase regulatory subunit 2	Rpn1	474.733	2	ECLKYR	Carbamidomethyl@139;XL:O-Aldehyde-H2O@141	2.99152	18	0.11
	687.325	4	2.95669	Q13200	K119	26S proteasome non-ATPase regulatory subunit 2	Rpn1	832.885	2	EIYENMAPGENKR	Oxidation@113;XL:O-Aldehyde@119	-2.9184	24.6	0.0016	Q13200	K141	26S proteasome non-ATPase regulatory subunit 2	Rpn1	474.736	2	ECLKYR	Carbamidomethyl@139;XL:O-Aldehyde-H2O@141	-3.53845	19.7	0.06
	687.576	4	2.8008	Q13200	K119	26S proteasome non-ATPase regulatory subunit 2	Rpn1	832.884	2	EIYENMAPGENKR	Oxidation@113;XL:O-Aldehyde@119	-0.757238	28.1	4.3e-05	Q13200	K141	26S proteasome non-ATPase regulatory subunit 2	Rpn1	483.74	2	ECLKYR	Carbamidomethyl@139;XL:O-Aldehyde@141	-1.44185	13.4	0.62
	687.877	4	3.58323	P25789	K229;K231	Proteasome subunit alpha type-4	α3	816.984	2	VLKQKEVEQLIK	XL:O-Aldehyde@229&XL:O-Aldehyde-H2O@231|XL:O-Aldehyde-H2O@229&XL:O-Aldehyde@231	-1.73686	23.8	0.012	P25789	K239	Proteasome subunit alpha type-4	α3	540.254	2	KHEEEEAK	XL:O-Aldehyde-H2O@239	-0.873117	19.9	0.045
	688.12	4	-0.711855	O00487	K154	26S proteasome non-ATPase regulatory subunit 14	Rpn11	542.81	2	GKVVIDAFR	XL:O-Aldehyde-H2O@154	2.24093	33.3	0.00024	P51665	K180	26S proteasome non-ATPase regulatory subunit 7	Rpn8	757.395	2	DIKDTTVGTLSQR	XL:O-Aldehyde-H2O@180	1.94061	35.1	0.00014
	688.374	4	3.83996	O00487	K154	26S proteasome non-ATPase regulatory subunit 14	Rpn11	542.812	2	GKVVIDAFR	XL:O-Aldehyde-H2O@154	-2.36472	31.2	1.2e-05	P51665	K180	26S proteasome non-ATPase regulatory subunit 7	Rpn8	757.399	2	DIKDTTVGTLSQR	XL:O-Aldehyde-H2O@180	-2.81251	35.5	3.5e-05
	688.625	4	3.06264	O00487	K154	26S proteasome non-ATPase regulatory subunit 14	Rpn11	542.812	2	GKVVIDAFR	XL:O-Aldehyde-H2O@154	-2.36472	34.8	8.1e-05	P51665	K180	26S proteasome non-ATPase regulatory subunit 7	Rpn8	757.397	2	DIKDTTVGTLSQR	XL:O-Aldehyde-H2O@180	-1.22814	31.2	3.4e-06
	688.124	4	3.99605	O00487	K154	26S proteasome non-ATPase regulatory subunit 14	Rpn11	542.812	2	GKVVIDAFR	XL:O-Aldehyde-H2O@154	-1.81205	35.1	3.2e-05	P51665	K180	26S proteasome non-ATPase regulatory subunit 7	Rpn8	757.399	2	DIKDTTVGTLSQR	XL:O-Aldehyde-H2O@180	-3.34063	30.6	2.2e-05
	688.124	4	5.06199	O00487	K154	26S proteasome non-ATPase regulatory subunit 14	Rpn11	542.812	2	GKVVIDAFR	XL:O-Aldehyde-H2O@154	-2.1805	33.1	6.6e-05	P51665	K180	26S proteasome non-ATPase regulatory subunit 7	Rpn8	757.398	2	DIKDTTVGTLSQR	XL:O-Aldehyde-H2O@180	-1.88829	31.4	7.1e-05
	688.123	4	3.37425	O00487	K154	26S proteasome non-ATPase regulatory subunit 14	Rpn11	542.811	2	GKVVIDAFR	XL:O-Aldehyde-H2O@154	-0.338241	32.7	0.00011	P51665	K180	26S proteasome non-ATPase regulatory subunit 7	Rpn8	766.403	2	DIKDTTVGTLSQR	XL:O-Aldehyde@180	-1.23674	31	1.5e-05
	688.37	4	-3.08612	O00487	K154	26S proteasome non-ATPase regulatory subunit 14	Rpn11	542.812	2	GKVVIDAFR	XL:O-Aldehyde-H2O@154	-0.890919	31.8	0.00016	P51665	K180	26S proteasome non-ATPase regulatory subunit 7	Rpn8	766.403	2	DIKDTTVGTLSQR	XL:O-Aldehyde@180	-1.88914	23.5	0.00055
	689.349	4	-4.3859	Q13200	K41	26S proteasome non-ATPase regulatory subunit 2	Rpn1	715.323	2	DKEQELSEEDK	XL:O-Aldehyde-H2O@41	-3.92342	38.7	5.1e-06	P62195	K330	26S protease regulatory subunit 8	Rpt6	587.854	2	LDILKIHSR	XL:O-Aldehyde-H2O@330	-4.97933	33.7	0.00033
	689.349	4	-4.11989	Q13200	K41	26S proteasome non-ATPase regulatory subunit 2	Rpn1	715.321	2	DKEQELSEEDK	XL:O-Aldehyde-H2O@41	-1.40708	38.7	9.4e-07	P62195	K330	26S protease regulatory subunit 8	Rpt6	587.852	2	LDILKIHSR	XL:O-Aldehyde-H2O@330	-2.42769	31.4	0.0008
	689.605	4	3.52733	Q13200	K41	26S proteasome non-ATPase regulatory subunit 2	Rpn1	715.322	2	DKEQELSEEDK	XL:O-Aldehyde-H2O@41	-3.22444	38.1	3.1e-06	P62195	K330	26S protease regulatory subunit 8	Rpt6	596.858	2	LDILKIHSR	XL:O-Aldehyde@330	-3.4259	30.8	0.00059
	689.603	4	1.22276	Q13200	K41	26S proteasome non-ATPase regulatory subunit 2	Rpn1	715.322	2	DKEQELSEEDK	XL:O-Aldehyde-H2O@41	-3.08464	33.6	6.7e-06	P62195	K330	26S protease regulatory subunit 8	Rpt6	596.858	2	LDILKIHSR	XL:O-Aldehyde@330	-2.92326	29.5	0.0014
	690.099	4	-2.81322	O00231	K304	26S proteasome non-ATPase regulatory subunit 11	Rpn6	804.897	2	SLADFEKALTDYR	XL:O-Aldehyde-H2O@304	2.5411	44.9	6.5e-08	O00231	K358	26S proteasome non-ATPase regulatory subunit 11	Rpn6	499.268	2	LSKADVER	XL:O-Aldehyde-H2O@358	2.76681	28	0.00099
	690.377	4	4.48075	O00487	K222	26S proteasome non-ATPase regulatory subunit 14	Rpn11	546.817	2	MLLNLHKK	Oxidation@216;XL:O-Aldehyde-H2O@222	-3.9419	26.2	0.0035	P51665	K180	26S proteasome non-ATPase regulatory subunit 7	Rpn8	757.4	2	DIKDTTVGTLSQR	XL:O-Aldehyde-H2O@180	-4.26484	29.5	8.6e-05
	690.125	4	3.13092	O00487	K222	26S proteasome non-ATPase regulatory subunit 14	Rpn11	546.816	2	MLLNLHKK	Oxidation@216;XL:O-Aldehyde-H2O@222	-0.650131	28.3	0.0011	P51665	K180	26S proteasome non-ATPase regulatory subunit 7	Rpn8	757.398	2	DIKDTTVGTLSQR	XL:O-Aldehyde-H2O@180	-1.36017	24.8	9.6e-05
	690.125	4	2.5995	O00487	K222	26S proteasome non-ATPase regulatory subunit 14	Rpn11	546.816	2	MLLNLHKK	Oxidation@216;XL:O-Aldehyde-H2O@222	-1.74739	27.9	0.001	P51665	K180	26S proteasome non-ATPase regulatory subunit 7	Rpn8	757.398	2	DIKDTTVGTLSQR	XL:O-Aldehyde-H2O@180	-1.88829	24.8	0.00056
	690.375	4	1.73607	O00487	K222	26S proteasome non-ATPase regulatory subunit 14	Rpn11	546.816	2	MLLNLHKK	Oxidation@216;XL:O-Aldehyde-H2O@222	-0.833008	26.4	0.003	P51665	K180	26S proteasome non-ATPase regulatory subunit 7	Rpn8	757.399	2	DIKDTTVGTLSQR	XL:O-Aldehyde-H2O@180	-3.2086	25.1	0.0019
	690.122	4	-1.38616	O00487	K222	26S proteasome non-ATPase regulatory subunit 14	Rpn11	546.813	2	MLLNLHKK	Oxidation@216;XL:O-Aldehyde-H2O@222	3.37318	19.6	0.0077	P51665	K180	26S proteasome non-ATPase regulatory subunit 7	Rpn8	757.394	2	DIKDTTVGTLSQR	XL:O-Aldehyde-H2O@180	2.99687	21.7	0.0033
	690.83	4	4.00414	P25788	K43	Proteasome subunit alpha type-3	α7	659.327	2	CKDGVVFGVEK	Carbamidomethyl@42;XL:O-Aldehyde-H2O@43	2.44644	37.1	2.6e-05	P25788	K183	Proteasome subunit alpha type-3	α7	646.792	2	LQMKEMTCR	Oxidation@182;XL:O-Aldehyde-H2O@183;Carbamidomethyl@187	2.82292	26.6	8.2e-05
	692.899	4	-0.435041	P28066	K91	Proteasome subunit alpha type-5	α5	448.762	2	TLIDKAR	XL:O-Aldehyde-H2O@91	3.86594	29.9	0.013	P25786	K115	Proteasome subunit alpha type-1	α6	860.998	2	LVSLIGSKTQIPTQR	XL:O-Aldehyde-H2O@115	3.7589	36.2	2.5e-05
	692.656	4	10.4846	P28066	K91	Proteasome subunit alpha type-5	α5	448.765	2	TLIDKAR	XL:O-Aldehyde-H2O@91	-3.4876	28.5	0.0064	P25786	K115	Proteasome subunit alpha type-1	α6	861.006	2	LVSLIGSKTQIPTQR	XL:O-Aldehyde-H2O@115	-4.83574	35.5	8.9e-06
	692.652	4	4.57205	P28066	K91	Proteasome subunit alpha type-5	α5	448.762	2	TLIDKAR	XL:O-Aldehyde-H2O@91	2.52892	22.4	0.004	P25786	K115	Proteasome subunit alpha type-1	α6	861	2	LVSLIGSKTQIPTQR	XL:O-Aldehyde-H2O@115	1.55215	41.3	1.7e-07
	692.652	4	4.21906	P28066	K91	Proteasome subunit alpha type-5	α5	448.762	2	TLIDKAR	XL:O-Aldehyde-H2O@91	3.42027	26.3	0.012	P25786	K115	Proteasome subunit alpha type-1	α6	860.999	2	LVSLIGSKTQIPTQR	XL:O-Aldehyde-H2O@115	2.82974	35.3	3.3e-05
	692.656	4	10.5728	P28066	K91	Proteasome subunit alpha type-5	α5	448.764	2	TLIDKAR	XL:O-Aldehyde-H2O@91	-1.03643	26	0.013	P25786	K115	Proteasome subunit alpha type-1	α6	861.001	2	LVSLIGSKTQIPTQR	XL:O-Aldehyde-H2O@115	0.158425	35.3	1.1e-05
	692.906	4	8.82751	P28066	K91	Proteasome subunit alpha type-5	α5	448.765	2	TLIDKAR	XL:O-Aldehyde-H2O@91	-2.8191	25.8	0.0045	P25786	K115	Proteasome subunit alpha type-1	α6	870.009	2	LVSLIGSKTQIPTQR	XL:O-Aldehyde@115	-2.96692	34.6	7.6e-06
	692.653	4	5.71926	P28066	K91	Proteasome subunit alpha type-5	α5	448.764	2	TLIDKAR	XL:O-Aldehyde-H2O@91	-0.590765	28.2	0.019	P25786	K115	Proteasome subunit alpha type-1	α6	870.008	2	LVSLIGSKTQIPTQR	XL:O-Aldehyde@115	-1.35774	31	1.7e-05
	692.639	4	-13.9598	P28066	K91	Proteasome subunit alpha type-5	α5	448.765	2	TLIDKAR	XL:O-Aldehyde-H2O@91	-3.04193	23.8	0.0038	P25786	K115	Proteasome subunit alpha type-1	α6	870.01	2	LVSLIGSKTQIPTQR	XL:O-Aldehyde@115	-3.1968	33.7	1.9e-05
	693.402	4	1.37388	P28066	K91	Proteasome subunit alpha type-5	α5	448.764	2	TLIDKAR	XL:O-Aldehyde-H2O@91	0.0777381	24.4	0.024	P25786	K115	Proteasome subunit alpha type-1	α6	870.007	2	LVSLIGSKTQIPTQR	XL:O-Aldehyde@115	-0.783038	31.6	4.7e-05
	692.901	4	1.77033	P28066	K91	Proteasome subunit alpha type-5	α5	448.764	2	TLIDKAR	XL:O-Aldehyde-H2O@91	-1.4821	22.8	0.0098	P25786	K115	Proteasome subunit alpha type-1	α6	870.009	2	LVSLIGSKTQIPTQR	XL:O-Aldehyde@115	-2.16233	33.2	3.4e-05
	692.903	4	4.15213	P28066	K91	Proteasome subunit alpha type-5	α5	457.77	2	TLIDKAR	XL:O-Aldehyde@91	-3.02066	21	0.065	P25786	K115	Proteasome subunit alpha type-1	α6	870.01	2	LVSLIGSKTQIPTQR	XL:O-Aldehyde@115	-3.1968	34.6	2e-05
	692.902	4	3.88748	P28066	K91	Proteasome subunit alpha type-5	α5	448.765	2	TLIDKAR	XL:O-Aldehyde-H2O@91	-3.04193	21.1	0.05	P25786	K115	Proteasome subunit alpha type-1	α6	870.01	2	LVSLIGSKTQIPTQR	XL:O-Aldehyde@115	-3.31174	34.4	1.9e-05
	692.897	4	-4.31649	P28066	K91	Proteasome subunit alpha type-5	α5	448.762	2	TLIDKAR	XL:O-Aldehyde-H2O@91	2.97459	24.9	0.022	P25786	K115	Proteasome subunit alpha type-1	α6	870.005	2	LVSLIGSKTQIPTQR	XL:O-Aldehyde@115	2.55028	30.3	2.4e-05
	692.65	4	1.65991	P28066	K91	Proteasome subunit alpha type-5	α5	448.764	2	TLIDKAR	XL:O-Aldehyde-H2O@91	-1.03643	22.4	0.019	P25786	K115	Proteasome subunit alpha type-1	α6	870.007	2	LVSLIGSKTQIPTQR	XL:O-Aldehyde@115	-0.668096	32.4	3.3e-05
	692.655	4	9.51387	P28066	K91	Proteasome subunit alpha type-5	α5	448.764	2	TLIDKAR	XL:O-Aldehyde-H2O@91	-1.25927	24	0.024	P25786	K115	Proteasome subunit alpha type-1	α6	870.009	2	LVSLIGSKTQIPTQR	XL:O-Aldehyde@115	-2.27727	30.2	2.9e-05
	693.151	4	0.910662	P28066	K91	Proteasome subunit alpha type-5	α5	448.765	2	TLIDKAR	XL:O-Aldehyde-H2O@91	-2.37344	20.3	0.091	P25786	K115	Proteasome subunit alpha type-1	α6	870.01	2	LVSLIGSKTQIPTQR	XL:O-Aldehyde@115	-3.54163	29.1	0.0001
	693.123	4	6.56273	P62195	K402;K403	26S protease regulatory subunit 8	Rpt6	662.361	2	NMSIKKLWK	Oxidation@399;XL:O-Aldehyde-H2O@402;XL:O-Aldehyde-H2O@403	-1.78731	25.8	0.017	P25787	K171	Proteasome subunit alpha type-2	α2	705.868	2	NYVNGKTFLEK	XL:O-Aldehyde@171	-2.24277	24.3	0.002
	693.121	4	2.94707	P62195	K402;K403	26S protease regulatory subunit 8	Rpt6	662.362	2	NMSIKKLWK	Oxidation@399;XL:O-Aldehyde-H2O@402;XL:O-Aldehyde-H2O@403	-3.44803	26.6	0.0093	P25787	K171	Proteasome subunit alpha type-2	α2	705.869	2	NYVNGKTFLEK	XL:O-Aldehyde@171	-3.09279	23.2	0.00071
	692.857	4	-15.7771	P62195	K402;K403	26S protease regulatory subunit 8	Rpt6	662.362	2	NMSIKKLWK	Oxidation@399;XL:O-Aldehyde-H2O@402;XL:O-Aldehyde-H2O@403	-2.99511	24.6	0.0052	P25787	K171	Proteasome subunit alpha type-2	α2	705.868	2	NYVNGKTFLEK	XL:O-Aldehyde@171	-1.10942	23.3	0.0038
	692.856	4	-16.571	P62195	K402;K403	26S protease regulatory subunit 8	Rpt6	662.36	2	NMSIKKLWK	Oxidation@399;XL:O-Aldehyde-H2O@402;XL:O-Aldehyde-H2O@403	0.175364	26.5	0.0079	P25787	K171	Proteasome subunit alpha type-2	α2	705.867	2	NYVNGKTFLEK	XL:O-Aldehyde@171	-0.54274	21.3	0.0028
	693.633	4	18.1477	P62195	K402;K403	26S protease regulatory subunit 8	Rpt6	662.36	2	NMSIKKLWK	Oxidation@399;XL:O-Aldehyde-H2O@402;XL:O-Aldehyde-H2O@403	0.930242	22.5	0.026	P25787	K171	Proteasome subunit alpha type-2	α2	696.86	2	NYVNGKTFLEK	XL:O-Aldehyde-H2O@171	2.34559	20.4	0.0017
	695.079	4	2.93212	P25788	K43	Proteasome subunit alpha type-3	α7	659.329	2	CKDGVVFGVEK	Carbamidomethyl@42;XL:O-Aldehyde-H2O@43	-0.283617	40.6	1e-05	P25788	K183	Proteasome subunit alpha type-3	α7	654.791	2	LQMKEMTCR	Oxidation@182;XL:O-Aldehyde-H2O@183;Oxidation@185;Carbamidomethyl@187	0.43244	32.4	8.2e-06
	695.331	4	4.62402	P25788	K43	Proteasome subunit alpha type-3	α7	659.331	2	CKDGVVFGVEK	Carbamidomethyl@42;XL:O-Aldehyde-H2O@43	-3.01366	38.9	1.1e-05	P25788	K183	Proteasome subunit alpha type-3	α7	654.793	2	LQMKEMTCR	Oxidation@182;XL:O-Aldehyde-H2O@183;Oxidation@185;Carbamidomethyl@187	-3.08012	32.2	0.0006
	695.078	4	1.52511	P25788	K43	Proteasome subunit alpha type-3	α7	659.331	2	CKDGVVFGVEK	Carbamidomethyl@42;XL:O-Aldehyde-H2O@43	-3.31699	38.5	2.2e-05	P25788	K183	Proteasome subunit alpha type-3	α7	654.792	2	LQMKEMTCR	Oxidation@182;XL:O-Aldehyde-H2O@183;Oxidation@185;Carbamidomethyl@187	-2.31652	32.4	3.4e-05
	695.084	4	10.5827	P25788	K43	Proteasome subunit alpha type-3	α7	659.331	2	CKDGVVFGVEK	Carbamidomethyl@42;XL:O-Aldehyde-H2O@43	-2.86199	39.7	2.2e-05	P25788	K183	Proteasome subunit alpha type-3	α7	654.793	2	LQMKEMTCR	Oxidation@182;XL:O-Aldehyde-H2O@183;Oxidation@185;Carbamidomethyl@187	-3.23284	30.9	0.00011
	695.083	4	7.85666	P25788	K43	Proteasome subunit alpha type-3	α7	659.329	2	CKDGVVFGVEK	Carbamidomethyl@42;XL:O-Aldehyde-H2O@43	-0.586955	38.9	3.2e-06	P25788	K183	Proteasome subunit alpha type-3	α7	654.791	2	LQMKEMTCR	Oxidation@182;XL:O-Aldehyde-H2O@183;Oxidation@185;Carbamidomethyl@187	-0.789324	31.6	0.00011
	694.834	4	10.6518	P25788	K43	Proteasome subunit alpha type-3	α7	659.33	2	CKDGVVFGVEK	Carbamidomethyl@42;XL:O-Aldehyde-H2O@43	-1.64864	42.2	2.8e-06	P25788	K183	Proteasome subunit alpha type-3	α7	654.792	2	LQMKEMTCR	Oxidation@182;XL:O-Aldehyde-H2O@183;Oxidation@185;Carbamidomethyl@187	-1.24748	28.2	0.00022
	695.328	4	0.404513	P25788	K43	Proteasome subunit alpha type-3	α7	659.33	2	CKDGVVFGVEK	Carbamidomethyl@42;XL:O-Aldehyde-H2O@43	-1.04196	39.7	9.1e-06	P25788	K183	Proteasome subunit alpha type-3	α7	654.792	2	LQMKEMTCR	Oxidation@182;XL:O-Aldehyde-H2O@183;Oxidation@185;Carbamidomethyl@187	-0.942044	30.1	0.00055
	694.831	4	7.13299	P25788	K43	Proteasome subunit alpha type-3	α7	659.33	2	CKDGVVFGVEK	Carbamidomethyl@42;XL:O-Aldehyde-H2O@43	-0.738625	38.5	4e-06	P25788	K183	Proteasome subunit alpha type-3	α7	654.792	2	LQMKEMTCR	Oxidation@182;XL:O-Aldehyde-H2O@183;Oxidation@185;Carbamidomethyl@187	-1.55292	30.9	4.3e-05
	694.833	4	10.4758	P25788	K43	Proteasome subunit alpha type-3	α7	659.331	2	CKDGVVFGVEK	Carbamidomethyl@42;XL:O-Aldehyde-H2O@43	-2.86199	35.6	2.1e-05	P25788	K183	Proteasome subunit alpha type-3	α7	654.793	2	LQMKEMTCR	Oxidation@182;XL:O-Aldehyde-H2O@183;Oxidation@185;Carbamidomethyl@187	-3.38556	29.6	0.00033
	695.078	4	0.733672	P25788	K43	Proteasome subunit alpha type-3	α7	659.331	2	CKDGVVFGVEK	Carbamidomethyl@42;XL:O-Aldehyde-H2O@43	-3.31699	35	5.2e-05	P25788	K183	Proteasome subunit alpha type-3	α7	654.793	2	LQMKEMTCR	Oxidation@182;XL:O-Aldehyde-H2O@183;Oxidation@185;Carbamidomethyl@187	-3.23284	29.2	0.0001
	694.833	4	9.68412	P25788	K43	Proteasome subunit alpha type-3	α7	659.331	2	CKDGVVFGVEK	Carbamidomethyl@42;XL:O-Aldehyde-H2O@43	-2.40698	36.4	1.7e-05	P25788	K183	Proteasome subunit alpha type-3	α7	654.793	2	LQMKEMTCR	Oxidation@182;XL:O-Aldehyde-H2O@183;Oxidation@185;Carbamidomethyl@187	-2.9274	26.9	0.00051
	695.331	4	4.27239	P25788	K43	Proteasome subunit alpha type-3	α7	659.33	2	CKDGVVFGVEK	Carbamidomethyl@42;XL:O-Aldehyde-H2O@43	-1.3453	36.6	1.5e-05	P25788	K183	Proteasome subunit alpha type-3	α7	654.791	2	LQMKEMTCR	Oxidation@182;XL:O-Aldehyde-H2O@183;Oxidation@185;Carbamidomethyl@187	-0.789324	26.6	0.00023
	695.085	4	12.0777	P25788	K43	Proteasome subunit alpha type-3	α7	659.33	2	CKDGVVFGVEK	Carbamidomethyl@42;XL:O-Aldehyde-H2O@43	-1.49697	32.5	3.8e-05	P25788	K183	Proteasome subunit alpha type-3	α7	654.792	2	LQMKEMTCR	Oxidation@182;XL:O-Aldehyde-H2O@183;Oxidation@185;Carbamidomethyl@187	-1.09476	27.1	0.00052
	694.835	4	12.3232	P25788	K43	Proteasome subunit alpha type-3	α7	659.331	2	CKDGVVFGVEK	Carbamidomethyl@42;XL:O-Aldehyde-H2O@43	-3.16532	28.7	3.1e-05	P25788	K183	Proteasome subunit alpha type-3	α7	654.793	2	LQMKEMTCR	Oxidation@182;XL:O-Aldehyde-H2O@183;Oxidation@185;Carbamidomethyl@187	-2.9274	28.3	0.00034
	695.33	4	3.39333	P25788	K43	Proteasome subunit alpha type-3	α7	659.331	2	CKDGVVFGVEK	Carbamidomethyl@42;XL:O-Aldehyde-H2O@43	-2.86199	31.2	0.00015	P25788	K183	Proteasome subunit alpha type-3	α7	654.793	2	LQMKEMTCR	Oxidation@182;XL:O-Aldehyde-H2O@183;Oxidation@185;Carbamidomethyl@187	-2.9274	22	0.0059
	695.326	4	-2.49639	P25788	K43	Proteasome subunit alpha type-3	α7	659.33	2	CKDGVVFGVEK	Carbamidomethyl@42;XL:O-Aldehyde-H2O@43	-1.04196	28	5e-05	P25788	K183	Proteasome subunit alpha type-3	α7	654.793	2	LQMKEMTCR	Oxidation@182;XL:O-Aldehyde-H2O@183;Oxidation@185;Carbamidomethyl@187	-3.691	20.5	0.00062
	556.3	5	-2.39918	O00487	K215	26S proteasome non-ATPase regulatory subunit 14	Rpn11	563.97	3	NELEQKMLLNLHK	XL:O-Aldehyde-H2O@215	2.42688	22.1	0.04	Q99460	K574	26S proteasome non-ATPase regulatory subunit 1	Rpn2	468.76	2	DKDPILR	XL:O-Aldehyde-H2O@574	2.54331	26.3	0.013
	695.122	4	-3.47157	O00487	K215	26S proteasome non-ATPase regulatory subunit 14	Rpn11	854.457	2	NELEQKMLLNLHK	XL:O-Aldehyde@215	1.69364	23.4	0.0018	Q99460	K574	26S proteasome non-ATPase regulatory subunit 1	Rpn2	468.76	2	DKDPILR	XL:O-Aldehyde-H2O@574	2.11665	23	0.0041
	699.126	4	3.70256	O00487	K215	26S proteasome non-ATPase regulatory subunit 14	Rpn11	862.458	2	NELEQKMLLNLHK	XL:O-Aldehyde@215;Oxidation@216	-1.85	11.1	0.81	Q99460	K574	26S proteasome non-ATPase regulatory subunit 1	Rpn2	468.763	2	DKDPILR	XL:O-Aldehyde-H2O@574	-3.6432	24.5	0.014
	699.375	4	2.15068	O00487	K215	26S proteasome non-ATPase regulatory subunit 14	Rpn11	862.459	2	NELEQKMLLNLHK	XL:O-Aldehyde@215;Oxidation@216	-3.70516	18.8	0.022	Q99460	K574	26S proteasome non-ATPase regulatory subunit 1	Rpn2	468.762	2	DKDPILR	XL:O-Aldehyde-H2O@574	-1.29661	14.7	0.048
	700.863	4	-1.8925	O00231	K158;K159	26S proteasome non-ATPase regulatory subunit 11	Rpn6	592.795	2	ELKKMDDK	XL:O-Aldehyde-H2O@158;XL:O-Aldehyde@159	2.72334	19.5	0.0035	P62195	K346	26S protease regulatory subunit 8	Rpt6	799.925	2	KIAELMPGASGAEVK	XL:O-Aldehyde@346	2.31087	32.5	2.3e-05
	700.864	4	-0.0610721	O00231	K158;K159	26S proteasome non-ATPase regulatory subunit 11	Rpn6	592.795	2	ELKKMDDK	XL:O-Aldehyde-H2O@158;XL:O-Aldehyde@159	2.55465	15.8	0.0085	P62195	K346	26S protease regulatory subunit 8	Rpt6	799.925	2	KIAELMPGASGAEVK	XL:O-Aldehyde@346	2.06084	28.6	0.00013
	701.856	4	9.09698	P49720	K201	Proteasome subunit beta type-3	β3	334.709	2	TLKAR	XL:O-Aldehyde-H2O@201	-1.10136	16.8	0.19	P28074	K257	Proteasome subunit beta type-5	β5	1002.46	2	VSSDNVADLHEKYSGSTP	XL:O-Aldehyde@257	-1.3304	21.4	0.0013
	701.854	4	6.13598	P49720	K201	Proteasome subunit beta type-3	β3	334.709	2	TLKAR	XL:O-Aldehyde-H2O@201	-2.89396	18.5	0.079	P28074	K257	Proteasome subunit beta type-5	β5	1002.47	2	VSSDNVADLHEKYSGSTP	XL:O-Aldehyde@257	-2.92646	17.4	0.02
	702.101	4	1.28109	P49720	K201	Proteasome subunit beta type-3	β3	334.709	2	TLKAR	XL:O-Aldehyde-H2O@201	-1.10136	17.9	0.054	P28074	K257	Proteasome subunit beta type-5	β5	668.645	3	VSSDNVADLHEKYSGSTP	XL:O-Aldehyde@257	-1.04235	17.6	0.02
	702.106	4	8.68095	P49720	K201	Proteasome subunit beta type-3	β3	334.709	2	TLKAR	XL:O-Aldehyde-H2O@201	-1.10136	17.1	0.18	P28074	K257	Proteasome subunit beta type-5	β5	1002.46	2	VSSDNVADLHEKYSGSTP	XL:O-Aldehyde@257	-0.931381	18.4	0.011
	702.1	4	-0.634165	P49720	K201	Proteasome subunit beta type-3	β3	334.707	2	TLKAR	XL:O-Aldehyde-H2O@201	1.88632	18.5	0.05	P28074	K257	Proteasome subunit beta type-5	β5	662.64	3	VSSDNVADLHEKYSGSTP	XL:O-Aldehyde-H2O@257	1.33025	16.6	0.035
	702.352	4	1.39016	P49720	K201	Proteasome subunit beta type-3	β3	334.708	2	TLKAR	XL:O-Aldehyde-H2O@201	-0.205062	17.4	0.095	P28074	K257	Proteasome subunit beta type-5	β5	1002.46	2	VSSDNVADLHEKYSGSTP	XL:O-Aldehyde@257	-0.43261	17.5	0.0083
	701.856	4	9.96786	P49720	K201	Proteasome subunit beta type-3	β3	334.709	2	TLKAR	XL:O-Aldehyde-H2O@201	-2.5952	14.6	0.09	P28074	K257	Proteasome subunit beta type-5	β5	1002.47	2	VSSDNVADLHEKYSGSTP	XL:O-Aldehyde@257	-2.92646	20.3	0.0084
	702.104	4	4.85044	P49720	K201	Proteasome subunit beta type-3	β3	334.709	2	TLKAR	XL:O-Aldehyde-H2O@201	-2.5952	15.7	0.21	P28074	K257	Proteasome subunit beta type-5	β5	1002.47	2	VSSDNVADLHEKYSGSTP	XL:O-Aldehyde@257	-2.6272	18.7	0.0042
	701.852	4	3.52333	P49720	K201	Proteasome subunit beta type-3	β3	334.707	2	TLKAR	XL:O-Aldehyde-H2O@201	3.67893	17.4	0.15	P28074	K257	Proteasome subunit beta type-5	β5	1002.46	2	VSSDNVADLHEKYSGSTP	XL:O-Aldehyde@257	3.25831	16.9	0.015
	702.103	4	4.24104	P49720	K201	Proteasome subunit beta type-3	β3	334.709	2	TLKAR	XL:O-Aldehyde-H2O@201	-2.29643	16.3	0.11	P28074	K257	Proteasome subunit beta type-5	β5	1002.47	2	VSSDNVADLHEKYSGSTP	XL:O-Aldehyde@257	-2.52744	17.9	0.014
	702.109	4	12.6856	P49720	K201	Proteasome subunit beta type-3	β3	334.709	2	TLKAR	XL:O-Aldehyde-H2O@201	-3.4915	14	0.1	P28074	K257	Proteasome subunit beta type-5	β5	1002.47	2	VSSDNVADLHEKYSGSTP	XL:O-Aldehyde@257	-3.52498	14.2	0.21
	702.105	4	7.28804	P49720	K201	Proteasome subunit beta type-3	β3	334.709	2	TLKAR	XL:O-Aldehyde-H2O@201	-2.5952	9.2	0.72	P28074	K257	Proteasome subunit beta type-5	β5	1002.47	2	VSSDNVADLHEKYSGSTP	XL:O-Aldehyde@257	-2.72695	18.7	0.008
	702.098	4	-2.54942	P49720	K201	Proteasome subunit beta type-3	β3	334.707	2	TLKAR	XL:O-Aldehyde-H2O@201	2.48385	13.7	0.15	P28074	K257	Proteasome subunit beta type-5	β5	1002.46	2	VSSDNVADLHEKYSGSTP	XL:O-Aldehyde@257	2.36051	13.9	0.043
	702.352	4	1.99935	P49720	K201	Proteasome subunit beta type-3	β3	334.709	2	TLKAR	XL:O-Aldehyde-H2O@201	-3.19273	15.4	0.14	P28074	K257	Proteasome subunit beta type-5	β5	1002.47	2	VSSDNVADLHEKYSGSTP	XL:O-Aldehyde@257	-2.92646	12.2	0.41
	702.114	4	-1.27228	Q13200	K343	26S proteasome non-ATPase regulatory subunit 2	Rpn1	951.972	2	ELDIMEPKVPDDIYK	XL:O-Aldehyde@343	1.56797	33.4	0.00041	P35998	K402	26S protease regulatory subunit 7	Rpt1	385.226	2	KIATEK	XL:O-Aldehyde-H2O@402	2.21667	16.5	0.039
	703.106	4	3.76007	P62195	K346	26S protease regulatory subunit 8	Rpt6	807.925	2	KIAELMPGASGAEVK	XL:O-Aldehyde@346;Oxidation@351	-0.859196	35.1	4.7e-06	P62195	K393	26S protease regulatory subunit 8	Rpt6	530.753	2	VMQKDSEK	Oxidation@391;XL:O-Aldehyde-H2O@393	-0.740692	28.8	0.00023
	702.855	4	3.04322	P62195	K346	26S protease regulatory subunit 8	Rpt6	807.925	2	KIAELMPGASGAEVK	XL:O-Aldehyde@346;Oxidation@351	-1.72561	33.9	1.5e-05	P62195	K393	26S protease regulatory subunit 8	Rpt6	530.754	2	VMQKDSEK	Oxidation@391;XL:O-Aldehyde-H2O@393	-1.68275	28.1	0.00017
	703.36	4	7.77868	P62195	K346	26S protease regulatory subunit 8	Rpt6	807.925	2	KIAELMPGASGAEVK	XL:O-Aldehyde@346;Oxidation@351	-1.47806	31.5	0.00015	P62195	K393	26S protease regulatory subunit 8	Rpt6	530.753	2	VMQKDSEK	Oxidation@391;XL:O-Aldehyde-H2O@393	-1.11752	27.9	8e-05
	703.106	4	3.93394	P62195	K346	26S protease regulatory subunit 8	Rpt6	807.925	2	KIAELMPGASGAEVK	XL:O-Aldehyde@346;Oxidation@351	-1.72561	28	0.00023	P62195	K393	26S protease regulatory subunit 8	Rpt6	530.753	2	VMQKDSEK	Oxidation@391;XL:O-Aldehyde-H2O@393	-1.49434	24.7	0.001
	704.862	4	-1.2028	O00231	K158;K159	26S proteasome non-ATPase regulatory subunit 11	Rpn6	609.799	2	ELKKMDDK	XL:O-Aldehyde@158;XL:O-Aldehyde@159;Oxidation@160	1.56452	14.9	0.023	P62195	K346	26S protease regulatory subunit 8	Rpt6	799.926	2	KIAELMPGASGAEVK	XL:O-Aldehyde@346	1.31077	34.1	2.2e-05
	704.867	4	5.47429	O00231	K158;K159	26S proteasome non-ATPase regulatory subunit 11	Rpn6	609.802	2	ELKKMDDK	XL:O-Aldehyde@158;XL:O-Aldehyde@159;Oxidation@160	-2.86315	13.5	0.24	P62195	K346	26S protease regulatory subunit 8	Rpt6	799.929	2	KIAELMPGASGAEVK	XL:O-Aldehyde@346	-3.18963	23	0.0037
	564.326	5	1.49092	Q15008	K382	26S proteasome non-ATPase regulatory subunit 6	Rpn7	405.744	2	VQKLSR	XL:O-Aldehyde-H2O@382	2.08299	19.6	0.06	P51665	K279	26S proteasome non-ATPase regulatory subunit 7	Rpn8	619.354	3	SVVALHNLINNKIANR	XL:O-Aldehyde-H2O@279	2.06907	24.7	0.0015
	705.155	4	1.43062	Q15008	K382	26S proteasome non-ATPase regulatory subunit 6	Rpn7	405.745	2	VQKLSR	XL:O-Aldehyde-H2O@382	0.850682	25.3	0.033	P51665	K279	26S proteasome non-ATPase regulatory subunit 7	Rpn8	937.533	2	SVVALHNLINNKIANR	XL:O-Aldehyde@279	0.924068	37.2	8.3e-06
	705.87	4	10.5605	Q13200	K343	26S proteasome non-ATPase regulatory subunit 2	Rpn1	959.973	2	ELDIMEPKVPDDIYK	Oxidation@340;XL:O-Aldehyde@343	-1.82299	36	7e-05	P35998	K402	26S protease regulatory subunit 7	Rpt1	385.227	2	KIATEK	XL:O-Aldehyde-H2O@402	-1.15797	19.1	0.1
	706.114	4	0.970793	Q13200	K343	26S proteasome non-ATPase regulatory subunit 2	Rpn1	959.974	2	ELDIMEPKVPDDIYK	Oxidation@340;XL:O-Aldehyde@343	-2.96885	28.1	0.00086	P35998	K402	26S protease regulatory subunit 7	Rpt1	385.227	2	KIATEK	XL:O-Aldehyde-H2O@402	-2.4559	18.5	0.043
	705.873	4	15.4097	Q13200	K343	26S proteasome non-ATPase regulatory subunit 2	Rpn1	959.975	2	ELDIMEPKVPDDIYK	Oxidation@340;XL:O-Aldehyde@343	-4.01054	25.4	0.00044	P35998	K402	26S protease regulatory subunit 7	Rpt1	385.227	2	KIATEK	XL:O-Aldehyde-H2O@402	-2.4559	19.6	0.039
	706.367	4	3.67528	Q13200	K343	26S proteasome non-ATPase regulatory subunit 2	Rpn1	959.974	2	ELDIMEPKVPDDIYK	Oxidation@340;XL:O-Aldehyde@343	-2.34383	28.2	0.0035	P35998	K402	26S protease regulatory subunit 7	Rpt1	385.228	2	KIATEK	XL:O-Aldehyde-H2O@402	-3.75383	16.3	0.097
	706.366	4	2.8965	Q13200	K343	26S proteasome non-ATPase regulatory subunit 2	Rpn1	959.976	2	ELDIMEPKVPDDIYK	Oxidation@340;XL:O-Aldehyde@343	-4.73972	23.4	0.00049	P35998	K402	26S protease regulatory subunit 7	Rpt1	385.227	2	KIATEK	XL:O-Aldehyde-H2O@402	-2.71549	13.1	0.089
	706.117	4	4.51982	Q13200	K343	26S proteasome non-ATPase regulatory subunit 2	Rpn1	959.975	2	ELDIMEPKVPDDIYK	Oxidation@340;XL:O-Aldehyde@343	-3.90637	15.6	0.13	P35998	K402	26S protease regulatory subunit 7	Rpt1	385.227	2	KIATEK	XL:O-Aldehyde-H2O@402	-2.71549	14.4	0.16
	706.878	4	1.87333	P25787	K176	Proteasome subunit alpha type-2	α2	437.246	2	TFLEKR	XL:O-Aldehyde-H2O@176	-2.56609	21.9	0.037	P25789	K54	Proteasome subunit alpha type-4	α3	908.981	2	NIHKLLDEVFFSEK	XL:O-Aldehyde@54	-3.71079	36.2	1.4e-05
	706.627	4	1.15964	P25787	K176	Proteasome subunit alpha type-2	α2	437.245	2	TFLEKR	XL:O-Aldehyde-H2O@176	-0.050342	22.7	0.00036	P25789	K54	Proteasome subunit alpha type-4	α3	908.978	2	NIHKLLDEVFFSEK	XL:O-Aldehyde@54	-0.520403	31.6	0.00012
	706.628	4	2.97611	P25787	K176	Proteasome subunit alpha type-2	α2	437.246	2	TFLEKR	XL:O-Aldehyde-H2O@176	-1.65127	20.4	0.0049	P25789	K54	Proteasome subunit alpha type-4	α3	908.979	2	NIHKLLDEVFFSEK	XL:O-Aldehyde@54	-1.62054	33.2	1.6e-05
	706.868	4	-3.68741	P25788	K230	Proteasome subunit alpha type-3	α7	593.831	2	HEIVPKDIR	XL:O-Aldehyde-H2O@230	2.32411	32.6	0.0011	P25788	K238;K241	Proteasome subunit alpha type-3	α7	792.892	2	EEAEKYAKESLK	XL:O-Aldehyde-H2O@238;XL:O-Aldehyde-H2O@241	1.67568	39.9	2.2e-05
	706.873	4	2.97069	P25788	K230	Proteasome subunit alpha type-3	α7	593.834	2	HEIVPKDIR	XL:O-Aldehyde-H2O@230	-2.89621	33	0.00017	P25788	K238;K241	Proteasome subunit alpha type-3	α7	801.901	2	EEAEKYAKESLK	XL:O-Aldehyde@238&XL:O-Aldehyde-H2O@241|XL:O-Aldehyde-H2O@238&XL:O-Aldehyde@241	-3.2286	22.6	0.007
	707.123	4	1.86829	P25788	K230	Proteasome subunit alpha type-3	α7	593.833	2	HEIVPKDIR	XL:O-Aldehyde-H2O@230	-0.538653	29.4	0.00069	P25788	K238;K241	Proteasome subunit alpha type-3	α7	801.899	2	EEAEKYAKESLK	XL:O-Aldehyde@238&XL:O-Aldehyde-H2O@241|XL:O-Aldehyde-H2O@238&XL:O-Aldehyde@241	-0.859234	25.3	0.0063
	706.872	4	2.27894	P25788	K230	Proteasome subunit alpha type-3	α7	593.833	2	HEIVPKDIR	XL:O-Aldehyde-H2O@230	-0.875447	31.4	0.00026	P25788	K238;K241	Proteasome subunit alpha type-3	α7	801.9	2	EEAEKYAKESLK	XL:O-Aldehyde-H2O@238;XL:O-Aldehyde@241	-2.48038	21.8	0.0027
	706.86	4	-14.6689	P25788	K230	Proteasome subunit alpha type-3	α7	602.839	2	HEIVPKDIR	XL:O-Aldehyde@230	-1.3893	22.9	0.00022	P25788	K238;K241	Proteasome subunit alpha type-3	α7	801.899	2	EEAEKYAKESLK	XL:O-Aldehyde@238&XL:O-Aldehyde-H2O@241|XL:O-Aldehyde-H2O@238&XL:O-Aldehyde@241	-0.111011	20.1	0.013
	707.614	4	-1.53116	P25787	K51;K53	Proteasome subunit alpha type-2	α2	720.379	2	KQKSILYDER	XL:O-Aldehyde-H2O@51;XL:O-Aldehyde-H2O@53	1.93155	37.3	1.1e-05	P25787	K165	Proteasome subunit alpha type-2	α2	667.331	2	ATAMGKNYVNGK	XL:O-Aldehyde-H2O@165	1.77874	45.1	4.8e-07
	707.363	4	-1.55404	P25787	K51;K53	Proteasome subunit alpha type-2	α2	720.379	2	KQKSILYDER	XL:O-Aldehyde-H2O@51;XL:O-Aldehyde-H2O@53	1.79274	34.6	2.2e-05	P25787	K165	Proteasome subunit alpha type-2	α2	667.331	2	ATAMGKNYVNGK	XL:O-Aldehyde-H2O@165	1.77874	36.4	1.3e-06
	708.856	4	-1.61631	O00487	K264	26S proteasome non-ATPase regulatory subunit 14	Rpn11	964.978	2	AVEEEDKMTPEQLAIK	XL:O-Aldehyde@264	2.18278	26.5	0.0013	Q15008	K163	26S proteasome non-ATPase regulatory subunit 6	Rpn7	385.705	2	NTEKAK	XL:O-Aldehyde-H2O@163	2.55547	19.5	0.011
	708.863	4	1.97966	O00231	K158;K159	26S proteasome non-ATPase regulatory subunit 11	Rpn6	591.79	2	ELKKMDDK	XL:O-Aldehyde-H2O@158;XL:O-Aldehyde-H2O@159;Oxidation@160	-1.03187	27.4	0.0013	P62195	K346	26S protease regulatory subunit 8	Rpt6	807.925	2	KIAELMPGASGAEVK	XL:O-Aldehyde@346;Oxidation@351	-1.35429	33.8	4.9e-05
	708.866	4	5.85981	O00231	K158;K159	26S proteasome non-ATPase regulatory subunit 11	Rpn6	591.792	2	ELKKMDDK	XL:O-Aldehyde-H2O@158;XL:O-Aldehyde-H2O@159;Oxidation@160	-4.24245	24.1	0.0017	P62195	K346	26S protease regulatory subunit 8	Rpt6	807.926	2	KIAELMPGASGAEVK	XL:O-Aldehyde@346;Oxidation@351	-2.59203	35.4	9.3e-06
	709.113	4	0.449736	O00231	K158;K159	26S proteasome non-ATPase regulatory subunit 11	Rpn6	600.795	2	ELKKMDDK	Oxidation@160;XL:O-Aldehyde@158&XL:O-Aldehyde-H2O@159|XL:O-Aldehyde-H2O@158&XL:O-Aldehyde@159	-0.38	10.7	0.64	P62195	K346	26S protease regulatory subunit 8	Rpt6	798.919	2	KIAELMPGASGAEVK	XL:O-Aldehyde-H2O@346;Oxidation@351	-0.346109	43.8	1.4e-07
	709.115	4	3.38037	O00231	K158;K159	26S proteasome non-ATPase regulatory subunit 11	Rpn6	591.79	2	ELKKMDDK	XL:O-Aldehyde-H2O@158;XL:O-Aldehyde-H2O@159;Oxidation@160	-2.04574	20.8	0.0054	P62195	K346	26S protease regulatory subunit 8	Rpt6	807.926	2	KIAELMPGASGAEVK	XL:O-Aldehyde@346;Oxidation@351	-2.34448	32.8	1.9e-05
	708.859	4	-4.05613	O00231	K158;K159	26S proteasome non-ATPase regulatory subunit 11	Rpn6	600.793	2	ELKKMDDK	XL:O-Aldehyde-H2O@158;XL:O-Aldehyde@159;Oxidation@160	2.78249	15	0.0083	P62195	K346	26S protease regulatory subunit 8	Rpt6	807.922	2	KIAELMPGASGAEVK	XL:O-Aldehyde@346;Oxidation@351	2.85403	35.9	2.9e-06
	709.115	4	3.38037	O00231	K158;K159	26S proteasome non-ATPase regulatory subunit 11	Rpn6	600.796	2	ELKKMDDK	Oxidation@160;XL:O-Aldehyde@158&XL:O-Aldehyde-H2O@159|XL:O-Aldehyde-H2O@158&XL:O-Aldehyde@159	-3.04313	13.1	0.12	P62195	K346	26S protease regulatory subunit 8	Rpt6	798.921	2	KIAELMPGASGAEVK	XL:O-Aldehyde-H2O@346;Oxidation@351	-3.35016	37.6	6.2e-06
	709.368	4	6.07255	O00231	K158;K159	26S proteasome non-ATPase regulatory subunit 11	Rpn6	591.793	2	ELKKMDDK	XL:O-Aldehyde-H2O@158;XL:O-Aldehyde-H2O@159;Oxidation@160	-5.59427	17	0.029	P62195	K346	26S protease regulatory subunit 8	Rpt6	807.927	2	KIAELMPGASGAEVK	XL:O-Aldehyde@346;Oxidation@351	-3.58221	30.5	0.00032
	708.867	4	7.23942	O00231	K158;K159	26S proteasome non-ATPase regulatory subunit 11	Rpn6	591.792	2	ELKKMDDK	XL:O-Aldehyde-H2O@158;XL:O-Aldehyde-H2O@159;Oxidation@160	-5.08734	14.6	0.42	P62195	K346	26S protease regulatory subunit 8	Rpt6	807.926	2	KIAELMPGASGAEVK	XL:O-Aldehyde@346;Oxidation@351	-2.83957	31.8	2.1e-05
	711.117	4	6.66872	P25787	K51;K53	Proteasome subunit alpha type-2	α2	720.383	2	KQKSILYDER	XL:O-Aldehyde-H2O@51;XL:O-Aldehyde-H2O@53	-3.48225	37.3	8.9e-06	P25787	K165	Proteasome subunit alpha type-2	α2	675.332	2	ATAMGKNYVNGK	Oxidation@163;XL:O-Aldehyde-H2O@165	-2.89588	36.2	4.3e-06
	711.616	4	2.8433	P25787	K51;K53	Proteasome subunit alpha type-2	α2	720.382	2	KQKSILYDER	XL:O-Aldehyde-H2O@51;XL:O-Aldehyde-H2O@53	-2.92699	37.2	1.8e-05	P25787	K165	Proteasome subunit alpha type-2	α2	675.332	2	ATAMGKNYVNGK	Oxidation@163;XL:O-Aldehyde-H2O@165	-4.22855	33.2	5e-06
	711.614	4	1.03958	P25787	K51;K53	Proteasome subunit alpha type-2	α2	720.38	2	KQKSILYDER	XL:O-Aldehyde-H2O@51;XL:O-Aldehyde-H2O@53	-0.567133	36	3.9e-06	P25787	K165	Proteasome subunit alpha type-2	α2	675.33	2	ATAMGKNYVNGK	Oxidation@163;XL:O-Aldehyde-H2O@165	-0.674747	33.5	9.9e-07
	711.363	4	-0.0992576	P25787	K51;K53	Proteasome subunit alpha type-2	α2	720.382	2	KQKSILYDER	XL:O-Aldehyde-H2O@51;XL:O-Aldehyde-H2O@53	-2.23292	34.5	5.1e-06	P25787	K165	Proteasome subunit alpha type-2	α2	675.33	2	ATAMGKNYVNGK	Oxidation@163;XL:O-Aldehyde-H2O@165	-0.822822	34.1	3e-06
	711.362	4	-0.700712	P25787	K51;K53	Proteasome subunit alpha type-2	α2	720.383	2	KQKSILYDER	XL:O-Aldehyde-H2O@51;XL:O-Aldehyde-H2O@53	-4.31514	37	1.2e-05	P25787	K165	Proteasome subunit alpha type-2	α2	675.332	2	ATAMGKNYVNGK	Oxidation@163;XL:O-Aldehyde-H2O@165	-3.63625	31.2	1.4e-05
	711.363	4	-0.0133356	P25787	K51;K53	Proteasome subunit alpha type-2	α2	720.382	2	KQKSILYDER	XL:O-Aldehyde-H2O@51;XL:O-Aldehyde-H2O@53	-2.64936	32.5	0.00013	P25787	K165	Proteasome subunit alpha type-2	α2	675.332	2	ATAMGKNYVNGK	Oxidation@163;XL:O-Aldehyde-H2O@165	-2.89588	30.6	7.3e-06
	713.108	4	1.74365	O00487	K264	26S proteasome non-ATPase regulatory subunit 14	Rpn11	972.979	2	AVEEEDKMTPEQLAIK	XL:O-Aldehyde@264;Oxidation@265	-1.6818	27.4	0.00061	Q15008	K163	26S proteasome non-ATPase regulatory subunit 6	Rpn7	385.706	2	NTEKAK	XL:O-Aldehyde-H2O@163	-1.33351	19	0.012
	712.855	4	-1.9648	O00487	K264	26S proteasome non-ATPase regulatory subunit 14	Rpn11	972.975	2	AVEEEDKMTPEQLAIK	XL:O-Aldehyde@264;Oxidation@265	2.01819	31.4	0.00014	Q15008	K163	26S proteasome non-ATPase regulatory subunit 6	Rpn7	385.705	2	NTEKAK	XL:O-Aldehyde-H2O@163	2.81473	14.3	0.022
	713.106	4	-0.913405	O00487	K264	26S proteasome non-ATPase regulatory subunit 14	Rpn11	972.975	2	AVEEEDKMTPEQLAIK	XL:O-Aldehyde@264;Oxidation@265	2.22374	29.9	0.0012	Q15008	K163	26S proteasome non-ATPase regulatory subunit 6	Rpn7	385.705	2	NTEKAK	XL:O-Aldehyde-H2O@163	2.55547	15.7	0.022
	712.858	4	2.66526	O00487	K264	26S proteasome non-ATPase regulatory subunit 14	Rpn11	972.978	2	AVEEEDKMTPEQLAIK	XL:O-Aldehyde@264;Oxidation@265	-1.27069	26.4	0.00094	Q15008	K163	26S proteasome non-ATPase regulatory subunit 6	Rpn7	385.706	2	NTEKAK	XL:O-Aldehyde-H2O@163	-1.59278	18.1	0.0062
	713.11	4	4.40071	O00487	K264	26S proteasome non-ATPase regulatory subunit 14	Rpn11	972.981	2	AVEEEDKMTPEQLAIK	XL:O-Aldehyde@264;Oxidation@265	-3.429	27	0.00058	Q15008	K163	26S proteasome non-ATPase regulatory subunit 6	Rpn7	385.707	2	NTEKAK	XL:O-Aldehyde-H2O@163	-2.88909	16.4	0.018
	712.859	4	4.98028	O00487	K264	26S proteasome non-ATPase regulatory subunit 14	Rpn11	972.981	2	AVEEEDKMTPEQLAIK	XL:O-Aldehyde@264;Oxidation@265	-3.429	28.2	0.0019	Q15008	K163	26S proteasome non-ATPase regulatory subunit 6	Rpn7	394.712	2	NTEKAK	XL:O-Aldehyde@163	-2.61456	14.3	0.1
	714.401	4	4.39093	O00232	K98	26S proteasome non-ATPase regulatory subunit 12	Rpn5	526.81	2	SQLKQAVAK	XL:O-Aldehyde-H2O@98	-2.32776	35.6	0.00014	P43686	K397;K401	26S protease regulatory subunit 6B	Rpt3	874.474	2	YIVLAKDFEKAYK	XL:O-Aldehyde-H2O@397;XL:O-Aldehyde-H2O@401	-5.59598	52.3	8.4e-07
	714.398	4	1.05423	O00232	K98	26S proteasome non-ATPase regulatory subunit 12	Rpn5	526.809	2	SQLKQAVAK	XL:O-Aldehyde-H2O@98	-0.999007	36.1	0.00021	P43686	K397;K401	26S protease regulatory subunit 6B	Rpt3	874.471	2	YIVLAKDFEKAYK	XL:O-Aldehyde-H2O@397;XL:O-Aldehyde-H2O@401	-1.82229	51.1	5.1e-08
	714.148	4	1.37481	O00232	K98	26S proteasome non-ATPase regulatory subunit 12	Rpn5	526.809	2	SQLKQAVAK	XL:O-Aldehyde-H2O@98	-0.809185	37.2	0.0003	P43686	K397;K401	26S protease regulatory subunit 6B	Rpt3	874.471	2	YIVLAKDFEKAYK	XL:O-Aldehyde-H2O@397;XL:O-Aldehyde-H2O@401	-2.27971	49	9.9e-08
	714.148	4	1.80275	O00232	K98	26S proteasome non-ATPase regulatory subunit 12	Rpn5	526.81	2	SQLKQAVAK	XL:O-Aldehyde-H2O@98	-2.89722	35	0.00033	P43686	K397;K401	26S protease regulatory subunit 6B	Rpt3	874.472	2	YIVLAKDFEKAYK	XL:O-Aldehyde-H2O@397;XL:O-Aldehyde-H2O@401	-3.42325	50.2	1.5e-06
	714.149	4	3.17213	O00232	K98	26S proteasome non-ATPase regulatory subunit 12	Rpn5	526.81	2	SQLKQAVAK	XL:O-Aldehyde-H2O@98	-2.13794	36.2	8.9e-05	P43686	K397;K401	26S protease regulatory subunit 6B	Rpt3	874.472	2	YIVLAKDFEKAYK	XL:O-Aldehyde-H2O@397;XL:O-Aldehyde-H2O@401	-3.76631	48.5	1.4e-07
	714.4	4	3.10758	O00232	K98	26S proteasome non-ATPase regulatory subunit 12	Rpn5	526.809	2	SQLKQAVAK	XL:O-Aldehyde-H2O@98	-0.809185	33.6	8.2e-05	P43686	K397;K401	26S protease regulatory subunit 6B	Rpt3	874.47	2	YIVLAKDFEKAYK	XL:O-Aldehyde-H2O@397;XL:O-Aldehyde-H2O@401	-1.59358	48.4	2.1e-07
	716.117	4	7.39585	P48556	K105;K111	26S proteasome non-ATPase regulatory subunit 8	Rpn12	876.936	2	KSPNLSKCGEELGR	Carbamidomethyl@112;XL:O-Aldehyde@105&XL:O-Aldehyde-H2O@111|XL:O-Aldehyde-H2O@105&XL:O-Aldehyde@111	-3.54244	20.3	0.002	P48556	K159	26S proteasome non-ATPase regulatory subunit 8	Rpn12	536.279	2	KDIPSFER	XL:O-Aldehyde-H2O@159	-2.78509	22.9	0.032
	715.86	4	-2.18634	P48556	K105;K111	26S proteasome non-ATPase regulatory subunit 8	Rpn12	876.936	2	KSPNLSKCGEELGR	XL:O-Aldehyde@105;XL:O-Aldehyde-H2O@111;Carbamidomethyl@112	-3.42841	18.7	0.009	P48556	K159	26S proteasome non-ATPase regulatory subunit 8	Rpn12	536.279	2	KDIPSFER	XL:O-Aldehyde-H2O@159	-3.3445	24.3	0.002
	715.36	4	0.843826	P48556	K105;K111	26S proteasome non-ATPase regulatory subunit 8	Rpn12	885.94	2	KSPNLSKCGEELGR	XL:O-Aldehyde@105;XL:O-Aldehyde@111;Carbamidomethyl@112	-1.94612	16	0.03	P48556	K159	26S proteasome non-ATPase regulatory subunit 8	Rpn12	536.278	2	KDIPSFER	XL:O-Aldehyde-H2O@159	-0.920393	24.3	0.0061
	715.61	4	0.0969141	P48556	K105;K111	26S proteasome non-ATPase regulatory subunit 8	Rpn12	885.939	2	KSPNLSKCGEELGR	XL:O-Aldehyde@105;XL:O-Aldehyde@111;Carbamidomethyl@112	-0.591628	16.4	0.023	P48556	K159	26S proteasome non-ATPase regulatory subunit 8	Rpn12	536.278	2	KDIPSFER	XL:O-Aldehyde-H2O@159	-0.733922	23.2	0.002
	715.353	4	-9.32369	P48556	K105;K111	26S proteasome non-ATPase regulatory subunit 8	Rpn12	885.939	2	KSPNLSKCGEELGR	XL:O-Aldehyde@105;XL:O-Aldehyde@111;Carbamidomethyl@112	-0.704503	14.5	0.02	P48556	K159	26S proteasome non-ATPase regulatory subunit 8	Rpn12	536.278	2	KDIPSFER	XL:O-Aldehyde-H2O@159	-0.733922	23.8	0.00098
	575.52	5	-3.30717	P62191	K48	26S protease regulatory subunit 4	Rpt2	676.681	3	GPDAASKLPLVTPHTQCR	XL:O-Aldehyde-H2O@48;Carbamidomethyl@58	1.85898	36	4.8e-06	P62191	K61	26S protease regulatory subunit 4	Rpt2	347.746	2	LKLLK	XL:O-Aldehyde-H2O@61	2.66058	14.6	0.17
	575.725	5	4.5748	P62191	K48	26S protease regulatory subunit 4	Rpt2	676.685	3	GPDAASKLPLVTPHTQCR	XL:O-Aldehyde-H2O@48;Carbamidomethyl@58	-4.0522	34.4	8.7e-06	P62191	K61	26S protease regulatory subunit 4	Rpt2	347.748	2	LKLLK	XL:O-Aldehyde-H2O@61	-3.95342	14.6	0.19
	719.402	4	1.11728	P62191	K48	26S protease regulatory subunit 4	Rpt2	676.684	3	GPDAASKLPLVTPHTQCR	XL:O-Aldehyde-H2O@48;Carbamidomethyl@58	-2.13107	37.3	4.7e-06	P62191	K61	26S protease regulatory subunit 4	Rpt2	347.747	2	LKLLK	XL:O-Aldehyde-H2O@61	-1.65291	13.1	0.098
	719.88	4	5.95732	Q13200	K858	26S proteasome non-ATPase regulatory subunit 2	Rpn1	766.928	2	VGQAVDVVGQAGKPK	XL:O-Aldehyde-H2O@858	-3.91504	42.4	2.5e-07	P62191	K413	26S protease regulatory subunit 4	Rpt2	596.291	2	MKVTNEDFK	XL:O-Aldehyde-H2O@413	-3.25928	32.4	4.7e-05
	719.626	4	2.8798	Q13200	K858	26S proteasome non-ATPase regulatory subunit 2	Rpn1	766.927	2	VGQAVDVVGQAGKPK	XL:O-Aldehyde-H2O@858	-1.95919	41.8	1.4e-08	P62191	K413	26S protease regulatory subunit 4	Rpt2	596.29	2	MKVTNEDFK	XL:O-Aldehyde-H2O@413	-1.91765	32.1	1.5e-05
	719.874	4	-1.769	Q13200	K858	26S proteasome non-ATPase regulatory subunit 2	Rpn1	766.928	2	VGQAVDVVGQAGKPK	XL:O-Aldehyde-H2O@858	-3.52387	44.4	8.4e-08	P62191	K413	26S protease regulatory subunit 4	Rpt2	596.289	2	MKVTNEDFK	XL:O-Aldehyde-H2O@413	-0.240618	28.1	3.1e-05
	719.628	4	4.66342	Q13200	K858	26S proteasome non-ATPase regulatory subunit 2	Rpn1	766.928	2	VGQAVDVVGQAGKPK	XL:O-Aldehyde-H2O@858	-3.39348	44.8	6.4e-08	P62191	K413	26S protease regulatory subunit 4	Rpt2	596.29	2	MKVTNEDFK	XL:O-Aldehyde-H2O@413	-1.91765	27.6	5.7e-05
	720.097	4	-2.46122	Q13200	K178	26S proteasome non-ATPase regulatory subunit 2	Rpn1	863.405	2	EWQELDDAEKVQR	XL:O-Aldehyde-H2O@178	2.74011	29.5	0.00028	Q99460	K849	26S proteasome non-ATPase regulatory subunit 1	Rpn2	500.252	2	EKKEEEK	XL:O-Aldehyde-H2O@849	2.39274	15.6	0.016
	720.886	4	2.42428	O00232	K33	26S proteasome non-ATPase regulatory subunit 12	Rpn5	555.306	2	LPECAKLAK	Carbamidomethyl@31;XL:O-Aldehyde-H2O@33	-1.24326	30.8	0.00062	O00232	K72	26S proteasome non-ATPase regulatory subunit 12	Rpn5	810.432	2	ILVAVVKMCYEAK	XL:O-Aldehyde-H2O@72;Oxidation@73;Carbamidomethyl@74	-2.20565	43.1	3.4e-07
	720.89	4	7.0027	O00232	K33	26S proteasome non-ATPase regulatory subunit 12	Rpn5	555.307	2	LPECAKLAK	Carbamidomethyl@31;XL:O-Aldehyde-H2O@33	-3.22415	27.8	0.0058	O00232	K72	26S proteasome non-ATPase regulatory subunit 12	Rpn5	810.433	2	ILVAVVKMCYEAK	XL:O-Aldehyde-H2O@72;Oxidation@73;Carbamidomethyl@74	-2.69921	41.4	1.9e-06
	721.138	4	2.86913	O00232	K33	26S proteasome non-ATPase regulatory subunit 12	Rpn5	555.306	2	LPECAKLAK	Carbamidomethyl@31;XL:O-Aldehyde-H2O@33	-1.7835	26.4	0.011	O00232	K72	26S proteasome non-ATPase regulatory subunit 12	Rpn5	810.431	2	ILVAVVKMCYEAK	XL:O-Aldehyde-H2O@72;Oxidation@73;Carbamidomethyl@74	-0.971742	39	5.5e-07
	577.088	5	6.86086	P62333	K369	26S protease regulatory subunit 10B	Rpt4	668.317	3	ADHDFVVQEDFMKAVR	Oxidation@368;XL:O-Aldehyde-H2O@369	-1.70025	42.2	8.3e-06	P62333	K373	26S protease regulatory subunit 10B	Rpt4	364.203	2	KVADSK	XL:O-Aldehyde-H2O@373	-0.881863	20.2	0.05
	577.086	5	3.57642	P62333	K369	26S protease regulatory subunit 10B	Rpt4	668.317	3	ADHDFVVQEDFMKAVR	Oxidation@368;XL:O-Aldehyde-H2O@369	-1.99951	43.3	2.1e-05	P62333	K373	26S protease regulatory subunit 10B	Rpt4	364.204	2	KVADSK	XL:O-Aldehyde-H2O@373	-2.25472	18.1	0.036
	576.888	5	8.11317	P62333	K369	26S protease regulatory subunit 10B	Rpt4	668.317	3	ADHDFVVQEDFMKAVR	Oxidation@368;XL:O-Aldehyde-H2O@369	-1.10174	42.2	2.4e-05	P62333	K373	26S protease regulatory subunit 10B	Rpt4	364.203	2	KVADSK	XL:O-Aldehyde-H2O@373	-1.43101	17.4	0.12
	577.287	5	3.27935	P62333	K369	26S protease regulatory subunit 10B	Rpt4	668.318	3	ADHDFVVQEDFMKAVR	Oxidation@368;XL:O-Aldehyde-H2O@369	-3.19655	39.6	3.8e-05	P62333	K373	26S protease regulatory subunit 10B	Rpt4	364.204	2	KVADSK	XL:O-Aldehyde-H2O@373	-3.07843	16.4	0.011
	577.085	5	1.24553	P62333	K369	26S protease regulatory subunit 10B	Rpt4	668.317	3	ADHDFVVQEDFMKAVR	Oxidation@368;XL:O-Aldehyde-H2O@369	-1.25137	36.1	3.9e-06	P62333	K373	26S protease regulatory subunit 10B	Rpt4	364.203	2	KVADSK	XL:O-Aldehyde-H2O@373	-1.15644	18.9	0.014
	577.287	5	3.59709	P62333	K369	26S protease regulatory subunit 10B	Rpt4	668.317	3	ADHDFVVQEDFMKAVR	Oxidation@368;XL:O-Aldehyde-H2O@369	-2.4484	37.6	2.5e-05	P62333	K373	26S protease regulatory subunit 10B	Rpt4	364.204	2	KVADSK	XL:O-Aldehyde-H2O@373	-1.98015	17	0.025
	577.087	5	4.95377	P62333	K369	26S protease regulatory subunit 10B	Rpt4	668.318	3	ADHDFVVQEDFMKAVR	Oxidation@368;XL:O-Aldehyde-H2O@369	-3.19655	34.7	5.4e-05	P62333	K373	26S protease regulatory subunit 10B	Rpt4	364.204	2	KVADSK	XL:O-Aldehyde-H2O@373	-2.80386	17.6	0.032
	577.091	5	10.8869	P62333	K369	26S protease regulatory subunit 10B	Rpt4	668.318	3	ADHDFVVQEDFMKAVR	Oxidation@368;XL:O-Aldehyde-H2O@369	-3.4958	38.1	7.6e-06	P62333	K373	26S protease regulatory subunit 10B	Rpt4	364.204	2	KVADSK	XL:O-Aldehyde-H2O@373	-3.62757	12.6	0.065
	576.889	5	8.53711	P62333	K369	26S protease regulatory subunit 10B	Rpt4	668.317	3	ADHDFVVQEDFMKAVR	Oxidation@368;XL:O-Aldehyde-H2O@369	-2.59803	32.7	8.2e-05	P62333	K373	26S protease regulatory subunit 10B	Rpt4	364.204	2	KVADSK	XL:O-Aldehyde-H2O@373	-1.70558	16	0.04
	720.859	4	9.41082	P62333	K369	26S protease regulatory subunit 10B	Rpt4	668.317	3	ADHDFVVQEDFMKAVR	Oxidation@368;XL:O-Aldehyde-H2O@369	-2.4484	38.8	5.1e-05	P62333	K373	26S protease regulatory subunit 10B	Rpt4	364.204	2	KVADSK	XL:O-Aldehyde-H2O@373	-2.25472	16.2	0.014
	721.11	4	9.17518	P62333	K369	26S protease regulatory subunit 10B	Rpt4	668.318	3	ADHDFVVQEDFMKAVR	Oxidation@368;XL:O-Aldehyde-H2O@369	-3.19655	38	4e-05	P62333	K373	26S protease regulatory subunit 10B	Rpt4	364.204	2	KVADSK	XL:O-Aldehyde-H2O@373	-3.07843	13.1	0.13
	720.859	4	8.90208	P62333	K369	26S protease regulatory subunit 10B	Rpt4	668.317	3	ADHDFVVQEDFMKAVR	Oxidation@368;XL:O-Aldehyde-H2O@369	-1.401	39.7	5.8e-05	P62333	K373	26S protease regulatory subunit 10B	Rpt4	373.209	2	KVADSK	XL:O-Aldehyde@373	-1.44378	8.3	0.41
	722.371	4	-3.32236	P25789	K187	Proteasome subunit alpha type-4	α3	827.956	2	EGEMTLKSALALAIK	XL:O-Aldehyde-H2O@187	2.11201	40.4	9.7e-05	P25789	K239	Proteasome subunit alpha type-4	α3	540.253	2	KHEEEEAK	XL:O-Aldehyde-H2O@239	2.45866	23.9	0.0071
	722.123	4	-0.0444453	P25789	K187	Proteasome subunit alpha type-4	α3	827.956	2	EGEMTLKSALALAIK	XL:O-Aldehyde-H2O@187	2.83668	39.1	4.4e-06	P25789	K239	Proteasome subunit alpha type-4	α3	540.252	2	KHEEEEAK	XL:O-Aldehyde-H2O@239	2.82885	19.9	0.026
	578.317	5	-1.20356	O00487	K209;K215	26S proteasome non-ATPase regulatory subunit 14	Rpn11	633.344	3	KNELEQKMLLNLHK	XL:O-Aldehyde-H2O@209;XL:O-Aldehyde-H2O@215	1.72831	26.4	0.0012	Q99460	K574	26S proteasome non-ATPase regulatory subunit 1	Rpn2	468.76	2	DKDPILR	XL:O-Aldehyde-H2O@574	2.32998	23.6	0.017
	578.316	5	-2.57796	O00487	K215;K222	26S proteasome non-ATPase regulatory subunit 14	Rpn11	633.344	3	NELEQKMLLNLHKK	XL:O-Aldehyde-H2O@215;XL:O-Aldehyde-H2O@222	2.20198	19.6	0.17	Q99460	K574	26S proteasome non-ATPase regulatory subunit 1	Rpn2	468.76	2	DKDPILR	XL:O-Aldehyde-H2O@574	2.32998	26.5	0.0037
	723.152	4	1.77473	P25789	K187	Proteasome subunit alpha type-4	α3	835.959	2	EGEMTLKSALALAIK	Oxidation@184;XL:O-Aldehyde-H2O@187	-4.06005	33.3	0.00021	P25789	K238	Proteasome subunit alpha type-4	α3	533.812	2	EVEQLIKK	XL:O-Aldehyde-H2O@238	-1.7196	27.2	0.0034
	723.402	4	0.866574	P25789	K187	Proteasome subunit alpha type-4	α3	844.962	2	EGEMTLKSALALAIK	Oxidation@184;XL:O-Aldehyde@187	-1.19732	30	5.4e-05	P25789	K238	Proteasome subunit alpha type-4	α3	533.811	2	EVEQLIKK	XL:O-Aldehyde-H2O@238	-0.595612	27.4	0.0036
	723.151	4	-0.253732	P25789	K187	Proteasome subunit alpha type-4	α3	844.961	2	EGEMTLKSALALAIK	Oxidation@184;XL:O-Aldehyde@187	-0.960624	32	7.2e-05	P25789	K238	Proteasome subunit alpha type-4	α3	533.811	2	EVEQLIKK	XL:O-Aldehyde-H2O@238	-0.40828	25.4	0.0092
	722.903	4	3.61356	P25789	K187	Proteasome subunit alpha type-4	α3	835.955	2	EGEMTLKSALALAIK	Oxidation@184;XL:O-Aldehyde-H2O@187	0.00713262	31.7	6.7e-05	P25789	K238	Proteasome subunit alpha type-4	α3	533.811	2	EVEQLIKK	XL:O-Aldehyde-H2O@238	-0.40828	23.3	0.0099
	723.154	4	3.63416	P25789	K187	Proteasome subunit alpha type-4	α3	835.959	2	EGEMTLKSALALAIK	Oxidation@184;XL:O-Aldehyde-H2O@187	-4.06005	28.9	0.00046	P25789	K238	Proteasome subunit alpha type-4	α3	533.812	2	EVEQLIKK	XL:O-Aldehyde-H2O@238	-1.90693	19.1	0.0088
	723.158	4	9.12792	P25789	K187	Proteasome subunit alpha type-4	α3	844.961	2	EGEMTLKSALALAIK	Oxidation@184;XL:O-Aldehyde@187	-0.605579	29.9	4e-05	P25789	K238	Proteasome subunit alpha type-4	α3	542.816	2	EVEQLIKK	XL:O-Aldehyde@238	-0.434027	10.6	0.56
	722.655	4	8.49848	P25789	K187	Proteasome subunit alpha type-4	α3	844.962	2	EGEMTLKSALALAIK	Oxidation@184;XL:O-Aldehyde@187	-1.78906	23.5	0.0015	P25789	K238	Proteasome subunit alpha type-4	α3	542.817	2	EVEQLIKK	XL:O-Aldehyde@238	-1.7236	10	1
	723.589	4	-4.27999	Q13200	K39;K41	26S proteasome non-ATPase regulatory subunit 2	Rpn1	1007.44	2	DAGDKDKEQELSEEDK	XL:O-Aldehyde@39&XL:O-Aldehyde-H2O@41|XL:O-Aldehyde-H2O@39&XL:O-Aldehyde@41	1.58475	24.2	2.8e-05	P62195	K335	26S protease regulatory subunit 8	Rpt6	421.731	2	KMNLTR	XL:O-Aldehyde-H2O@335	1.85073	20.7	0.17
	723.841	4	-2.48346	Q13200	K39;K41	26S proteasome non-ATPase regulatory subunit 2	Rpn1	665.959	3	DAGDKDKEQELSEEDK	XL:O-Aldehyde-H2O@39;XL:O-Aldehyde-H2O@41	1.45398	23.7	0.006	P62195	K335	26S protease regulatory subunit 8	Rpt6	421.731	2	KMNLTR	XL:O-Aldehyde-H2O@335	1.85073	17.3	0.13
	723.626	4	4.53876	Q13200	K858	26S proteasome non-ATPase regulatory subunit 2	Rpn1	766.927	2	VGQAVDVVGQAGKPK	XL:O-Aldehyde-H2O@858	-2.08958	48.1	2.6e-07	P62191	K413	26S protease regulatory subunit 4	Rpt2	604.289	2	MKVTNEDFK	Oxidation@412;XL:O-Aldehyde-H2O@413	-2.95581	30.9	0.00014
	723.624	4	0.991267	Q13200	K858	26S proteasome non-ATPase regulatory subunit 2	Rpn1	766.927	2	VGQAVDVVGQAGKPK	XL:O-Aldehyde-H2O@858	-2.35036	49.3	6.8e-08	P62191	K413	26S protease regulatory subunit 4	Rpt2	604.288	2	MKVTNEDFK	Oxidation@412;XL:O-Aldehyde-H2O@413	-1.96291	26.1	0.00019
	723.625	4	1.92037	Q13200	K858	26S proteasome non-ATPase regulatory subunit 2	Rpn1	766.926	2	VGQAVDVVGQAGKPK	XL:O-Aldehyde-H2O@858	-1.17684	44.7	1.5e-08	P62191	K413	26S protease regulatory subunit 4	Rpt2	604.288	2	MKVTNEDFK	Oxidation@412;XL:O-Aldehyde-H2O@413	-1.13549	30.5	8.9e-05
	723.878	4	5.06563	Q13200	K858	26S proteasome non-ATPase regulatory subunit 2	Rpn1	766.928	2	VGQAVDVVGQAGKPK	XL:O-Aldehyde-H2O@858	-3.39348	45.1	2.7e-07	P62191	K413	26S protease regulatory subunit 4	Rpt2	604.288	2	MKVTNEDFK	Oxidation@412;XL:O-Aldehyde-H2O@413	-2.62484	27.6	3.1e-05
	723.876	4	2.87032	Q13200	K858	26S proteasome non-ATPase regulatory subunit 2	Rpn1	766.927	2	VGQAVDVVGQAGKPK	XL:O-Aldehyde-H2O@858	-2.35036	40.5	1.2e-07	P62191	K413	26S protease regulatory subunit 4	Rpt2	604.287	2	MKVTNEDFK	Oxidation@412;XL:O-Aldehyde-H2O@413	-0.970006	29.7	0.00017
	725.133	4	2.13202	Q13200	K754	26S proteasome non-ATPase regulatory subunit 2	Rpn1	708.685	3	QLAQYHAKDPNNLFMVR	Gln->pyro-Glu@747;XL:O-Aldehyde-H2O@754;Oxidation@761	-3.3048	28.8	0.0012	P62191	K35;K36	26S protease regulatory subunit 4	Rpt2	360.227	2	VGKKK	XL:O-Aldehyde-H2O@35;XL:O-Aldehyde-H2O@36	-3.45076	16.7	0.18
	580.313	5	0.244993	Q13200	K754	26S proteasome non-ATPase regulatory subunit 2	Rpn1	715.029	3	QLAQYHAKDPNNLFMVR	XL:O-Aldehyde@754	1.89875	24.8	0.021	P62191	K35;K36	26S protease regulatory subunit 4	Rpt2	360.225	2	VGKKK	XL:O-Aldehyde-H2O@35;XL:O-Aldehyde-H2O@36	2.3789	17.2	0.13
	725.142	4	-1.07888	P25788	K57	Proteasome subunit alpha type-3	α7	780.418	2	LVLSKLYEEGSNK	XL:O-Aldehyde-H2O@57	1.81132	32.6	5.4e-05	P25788	K230	Proteasome subunit alpha type-3	α7	593.831	2	HEIVPKDIR	XL:O-Aldehyde-H2O@230	2.66091	29.2	0.00054
	725.906	4	5.14115	P51665	K28	26S proteasome non-ATPase regulatory subunit 7	Rpn8	462.27	2	IGKVGNQK	XL:O-Aldehyde-H2O@28	-2.4133	26.2	0.00085	P51665	K127	26S proteasome non-ATPase regulatory subunit 7	Rpn8	922.008	2	YCPNSVLVIIDVKPK	Carbamidomethyl@116;XL:O-Aldehyde@127	-3.1126	36.7	5.6e-06
	725.906	4	4.80436	P51665	K28	26S proteasome non-ATPase regulatory subunit 7	Rpn8	462.271	2	IGKVGNQK	XL:O-Aldehyde-H2O@28	-3.06227	28.5	0.003	P51665	K127	26S proteasome non-ATPase regulatory subunit 7	Rpn8	922.008	2	YCPNSVLVIIDVKPK	Carbamidomethyl@116;XL:O-Aldehyde@127	-2.78722	34.2	1.3e-05
	725.652	4	0.4044	P51665	K28	26S proteasome non-ATPase regulatory subunit 7	Rpn8	462.269	2	IGKVGNQK	XL:O-Aldehyde-H2O@28	-0.899032	23.6	0.02	P51665	K127	26S proteasome non-ATPase regulatory subunit 7	Rpn8	922.006	2	YCPNSVLVIIDVKPK	Carbamidomethyl@116;XL:O-Aldehyde@127	-1.05188	37.6	2.5e-06
	726.154	4	1.03684	P51665	K28	26S proteasome non-ATPase regulatory subunit 7	Rpn8	462.271	2	IGKVGNQK	XL:O-Aldehyde-H2O@28	-3.27859	28.5	0.001	P51665	K127	26S proteasome non-ATPase regulatory subunit 7	Rpn8	922.007	2	YCPNSVLVIIDVKPK	Carbamidomethyl@116;XL:O-Aldehyde@127	-1.37726	30.3	6.7e-05
	725.654	4	3.09969	P51665	K28	26S proteasome non-ATPase regulatory subunit 7	Rpn8	462.27	2	IGKVGNQK	XL:O-Aldehyde-H2O@28	-1.98065	24.3	0.0012	P51665	K127	26S proteasome non-ATPase regulatory subunit 7	Rpn8	922.008	2	YCPNSVLVIIDVKPK	Carbamidomethyl@116;XL:O-Aldehyde@127	-2.89568	33.7	4e-05
	725.905	4	3.12039	P51665	K28	26S proteasome non-ATPase regulatory subunit 7	Rpn8	462.269	2	IGKVGNQK	XL:O-Aldehyde-H2O@28	-0.899032	24	0.0017	P51665	K127	26S proteasome non-ATPase regulatory subunit 7	Rpn8	922.006	2	YCPNSVLVIIDVKPK	Carbamidomethyl@116;XL:O-Aldehyde@127	-0.834962	29.1	0.00014
	581.503	5	4.58572	P25789	K187	Proteasome subunit alpha type-4	α3	563.644	3	EGEMTLKSALALAIK	Oxidation@184;XL:O-Aldehyde@187	-2.80727	18.7	0.53	P25789	K239	Proteasome subunit alpha type-4	α3	360.505	3	KHEEEEAK	XL:O-Aldehyde-H2O@239	-0.616672	23.9	0.057
	581.303	5	5.82771	P25789	K187	Proteasome subunit alpha type-4	α3	563.644	3	EGEMTLKSALALAIK	Oxidation@184;XL:O-Aldehyde@187	-2.45244	18.3	0.78	P25789	K239	Proteasome subunit alpha type-4	α3	360.506	3	KHEEEEAK	XL:O-Aldehyde-H2O@239	-2.00361	22.2	0.053
	581.101	5	4.44015	P25789	K187	Proteasome subunit alpha type-4	α3	563.645	3	EGEMTLKSALALAIK	Oxidation@184;XL:O-Aldehyde@187	-3.87177	17.7	0.61	P25789	K239	Proteasome subunit alpha type-4	α3	360.506	3	KHEEEEAK	XL:O-Aldehyde-H2O@239	-2.83577	21.9	0.088
	581.099	5	0.968003	P25789	K187	Proteasome subunit alpha type-4	α3	844.961	2	EGEMTLKSALALAIK	Oxidation@184;XL:O-Aldehyde@187	-0.132184	22.3	0.0046	P25789	K239	Proteasome subunit alpha type-4	α3	360.505	3	KHEEEEAK	XL:O-Aldehyde-H2O@239	-0.616672	17.1	0.31
	581.302	5	3.72411	P25789	K187	Proteasome subunit alpha type-4	α3	844.962	2	EGEMTLKSALALAIK	Oxidation@184;XL:O-Aldehyde@187	-2.14411	24.1	0.0013	P25789	K239	Proteasome subunit alpha type-4	α3	366.509	3	KHEEEEAK	XL:O-Aldehyde@239	-2.1848	13.5	0.26
	581.302	5	4.35519	P25789	K187	Proteasome subunit alpha type-4	α3	844.961	2	EGEMTLKSALALAIK	Oxidation@184;XL:O-Aldehyde@187	-0.368881	21.6	0.00062	P25789	K239	Proteasome subunit alpha type-4	α3	549.259	2	KHEEEEAK	XL:O-Aldehyde@239	-0.344752	15.9	0.042
	581.101	5	3.38798	P25789	K187	Proteasome subunit alpha type-4	α3	844.962	2	EGEMTLKSALALAIK	Oxidation@184;XL:O-Aldehyde@187	-2.02576	21	0.009	P25789	K239	Proteasome subunit alpha type-4	α3	366.509	3	KHEEEEAK	XL:O-Aldehyde@239	-1.91195	13.9	0.22
	581.503	5	5.32173	P25789	K187	Proteasome subunit alpha type-4	α3	844.961	2	EGEMTLKSALALAIK	Oxidation@184;XL:O-Aldehyde@187	-0.723927	16.9	0.099	P25789	K239	Proteasome subunit alpha type-4	α3	366.509	3	KHEEEEAK	XL:O-Aldehyde@239	-1.91195	14.6	0.09
	726.377	4	5.76918	P25789	K187	Proteasome subunit alpha type-4	α3	835.958	2	EGEMTLKSALALAIK	Oxidation@184;XL:O-Aldehyde-H2O@187	-2.86383	39.7	0.00012	P25789	K239	Proteasome subunit alpha type-4	α3	540.255	2	KHEEEEAK	XL:O-Aldehyde-H2O@239	-1.9837	27.1	0.0025
	726.129	4	10.4631	P25789	K187	Proteasome subunit alpha type-4	α3	835.959	2	EGEMTLKSALALAIK	Oxidation@184;XL:O-Aldehyde-H2O@187	-4.89741	39.7	5.9e-05	P25789	K239	Proteasome subunit alpha type-4	α3	540.255	2	KHEEEEAK	XL:O-Aldehyde-H2O@239	-2.90919	25.7	0.0042
	726.124	4	3.72925	P25789	K187	Proteasome subunit alpha type-4	α3	835.959	2	EGEMTLKSALALAIK	Oxidation@184;XL:O-Aldehyde-H2O@187	-4.06005	41.6	3.4e-06	P25789	K239	Proteasome subunit alpha type-4	α3	540.256	2	KHEEEEAK	XL:O-Aldehyde-H2O@239	-3.27938	23.1	0.023
	726.124	4	3.39256	P25789	K187	Proteasome subunit alpha type-4	α3	835.957	2	EGEMTLKSALALAIK	Oxidation@184;XL:O-Aldehyde-H2O@187	-1.6676	38.8	5.3e-05	P25789	K239	Proteasome subunit alpha type-4	α3	540.255	2	KHEEEEAK	XL:O-Aldehyde-H2O@239	-1.42841	25.1	0.021
	726.127	4	7.68539	P25789	K187	Proteasome subunit alpha type-4	α3	835.957	2	EGEMTLKSALALAIK	Oxidation@184;XL:O-Aldehyde-H2O@187	-1.90684	38.7	8.8e-06	P25789	K239	Proteasome subunit alpha type-4	α3	540.255	2	KHEEEEAK	XL:O-Aldehyde-H2O@239	-1.24331	22.5	0.037
	726.373	4	1.14126	P25789	K187	Proteasome subunit alpha type-4	α3	835.955	2	EGEMTLKSALALAIK	Oxidation@184;XL:O-Aldehyde-H2O@187	-0.112491	32.5	8.9e-05	P25789	K239	Proteasome subunit alpha type-4	α3	540.254	2	KHEEEEAK	XL:O-Aldehyde-H2O@239	-0.317823	28.5	0.0017
	725.878	4	10.3608	P25789	K187	Proteasome subunit alpha type-4	α3	835.958	2	EGEMTLKSALALAIK	Oxidation@184;XL:O-Aldehyde-H2O@187	-3.70119	36.6	0.00015	P25789	K239	Proteasome subunit alpha type-4	α3	540.255	2	KHEEEEAK	XL:O-Aldehyde-H2O@239	-2.539	23.4	0.011
	725.877	4	8.00309	P25789	K187	Proteasome subunit alpha type-4	α3	835.959	2	EGEMTLKSALALAIK	Oxidation@184;XL:O-Aldehyde-H2O@187	-3.94043	34.6	1.7e-05	P25789	K239	Proteasome subunit alpha type-4	α3	540.255	2	KHEEEEAK	XL:O-Aldehyde-H2O@239	-1.79861	25.2	0.0067
	726.124	4	2.88752	P25789	K187	Proteasome subunit alpha type-4	α3	835.956	2	EGEMTLKSALALAIK	Oxidation@184;XL:O-Aldehyde-H2O@187	-0.949855	34.9	0.00013	P25789	K239	Proteasome subunit alpha type-4	α3	540.254	2	KHEEEEAK	XL:O-Aldehyde-H2O@239	-0.688019	23.5	0.015
	726.376	4	5.4326	P25789	K187	Proteasome subunit alpha type-4	α3	835.958	2	EGEMTLKSALALAIK	Oxidation@184;XL:O-Aldehyde-H2O@187	-3.10307	37.4	3.7e-05	P25789	K239	Proteasome subunit alpha type-4	α3	540.255	2	KHEEEEAK	XL:O-Aldehyde-H2O@239	-1.9837	20.9	0.033
	726.127	4	7.09618	P25789	K187	Proteasome subunit alpha type-4	α3	835.958	2	EGEMTLKSALALAIK	Oxidation@184;XL:O-Aldehyde-H2O@187	-3.10307	31.3	0.00019	P25789	K239	Proteasome subunit alpha type-4	α3	540.255	2	KHEEEEAK	XL:O-Aldehyde-H2O@239	-1.79861	23.9	0.014
	725.878	4	10.5292	P25789	K187	Proteasome subunit alpha type-4	α3	835.955	2	EGEMTLKSALALAIK	Oxidation@184;XL:O-Aldehyde-H2O@187	-0.112491	25.4	0.00043	P25789	K239	Proteasome subunit alpha type-4	α3	540.255	2	KHEEEEAK	XL:O-Aldehyde-H2O@239	-2.3539	23.4	0.0072
	726.886	4	-3.74902	P62195	K397;K402	26S protease regulatory subunit 8	Rpt6	670.33	2	DSEKNMSIKK	XL:O-Aldehyde-H2O@397;XL:O-Aldehyde-H2O@402	2.46545	31.4	0.00011	P25789	K210	Proteasome subunit alpha type-4	α3	755.926	2	LSAEKVEIATLTR	XL:O-Aldehyde-H2O@210	2.52113	37.9	3.3e-05
	581.521	5	6.46401	O00487	K215;K222	26S proteasome non-ATPase regulatory subunit 14	Rpn11	644.682	3	NELEQKMLLNLHKK	XL:O-Aldehyde@215;Oxidation@216;XL:O-Aldehyde-H2O@222	-3.17306	16.3	0.28	Q99460	K574	26S proteasome non-ATPase regulatory subunit 1	Rpn2	468.763	2	DKDPILR	XL:O-Aldehyde-H2O@574	-3.6432	19.5	0.033
	726.895	4	0.244902	O00487	K215;K222	26S proteasome non-ATPase regulatory subunit 14	Rpn11	644.68	3	NELEQKMLLNLHKK	XL:O-Aldehyde@215;Oxidation@216;XL:O-Aldehyde-H2O@222	-0.380983	17.2	0.17	Q99460	K574	26S proteasome non-ATPase regulatory subunit 1	Rpn2	468.762	2	DKDPILR	XL:O-Aldehyde-H2O@574	-1.08328	24.9	0.03
	581.919	5	-1.40816	O00487	K215	26S proteasome non-ATPase regulatory subunit 14	Rpn11	606.669	3	KNELEQKMLLNLHK	XL:O-Aldehyde-H2O@215	1.13685	35.3	4.4e-05	Q99460	K574	26S proteasome non-ATPase regulatory subunit 1	Rpn2	468.76	2	DKDPILR	XL:O-Aldehyde-H2O@574	1.26333	27.1	0.014
	582.119	5	-2.2262	O00487	K215	26S proteasome non-ATPase regulatory subunit 14	Rpn11	606.668	3	KNELEQKMLLNLHK	XL:O-Aldehyde-H2O@215	2.62037	30.9	0.00019	Q99460	K574	26S proteasome non-ATPase regulatory subunit 1	Rpn2	468.76	2	DKDPILR	XL:O-Aldehyde-H2O@574	3.39663	23.2	0.011
	581.919	5	-1.40816	O00487	K209|K215	26S proteasome non-ATPase regulatory subunit 14	Rpn11	612.673	3	KNELEQKMLLNLHK	XL:O-Aldehyde@209|XL:O-Aldehyde@215	0.344814	19.8	0.1	Q99460	K574	26S proteasome non-ATPase regulatory subunit 1	Rpn2	468.76	2	DKDPILR	XL:O-Aldehyde-H2O@574	1.26333	27.1	0.014
	582.119	5	-2.2262	O00487	K209|K215	26S proteasome non-ATPase regulatory subunit 14	Rpn11	612.671	3	KNELEQKMLLNLHK	XL:O-Aldehyde@209|XL:O-Aldehyde@215	2.95633	18	0.14	Q99460	K574	26S proteasome non-ATPase regulatory subunit 1	Rpn2	468.76	2	DKDPILR	XL:O-Aldehyde-H2O@574	3.39663	23.2	0.011
	581.926	5	4.70074	P62195	K330	26S protease regulatory subunit 8	Rpt6	596.854	2	LDILKIHSR	XL:O-Aldehyde@330	2.9408	31	0.0015	P62195	K346	26S protease regulatory subunit 8	Rpt6	799.924	2	KIAELMPGASGAEVK	XL:O-Aldehyde@346	2.6859	14.2	0.069
	583.922	5	9.6253	O43242	K296	26S proteasome non-ATPase regulatory subunit 3	Rpn3	750.908	2	IKAIQLEYSEAR	XL:O-Aldehyde-H2O@296	-2.56572	35.8	1e-05	O43242	K315	26S proteasome non-ATPase regulatory subunit 3	Rpn3	641.353	2	KAPQHTAVGFK	XL:O-Aldehyde@315	-3.06067	32.2	2.5e-05
	583.721	5	8.97848	O43242	K296	26S proteasome non-ATPase regulatory subunit 3	Rpn3	750.909	2	IKAIQLEYSEAR	XL:O-Aldehyde-H2O@296	-2.96524	39.5	1.2e-05	O43242	K315	26S proteasome non-ATPase regulatory subunit 3	Rpn3	641.353	2	KAPQHTAVGFK	XL:O-Aldehyde@315	-2.59291	27	6.4e-05
	583.718	5	4.47449	O43242	K296	26S proteasome non-ATPase regulatory subunit 3	Rpn3	750.905	2	IKAIQLEYSEAR	XL:O-Aldehyde-H2O@296	2.22848	41.8	1.1e-05	O43242	K315	26S proteasome non-ATPase regulatory subunit 3	Rpn3	632.344	2	KAPQHTAVGFK	XL:O-Aldehyde-H2O@315	2.4586	19.9	0.0025
	583.919	5	4.28519	O43242	K296	26S proteasome non-ATPase regulatory subunit 3	Rpn3	750.904	2	IKAIQLEYSEAR	XL:O-Aldehyde-H2O@296	2.76118	34.9	1.6e-05	O43242	K315	26S proteasome non-ATPase regulatory subunit 3	Rpn3	641.349	2	KAPQHTAVGFK	XL:O-Aldehyde@315	3.17616	25	0.00015
	583.718	5	4.57923	O43242	K296	26S proteasome non-ATPase regulatory subunit 3	Rpn3	750.905	2	IKAIQLEYSEAR	XL:O-Aldehyde-H2O@296	2.36166	35.7	5.6e-05	O43242	K315	26S proteasome non-ATPase regulatory subunit 3	Rpn3	641.349	2	KAPQHTAVGFK	XL:O-Aldehyde@315	2.7084	23.3	0.0049
	583.721	5	9.81643	O43242	K296	26S proteasome non-ATPase regulatory subunit 3	Rpn3	750.908	2	IKAIQLEYSEAR	XL:O-Aldehyde-H2O@296	-1.36717	34.1	1.4e-05	O43242	K315	26S proteasome non-ATPase regulatory subunit 3	Rpn3	641.351	2	KAPQHTAVGFK	XL:O-Aldehyde@315	-0.565948	21.6	0.00053
	583.921	5	8.57822	O43242	K296	26S proteasome non-ATPase regulatory subunit 3	Rpn3	750.906	2	IKAIQLEYSEAR	XL:O-Aldehyde-H2O@296	0.364065	34.2	1.6e-05	O43242	K315	26S proteasome non-ATPase regulatory subunit 3	Rpn3	641.352	2	KAPQHTAVGFK	XL:O-Aldehyde@315	-0.721869	17.1	0.01
	584.118	5	2.63062	O43242	K296	26S proteasome non-ATPase regulatory subunit 3	Rpn3	759.913	2	IKAIQLEYSEAR	XL:O-Aldehyde@296	-0.979421	25.1	0.001	O43242	K315	26S proteasome non-ATPase regulatory subunit 3	Rpn3	421.9	3	KAPQHTAVGFK	XL:O-Aldehyde-H2O@315	-1.51234	25.3	0.0006
	583.723	5	12.7493	O43242	K296	26S proteasome non-ATPase regulatory subunit 3	Rpn3	759.915	2	IKAIQLEYSEAR	XL:O-Aldehyde@296	-4.00607	29.8	0.00056	O43242	K315	26S proteasome non-ATPase regulatory subunit 3	Rpn3	641.353	2	KAPQHTAVGFK	XL:O-Aldehyde@315	-3.06067	20.5	0.0028
	583.922	5	9.93942	O43242	K296	26S proteasome non-ATPase regulatory subunit 3	Rpn3	750.908	2	IKAIQLEYSEAR	XL:O-Aldehyde-H2O@296	-1.63352	32.5	4.1e-05	O43242	K315	26S proteasome non-ATPase regulatory subunit 3	Rpn3	641.352	2	KAPQHTAVGFK	XL:O-Aldehyde@315	-1.65739	17.2	0.0016
	583.921	5	8.57822	O43242	K296	26S proteasome non-ATPase regulatory subunit 3	Rpn3	759.913	2	IKAIQLEYSEAR	XL:O-Aldehyde@296	-2.29536	26.4	0.00054	O43242	K315	26S proteasome non-ATPase regulatory subunit 3	Rpn3	641.353	2	KAPQHTAVGFK	XL:O-Aldehyde@315	-2.28107	21.3	0.00041
	583.917	5	1.56279	O43242	K296	26S proteasome non-ATPase regulatory subunit 3	Rpn3	759.913	2	IKAIQLEYSEAR	XL:O-Aldehyde@296	-2.03217	25.8	0.00029	O43242	K315	26S proteasome non-ATPase regulatory subunit 3	Rpn3	427.904	3	KAPQHTAVGFK	XL:O-Aldehyde@315	-1.67442	19.8	0.0052
	583.919	5	4.28519	O43242	K296	26S proteasome non-ATPase regulatory subunit 3	Rpn3	759.914	2	IKAIQLEYSEAR	XL:O-Aldehyde@296	-2.95333	23.6	0.0013	O43242	K315	26S proteasome non-ATPase regulatory subunit 3	Rpn3	427.904	3	KAPQHTAVGFK	XL:O-Aldehyde@315	-2.8429	19.7	0.011
	584.118	5	2.10726	O43242	K296	26S proteasome non-ATPase regulatory subunit 3	Rpn3	759.913	2	IKAIQLEYSEAR	XL:O-Aldehyde@296	-1.76898	24.5	0.0027	O43242	K315	26S proteasome non-ATPase regulatory subunit 3	Rpn3	427.903	3	KAPQHTAVGFK	XL:O-Aldehyde@315	-0.505935	18.1	0.029
	584.117	5	-0.404863	O43242	K296	26S proteasome non-ATPase regulatory subunit 3	Rpn3	759.91	2	IKAIQLEYSEAR	XL:O-Aldehyde@296	2.04725	18.5	0.0028	O43242	K315	26S proteasome non-ATPase regulatory subunit 3	Rpn3	421.899	3	KAPQHTAVGFK	XL:O-Aldehyde-H2O@315	2.04301	22.3	0.0035
	583.915	5	-2.3114	O43242	K296	26S proteasome non-ATPase regulatory subunit 3	Rpn3	759.911	2	IKAIQLEYSEAR	XL:O-Aldehyde@296	1.12609	22	0.0087	O43242	K315	26S proteasome non-ATPase regulatory subunit 3	Rpn3	421.899	3	KAPQHTAVGFK	XL:O-Aldehyde-H2O@315	1.09492	18.7	0.013
	583.717	5	2.79859	O43242	K296	26S proteasome non-ATPase regulatory subunit 3	Rpn3	759.912	2	IKAIQLEYSEAR	XL:O-Aldehyde@296	-0.584639	25.7	0.0019	O43242	K315	26S proteasome non-ATPase regulatory subunit 3	Rpn3	641.352	2	KAPQHTAVGFK	XL:O-Aldehyde@315	-1.65739	14.6	0.02
	584.319	5	2.756	O43242	K296	26S proteasome non-ATPase regulatory subunit 3	Rpn3	759.914	2	IKAIQLEYSEAR	XL:O-Aldehyde@296	-3.34811	20.9	0.0019	O43242	K315	26S proteasome non-ATPase regulatory subunit 3	Rpn3	421.902	3	KAPQHTAVGFK	XL:O-Aldehyde-H2O@315	-4.83064	19.3	0.0087
	584.119	5	3.78201	O43242	K296	26S proteasome non-ATPase regulatory subunit 3	Rpn3	759.914	2	IKAIQLEYSEAR	XL:O-Aldehyde@296	-3.4797	22.3	0.0037	O43242	K315	26S proteasome non-ATPase regulatory subunit 3	Rpn3	641.353	2	KAPQHTAVGFK	XL:O-Aldehyde@315	-3.21659	17	0.0018
	729.387	4	-7.35702	O43242	K296	26S proteasome non-ATPase regulatory subunit 3	Rpn3	750.909	2	IKAIQLEYSEAR	XL:O-Aldehyde-H2O@296	-3.63109	39.8	1.6e-05	O43242	K315	26S proteasome non-ATPase regulatory subunit 3	Rpn3	632.348	2	KAPQHTAVGFK	XL:O-Aldehyde-H2O@315	-3.55076	41.6	9e-07
	729.649	4	8.08018	O43242	K296	26S proteasome non-ATPase regulatory subunit 3	Rpn3	750.908	2	IKAIQLEYSEAR	XL:O-Aldehyde-H2O@296	-2.03303	38.4	5.3e-05	O43242	K315	26S proteasome non-ATPase regulatory subunit 3	Rpn3	632.347	2	KAPQHTAVGFK	XL:O-Aldehyde-H2O@315	-1.3368	41.7	8.6e-07
	729.651	4	10.3419	O43242	K296	26S proteasome non-ATPase regulatory subunit 3	Rpn3	750.909	2	IKAIQLEYSEAR	XL:O-Aldehyde-H2O@296	-3.23158	40.2	2.2e-05	O43242	K315	26S proteasome non-ATPase regulatory subunit 3	Rpn3	632.347	2	KAPQHTAVGFK	XL:O-Aldehyde-H2O@315	-2.60192	37.8	4.8e-06
	729.901	4	9.7738	O43242	K296	26S proteasome non-ATPase regulatory subunit 3	Rpn3	750.909	2	IKAIQLEYSEAR	XL:O-Aldehyde-H2O@296	-3.49792	39.9	5.8e-05	O43242	K315	26S proteasome non-ATPase regulatory subunit 3	Rpn3	632.348	2	KAPQHTAVGFK	XL:O-Aldehyde-H2O@315	-3.07634	37.8	3.3e-06
	729.399	4	9.5696	O43242	K296	26S proteasome non-ATPase regulatory subunit 3	Rpn3	750.908	2	IKAIQLEYSEAR	XL:O-Aldehyde-H2O@296	-2.56572	39.6	2.7e-05	O43242	K315	26S proteasome non-ATPase regulatory subunit 3	Rpn3	632.347	2	KAPQHTAVGFK	XL:O-Aldehyde-H2O@315	-1.96936	37.5	1.7e-06
	729.646	4	3.0542	O43242	K296	26S proteasome non-ATPase regulatory subunit 3	Rpn3	750.909	2	IKAIQLEYSEAR	XL:O-Aldehyde-H2O@296	-3.23158	41.1	2.8e-05	O43242	K315	26S proteasome non-ATPase regulatory subunit 3	Rpn3	632.348	2	KAPQHTAVGFK	XL:O-Aldehyde-H2O@315	-2.76006	35.6	2e-06
	729.649	4	8.33148	O43242	K296	26S proteasome non-ATPase regulatory subunit 3	Rpn3	750.909	2	IKAIQLEYSEAR	XL:O-Aldehyde-H2O@296	-3.09841	37	5.2e-06	O43242	K315	26S proteasome non-ATPase regulatory subunit 3	Rpn3	632.348	2	KAPQHTAVGFK	XL:O-Aldehyde-H2O@315	-3.07634	39.3	6.8e-07
	729.645	4	2.3003	O43242	K296	26S proteasome non-ATPase regulatory subunit 3	Rpn3	750.908	2	IKAIQLEYSEAR	XL:O-Aldehyde-H2O@296	-1.50035	40.3	5.1e-05	O43242	K315	26S proteasome non-ATPase regulatory subunit 3	Rpn3	632.346	2	KAPQHTAVGFK	XL:O-Aldehyde-H2O@315	-0.38795	35.8	5.9e-06
	729.395	4	3.03358	O43242	K296	26S proteasome non-ATPase regulatory subunit 3	Rpn3	750.905	2	IKAIQLEYSEAR	XL:O-Aldehyde-H2O@296	2.22848	40	7.8e-06	O43242	K315	26S proteasome non-ATPase regulatory subunit 3	Rpn3	632.344	2	KAPQHTAVGFK	XL:O-Aldehyde-H2O@315	2.30046	34.3	7.2e-07
	729.385	4	-10.4574	O43242	K296	26S proteasome non-ATPase regulatory subunit 3	Rpn3	750.907	2	IKAIQLEYSEAR	XL:O-Aldehyde-H2O@296	-0.301797	37.7	1.2e-05	O43242	K315	26S proteasome non-ATPase regulatory subunit 3	Rpn3	632.346	2	KAPQHTAVGFK	XL:O-Aldehyde-H2O@315	0.0864734	35.9	4.3e-07
	729.646	4	3.38926	O43242	K296	26S proteasome non-ATPase regulatory subunit 3	Rpn3	750.909	2	IKAIQLEYSEAR	XL:O-Aldehyde-H2O@296	-3.49792	39.7	2.4e-05	O43242	K315	26S proteasome non-ATPase regulatory subunit 3	Rpn3	632.348	2	KAPQHTAVGFK	XL:O-Aldehyde-H2O@315	-2.9182	33	8.5e-06
	729.396	4	4.79328	O43242	K296	26S proteasome non-ATPase regulatory subunit 3	Rpn3	750.905	2	IKAIQLEYSEAR	XL:O-Aldehyde-H2O@296	2.36166	37.1	6.4e-05	O43242	K315	26S proteasome non-ATPase regulatory subunit 3	Rpn3	632.344	2	KAPQHTAVGFK	XL:O-Aldehyde-H2O@315	2.61674	35	7.1e-06
	729.642	4	-1.21788	O43242	K296	26S proteasome non-ATPase regulatory subunit 3	Rpn3	750.905	2	IKAIQLEYSEAR	XL:O-Aldehyde-H2O@296	1.82896	34.6	1.7e-05	O43242	K315	26S proteasome non-ATPase regulatory subunit 3	Rpn3	632.345	2	KAPQHTAVGFK	XL:O-Aldehyde-H2O@315	2.14231	35.9	2.1e-06
	729.399	4	9.31822	O43242	K296	26S proteasome non-ATPase regulatory subunit 3	Rpn3	750.909	2	IKAIQLEYSEAR	XL:O-Aldehyde-H2O@296	-3.23158	37.5	0.0001	O43242	K315	26S proteasome non-ATPase regulatory subunit 3	Rpn3	632.348	2	KAPQHTAVGFK	XL:O-Aldehyde-H2O@315	-2.9182	32.1	7.8e-05
	729.394	4	2.7822	O43242	K296	26S proteasome non-ATPase regulatory subunit 3	Rpn3	750.907	2	IKAIQLEYSEAR	XL:O-Aldehyde-H2O@296	-1.10083	38.4	5.1e-06	O43242	K315	26S proteasome non-ATPase regulatory subunit 3	Rpn3	632.347	2	KAPQHTAVGFK	XL:O-Aldehyde-H2O@315	-1.17866	29.6	1.1e-05
	729.898	4	4.66581	O43242	K296	26S proteasome non-ATPase regulatory subunit 3	Rpn3	750.909	2	IKAIQLEYSEAR	XL:O-Aldehyde-H2O@296	-2.83206	35.6	4.1e-05	O43242	K315	26S proteasome non-ATPase regulatory subunit 3	Rpn3	632.348	2	KAPQHTAVGFK	XL:O-Aldehyde-H2O@315	-2.9182	24.6	0.0001
	730.129	4	1.10821	P35998	K407	26S protease regulatory subunit 7	Rpt1	779.412	2	IATEKDFLEAVNK	XL:O-Aldehyde-H2O@407	-0.399591	39	1.1e-05	P35998	K422	26S protease regulatory subunit 7	Rpt1	604.309	2	SYAKFSATPR	XL:O-Aldehyde-H2O@422	0.393611	35.5	2.8e-05
	729.878	4	0.66824	P35998	K407	26S protease regulatory subunit 7	Rpt1	779.412	2	IATEKDFLEAVNK	XL:O-Aldehyde-H2O@407	-0.784496	36.7	2.6e-05	P35998	K422	26S protease regulatory subunit 7	Rpt1	604.31	2	SYAKFSATPR	XL:O-Aldehyde-H2O@422	-1.59213	35.7	2.4e-05
	584.696	5	-3.15892	P55036	K365;K368	26S proteasome non-ATPase regulatory subunit 4	Rpn10	589.628	3	NAMGSLASQATKDGKK	XL:O-Aldehyde-H2O@365;XL:O-Aldehyde-H2O@368	3.0039	29.2	8.7e-05	P55036	K372	26S proteasome non-ATPase regulatory subunit 4	Rpn10	550.284	2	DKKEEDKK	XL:O-Aldehyde-H2O@372	2.77752	26.4	0.014
	730.619	4	-2.08778	P55036	K365;K368	26S proteasome non-ATPase regulatory subunit 4	Rpn10	883.938	2	NAMGSLASQATKDGKK	XL:O-Aldehyde-H2O@365;XL:O-Aldehyde-H2O@368	2.62296	33.6	2.6e-06	P55036	K372	26S proteasome non-ATPase regulatory subunit 4	Rpn10	550.283	2	DKKEEDKK	XL:O-Aldehyde-H2O@372	3.14097	26.7	0.013
	730.639	4	3.84672	P62195	K397;K402	26S protease regulatory subunit 8	Rpt6	678.332	2	DSEKNMSIKK	XL:O-Aldehyde-H2O@397;Oxidation@399;XL:O-Aldehyde-H2O@402	-3.6708	34.9	9.3e-06	P25789	K210	Proteasome subunit alpha type-4	α3	755.93	2	LSAEKVEIATLTR	XL:O-Aldehyde-H2O@210	-2.90266	39.2	8.4e-06
	730.889	4	2.61267	P62195	K397;K402	26S protease regulatory subunit 8	Rpt6	678.331	2	DSEKNMSIKK	XL:O-Aldehyde-H2O@397;Oxidation@399;XL:O-Aldehyde-H2O@402	-2.9337	25.4	0.001	P25789	K210	Proteasome subunit alpha type-4	α3	755.93	2	LSAEKVEIATLTR	XL:O-Aldehyde-H2O@210	-3.29953	36.5	2.4e-05
	731.141	4	4.63967	P62195	K397;K402	26S protease regulatory subunit 8	Rpt6	678.331	2	DSEKNMSIKK	XL:O-Aldehyde-H2O@397;Oxidation@399;XL:O-Aldehyde-H2O@402	-3.22854	24.7	0.0027	P25789	K210	Proteasome subunit alpha type-4	α3	755.93	2	LSAEKVEIATLTR	XL:O-Aldehyde-H2O@210	-3.69639	33.2	6.5e-05
	730.89	4	3.44891	P62195	K397;K402	26S protease regulatory subunit 8	Rpt6	687.336	2	DSEKNMSIKK	XL:O-Aldehyde@397;Oxidation@399;XL:O-Aldehyde-H2O@402	-2.77546	18.9	0.0058	P25789	K210	Proteasome subunit alpha type-4	α3	764.935	2	LSAEKVEIATLTR	XL:O-Aldehyde@210	-2.63011	30	8.9e-05
	731.106	4	-1.47636	O43242	K499;K503	26S proteasome non-ATPase regulatory subunit 3	Rpn3	1053.5	2	FPPKSYNKDLESAEER	XL:O-Aldehyde@499;XL:O-Aldehyde@503	2.69024	14.7	0.029	P51665	K288	26S proteasome non-ATPase regulatory subunit 7	Rpn8	399.702	2	KEGQEK	XL:O-Aldehyde-H2O@288	3.10974	21.1	0.039
	585.524	5	6.66986	O00487	K215	26S proteasome non-ATPase regulatory subunit 14	Rpn11	612.002	3	KNELEQKMLLNLHK	XL:O-Aldehyde-H2O@215;Oxidation@216	-1.58839	36.4	3.5e-05	Q99460	K574	26S proteasome non-ATPase regulatory subunit 1	Rpn2	468.762	2	DKDPILR	XL:O-Aldehyde-H2O@574	-1.72326	22	0.021
	585.322	5	3.72577	O00487	K215	26S proteasome non-ATPase regulatory subunit 14	Rpn11	612.002	3	KNELEQKMLLNLHK	XL:O-Aldehyde-H2O@215;Oxidation@216	-1.26159	32.4	0.00039	Q99460	K574	26S proteasome non-ATPase regulatory subunit 1	Rpn2	468.762	2	DKDPILR	XL:O-Aldehyde-H2O@574	-2.7899	22.7	0.015
	585.12	5	2.34703	O00487	K215	26S proteasome non-ATPase regulatory subunit 14	Rpn11	612.001	3	KNELEQKMLLNLHK	XL:O-Aldehyde-H2O@215;Oxidation@216	-0.281203	36.2	4e-05	Q99460	K574	26S proteasome non-ATPase regulatory subunit 1	Rpn2	468.761	2	DKDPILR	XL:O-Aldehyde-H2O@574	-0.443294	18.7	0.12
	585.323	5	6.23272	O00487	K215	26S proteasome non-ATPase regulatory subunit 14	Rpn11	612.003	3	KNELEQKMLLNLHK	XL:O-Aldehyde-H2O@215;Oxidation@216	-3.38576	30.3	6.1e-05	Q99460	K574	26S proteasome non-ATPase regulatory subunit 1	Rpn2	468.763	2	DKDPILR	XL:O-Aldehyde-H2O@574	-3.21655	22.5	0.016
	585.121	5	3.18297	O00487	K215	26S proteasome non-ATPase regulatory subunit 14	Rpn11	612.002	3	KNELEQKMLLNLHK	XL:O-Aldehyde-H2O@215;Oxidation@216	-1.91518	30.7	0.00024	Q99460	K574	26S proteasome non-ATPase regulatory subunit 1	Rpn2	468.762	2	DKDPILR	XL:O-Aldehyde-H2O@574	-1.72326	22	0.012
	585.121	5	4.43688	O00487	K215	26S proteasome non-ATPase regulatory subunit 14	Rpn11	612.003	3	KNELEQKMLLNLHK	XL:O-Aldehyde-H2O@215;Oxidation@216	-3.38576	27.4	0.0001	Q99460	K574	26S proteasome non-ATPase regulatory subunit 1	Rpn2	468.763	2	DKDPILR	XL:O-Aldehyde-H2O@574	-3.42988	22.7	0.023
	585.321	5	2.26338	O00487	K215	26S proteasome non-ATPase regulatory subunit 14	Rpn11	612.003	3	KNELEQKMLLNLHK	XL:O-Aldehyde-H2O@215;Oxidation@216	-2.40538	27.1	0.00099	Q99460	K574	26S proteasome non-ATPase regulatory subunit 1	Rpn2	468.762	2	DKDPILR	XL:O-Aldehyde-H2O@574	-1.29661	21.6	0.015
	731.398	4	0.638406	O00487	K215	26S proteasome non-ATPase regulatory subunit 14	Rpn11	917.501	2	KNELEQKMLLNLHK	XL:O-Aldehyde-H2O@215;Oxidation@216	-3.3748	38	3.1e-05	Q99460	K574	26S proteasome non-ATPase regulatory subunit 1	Rpn2	468.762	2	DKDPILR	XL:O-Aldehyde-H2O@574	-3.00322	23.4	0.054
	731.4	4	2.64397	O00487	K215	26S proteasome non-ATPase regulatory subunit 14	Rpn11	917.499	2	KNELEQKMLLNLHK	XL:O-Aldehyde-H2O@215;Oxidation@216	-1.19497	29.1	0.00017	Q99460	K574	26S proteasome non-ATPase regulatory subunit 1	Rpn2	468.762	2	DKDPILR	XL:O-Aldehyde-H2O@574	-1.08328	24.9	0.011
	733.635	4	2.44312	O43242	K354	26S proteasome non-ATPase regulatory subunit 3	Rpn3	396.225	2	QPSLKR	Gln->pyro-Glu@350;XL:O-Aldehyde-H2O@354	-2.40879	19.3	0.00059	O43242	K374	26S proteasome non-ATPase regulatory subunit 3	Rpn3	1004.02	2	TGNLAKFNQVLDQFGEK	XL:O-Aldehyde@374	-2.46072	36	8.3e-07
	733.392	4	13.3398	O43242	K354	26S proteasome non-ATPase regulatory subunit 3	Rpn3	396.225	2	QPSLKR	Gln->pyro-Glu@350;XL:O-Aldehyde-H2O@354	-2.40879	20.9	0.00012	O43242	K374	26S proteasome non-ATPase regulatory subunit 3	Rpn3	1004.02	2	TGNLAKFNQVLDQFGEK	XL:O-Aldehyde@374	-3.25752	33.9	6.9e-07
	733.886	4	3.4632	O43242	K354	26S proteasome non-ATPase regulatory subunit 3	Rpn3	396.226	2	QPSLKR	Gln->pyro-Glu@350;XL:O-Aldehyde-H2O@354	-3.41831	22.4	0.0012	O43242	K374	26S proteasome non-ATPase regulatory subunit 3	Rpn3	1004.02	2	TGNLAKFNQVLDQFGEK	XL:O-Aldehyde@374	-3.45672	32.1	2.4e-06
	733.633	4	0.526988	O43242	K354	26S proteasome non-ATPase regulatory subunit 3	Rpn3	396.225	2	QPSLKR	Gln->pyro-Glu@350;XL:O-Aldehyde-H2O@354	-1.90403	20.7	0.0014	O43242	K374	26S proteasome non-ATPase regulatory subunit 3	Rpn3	1004.02	2	TGNLAKFNQVLDQFGEK	XL:O-Aldehyde@374	-2.56032	33.3	5.4e-06
	733.385	4	4.67255	O43242	K354	26S proteasome non-ATPase regulatory subunit 3	Rpn3	396.223	2	QPSLKR	Gln->pyro-Glu@350;XL:O-Aldehyde-H2O@354	2.38648	20.5	0.0029	O43242	K374	26S proteasome non-ATPase regulatory subunit 3	Rpn3	1004.01	2	TGNLAKFNQVLDQFGEK	XL:O-Aldehyde@374	1.72249	33.3	3.7e-06
	733.64	4	9.02462	O43242	K354	26S proteasome non-ATPase regulatory subunit 3	Rpn3	396.225	2	QPSLKR	Gln->pyro-Glu@350;XL:O-Aldehyde-H2O@354	-1.65165	20	0.0016	O43242	K374	26S proteasome non-ATPase regulatory subunit 3	Rpn3	1004.01	2	TGNLAKFNQVLDQFGEK	XL:O-Aldehyde@374	-2.06232	32.9	1.1e-06
	733.634	4	1.85995	O43242	K354	26S proteasome non-ATPase regulatory subunit 3	Rpn3	396.225	2	QPSLKR	Gln->pyro-Glu@350;XL:O-Aldehyde-H2O@354	-3.16593	19.6	0.0027	O43242	K374	26S proteasome non-ATPase regulatory subunit 3	Rpn3	1004.02	2	TGNLAKFNQVLDQFGEK	XL:O-Aldehyde@374	-2.65992	32.9	6.9e-06
	733.886	4	3.37992	O43242	K354	26S proteasome non-ATPase regulatory subunit 3	Rpn3	396.224	2	QPSLKR	Gln->pyro-Glu@350;XL:O-Aldehyde-H2O@354	-0.137354	20.5	0.00011	O43242	K374	26S proteasome non-ATPase regulatory subunit 3	Rpn3	1004.01	2	TGNLAKFNQVLDQFGEK	XL:O-Aldehyde@374	-0.667924	31.5	1e-05
	733.892	4	10.7087	O43242	K354	26S proteasome non-ATPase regulatory subunit 3	Rpn3	396.226	2	QPSLKR	Gln->pyro-Glu@350;XL:O-Aldehyde-H2O@354	-4.42784	18.6	0.0035	O43242	K374	26S proteasome non-ATPase regulatory subunit 3	Rpn3	1004.02	2	TGNLAKFNQVLDQFGEK	XL:O-Aldehyde@374	-3.35712	33	3.4e-06
	733.641	4	10.4409	O43242	K354	26S proteasome non-ATPase regulatory subunit 3	Rpn3	396.225	2	QPSLKR	Gln->pyro-Glu@350;XL:O-Aldehyde-H2O@354	-2.66117	19.3	0.0031	O43242	K374	26S proteasome non-ATPase regulatory subunit 3	Rpn3	1004.02	2	TGNLAKFNQVLDQFGEK	XL:O-Aldehyde@374	-3.35712	31.5	7.1e-05
	733.388	4	8.33945	O43242	K354	26S proteasome non-ATPase regulatory subunit 3	Rpn3	396.225	2	QPSLKR	Gln->pyro-Glu@350;XL:O-Aldehyde-H2O@354	-1.14688	19	0.0015	O43242	K374	26S proteasome non-ATPase regulatory subunit 3	Rpn3	1004.01	2	TGNLAKFNQVLDQFGEK	XL:O-Aldehyde@374	-0.966724	31.3	1.7e-06
	733.643	4	13.1068	O43242	K354	26S proteasome non-ATPase regulatory subunit 3	Rpn3	396.226	2	QPSLKR	Gln->pyro-Glu@350;XL:O-Aldehyde-H2O@354	-3.41831	15.3	0.049	O43242	K374	26S proteasome non-ATPase regulatory subunit 3	Rpn3	1004.01	2	TGNLAKFNQVLDQFGEK	XL:O-Aldehyde@374	-2.16192	30.9	1e-05
	734.142	4	1.40028	P43686	K80	26S protease regulatory subunit 6B	Rpt3	742.383	2	EFLHAQEEVKR	XL:O-Aldehyde@80	-2.66336	36.2	2.8e-05	P62333	K68	26S protease regulatory subunit 10B	Rpt4	657.871	2	QLTEEKFIVK	XL:O-Aldehyde-H2O@68	-2.84514	32.9	0.0012
	588.102	5	6.32726	P55036	K365;K368	26S proteasome non-ATPase regulatory subunit 4	Rpn10	594.963	3	NAMGSLASQATKDGKK	Oxidation@356;XL:O-Aldehyde-H2O@365;XL:O-Aldehyde-H2O@368	-3.68192	28.8	0.00051	P55036	K372	26S proteasome non-ATPase regulatory subunit 4	Rpn10	550.287	2	DKKEEDKK	XL:O-Aldehyde-H2O@372	-2.85592	29.3	0.0035
	587.899	5	3.49998	P55036	K365;K368	26S proteasome non-ATPase regulatory subunit 4	Rpn10	594.963	3	NAMGSLASQATKDGKK	Oxidation@356;XL:O-Aldehyde-H2O@365;XL:O-Aldehyde-H2O@368	-2.3373	29.9	0.00019	P55036	K372	26S proteasome non-ATPase regulatory subunit 4	Rpn10	550.286	2	DKKEEDKK	XL:O-Aldehyde-H2O@372	-2.12903	27.4	0.0078
	587.9	5	4.95594	P55036	K365;K368	26S proteasome non-ATPase regulatory subunit 4	Rpn10	594.964	3	NAMGSLASQATKDGKK	Oxidation@356;XL:O-Aldehyde-H2O@365;XL:O-Aldehyde-H2O@368	-4.18615	27.8	0.0031	P55036	K372	26S proteasome non-ATPase regulatory subunit 4	Rpn10	550.287	2	DKKEEDKK	XL:O-Aldehyde-H2O@372	-3.40109	28.2	0.012
	587.899	5	2.77199	P55036	K365;K368	26S proteasome non-ATPase regulatory subunit 4	Rpn10	594.962	3	NAMGSLASQATKDGKK	Oxidation@356;XL:O-Aldehyde-H2O@365;XL:O-Aldehyde-H2O@368	-1.83307	26.1	0.0019	P55036	K372	26S proteasome non-ATPase regulatory subunit 4	Rpn10	550.286	2	DKKEEDKK	XL:O-Aldehyde-H2O@372	-1.40214	28.5	0.0047
	588.299	5	0.838492	P55036	K365;K368	26S proteasome non-ATPase regulatory subunit 4	Rpn10	594.962	3	NAMGSLASQATKDGKK	Oxidation@356;XL:O-Aldehyde-H2O@365;XL:O-Aldehyde-H2O@368	-0.992681	29.4	0.0003	P55036	K372	26S proteasome non-ATPase regulatory subunit 4	Rpn10	550.286	2	DKKEEDKK	XL:O-Aldehyde-H2O@372	-1.03869	24.9	0.0048
	588.1	5	4.55991	P55036	K365;K368	26S proteasome non-ATPase regulatory subunit 4	Rpn10	594.963	3	NAMGSLASQATKDGKK	Oxidation@356;XL:O-Aldehyde-H2O@365;XL:O-Aldehyde-H2O@368	-2.3373	26.1	0.0043	P55036	K376	26S proteasome non-ATPase regulatory subunit 4	Rpn10	550.286	2	DKKEEDKK	XL:O-Aldehyde-H2O@376	-1.76559	25.5	0.22
	587.899	5	3.18798	P55036	K365;K368	26S proteasome non-ATPase regulatory subunit 4	Rpn10	594.963	3	NAMGSLASQATKDGKK	Oxidation@356;XL:O-Aldehyde-H2O@365;XL:O-Aldehyde-H2O@368	-2.3373	23.6	0.014	P55036	K371	26S proteasome non-ATPase regulatory subunit 4	Rpn10	550.286	2	DKKEEDKK	XL:O-Aldehyde-H2O@371	-2.12903	27.2	0.0075
	588.098	5	1.0252	P55036	K365;K368	26S proteasome non-ATPase regulatory subunit 4	Rpn10	594.962	3	NAMGSLASQATKDGKK	Oxidation@356;XL:O-Aldehyde-H2O@365;XL:O-Aldehyde-H2O@368	-1.32884	24.7	0.0015	P55036	K371	26S proteasome non-ATPase regulatory subunit 4	Rpn10	550.286	2	DKKEEDKK	XL:O-Aldehyde-H2O@371	-1.22041	23.9	0.0021
	587.899	5	3.29198	P55036	K365;K368	26S proteasome non-ATPase regulatory subunit 4	Rpn10	594.962	3	NAMGSLASQATKDGKK	Oxidation@356;XL:O-Aldehyde-H2O@365;XL:O-Aldehyde-H2O@368	-2.16922	22.2	0.0049	P55036	K376	26S proteasome non-ATPase regulatory subunit 4	Rpn10	550.286	2	DKKEEDKK	XL:O-Aldehyde-H2O@376	-0.856968	25.5	0.034
	734.621	4	1.73654	P55036	K365	26S proteasome non-ATPase regulatory subunit 4	Rpn10	860.93	2	NAMGSLASQATKDGKK	Oxidation@356;XL:O-Aldehyde@365	0.639799	12.4	0.42	P55036	K376;K371|K372	26S proteasome non-ATPase regulatory subunit 4	Rpn10	590.3	2	DKKEEDKK	XL:O-Aldehyde-H2O@376;XL:O-Aldehyde-H2O@371|XL:O-Aldehyde-H2O@372	-2.98865	21	0.033
	734.873	4	4.00304	P55036	K365;K368	26S proteasome non-ATPase regulatory subunit 4	Rpn10	891.942	2	NAMGSLASQATKDGKK	Oxidation@356;XL:O-Aldehyde-H2O@365;XL:O-Aldehyde-H2O@368	-4.51167	47.1	1.2e-08	P55036	K372	26S proteasome non-ATPase regulatory subunit 4	Rpn10	550.287	2	DKKEEDKK	XL:O-Aldehyde-H2O@372	-2.85592	29.4	0.0033
	734.621	4	1.81974	P55036	K365;K368	26S proteasome non-ATPase regulatory subunit 4	Rpn10	891.939	2	NAMGSLASQATKDGKK	Oxidation@356;XL:O-Aldehyde-H2O@365;XL:O-Aldehyde-H2O@368	-1.26034	46.7	1.5e-08	P55036	K372	26S proteasome non-ATPase regulatory subunit 4	Rpn10	550.286	2	DKKEEDKK	XL:O-Aldehyde-H2O@372	-1.22041	27.6	0.0069
	734.624	4	5.56366	P55036	K365;K368	26S proteasome non-ATPase regulatory subunit 4	Rpn10	891.939	2	NAMGSLASQATKDGKK	Oxidation@356;XL:O-Aldehyde-H2O@365;XL:O-Aldehyde-H2O@368	-1.48457	45.9	2.8e-08	P55036	K372	26S proteasome non-ATPase regulatory subunit 4	Rpn10	550.287	2	DKKEEDKK	XL:O-Aldehyde-H2O@372	-2.85592	27.4	0.029
	734.624	4	5.97965	P55036	K365;K368	26S proteasome non-ATPase regulatory subunit 4	Rpn10	891.94	2	NAMGSLASQATKDGKK	Oxidation@356;XL:O-Aldehyde-H2O@365;XL:O-Aldehyde-H2O@368	-2.15726	41.2	3.7e-07	P55036	K372	26S proteasome non-ATPase regulatory subunit 4	Rpn10	550.287	2	DKKEEDKK	XL:O-Aldehyde-H2O@372	-2.85592	27.4	0.024
	734.871	4	1.00893	P55036	K365;K368	26S proteasome non-ATPase regulatory subunit 4	Rpn10	891.942	2	NAMGSLASQATKDGKK	Oxidation@356;XL:O-Aldehyde-H2O@365;XL:O-Aldehyde-H2O@368	-4.06321	38.3	7.3e-06	P55036	K372	26S proteasome non-ATPase regulatory subunit 4	Rpn10	550.286	2	DKKEEDKK	XL:O-Aldehyde-H2O@372	-2.31075	27.8	0.013
	734.872	4	2.67232	P55036	K365;K368	26S proteasome non-ATPase regulatory subunit 4	Rpn10	891.937	2	NAMGSLASQATKDGKK	Oxidation@356;XL:O-Aldehyde-H2O@365;XL:O-Aldehyde-H2O@368	1.2062	38.7	2.2e-08	P55036	K372	26S proteasome non-ATPase regulatory subunit 4	Rpn10	550.285	2	DKKEEDKK	XL:O-Aldehyde-H2O@372	-0.311796	27	0.0033
	734.624	4	5.48046	P55036	K365;K368	26S proteasome non-ATPase regulatory subunit 4	Rpn10	900.946	2	NAMGSLASQATKDGKK	Oxidation@356;XL:O-Aldehyde@365&XL:O-Aldehyde-H2O@368|XL:O-Aldehyde-H2O@365&XL:O-Aldehyde@368	-3.26523	33.4	0.0001	P55036	K371	26S proteasome non-ATPase regulatory subunit 4	Rpn10	550.287	2	DKKEEDKK	XL:O-Aldehyde-H2O@371	-3.21937	24.3	0.034
	737.896	4	8.33097	O43242	K354	26S proteasome non-ATPase regulatory subunit 3	Rpn3	404.738	2	QPSLKR	XL:O-Aldehyde-H2O@354	-2.17393	17.8	0.0044	O43242	K374	26S proteasome non-ATPase regulatory subunit 3	Rpn3	995.013	2	TGNLAKFNQVLDQFGEK	XL:O-Aldehyde-H2O@374	-5.78178	45.9	8.2e-09
	737.898	4	10.8158	O43242	K354	26S proteasome non-ATPase regulatory subunit 3	Rpn3	404.739	2	QPSLKR	XL:O-Aldehyde-H2O@354	-3.65636	11.8	0.4	O43242	K374	26S proteasome non-ATPase regulatory subunit 3	Rpn3	995.011	2	TGNLAKFNQVLDQFGEK	XL:O-Aldehyde-H2O@374	-3.57077	48.9	2.2e-07
	738.138	4	-3.40815	O43242	K354	26S proteasome non-ATPase regulatory subunit 3	Rpn3	404.736	2	QPSLKR	XL:O-Aldehyde-H2O@354	3.2617	13.7	0.014	O43242	K374	26S proteasome non-ATPase regulatory subunit 3	Rpn3	995.005	2	TGNLAKFNQVLDQFGEK	XL:O-Aldehyde-H2O@374	2.66034	46.9	3.1e-08
	737.645	4	8.72667	O43242	K354	26S proteasome non-ATPase regulatory subunit 3	Rpn3	404.738	2	QPSLKR	XL:O-Aldehyde-H2O@354	-1.18564	13.4	0.026	O43242	K374	26S proteasome non-ATPase regulatory subunit 3	Rpn3	995.009	2	TGNLAKFNQVLDQFGEK	XL:O-Aldehyde-H2O@374	-1.25924	43.1	8.3e-08
	737.889	4	-0.283234	O43242	K354	26S proteasome non-ATPase regulatory subunit 3	Rpn3	404.736	2	QPSLKR	XL:O-Aldehyde-H2O@354	2.2734	12.6	0.081	O43242	K374	26S proteasome non-ATPase regulatory subunit 3	Rpn3	995.006	2	TGNLAKFNQVLDQFGEK	XL:O-Aldehyde-H2O@374	1.35381	42.6	5.8e-08
	737.645	4	8.64381	O43242	K354	26S proteasome non-ATPase regulatory subunit 3	Rpn3	404.738	2	QPSLKR	XL:O-Aldehyde-H2O@354	-2.421	12.6	0.059	O43242	K374	26S proteasome non-ATPase regulatory subunit 3	Rpn3	995.01	2	TGNLAKFNQVLDQFGEK	XL:O-Aldehyde-H2O@374	-2.36475	41.3	3.8e-07
	738.141	4	0.814683	O43242	K354	26S proteasome non-ATPase regulatory subunit 3	Rpn3	404.738	2	QPSLKR	XL:O-Aldehyde-H2O@354	-1.18564	15	0.013	O43242	K374	26S proteasome non-ATPase regulatory subunit 3	Rpn3	1004.01	2	TGNLAKFNQVLDQFGEK	XL:O-Aldehyde@374	-1.46472	35.5	2.9e-06
	738.142	4	2.13949	O43242	K354	26S proteasome non-ATPase regulatory subunit 3	Rpn3	404.738	2	QPSLKR	XL:O-Aldehyde-H2O@354	-1.43271	12.5	0.78	O43242	K374	26S proteasome non-ATPase regulatory subunit 3	Rpn3	1004.01	2	TGNLAKFNQVLDQFGEK	XL:O-Aldehyde@374	-1.76352	36.7	9.9e-07
	737.892	4	2.69861	O43242	K354	26S proteasome non-ATPase regulatory subunit 3	Rpn3	404.738	2	QPSLKR	XL:O-Aldehyde-H2O@354	-2.66807	13.7	0.07	O43242	K374	26S proteasome non-ATPase regulatory subunit 3	Rpn3	1004.02	2	TGNLAKFNQVLDQFGEK	XL:O-Aldehyde@374	-2.95872	33.8	2.5e-05
	737.892	4	3.11275	O43242	K354	26S proteasome non-ATPase regulatory subunit 3	Rpn3	404.738	2	QPSLKR	XL:O-Aldehyde-H2O@354	-1.18564	12.6	0.49	O43242	K374	26S proteasome non-ATPase regulatory subunit 3	Rpn3	1004.01	2	TGNLAKFNQVLDQFGEK	XL:O-Aldehyde@374	-1.56432	31.6	3.2e-06
	737.889	4	-0.200405	O43242	K354	26S proteasome non-ATPase regulatory subunit 3	Rpn3	404.738	2	QPSLKR	XL:O-Aldehyde-H2O@354	-0.691491	12.5	0.018	O43242	K374	26S proteasome non-ATPase regulatory subunit 3	Rpn3	1004.01	2	TGNLAKFNQVLDQFGEK	XL:O-Aldehyde@374	-2.26152	31.3	7.3e-06
	737.891	4	1.29052	O43242	K354	26S proteasome non-ATPase regulatory subunit 3	Rpn3	404.738	2	QPSLKR	XL:O-Aldehyde-H2O@354	-0.938564	9.8	0.19	O43242	K374	26S proteasome non-ATPase regulatory subunit 3	Rpn3	1004.01	2	TGNLAKFNQVLDQFGEK	XL:O-Aldehyde@374	-2.26152	33.1	1.2e-05
	738.381	4	-14.0633	O43242	K354	26S proteasome non-ATPase regulatory subunit 3	Rpn3	404.738	2	QPSLKR	XL:O-Aldehyde-H2O@354	-1.18564	11.8	0.15	O43242	K374	26S proteasome non-ATPase regulatory subunit 3	Rpn3	1004.01	2	TGNLAKFNQVLDQFGEK	XL:O-Aldehyde@374	1.22448	25.8	0.00012
	740.132	4	2.74173	Q13200	K41	26S proteasome non-ATPase regulatory subunit 2	Rpn1	715.322	2	DKEQELSEEDK	XL:O-Aldehyde-H2O@41	-2.66525	38.3	1.1e-06	P62195	K162	26S protease regulatory subunit 8	Rpt6	688.907	2	EIKEVIELPVK	XL:O-Aldehyde-H2O@162	-2.59725	38.6	1e-05
	740.382	4	1.3588	Q13200	K41	26S proteasome non-ATPase regulatory subunit 2	Rpn1	715.321	2	DKEQELSEEDK	XL:O-Aldehyde-H2O@41	-0.708091	39.2	6.6e-07	P62195	K162	26S protease regulatory subunit 8	Rpt6	688.905	2	EIKEVIELPVK	XL:O-Aldehyde-H2O@162	-0.12957	35.9	9.4e-06
	740.382	4	2.1843	Q13200	K41	26S proteasome non-ATPase regulatory subunit 2	Rpn1	715.322	2	DKEQELSEEDK	XL:O-Aldehyde-H2O@41	-2.80505	37.9	2.8e-06	P62195	K162	26S protease regulatory subunit 8	Rpt6	688.907	2	EIKEVIELPVK	XL:O-Aldehyde-H2O@162	-2.30693	36.6	4.3e-06
	740.127	4	-3.36903	Q13200	K41	26S proteasome non-ATPase regulatory subunit 2	Rpn1	715.318	2	DKEQELSEEDK	XL:O-Aldehyde-H2O@41	2.22766	37.4	5.8e-07	P62195	K162	26S protease regulatory subunit 8	Rpt6	688.904	2	EIKEVIELPVK	XL:O-Aldehyde-H2O@162	2.62843	36.7	6.1e-05
	740.131	4	2.16369	Q13200	K41	26S proteasome non-ATPase regulatory subunit 2	Rpn1	715.322	2	DKEQELSEEDK	XL:O-Aldehyde-H2O@41	-1.96627	35.8	1.1e-05	P62195	K162	26S protease regulatory subunit 8	Rpt6	688.907	2	EIKEVIELPVK	XL:O-Aldehyde-H2O@162	-1.87146	36.3	1.6e-06
	740.63	4	-2.25128	Q13200	K41	26S proteasome non-ATPase regulatory subunit 2	Rpn1	715.318	2	DKEQELSEEDK	XL:O-Aldehyde-H2O@41	2.64706	34.8	2.9e-06	P62195	K162	26S protease regulatory subunit 8	Rpt6	688.904	2	EIKEVIELPVK	XL:O-Aldehyde-H2O@162	2.48328	31.8	9.3e-05
	739.882	4	4.29081	Q13200	K41	26S proteasome non-ATPase regulatory subunit 2	Rpn1	715.318	2	DKEQELSEEDK	XL:O-Aldehyde-H2O@41	3.06645	34.6	1.4e-06	P62195	K162	26S protease regulatory subunit 8	Rpt6	688.904	2	EIKEVIELPVK	XL:O-Aldehyde-H2O@162	2.19296	31.2	2.5e-05
	743.37	4	4.97284	Q13200	K107;K119	26S proteasome non-ATPase regulatory subunit 2	Rpn1	1002.49	2	LKEIYENMAPGENKR	XL:O-Aldehyde@107;Oxidation@113;XL:O-Aldehyde@119	-3.11968	31.5	7e-05	Q13200	K141	26S proteasome non-ATPase regulatory subunit 2	Rpn1	474.736	2	ECLKYR	Carbamidomethyl@139;XL:O-Aldehyde-H2O@141	-3.95973	18.3	0.14
	743.137	4	5.48014	Q99460	K319;K324	26S proteasome non-ATPase regulatory subunit 1	Rpn2	697.025	3	TPEASPEPKDQTLKMIK	XL:O-Aldehyde-H2O@319;XL:O-Aldehyde-H2O@324;Oxidation@325	-3.9513	28.8	0.0065	Q99460	K796	26S proteasome non-ATPase regulatory subunit 1	Rpn2	414.222	2	DLKMPK	XL:O-Aldehyde-H2O@796;Oxidation@797	-3.34531	20	0.12
	743.392	4	10.8436	Q99460	K319;K324	26S proteasome non-ATPase regulatory subunit 1	Rpn2	697.024	3	TPEASPEPKDQTLKMIK	XL:O-Aldehyde-H2O@319;XL:O-Aldehyde-H2O@324;Oxidation@325	-2.80357	31.9	0.00037	Q99460	K796	26S proteasome non-ATPase regulatory subunit 1	Rpn2	414.221	2	DLKMPK	XL:O-Aldehyde-H2O@796;Oxidation@797	-2.37964	15.5	0.012
	743.385	4	1.38875	Q99460	K319;K324	26S proteasome non-ATPase regulatory subunit 1	Rpn2	697.023	3	TPEASPEPKDQTLKMIK	XL:O-Aldehyde-H2O@319;XL:O-Aldehyde-H2O@324;Oxidation@325	-1.3689	28.9	0.0079	Q99460	K796	26S proteasome non-ATPase regulatory subunit 1	Rpn2	414.221	2	DLKMPK	XL:O-Aldehyde-H2O@796;Oxidation@797	-0.689727	16.2	0.036
	743.135	4	2.19039	Q99460	K319;K324	26S proteasome non-ATPase regulatory subunit 1	Rpn2	697.023	3	TPEASPEPKDQTLKMIK	XL:O-Aldehyde-H2O@319;XL:O-Aldehyde-H2O@324;Oxidation@325	-1.22543	27.6	0.0082	Q99460	K796	26S proteasome non-ATPase regulatory subunit 1	Rpn2	414.221	2	DLKMPK	XL:O-Aldehyde-H2O@796;Oxidation@797	-1.17256	17.1	0.076
	743.136	4	3.67078	Q99460	K319;K324	26S proteasome non-ATPase regulatory subunit 1	Rpn2	697.024	3	TPEASPEPKDQTLKMIK	XL:O-Aldehyde-H2O@319;XL:O-Aldehyde-H2O@324;Oxidation@325	-3.0905	27.6	0.011	Q99460	K796	26S proteasome non-ATPase regulatory subunit 1	Rpn2	414.221	2	DLKMPK	XL:O-Aldehyde-H2O@796;Oxidation@797	-2.13823	15.8	0.11
	743.137	4	5.15117	Q99460	K319;K324	26S proteasome non-ATPase regulatory subunit 1	Rpn2	697.025	3	TPEASPEPKDQTLKMIK	XL:O-Aldehyde-H2O@319;XL:O-Aldehyde-H2O@324;Oxidation@325	-3.80784	28.5	0.0054	Q99460	K796	26S proteasome non-ATPase regulatory subunit 1	Rpn2	414.221	2	DLKMPK	XL:O-Aldehyde-H2O@796;Oxidation@797	-2.37964	14.4	0.07
	742.889	4	9.73884	Q99460	K319;K324	26S proteasome non-ATPase regulatory subunit 1	Rpn2	697.024	3	TPEASPEPKDQTLKMIK	XL:O-Aldehyde-H2O@319;XL:O-Aldehyde-H2O@324;Oxidation@325	-2.80357	27.8	0.0091	Q99460	K796	26S proteasome non-ATPase regulatory subunit 1	Rpn2	414.221	2	DLKMPK	XL:O-Aldehyde-H2O@796;Oxidation@797	-1.41398	14.8	0.038
	743.388	4	5.82841	Q99460	K319;K324	26S proteasome non-ATPase regulatory subunit 1	Rpn2	697.025	3	TPEASPEPKDQTLKMIK	XL:O-Aldehyde-H2O@319;XL:O-Aldehyde-H2O@324;Oxidation@325	-3.9513	25.3	0.056	Q99460	K796	26S proteasome non-ATPase regulatory subunit 1	Rpn2	414.221	2	DLKMPK	XL:O-Aldehyde-H2O@796;Oxidation@797	-2.13823	16.4	0.032
	743.636	4	2.14923	Q99460	K319;K324	26S proteasome non-ATPase regulatory subunit 1	Rpn2	697.023	3	TPEASPEPKDQTLKMIK	XL:O-Aldehyde-H2O@319;XL:O-Aldehyde-H2O@324;Oxidation@325	-0.9385	26.5	0.012	Q99460	K796	26S proteasome non-ATPase regulatory subunit 1	Rpn2	414.221	2	DLKMPK	XL:O-Aldehyde-H2O@796;Oxidation@797	-1.41398	14.1	0.057
	743.134	4	1.03898	Q99460	K319;K324	26S proteasome non-ATPase regulatory subunit 1	Rpn2	697.023	3	TPEASPEPKDQTLKMIK	XL:O-Aldehyde-H2O@319;XL:O-Aldehyde-H2O@324;Oxidation@325	-1.08197	24.9	0.0074	Q99460	K796	26S proteasome non-ATPase regulatory subunit 1	Rpn2	414.221	2	DLKMPK	XL:O-Aldehyde-H2O@796;Oxidation@797	-0.689727	14.6	0.029
	743.386	4	3.03307	Q99460	K319;K324	26S proteasome non-ATPase regulatory subunit 1	Rpn2	697.024	3	TPEASPEPKDQTLKMIK	XL:O-Aldehyde-H2O@319;XL:O-Aldehyde-H2O@324;Oxidation@325	-3.0905	24.2	0.042	Q99460	K796	26S proteasome non-ATPase regulatory subunit 1	Rpn2	414.221	2	DLKMPK	XL:O-Aldehyde-H2O@796;Oxidation@797	-2.13823	14.5	0.07
	744.908	4	3.84599	P35998	K418;K422	26S protease regulatory subunit 7	Rpt1	823.453	2	VIKSYAKFSATPR	XL:O-Aldehyde@418;XL:O-Aldehyde-H2O@422	-2.61331	28.2	2.8e-05	P62191	K350	26S protease regulatory subunit 4	Rpt2	648.349	2	KIEFPLPDEK	XL:O-Aldehyde-H2O@350	-2.1151	39.9	1.2e-05
	744.64	4	-18.1702	P35998	K418;K422	26S protease regulatory subunit 7	Rpt1	823.452	2	VIKSYAKFSATPR	XL:O-Aldehyde@418;XL:O-Aldehyde-H2O@422	-1.52036	29.1	4.1e-05	P62191	K350	26S protease regulatory subunit 4	Rpt2	648.348	2	KIEFPLPDEK	XL:O-Aldehyde-H2O@350	-1.03543	38.8	3.5e-05
	745.156	4	1.15924	P35998	K418;K422	26S protease regulatory subunit 7	Rpt1	823.452	2	VIKSYAKFSATPR	XL:O-Aldehyde@418;XL:O-Aldehyde-H2O@422	-1.15604	30.1	4.3e-05	P62191	K350	26S protease regulatory subunit 4	Rpt2	648.349	2	KIEFPLPDEK	XL:O-Aldehyde-H2O@350	-1.80662	37	4.3e-05
	744.907	4	2.94346	P35998	K418;K422	26S protease regulatory subunit 7	Rpt1	823.452	2	VIKSYAKFSATPR	XL:O-Aldehyde@418&XL:O-Aldehyde-H2O@422|XL:O-Aldehyde-H2O@418&XL:O-Aldehyde@422	-0.791719	28.3	0.00011	P62191	K350	26S protease regulatory subunit 4	Rpt2	648.349	2	KIEFPLPDEK	XL:O-Aldehyde-H2O@350	-1.96086	36.7	6.7e-05
	744.905	4	0.646126	P35998	K418;K422	26S protease regulatory subunit 7	Rpt1	823.453	2	VIKSYAKFSATPR	XL:O-Aldehyde@418&XL:O-Aldehyde-H2O@422|XL:O-Aldehyde-H2O@418&XL:O-Aldehyde@422	-1.88468	29.8	9.6e-07	P62191	K350	26S protease regulatory subunit 4	Rpt2	648.348	2	KIEFPLPDEK	XL:O-Aldehyde-H2O@350	-1.03543	34.5	4.2e-05
	745.156	4	1.24126	P35998	K418;K422	26S protease regulatory subunit 7	Rpt1	823.452	2	VIKSYAKFSATPR	XL:O-Aldehyde@418&XL:O-Aldehyde-H2O@422|XL:O-Aldehyde-H2O@418&XL:O-Aldehyde@422	-1.52036	27.1	7.5e-05	P62191	K350	26S protease regulatory subunit 4	Rpt2	648.349	2	KIEFPLPDEK	XL:O-Aldehyde-H2O@350	-1.49814	35.9	6.8e-05
	745.154	4	-2.03955	P35998	K418;K422	26S protease regulatory subunit 7	Rpt1	823.452	2	VIKSYAKFSATPR	XL:O-Aldehyde@418;XL:O-Aldehyde-H2O@422	-1.52036	25.3	0.00033	P62191	K350	26S protease regulatory subunit 4	Rpt2	648.349	2	KIEFPLPDEK	XL:O-Aldehyde-H2O@350	-1.65238	33.2	3.2e-05
	744.899	4	-6.98432	P35998	K418;K422	26S protease regulatory subunit 7	Rpt1	832.459	2	VIKSYAKFSATPR	XL:O-Aldehyde@418;XL:O-Aldehyde@422	-3.44713	23.7	0.00033	P62191	K350	26S protease regulatory subunit 4	Rpt2	648.35	2	KIEFPLPDEK	XL:O-Aldehyde-H2O@350	-3.96594	31.5	9.9e-05
	745.157	4	1.97944	P35998	K418;K422	26S protease regulatory subunit 7	Rpt1	823.452	2	VIKSYAKFSATPR	XL:O-Aldehyde@418;XL:O-Aldehyde-H2O@422	-1.15604	24	0.00017	P62191	K350	26S protease regulatory subunit 4	Rpt2	648.35	2	KIEFPLPDEK	XL:O-Aldehyde-H2O@350	-3.04052	30.8	9e-05
	744.894	4	-14.6968	P35998	K418;K422	26S protease regulatory subunit 7	Rpt1	823.451	2	VIKSYAKFSATPR	XL:O-Aldehyde@418;XL:O-Aldehyde-H2O@422	-0.184519	25.3	0.00011	P62191	K350	26S protease regulatory subunit 4	Rpt2	648.348	2	KIEFPLPDEK	XL:O-Aldehyde-H2O@350	-0.418479	27.2	0.001
	744.906	4	2.12299	P35998	K418;K422	26S protease regulatory subunit 7	Rpt1	832.458	2	VIKSYAKFSATPR	XL:O-Aldehyde@418;XL:O-Aldehyde@422	-2.12575	16.5	0.038	P62191	K350	26S protease regulatory subunit 4	Rpt2	648.35	2	KIEFPLPDEK	XL:O-Aldehyde-H2O@350	-2.88628	35.4	2.4e-05
	749.647	4	6.31899	O00232	K197	26S proteasome non-ATPase regulatory subunit 12	Rpn5	665.864	2	LCLAVKDYIR	Carbamidomethyl@193;XL:O-Aldehyde-H2O@197	-0.866562	34.1	0.0022	O00231	K288	26S proteasome non-ATPase regulatory subunit 11	Rpn6	757.387	2	QTEALKCVAQASK	XL:O-Aldehyde-H2O@288;Carbamidomethyl@289	0.647661	40.7	1.4e-06
	600.313	5	-2.50923	Q99460	K865	26S proteasome non-ATPase regulatory subunit 1	Rpn2	435.731	2	KEEKEK	XL:O-Aldehyde-H2O@865	2.52545	19	0.19	Q99460	K868|K869	26S proteasome non-ATPase regulatory subunit 1	Rpn2	659.345	3	KKEPEPNFQLLDNPAR	XL:O-Aldehyde-H2O@868|XL:O-Aldehyde-H2O@869	2.20167	32.1	0.00017
	750.143	4	2.64846	Q99460	K865	26S proteasome non-ATPase regulatory subunit 1	Rpn2	435.733	2	KEEKEK	XL:O-Aldehyde-H2O@865	-2.29403	20.2	0.11	Q99460	K868|K869	26S proteasome non-ATPase regulatory subunit 1	Rpn2	659.347	3	KKEPEPNFQLLDNPAR	XL:O-Aldehyde-H2O@868|XL:O-Aldehyde-H2O@869	-1.4383	42.8	1.2e-05
	751.398	4	1.66657	O00232	K368	26S proteasome non-ATPase regulatory subunit 12	Rpn5	571.292	2	IMAKYYTR	Oxidation@366;XL:O-Aldehyde-H2O@368	-4.27182	29.9	0.0005	Q9UNM6	K321	26S proteasome non-ATPase regulatory subunit 13	Rpn9	855.472	2	ALSVGLVKGSIDEVDK	XL:O-Aldehyde-H2O@321	-2.88173	45.8	5.7e-07
	751.397	4	0.771852	O00232	K368	26S proteasome non-ATPase regulatory subunit 12	Rpn5	571.29	2	IMAKYYTR	Oxidation@366;XL:O-Aldehyde-H2O@368	-1.64619	29.1	0.00019	Q9UNM6	K321	26S proteasome non-ATPase regulatory subunit 13	Rpn9	855.471	2	ALSVGLVKGSIDEVDK	XL:O-Aldehyde-H2O@321	-1.3621	46.3	3.2e-07
	751.398	4	2.07326	O00232	K368	26S proteasome non-ATPase regulatory subunit 12	Rpn5	571.291	2	IMAKYYTR	Oxidation@366;XL:O-Aldehyde-H2O@368	-2.87149	29.1	0.00099	Q9UNM6	K321	26S proteasome non-ATPase regulatory subunit 13	Rpn9	855.471	2	ALSVGLVKGSIDEVDK	XL:O-Aldehyde-H2O@321	-1.94657	45.3	2.8e-07
	751.649	4	2.50015	O00232	K368	26S proteasome non-ATPase regulatory subunit 12	Rpn5	571.291	2	IMAKYYTR	Oxidation@366;XL:O-Aldehyde-H2O@368	-3.22157	28.8	0.00026	Q9UNM6	K321	26S proteasome non-ATPase regulatory subunit 13	Rpn9	855.471	2	ALSVGLVKGSIDEVDK	XL:O-Aldehyde-H2O@321	-2.18036	45.2	1e-07
	751.899	4	1.38236	O00232	K368	26S proteasome non-ATPase regulatory subunit 12	Rpn5	571.291	2	IMAKYYTR	Oxidation@366;XL:O-Aldehyde-H2O@368	-3.92174	30.5	0.0013	Q9UNM6	K321	26S proteasome non-ATPase regulatory subunit 13	Rpn9	855.473	2	ALSVGLVKGSIDEVDK	XL:O-Aldehyde-H2O@321	-3.81688	42.9	7.9e-07
	751.647	4	-0.752286	O00232	K368	26S proteasome non-ATPase regulatory subunit 12	Rpn5	571.29	2	IMAKYYTR	Oxidation@366;XL:O-Aldehyde-H2O@368	-1.82124	28.4	0.00032	Q9UNM6	K321	26S proteasome non-ATPase regulatory subunit 13	Rpn9	855.471	2	ALSVGLVKGSIDEVDK	XL:O-Aldehyde-H2O@321	-1.94657	39	1.5e-06
	751.65	4	3.55719	O00232	K368	26S proteasome non-ATPase regulatory subunit 12	Rpn5	571.29	2	IMAKYYTR	Oxidation@366;XL:O-Aldehyde-H2O@368	-2.34636	29.1	0.00053	Q9UNM6	K321	26S proteasome non-ATPase regulatory subunit 13	Rpn9	855.472	2	ALSVGLVKGSIDEVDK	XL:O-Aldehyde-H2O@321	-3.11552	37.6	2.7e-06
	751.147	4	1.80882	O00232	K368	26S proteasome non-ATPase regulatory subunit 12	Rpn5	571.29	2	IMAKYYTR	Oxidation@366;XL:O-Aldehyde-H2O@368	-2.34636	25.7	0.00076	Q9UNM6	K321	26S proteasome non-ATPase regulatory subunit 13	Rpn9	855.47	2	ALSVGLVKGSIDEVDK	XL:O-Aldehyde-H2O@321	-0.54384	39	3.1e-06
	751.898	4	-0.243314	O00232	K368	26S proteasome non-ATPase regulatory subunit 12	Rpn5	571.29	2	IMAKYYTR	Oxidation@366;XL:O-Aldehyde-H2O@368	-2.17132	26.9	0.00047	Q9UNM6	K321	26S proteasome non-ATPase regulatory subunit 13	Rpn9	855.471	2	ALSVGLVKGSIDEVDK	XL:O-Aldehyde-H2O@321	-2.18036	33	5.9e-06
	751.405	4	11.0204	O00232	K368	26S proteasome non-ATPase regulatory subunit 12	Rpn5	571.291	2	IMAKYYTR	Oxidation@366;XL:O-Aldehyde-H2O@368	-3.92174	28	0.00037	Q9UNM6	K321	26S proteasome non-ATPase regulatory subunit 13	Rpn9	855.472	2	ALSVGLVKGSIDEVDK	XL:O-Aldehyde-H2O@321	-2.76483	31.2	6.7e-06
	751.405	4	11.3458	O00232	K368	26S proteasome non-ATPase regulatory subunit 12	Rpn5	571.292	2	IMAKYYTR	Oxidation@366;XL:O-Aldehyde-H2O@368	-4.44686	28.1	0.0011	Q9UNM6	K321	26S proteasome non-ATPase regulatory subunit 13	Rpn9	864.478	2	ALSVGLVKGSIDEVDK	XL:O-Aldehyde@321	-3.21916	26.9	0.00016
	601.519	5	-1.94062	Q13200	K858	26S proteasome non-ATPase regulatory subunit 2	Rpn1	511.618	3	VGQAVDVVGQAGKPK	XL:O-Aldehyde-H2O@858	2.00108	39.7	4.2e-06	P62191	K413	26S protease regulatory subunit 4	Rpt2	660.335	2	MKVTNEDFKK	XL:O-Aldehyde-H2O@413	2.17773	26.1	0.00053
	751.646	4	-2.60701	Q13200	K858	26S proteasome non-ATPase regulatory subunit 2	Rpn1	766.923	2	VGQAVDVVGQAGKPK	XL:O-Aldehyde-H2O@858	2.4741	33.9	3e-06	P62191	K413	26S protease regulatory subunit 4	Rpt2	660.336	2	MKVTNEDFKK	XL:O-Aldehyde-H2O@413	1.72342	34.9	4.7e-05
	755.136	4	1.53427	O00232	K307	26S proteasome non-ATPase regulatory subunit 12	Rpn5	861.944	2	DLLKLFTTMELMR	XL:O-Aldehyde-H2O@307;Oxidation@312;Oxidation@315	-0.366616	44.9	7.9e-06	O00232	K368	26S proteasome non-ATPase regulatory subunit 12	Rpn5	571.29	2	IMAKYYTR	Oxidation@366;XL:O-Aldehyde-H2O@368	-2.34636	29.1	9.4e-05
	754.889	4	6.37154	O00232	K307	26S proteasome non-ATPase regulatory subunit 12	Rpn5	861.946	2	DLLKLFTTMELMR	XL:O-Aldehyde-H2O@307;Oxidation@312;Oxidation@315	-2.68695	44.1	5.1e-06	O00232	K368	26S proteasome non-ATPase regulatory subunit 12	Rpn5	571.291	2	IMAKYYTR	Oxidation@366;XL:O-Aldehyde-H2O@368	-3.57165	29.9	0.0002
	754.636	4	2.70823	O00232	K307	26S proteasome non-ATPase regulatory subunit 12	Rpn5	861.946	2	DLLKLFTTMELMR	XL:O-Aldehyde-H2O@307;Oxidation@312;Oxidation@315	-2.80296	42.2	1.7e-05	O00232	K368	26S proteasome non-ATPase regulatory subunit 12	Rpn5	571.291	2	IMAKYYTR	Oxidation@366;XL:O-Aldehyde-H2O@368	-3.39661	29.9	0.00069
	754.885	4	0.218457	O00232	K307	26S proteasome non-ATPase regulatory subunit 12	Rpn5	861.945	2	DLLKLFTTMELMR	XL:O-Aldehyde-H2O@307;Oxidation@312;Oxidation@315	-1.41077	40.8	2.2e-05	O00232	K368	26S proteasome non-ATPase regulatory subunit 12	Rpn5	571.29	2	IMAKYYTR	Oxidation@366;XL:O-Aldehyde-H2O@368	-1.82124	31.1	6.5e-05
	754.379	4	-4.68423	O00232	K307	26S proteasome non-ATPase regulatory subunit 12	Rpn5	861.945	2	DLLKLFTTMELMR	XL:O-Aldehyde-H2O@307;Oxidation@312;Oxidation@315	-1.41077	39.7	6.7e-06	O00232	K368	26S proteasome non-ATPase regulatory subunit 12	Rpn5	571.291	2	IMAKYYTR	Oxidation@366;XL:O-Aldehyde-H2O@368	-3.22157	31.4	0.0023
	754.639	4	7.32459	O00232	K307	26S proteasome non-ATPase regulatory subunit 12	Rpn5	861.944	2	DLLKLFTTMELMR	XL:O-Aldehyde-H2O@307;Oxidation@312;Oxidation@315	-0.714666	41.6	3.2e-05	O00232	K368	26S proteasome non-ATPase regulatory subunit 12	Rpn5	571.29	2	IMAKYYTR	Oxidation@366;XL:O-Aldehyde-H2O@368	-1.82124	29.1	0.00011
	754.887	4	3.86173	O00232	K307	26S proteasome non-ATPase regulatory subunit 12	Rpn5	861.947	2	DLLKLFTTMELMR	XL:O-Aldehyde-H2O@307;Oxidation@312;Oxidation@315	-3.03499	40.8	5.8e-06	O00232	K368	26S proteasome non-ATPase regulatory subunit 12	Rpn5	571.291	2	IMAKYYTR	Oxidation@366;XL:O-Aldehyde-H2O@368	-3.22157	29.6	0.00055
	754.37	4	-17.0796	O00232	K307	26S proteasome non-ATPase regulatory subunit 12	Rpn5	861.945	2	DLLKLFTTMELMR	XL:O-Aldehyde-H2O@307;Oxidation@312;Oxidation@315	-1.17873	39	3.2e-05	O00232	K368	26S proteasome non-ATPase regulatory subunit 12	Rpn5	571.29	2	IMAKYYTR	Oxidation@366;XL:O-Aldehyde-H2O@368	-1.99628	29.8	0.00016
	754.89	4	7.42405	O00232	K307	26S proteasome non-ATPase regulatory subunit 12	Rpn5	861.945	2	DLLKLFTTMELMR	XL:O-Aldehyde-H2O@307;Oxidation@312;Oxidation@315	-1.6428	39.4	1.3e-05	O00232	K368	26S proteasome non-ATPase regulatory subunit 12	Rpn5	571.29	2	IMAKYYTR	Oxidation@366;XL:O-Aldehyde-H2O@368	-1.64619	27.5	0.00034
	754.638	4	5.62383	O00232	K307	26S proteasome non-ATPase regulatory subunit 12	Rpn5	861.946	2	DLLKLFTTMELMR	XL:O-Aldehyde-H2O@307;Oxidation@312;Oxidation@315	-2.3389	38.1	9.4e-06	O00232	K368	26S proteasome non-ATPase regulatory subunit 12	Rpn5	571.291	2	IMAKYYTR	Oxidation@366;XL:O-Aldehyde-H2O@368	-3.39661	28.1	0.00039
	754.64	4	8.21546	O00232	K307	26S proteasome non-ATPase regulatory subunit 12	Rpn5	861.944	2	DLLKLFTTMELMR	XL:O-Aldehyde-H2O@307;Oxidation@312;Oxidation@315	-0.714666	38.2	1e-05	O00232	K368	26S proteasome non-ATPase regulatory subunit 12	Rpn5	571.291	2	IMAKYYTR	Oxidation@366;XL:O-Aldehyde-H2O@368	-3.04653	26.9	0.0025
	754.389	4	8.03522	O00232	K307	26S proteasome non-ATPase regulatory subunit 12	Rpn5	861.943	2	DLLKLFTTMELMR	XL:O-Aldehyde-H2O@307;Oxidation@312;Oxidation@315	1.25762	35.3	2.2e-05	O00232	K368	26S proteasome non-ATPase regulatory subunit 12	Rpn5	571.289	2	IMAKYYTR	Oxidation@366;XL:O-Aldehyde-H2O@368	-0.595941	29.1	0.00017
	754.634	4	1.08846	O00232	K307	26S proteasome non-ATPase regulatory subunit 12	Rpn5	861.945	2	DLLKLFTTMELMR	XL:O-Aldehyde-H2O@307;Oxidation@312;Oxidation@315	-1.17873	36.9	0.00023	O00232	K368	26S proteasome non-ATPase regulatory subunit 12	Rpn5	571.29	2	IMAKYYTR	Oxidation@366;XL:O-Aldehyde-H2O@368	-1.82124	27.4	0.00025
	754.39	4	9.4935	O00232	K307	26S proteasome non-ATPase regulatory subunit 12	Rpn5	861.947	2	DLLKLFTTMELMR	XL:O-Aldehyde-H2O@307;Oxidation@312;Oxidation@315	-4.07914	32.3	4.3e-05	O00232	K368	26S proteasome non-ATPase regulatory subunit 12	Rpn5	571.291	2	IMAKYYTR	Oxidation@366;XL:O-Aldehyde-H2O@368	-2.69645	31.9	0.001
	754.389	4	7.63014	O00232	K307	26S proteasome non-ATPase regulatory subunit 12	Rpn5	861.947	2	DLLKLFTTMELMR	XL:O-Aldehyde-H2O@307;Oxidation@312;Oxidation@315	-3.96312	34.3	7.5e-05	O00232	K368	26S proteasome non-ATPase regulatory subunit 12	Rpn5	571.291	2	IMAKYYTR	Oxidation@366;XL:O-Aldehyde-H2O@368	-3.39661	29.8	0.00014
	754.642	4	10.5641	O00232	K307	26S proteasome non-ATPase regulatory subunit 12	Rpn5	861.948	2	DLLKLFTTMELMR	XL:O-Aldehyde-H2O@307;Oxidation@312;Oxidation@315	-4.89125	34.4	2.1e-05	O00232	K368	26S proteasome non-ATPase regulatory subunit 12	Rpn5	571.291	2	IMAKYYTR	Oxidation@366;XL:O-Aldehyde-H2O@368	-3.39661	28.8	0.00014
	754.657	4	-8.62112	P25789	K187	Proteasome subunit alpha type-4	α3	835.957	2	EGEMTLKSALALAIK	Oxidation@184;XL:O-Aldehyde-H2O@187	-2.50496	35.7	0.00011	P25789	K231	Proteasome subunit alpha type-4	α3	597.841	2	QKEVEQLIK	XL:O-Aldehyde-H2O@231	-2.2233	30.8	0.0013
	754.916	4	1.36057	P25789	K187	Proteasome subunit alpha type-4	α3	835.956	2	EGEMTLKSALALAIK	Oxidation@184;XL:O-Aldehyde-H2O@187	-0.232115	35.3	7.6e-05	P25789	K231	Proteasome subunit alpha type-4	α3	597.841	2	QKEVEQLIK	XL:O-Aldehyde-H2O@231	-2.2233	29.5	0.0021
	755.168	4	2.83781	P25789	K187	Proteasome subunit alpha type-4	α3	835.957	2	EGEMTLKSALALAIK	Oxidation@184;XL:O-Aldehyde-H2O@187	-2.50496	37.9	5.2e-05	P25789	K231	Proteasome subunit alpha type-4	α3	597.841	2	QKEVEQLIK	XL:O-Aldehyde-H2O@231	-2.05603	26.5	0.0049
	755.167	4	2.27129	P25789	K187	Proteasome subunit alpha type-4	α3	835.955	2	EGEMTLKSALALAIK	Oxidation@184;XL:O-Aldehyde-H2O@187	-0.112491	33.1	3.4e-05	P25789	K231	Proteasome subunit alpha type-4	α3	597.841	2	QKEVEQLIK	XL:O-Aldehyde-H2O@231	-1.21969	24.2	0.0081
	755.649	4	-0.116	O14818	K218	Proteasome subunit alpha type-7	α4	868.458	2	DQSLKILNPEEIEK	XL:O-Aldehyde-H2O@218	0.998371	36.9	5.1e-06	P49721	K68	Proteasome subunit beta type-2	β4	566.302	2	NVQLYKMR	XL:O-Aldehyde-H2O@68	1.5915	27.3	0.0027
	605.121	5	1.63512	Q13200	K858	26S proteasome non-ATPase regulatory subunit 2	Rpn1	511.62	3	VGQAVDVVGQAGKPK	XL:O-Aldehyde-H2O@858	-2.49445	31.1	3.3e-05	P62191	K413	26S protease regulatory subunit 4	Rpt2	677.342	2	MKVTNEDFKK	Oxidation@412;XL:O-Aldehyde@413	-2.98565	20.3	0.022
	604.721	5	3.21198	Q13200	K858	26S proteasome non-ATPase regulatory subunit 2	Rpn1	511.62	3	VGQAVDVVGQAGKPK	XL:O-Aldehyde-H2O@858	-1.32171	29.6	0.00037	P62191	K413	26S protease regulatory subunit 4	Rpt2	677.34	2	MKVTNEDFKK	Oxidation@412;XL:O-Aldehyde@413	-0.918745	19.9	0.12
	604.92	5	1.41263	Q13200	K858	26S proteasome non-ATPase regulatory subunit 2	Rpn1	511.621	3	VGQAVDVVGQAGKPK	XL:O-Aldehyde-H2O@858	-3.86265	34.8	1.2e-05	P62191	K413	26S protease regulatory subunit 4	Rpt2	677.342	2	MKVTNEDFKK	Oxidation@412;XL:O-Aldehyde@413	-3.28092	14.4	0.47
	604.723	5	6.24498	Q13200	K858	26S proteasome non-ATPase regulatory subunit 2	Rpn1	511.621	3	VGQAVDVVGQAGKPK	XL:O-Aldehyde-H2O@858	-3.86265	32.4	1.7e-05	P62191	K413	26S protease regulatory subunit 4	Rpt2	677.342	2	MKVTNEDFKK	Oxidation@412;XL:O-Aldehyde@413	-2.98565	14.8	0.72
	604.72	5	2.20098	Q13200	K858	26S proteasome non-ATPase regulatory subunit 2	Rpn1	517.625	3	VGQAVDVVGQAGKPK	XL:O-Aldehyde@858	-3.583	18.7	0.088	P62191	K413	26S protease regulatory subunit 4	Rpt2	677.341	2	MKVTNEDFKK	Oxidation@412;XL:O-Aldehyde@413	-1.80456	11.5	0.19
	755.901	4	4.93413	Q13200	K858	26S proteasome non-ATPase regulatory subunit 2	Rpn1	766.927	2	VGQAVDVVGQAGKPK	XL:O-Aldehyde-H2O@858	-2.21997	40.2	8.5e-07	P62191	K413	26S protease regulatory subunit 4	Rpt2	668.336	2	MKVTNEDFKK	Oxidation@412;XL:O-Aldehyde-H2O@413	-2.84984	28.6	0.00056
	755.649	4	3.45902	Q13200	K858	26S proteasome non-ATPase regulatory subunit 2	Rpn1	766.928	2	VGQAVDVVGQAGKPK	XL:O-Aldehyde-H2O@858	-3.1327	40.9	1.8e-07	P62191	K413	26S protease regulatory subunit 4	Rpt2	668.336	2	MKVTNEDFKK	Oxidation@412;XL:O-Aldehyde-H2O@413	-2.99946	27.5	0.002
	755.896	4	-1.77667	Q13200	K858	26S proteasome non-ATPase regulatory subunit 2	Rpn1	766.925	2	VGQAVDVVGQAGKPK	XL:O-Aldehyde-H2O@858	0.387845	42.8	1.2e-08	P62191	K413	26S protease regulatory subunit 4	Rpt2	668.335	2	MKVTNEDFKK	Oxidation@412;XL:O-Aldehyde-H2O@413	-0.60546	23.8	0.0037
	756.15	4	1.96283	Q13200	K858	26S proteasome non-ATPase regulatory subunit 2	Rpn1	766.928	2	VGQAVDVVGQAGKPK	XL:O-Aldehyde-H2O@858	-3.26309	29.1	3.5e-05	P62191	K413	26S protease regulatory subunit 4	Rpt2	668.338	2	MKVTNEDFKK	Oxidation@412;XL:O-Aldehyde-H2O@413	-5.09421	22.4	0.002
	755.899	4	3.45651	P17980	K211	26S protease regulatory subunit 6A	Rpt5	740.398	2	EKFENLGIQPPK	XL:O-Aldehyde-H2O@211	-2.51012	43.6	1.3e-06	P17980	K245	26S protease regulatory subunit 6A	Rpt5	695.365	2	ACAAQTKATFLK	Carbamidomethyl@240;XL:O-Aldehyde-H2O@245	-2.75088	48.7	2.2e-06
	756.149	4	2.26387	P17980	K211	26S protease regulatory subunit 6A	Rpt5	740.398	2	EKFENLGIQPPK	XL:O-Aldehyde-H2O@211	-2.51012	40.2	8.4e-05	P17980	K245	26S protease regulatory subunit 6A	Rpt5	695.365	2	ACAAQTKATFLK	Carbamidomethyl@240;XL:O-Aldehyde-H2O@245	-3.03849	48.9	4.6e-07
	755.895	4	-2.85003	P17980	K211	26S protease regulatory subunit 6A	Rpt5	740.394	2	EKFENLGIQPPK	XL:O-Aldehyde-H2O@211	1.94695	40.2	8.4e-06	P17980	K245	26S protease regulatory subunit 6A	Rpt5	695.362	2	ACAAQTKATFLK	Carbamidomethyl@240;XL:O-Aldehyde-H2O@245	1.4196	47.1	3.8e-06
	756.149	4	2.18304	P17980	K211	26S protease regulatory subunit 6A	Rpt5	740.397	2	EKFENLGIQPPK	XL:O-Aldehyde-H2O@211	-1.83481	38	4.6e-06	P17980	K245	26S protease regulatory subunit 6A	Rpt5	695.365	2	ACAAQTKATFLK	Carbamidomethyl@240;XL:O-Aldehyde-H2O@245	-1.6004	47.9	2.1e-06
	755.897	4	0.222387	P17980	K211	26S protease regulatory subunit 6A	Rpt5	740.397	2	EKFENLGIQPPK	XL:O-Aldehyde-H2O@211	-1.29456	39.2	8e-06	P17980	K245	26S protease regulatory subunit 6A	Rpt5	695.364	2	ACAAQTKATFLK	Carbamidomethyl@240;XL:O-Aldehyde-H2O@245	-1.02517	46.4	7.4e-06
	755.901	4	5.55869	P17980	K211	26S protease regulatory subunit 6A	Rpt5	740.396	2	EKFENLGIQPPK	XL:O-Aldehyde-H2O@211	-0.484183	35.6	4.7e-06	P17980	K245	26S protease regulatory subunit 6A	Rpt5	695.365	2	ACAAQTKATFLK	Carbamidomethyl@240;XL:O-Aldehyde-H2O@245	-1.6004	47.9	2.9e-06
	755.899	4	2.56713	P17980	K211	26S protease regulatory subunit 6A	Rpt5	740.398	2	EKFENLGIQPPK	XL:O-Aldehyde-H2O@211	-3.45556	36.4	1.7e-05	P17980	K245	26S protease regulatory subunit 6A	Rpt5	695.366	2	ACAAQTKATFLK	Carbamidomethyl@240;XL:O-Aldehyde-H2O@245	-3.32611	46.9	4.9e-06
	756.147	4	-1.05001	P17980	K211	26S protease regulatory subunit 6A	Rpt5	740.397	2	EKFENLGIQPPK	XL:O-Aldehyde-H2O@211	-2.10493	36.4	1.2e-05	P17980	K245	26S protease regulatory subunit 6A	Rpt5	695.365	2	ACAAQTKATFLK	Carbamidomethyl@240;XL:O-Aldehyde-H2O@245	-2.31945	44.6	5e-06
	755.65	4	6.10579	P17980	K211	26S protease regulatory subunit 6A	Rpt5	740.398	2	EKFENLGIQPPK	XL:O-Aldehyde-H2O@211	-3.45556	35.9	5.2e-06	P17980	K245	26S protease regulatory subunit 6A	Rpt5	695.364	2	ACAAQTKATFLK	Carbamidomethyl@240;XL:O-Aldehyde-H2O@245	-0.737547	44.9	4e-06
	755.906	4	12.3504	P17980	K211	26S protease regulatory subunit 6A	Rpt5	740.401	2	EKFENLGIQPPK	XL:O-Aldehyde-H2O@211	-6.69703	33.3	0.00015	P17980	K245	26S protease regulatory subunit 6A	Rpt5	695.366	2	ACAAQTKATFLK	Carbamidomethyl@240;XL:O-Aldehyde-H2O@245	-3.90135	47.5	1.8e-06
	756.154	4	8.56832	P17980	K211	26S protease regulatory subunit 6A	Rpt5	740.397	2	EKFENLGIQPPK	XL:O-Aldehyde-H2O@211	-1.56468	34.1	6e-05	P17980	K245	26S protease regulatory subunit 6A	Rpt5	695.363	2	ACAAQTKATFLK	Carbamidomethyl@240;XL:O-Aldehyde-H2O@245	0.125311	46.4	1.1e-05
	755.885	4	-15.7865	P17980	K211	26S protease regulatory subunit 6A	Rpt5	740.399	2	EKFENLGIQPPK	XL:O-Aldehyde-H2O@211	-4.80617	29.4	5.1e-05	P17980	K245	26S protease regulatory subunit 6A	Rpt5	695.367	2	ACAAQTKATFLK	Carbamidomethyl@240;XL:O-Aldehyde-H2O@245	-5.05181	41	8.8e-06
	756.375	4	-2.96169	O00232	K294	26S proteasome non-ATPase regulatory subunit 12	Rpn5	364.202	2	ISGDKK	XL:O-Aldehyde-H2O@294	3.23673	16.1	0.091	Q9UNM6	K174	26S proteasome non-ATPase regulatory subunit 13	Rpn9	1081.02	2	YYQTIGNHASYYKDALR	XL:O-Aldehyde@174	2.66947	38.6	6.3e-07
	756.398	4	-0.45169	O43242	K76	26S proteasome non-ATPase regulatory subunit 3	Rpn3	933.987	2	ELDTVTLEDIKEHVK	XL:O-Aldehyde@76	1.59385	24.9	0.014	O43242	K84	26S proteasome non-ATPase regulatory subunit 3	Rpn3	511.778	2	QLEKAVSGK	Gln->pyro-Glu@81;XL:O-Aldehyde-H2O@84	2.11405	30.2	5.6e-05
	756.651	4	4.0859	P17980	K125	26S protease regulatory subunit 6A	Rpt5	558.299	2	CAVIKTSTR	Carbamidomethyl@121;XL:O-Aldehyde-H2O@125	-2.83737	28.7	0.00011	P62195	K222	26S protease regulatory subunit 8	Rpt6	878.967	2	VSGSELVQKFIGEGAR	XL:O-Aldehyde-H2O@222	-2.55879	47.3	4.4e-06
	756.903	4	4.5899	P17980	K125	26S protease regulatory subunit 6A	Rpt5	558.299	2	CAVIKTSTR	Carbamidomethyl@121;XL:O-Aldehyde-H2O@125	-3.37472	30.2	0.00085	P62195	K222	26S protease regulatory subunit 8	Rpt6	878.968	2	VSGSELVQKFIGEGAR	XL:O-Aldehyde-H2O@222	-3.01387	44.4	1.5e-05
	756.65	4	1.66272	P17980	K125	26S protease regulatory subunit 6A	Rpt5	558.298	2	CAVIKTSTR	Carbamidomethyl@121;XL:O-Aldehyde-H2O@125	-0.329757	27.8	0.00093	P62195	K222	26S protease regulatory subunit 8	Rpt6	887.971	2	VSGSELVQKFIGEGAR	XL:O-Aldehyde@222	-0.187784	30.6	0.00023
	756.624	4	7.76875	O00232	K330	26S proteasome non-ATPase regulatory subunit 12	Rpn5	1083.51	2	KGSLESPATDVFGSTEEGEK	XL:O-Aldehyde@330	-2.05738	41.4	1.5e-07	O00232	K355	26S proteasome non-ATPase regulatory subunit 12	Rpn5	363.202	2	DLKNR	XL:O-Aldehyde-H2O@355	-3.38522	15	0.09
	756.618	4	0.66047	O00232	K330	26S proteasome non-ATPase regulatory subunit 12	Rpn5	1083.51	2	KGSLESPATDVFGSTEEGEK	XL:O-Aldehyde@330	-3.53406	34.9	1.3e-06	O00232	K355	26S proteasome non-ATPase regulatory subunit 12	Rpn5	363.202	2	DLKNR	XL:O-Aldehyde-H2O@355	-3.10989	15.9	0.14
	756.875	4	7.94855	O00232	K330	26S proteasome non-ATPase regulatory subunit 12	Rpn5	1083.51	2	KGSLESPATDVFGSTEEGEK	XL:O-Aldehyde@330	-2.05738	36.2	9.2e-08	O00232	K355	26S proteasome non-ATPase regulatory subunit 12	Rpn5	363.202	2	DLKNR	XL:O-Aldehyde-H2O@355	-3.10989	14.5	0.22
	756.877	4	11.4208	O00232	K330	26S proteasome non-ATPase regulatory subunit 12	Rpn5	1083.51	2	KGSLESPATDVFGSTEEGEK	XL:O-Aldehyde@330	-2.51884	35.7	4.2e-06	O00232	K355	26S proteasome non-ATPase regulatory subunit 12	Rpn5	363.202	2	DLKNR	XL:O-Aldehyde-H2O@355	-2.83457	12.8	0.16
	756.873	4	5.12233	O00232	K330	26S proteasome non-ATPase regulatory subunit 12	Rpn5	1083.51	2	KGSLESPATDVFGSTEEGEK	XL:O-Aldehyde@330	-3.0726	35.9	1.3e-06	O00232	K355	26S proteasome non-ATPase regulatory subunit 12	Rpn5	363.202	2	DLKNR	XL:O-Aldehyde-H2O@355	-3.66055	9.5	0.46
	756.624	4	8.49574	O00232	K330	26S proteasome non-ATPase regulatory subunit 12	Rpn5	1083.51	2	KGSLESPATDVFGSTEEGEK	XL:O-Aldehyde@330	0.803694	32	4.8e-06	O00232	K355	26S proteasome non-ATPase regulatory subunit 12	Rpn5	363.201	2	DLKNR	XL:O-Aldehyde-H2O@355	-0.0812757	13	0.3
	757.123	4	4.17284	O00232	K330	26S proteasome non-ATPase regulatory subunit 12	Rpn5	1083.51	2	KGSLESPATDVFGSTEEGEK	XL:O-Aldehyde@330	-2.24196	31.1	5.6e-06	O00232	K355	26S proteasome non-ATPase regulatory subunit 12	Rpn5	363.201	2	DLKNR	XL:O-Aldehyde-H2O@355	-1.45792	11.6	0.44
	756.627	4	12.5345	O00232	K330	26S proteasome non-ATPase regulatory subunit 12	Rpn5	1083.51	2	KGSLESPATDVFGSTEEGEK	XL:O-Aldehyde@330	-3.90323	28	1.2e-05	O00232	K355	26S proteasome non-ATPase regulatory subunit 12	Rpn5	363.202	2	DLKNR	XL:O-Aldehyde-H2O@355	-3.38522	12.5	0.12
	757.121	4	2.31623	O00232	K330	26S proteasome non-ATPase regulatory subunit 12	Rpn5	1083.51	2	KGSLESPATDVFGSTEEGEK	XL:O-Aldehyde@330	-3.25718	24.3	9.7e-05	O00232	K355	26S proteasome non-ATPase regulatory subunit 12	Rpn5	363.202	2	DLKNR	XL:O-Aldehyde-H2O@355	-2.55924	14.1	0.14
	756.62	4	2.9222	O00232	K330	26S proteasome non-ATPase regulatory subunit 12	Rpn5	1083.51	2	KGSLESPATDVFGSTEEGEK	XL:O-Aldehyde@330	2.18809	21.1	0.00075	O00232	K355	26S proteasome non-ATPase regulatory subunit 12	Rpn5	363.2	2	DLKNR	XL:O-Aldehyde-H2O@355	2.67203	16	0.049
	756.87	4	1.32712	O00232	K330	26S proteasome non-ATPase regulatory subunit 12	Rpn5	1083.51	2	KGSLESPATDVFGSTEEGEK	XL:O-Aldehyde@330	-2.61113	23.9	5.3e-05	O00232	K355	26S proteasome non-ATPase regulatory subunit 12	Rpn5	363.202	2	DLKNR	XL:O-Aldehyde-H2O@355	-4.76186	12.4	0.15
	757.407	4	-1.27067	P35998	K58	26S protease regulatory subunit 7	Rpt1	548.323	2	KINELTGIK	XL:O-Aldehyde-H2O@58	2.10935	33.2	0.00035	P62191	K69	26S protease regulatory subunit 4	Rpt2	889.954	2	IKDYLLMEEEFIR	XL:O-Aldehyde-H2O@69	1.91691	47.1	4.5e-06
	757.157	4	0.726	P35998	K58	26S protease regulatory subunit 7	Rpt1	548.323	2	KINELTGIK	XL:O-Aldehyde-H2O@58	1.37985	28.5	0.0011	P62191	K69	26S protease regulatory subunit 4	Rpt2	889.954	2	IKDYLLMEEEFIR	XL:O-Aldehyde-H2O@69	1.24272	47.3	1.9e-06
	758.668	4	-0.186453	O00487	K215;K222	26S proteasome non-ATPase regulatory subunit 14	Rpn11	681.376	3	KNELEQKMLLNLHKK	XL:O-Aldehyde-H2O@215;Oxidation@216;XL:O-Aldehyde-H2O@222	-2.26918	28.1	0.0011	Q99460	K574	26S proteasome non-ATPase regulatory subunit 1	Rpn2	468.762	2	DKDPILR	XL:O-Aldehyde-H2O@574	-1.72326	23.7	0.052
	758.92	4	2.25035	O00487	K215;K222	26S proteasome non-ATPase regulatory subunit 14	Rpn11	1021.56	2	KNELEQKMLLNLHKK	XL:O-Aldehyde-H2O@215;Oxidation@216;XL:O-Aldehyde-H2O@222	-3.13979	29.7	0.00012	Q99460	K574	26S proteasome non-ATPase regulatory subunit 1	Rpn2	468.762	2	DKDPILR	XL:O-Aldehyde-H2O@574	-2.7899	21.3	0.031
	758.674	4	8.0304	O00487	K215;K222	26S proteasome non-ATPase regulatory subunit 14	Rpn11	1021.56	2	KNELEQKMLLNLHKK	XL:O-Aldehyde-H2O@215;Oxidation@216;XL:O-Aldehyde-H2O@222	-2.55245	24.9	0.0013	Q99460	K574	26S proteasome non-ATPase regulatory subunit 1	Rpn2	468.762	2	DKDPILR	XL:O-Aldehyde-H2O@574	-2.57657	25.1	0.039
	758.67	4	3.27751	O00487	K215;K222	26S proteasome non-ATPase regulatory subunit 14	Rpn11	687.381	3	KNELEQKMLLNLHKK	XL:O-Aldehyde@215;Oxidation@216;XL:O-Aldehyde-H2O@222	-3.67279	21	0.044	Q99460	K574	26S proteasome non-ATPase regulatory subunit 1	Rpn2	468.763	2	DKDPILR	XL:O-Aldehyde-H2O@574	-3.42988	24.6	0.012
	759.173	4	4.84656	O00487	K222;K209|K215	26S proteasome non-ATPase regulatory subunit 14	Rpn11	687.381	3	KNELEQKMLLNLHKK	Oxidation@216;XL:O-Aldehyde-H2O@222;XL:O-Aldehyde@209|XL:O-Aldehyde@215	-3.96375	21.4	0.0085	Q99460	K574	26S proteasome non-ATPase regulatory subunit 1	Rpn2	468.762	2	DKDPILR	XL:O-Aldehyde-H2O@574	-3.00322	22.6	0.022
	758.921	4	2.49195	O00487	K215;K222	26S proteasome non-ATPase regulatory subunit 14	Rpn11	687.381	3	KNELEQKMLLNLHKK	XL:O-Aldehyde@215;Oxidation@216;XL:O-Aldehyde-H2O@222	-4.10922	24.8	0.004	Q99460	K574	26S proteasome non-ATPase regulatory subunit 1	Rpn2	468.762	2	DKDPILR	XL:O-Aldehyde-H2O@574	-3.00322	19.1	0.2
	758.919	4	-0.0850362	O00487	K215;K222	26S proteasome non-ATPase regulatory subunit 14	Rpn11	687.379	3	KNELEQKMLLNLHKK	Oxidation@216;XL:O-Aldehyde@215&XL:O-Aldehyde-H2O@222|XL:O-Aldehyde-H2O@215&XL:O-Aldehyde@222	-0.326754	20	0.053	Q99460	K574	26S proteasome non-ATPase regulatory subunit 1	Rpn2	468.762	2	DKDPILR	XL:O-Aldehyde-H2O@574	-1.08328	20.4	0.033
	758.919	4	-0.0850362	O00487	K222;K209|K215	26S proteasome non-ATPase regulatory subunit 14	Rpn11	1030.56	2	KNELEQKMLLNLHKK	Oxidation@216;XL:O-Aldehyde-H2O@222;XL:O-Aldehyde@209|XL:O-Aldehyde@215	-0.412532	10.2	0.83	Q99460	K574	26S proteasome non-ATPase regulatory subunit 1	Rpn2	468.762	2	DKDPILR	XL:O-Aldehyde-H2O@574	-1.08328	20.4	0.033
	607.916	5	4.03469	O00231	K158;K159	26S proteasome non-ATPase regulatory subunit 11	Rpn6	591.791	2	ELKKMDDK	XL:O-Aldehyde-H2O@158;XL:O-Aldehyde-H2O@159;Oxidation@160	-2.55267	11.4	0.13	P25789	K54	Proteasome subunit alpha type-4	α3	908.978	2	NIHKLLDEVFFSEK	XL:O-Aldehyde@54	-0.0803487	27.1	0.0012
	759.892	4	1.54517	O00231	K158;K159	26S proteasome non-ATPase regulatory subunit 11	Rpn6	591.79	2	ELKKMDDK	XL:O-Aldehyde-H2O@158;XL:O-Aldehyde-H2O@159;Oxidation@160	-1.36983	21.8	0.0009	P25789	K54	Proteasome subunit alpha type-4	α3	908.979	2	NIHKLLDEVFFSEK	XL:O-Aldehyde@54	-1.2905	38.2	6e-06
	759.391	4	3.51659	O00231	K158;K159	26S proteasome non-ATPase regulatory subunit 11	Rpn6	591.79	2	ELKKMDDK	XL:O-Aldehyde-H2O@158;XL:O-Aldehyde-H2O@159;Oxidation@160	-1.5388	21.2	0.002	P25789	K54	Proteasome subunit alpha type-4	α3	908.979	2	NIHKLLDEVFFSEK	XL:O-Aldehyde@54	-1.07047	37.3	1.6e-05
	759.642	4	3.05351	O00231	K158;K159	26S proteasome non-ATPase regulatory subunit 11	Rpn6	591.791	2	ELKKMDDK	XL:O-Aldehyde-H2O@158;XL:O-Aldehyde-H2O@159;Oxidation@160	-3.05961	22.7	0.0015	P25789	K54	Proteasome subunit alpha type-4	α3	908.98	2	NIHKLLDEVFFSEK	XL:O-Aldehyde@54	-2.83068	31.1	0.00022
	759.643	4	4.09941	O00231	K158;K159	26S proteasome non-ATPase regulatory subunit 11	Rpn6	591.79	2	ELKKMDDK	XL:O-Aldehyde-H2O@158;XL:O-Aldehyde-H2O@159;Oxidation@160	-2.21472	21.6	0.0037	P25789	K54	Proteasome subunit alpha type-4	α3	908.979	2	NIHKLLDEVFFSEK	XL:O-Aldehyde@54	-1.95058	28.6	0.00011
	759.391	4	2.87274	O00231	K158;K159	26S proteasome non-ATPase regulatory subunit 11	Rpn6	591.791	2	ELKKMDDK	XL:O-Aldehyde-H2O@158;XL:O-Aldehyde-H2O@159;Oxidation@160	-2.3837	18.3	0.0059	P25789	K54	Proteasome subunit alpha type-4	α3	908.981	2	NIHKLLDEVFFSEK	XL:O-Aldehyde@54	-3.38075	28.7	0.00014
	759.141	4	4.62404	O00231	K158;K159	26S proteasome non-ATPase regulatory subunit 11	Rpn6	609.801	2	ELKKMDDK	XL:O-Aldehyde@158;XL:O-Aldehyde@159;Oxidation@160	-1.38727	13.5	0.073	P25789	K54	Proteasome subunit alpha type-4	α3	908.979	2	NIHKLLDEVFFSEK	XL:O-Aldehyde@54	-1.62054	31.6	1.4e-05
	759.393	4	6.09198	O00231	K158;K159	26S proteasome non-ATPase regulatory subunit 11	Rpn6	600.796	2	ELKKMDDK	Oxidation@160;XL:O-Aldehyde@158&XL:O-Aldehyde-H2O@159|XL:O-Aldehyde-H2O@158&XL:O-Aldehyde@159	-2.5438	9.4	0.63	P25789	K54	Proteasome subunit alpha type-4	α3	908.98	2	NIHKLLDEVFFSEK	XL:O-Aldehyde@54	-2.1706	30.8	0.00012
	759.4	4	3.87405	O14818	K218	Proteasome subunit alpha type-7	α4	868.461	2	DQSLKILNPEEIEK	XL:O-Aldehyde-H2O@218	-1.76514	35.1	0.00011	P49721	K68	Proteasome subunit beta type-2	β4	574.301	2	NVQLYKMR	XL:O-Aldehyde-H2O@68;Oxidation@69	-1.63924	29.9	0.00019
	760.426	4	0.898711	P51665	K28;K33	26S proteasome non-ATPase regulatory subunit 7	Rpn8	580.335	2	IGKVGNQKR	XL:O-Aldehyde-H2O@28;XL:O-Aldehyde-H2O@33	-3.19247	27.1	0.0004	P51665	K127	26S proteasome non-ATPase regulatory subunit 7	Rpn8	922.007	2	YCPNSVLVIIDVKPK	Carbamidomethyl@116;XL:O-Aldehyde@127	-1.91955	41.8	1e-06
	760.427	4	2.82761	P51665	K28;K33	26S proteasome non-ATPase regulatory subunit 7	Rpn8	580.335	2	IGKVGNQKR	XL:O-Aldehyde-H2O@28;XL:O-Aldehyde-H2O@33	-3.88172	27.2	9e-05	P51665	K127	26S proteasome non-ATPase regulatory subunit 7	Rpn8	922.008	2	YCPNSVLVIIDVKPK	Carbamidomethyl@116;XL:O-Aldehyde@127	-3.32951	34.7	7.9e-06
	760.418	4	-9.71026	P51665	K28;K33	26S proteasome non-ATPase regulatory subunit 7	Rpn8	580.334	2	IGKVGNQKR	XL:O-Aldehyde-H2O@28;XL:O-Aldehyde-H2O@33	-1.64164	25.8	0.00069	P51665	K127	26S proteasome non-ATPase regulatory subunit 7	Rpn8	922.007	2	YCPNSVLVIIDVKPK	Carbamidomethyl@116;XL:O-Aldehyde@127	-2.02801	34.2	6.7e-06
	760.417	4	-11.398	P51665	K28;K33	26S proteasome non-ATPase regulatory subunit 7	Rpn8	580.333	2	IGKVGNQKR	XL:O-Aldehyde-H2O@28;XL:O-Aldehyde-H2O@33	-1.1247	17.8	0.005	P51665	K127	26S proteasome non-ATPase regulatory subunit 7	Rpn8	922.005	2	YCPNSVLVIIDVKPK	Carbamidomethyl@116;XL:O-Aldehyde@127	0.0327117	39.7	2.8e-06
	760.176	4	2.16458	P51665	K28;K33	26S proteasome non-ATPase regulatory subunit 7	Rpn8	589.34	2	IGKVGNQKR	XL:O-Aldehyde@28&XL:O-Aldehyde-H2O@33|XL:O-Aldehyde-H2O@28&XL:O-Aldehyde@33	-2.83428	15.2	0.054	P51665	K127	26S proteasome non-ATPase regulatory subunit 7	Rpn8	913.003	2	YCPNSVLVIIDVKPK	Carbamidomethyl@116;XL:O-Aldehyde-H2O@127	-3.34302	40.8	2.9e-06
	760.177	4	3.45094	P51665	K28;K33	26S proteasome non-ATPase regulatory subunit 7	Rpn8	589.339	2	IGKVGNQKR	XL:O-Aldehyde@28;XL:O-Aldehyde-H2O@33	-1.64651	15.5	0.019	P51665	K127	26S proteasome non-ATPase regulatory subunit 7	Rpn8	913.001	2	YCPNSVLVIIDVKPK	Carbamidomethyl@116;XL:O-Aldehyde-H2O@127	-1.37151	37.5	1.4e-07
	760.177	4	2.96855	P51665	K28;K33	26S proteasome non-ATPase regulatory subunit 7	Rpn8	589.339	2	IGKVGNQKR	XL:O-Aldehyde@28&XL:O-Aldehyde-H2O@33|XL:O-Aldehyde-H2O@28&XL:O-Aldehyde@33	-1.81619	13.4	0.25	P51665	K127	26S proteasome non-ATPase regulatory subunit 7	Rpn8	922.007	2	YCPNSVLVIIDVKPK	Carbamidomethyl@116;XL:O-Aldehyde@127	-1.81109	32	1e-05
	507.609	6	-2.39287	P17980	K70	26S protease regulatory subunit 6A	Rpt5	690.351	2	VTHELQAMKDK	XL:O-Aldehyde-H2O@70	2.34579	36.6	2.5e-06	P17980	K74	26S protease regulatory subunit 6A	Rpt5	464.242	2	IKENSEK	XL:O-Aldehyde-H2O@74	2.43899	27.1	0.0049	P17980	K81	26S protease regulatory subunit 6A	Rpt5	341.217	2	IKVNK	XL:O-Aldehyde-H2O@81	2.43806	16.2	0.12
	507.612	6	4.71541	P17980	K70	26S protease regulatory subunit 6A	Rpt5	699.36	2	VTHELQAMKDK	XL:O-Aldehyde@70	-2.28528	28.3	8.8e-05	P17980	K74	26S protease regulatory subunit 6A	Rpt5	464.244	2	IKENSEK	XL:O-Aldehyde-H2O@74	-3.16153	25.5	0.0035	P17980	K81	26S protease regulatory subunit 6A	Rpt5	341.219	2	IKVNK	XL:O-Aldehyde-H2O@81	-2.54408	18.3	0.034
	507.777	6	0.0374723	P17980	K70	26S protease regulatory subunit 6A	Rpt5	699.359	2	VTHELQAMKDK	XL:O-Aldehyde@70	-0.712415	25.8	0.00013	P17980	K74	26S protease regulatory subunit 6A	Rpt5	464.243	2	IKENSEK	XL:O-Aldehyde-H2O@74	-1.00749	23.4	0.0063	P17980	K81	26S protease regulatory subunit 6A	Rpt5	341.219	2	IKVNK	XL:O-Aldehyde-H2O@81	-1.07875	17.6	0.14
	507.779	6	4.49374	P17980	K70	26S protease regulatory subunit 6A	Rpt5	699.359	2	VTHELQAMKDK	XL:O-Aldehyde@70	-1.42735	18.9	0.0032	P17980	K74	26S protease regulatory subunit 6A	Rpt5	464.244	2	IKENSEK	XL:O-Aldehyde-H2O@74	-1.8691	23.5	0.0051	P17980	K81	26S protease regulatory subunit 6A	Rpt5	341.219	2	IKVNK	XL:O-Aldehyde-H2O@81	-1.37182	16.7	0.1
	507.776	6	-1.4078	P17980	K70	26S protease regulatory subunit 6A	Rpt5	699.357	2	VTHELQAMKDK	XL:O-Aldehyde@70	2.00437	19	0.0027	P17980	K74	26S protease regulatory subunit 6A	Rpt5	464.241	2	IKENSEK	XL:O-Aldehyde-H2O@74	3.30061	24.3	0.0056	P17980	K81	26S protease regulatory subunit 6A	Rpt5	341.217	2	IKVNK	XL:O-Aldehyde-H2O@81	3.0242	15.4	0.08
	608.93	5	-0.762029	P17980	K70	26S protease regulatory subunit 6A	Rpt5	690.351	2	VTHELQAMKDK	XL:O-Aldehyde-H2O@70	2.49064	38.2	6e-07	P17980	K74	26S protease regulatory subunit 6A	Rpt5	464.241	2	IKENSEK	XL:O-Aldehyde-H2O@74	2.65439	25.9	0.0052	P17980	K81	26S protease regulatory subunit 6A	Rpt5	341.217	2	IKVNK	XL:O-Aldehyde-H2O@81	2.73113	16.5	0.1
	760.916	4	14.5031	P35998	K58	26S protease regulatory subunit 7	Rpt1	548.326	2	KINELTGIK	XL:O-Aldehyde-H2O@58	-2.99711	32.8	0.00018	P62191	K69	26S protease regulatory subunit 4	Rpt2	897.956	2	IKDYLLMEEEFIR	XL:O-Aldehyde-H2O@69;Oxidation@74	-3.49318	47.5	2.3e-06
	761.158	4	3.2779	P35998	K58	26S protease regulatory subunit 7	Rpt1	548.326	2	KINELTGIK	XL:O-Aldehyde-H2O@58	-2.81474	31.9	0.00017	P62191	K69	26S protease regulatory subunit 4	Rpt2	897.955	2	IKDYLLMEEEFIR	XL:O-Aldehyde-H2O@69;Oxidation@74	-2.60227	45.1	2.1e-06
	761.41	4	5.22399	P35998	K58	26S protease regulatory subunit 7	Rpt1	548.326	2	KINELTGIK	XL:O-Aldehyde-H2O@58	-2.81474	33.2	8.7e-05	P62191	K69	26S protease regulatory subunit 4	Rpt2	897.956	2	IKDYLLMEEEFIR	XL:O-Aldehyde-H2O@69;Oxidation@74	-3.49318	42.6	4e-06
	761.159	4	4.80349	P35998	K58	26S protease regulatory subunit 7	Rpt1	548.326	2	KINELTGIK	XL:O-Aldehyde-H2O@58	-2.99711	29.4	7.4e-05	P62191	K69	26S protease regulatory subunit 4	Rpt2	897.955	2	IKDYLLMEEEFIR	XL:O-Aldehyde-H2O@69;Oxidation@74	-2.15682	45.5	2.4e-06
	761.166	4	14.1979	P35998	K58	26S protease regulatory subunit 7	Rpt1	548.325	2	KINELTGIK	XL:O-Aldehyde-H2O@58	-1.90287	28.7	0.00016	P62191	K69	26S protease regulatory subunit 4	Rpt2	897.955	2	IKDYLLMEEEFIR	XL:O-Aldehyde-H2O@69;Oxidation@74	-1.93409	45.6	5.6e-07
	761.413	4	8.43468	P35998	K58	26S protease regulatory subunit 7	Rpt1	548.325	2	KINELTGIK	XL:O-Aldehyde-H2O@58	-2.26762	27.2	0.00013	P62191	K69	26S protease regulatory subunit 4	Rpt2	897.952	2	IKDYLLMEEEFIR	XL:O-Aldehyde-H2O@69;Oxidation@74	0.85002	45.1	7.2e-07
	761.163	4	10.0226	P35998	K58	26S protease regulatory subunit 7	Rpt1	548.326	2	KINELTGIK	XL:O-Aldehyde-H2O@58	-3.17948	29.8	0.00012	P62191	K69	26S protease regulatory subunit 4	Rpt2	906.962	2	IKDYLLMEEEFIR	XL:O-Aldehyde@69;Oxidation@74	-4.36002	33.2	5.2e-05
	761.407	4	0.327691	P35998	K58	26S protease regulatory subunit 7	Rpt1	548.325	2	KINELTGIK	XL:O-Aldehyde-H2O@58	-1.7205	32.8	0.00071	P62191	K69	26S protease regulatory subunit 4	Rpt2	906.962	2	IKDYLLMEEEFIR	XL:O-Aldehyde@69;Oxidation@74	-4.02925	29.6	9.5e-05
	761.412	4	7.15041	P35998	K58	26S protease regulatory subunit 7	Rpt1	548.325	2	KINELTGIK	XL:O-Aldehyde-H2O@58	-2.44999	30	0.00024	P62191	K69	26S protease regulatory subunit 4	Rpt2	906.96	2	IKDYLLMEEEFIR	XL:O-Aldehyde@69;Oxidation@74	-2.04461	28.1	3.7e-05
	761.157	4	1.35085	P35998	K58	26S protease regulatory subunit 7	Rpt1	548.325	2	KINELTGIK	XL:O-Aldehyde-H2O@58	-1.17338	28.3	0.00061	P62191	K69	26S protease regulatory subunit 4	Rpt2	906.96	2	IKDYLLMEEEFIR	XL:O-Aldehyde@69;Oxidation@74	-1.60357	24.2	0.0017
	761.658	4	0.589054	P35998	K58	26S protease regulatory subunit 7	Rpt1	548.324	2	KINELTGIK	XL:O-Aldehyde-H2O@58	-0.0791384	25.6	0.0014	P62191	K69	26S protease regulatory subunit 4	Rpt2	906.957	2	IKDYLLMEEEFIR	XL:O-Aldehyde@69;Oxidation@74	1.59393	21.8	0.0019
	761.911	4	1.42675	P43686	K397	26S protease regulatory subunit 6B	Rpt3	653.359	2	YIVLAKDFEK	XL:O-Aldehyde-H2O@397	-1.99523	32.5	0.00091	P60900	K181;K182	Proteasome subunit alpha type-6	α1	562.297	3	QTESTSFLEKKVK	XL:O-Aldehyde-H2O@181;XL:O-Aldehyde-H2O@182	0.937898	20.5	0.035
	761.658	4	-1.08099	P43686	K397	26S protease regulatory subunit 6B	Rpt3	653.357	2	YIVLAKDFEK	XL:O-Aldehyde-H2O@397	1.37199	34.3	6.1e-05	P60900	K181;K182	Proteasome subunit alpha type-6	α1	851.947	2	QTESTSFLEKKVK	XL:O-Aldehyde@181&XL:O-Aldehyde-H2O@182|XL:O-Aldehyde-H2O@181&XL:O-Aldehyde@182	2.03672	15.3	0.17
	761.662	4	4.53586	P43686	K397	26S protease regulatory subunit 6B	Rpt3	653.362	2	YIVLAKDFEK	XL:O-Aldehyde-H2O@397	-6.28075	32.4	0.00013	P60900	K181;K182	Proteasome subunit alpha type-6	α1	851.949	2	QTESTSFLEKKVK	XL:O-Aldehyde@181;XL:O-Aldehyde-H2O@182	-1.13249	13.2	0.42
	764.402	4	3.48455	O00232	K15	26S proteasome non-ATPase regulatory subunit 12	Rpn5	925.456	2	IVKMEVDYSATVDQR	XL:O-Aldehyde-H2O@15;Oxidation@16	-2.63789	49.6	9.5e-08	O00232	K98	26S proteasome non-ATPase regulatory subunit 12	Rpn5	526.81	2	SQLKQAVAK	XL:O-Aldehyde-H2O@98	-2.89722	34.3	0.00023
	764.399	4	0.526302	O00232	K15	26S proteasome non-ATPase regulatory subunit 12	Rpn5	934.46	2	IVKMEVDYSATVDQR	XL:O-Aldehyde@15;Oxidation@16	-1.3472	33.2	5.9e-06	O00232	K98	26S proteasome non-ATPase regulatory subunit 12	Rpn5	526.809	2	SQLKQAVAK	XL:O-Aldehyde-H2O@98	-0.619363	37.8	0.00015
	764.148	4	-0.853848	O00232	K15	26S proteasome non-ATPase regulatory subunit 12	Rpn5	934.46	2	IVKMEVDYSATVDQR	XL:O-Aldehyde@15;Oxidation@16	-1.24019	34.6	1.6e-06	O00232	K98	26S proteasome non-ATPase regulatory subunit 12	Rpn5	526.809	2	SQLKQAVAK	XL:O-Aldehyde-H2O@98	-0.999007	35.2	0.00016
	764.149	4	0.825709	O00232	K15	26S proteasome non-ATPase regulatory subunit 12	Rpn5	934.462	2	IVKMEVDYSATVDQR	XL:O-Aldehyde@15;Oxidation@16	-3.16643	35.7	3.3e-07	O00232	K98	26S proteasome non-ATPase regulatory subunit 12	Rpn5	526.81	2	SQLKQAVAK	XL:O-Aldehyde-H2O@98	-2.89722	33.5	0.00042
	764.147	4	-1.09378	O00232	K15	26S proteasome non-ATPase regulatory subunit 12	Rpn5	934.462	2	IVKMEVDYSATVDQR	XL:O-Aldehyde@15;Oxidation@16	-3.16643	27.9	5.5e-05	O00232	K98	26S proteasome non-ATPase regulatory subunit 12	Rpn5	526.81	2	SQLKQAVAK	XL:O-Aldehyde-H2O@98	-2.13794	36.8	0.00019
	764.663	4	1.26215	P25787	K171	Proteasome subunit alpha type-2	α2	696.863	2	NYVNGKTFLEK	XL:O-Aldehyde-H2O@171	-2.10292	37.4	2.2e-06	P25789	K210	Proteasome subunit alpha type-4	α3	755.929	2	LSAEKVEIATLTR	XL:O-Aldehyde-H2O@210	-2.63809	42.4	5.5e-06
	764.414	4	2.52111	P25787	K171	Proteasome subunit alpha type-2	α2	696.864	2	NYVNGKTFLEK	XL:O-Aldehyde-H2O@171	-2.96392	35.4	5e-05	P25789	K210	Proteasome subunit alpha type-4	α3	755.93	2	LSAEKVEIATLTR	XL:O-Aldehyde-H2O@210	-3.29953	42.2	1.1e-05
	764.411	4	-0.357132	P25787	K171	Proteasome subunit alpha type-2	α2	696.863	2	NYVNGKTFLEK	XL:O-Aldehyde-H2O@171	-1.81592	35.6	4.3e-05	P25789	K210	Proteasome subunit alpha type-4	α3	755.928	2	LSAEKVEIATLTR	XL:O-Aldehyde-H2O@210	-1.4475	41.1	8.4e-06
	764.663	4	1.34208	P25787	K171	Proteasome subunit alpha type-2	α2	696.862	2	NYVNGKTFLEK	XL:O-Aldehyde-H2O@171	-1.38542	33.5	4.7e-05	P25789	K210	Proteasome subunit alpha type-4	α3	755.928	2	LSAEKVEIATLTR	XL:O-Aldehyde-H2O@210	-1.05064	39.4	2.6e-05
	764.665	4	2.86065	P25787	K171	Proteasome subunit alpha type-2	α2	696.864	2	NYVNGKTFLEK	XL:O-Aldehyde-H2O@171	-3.25092	32.8	0.00014	P25789	K210	Proteasome subunit alpha type-4	α3	755.93	2	LSAEKVEIATLTR	XL:O-Aldehyde-H2O@210	-3.29953	37.5	7e-05
	437.668	7	4.09284	P17980	K70	26S protease regulatory subunit 6A	Rpt5	465.904	3	VTHELQAMKDK	Oxidation@69;XL:O-Aldehyde-H2O@70	-3.12658	29.2	0.0019	P17980	K74	26S protease regulatory subunit 6A	Rpt5	464.244	2	IKENSEK	XL:O-Aldehyde-H2O@74	-3.37693	26.2	0.0044	P17980	K81	26S protease regulatory subunit 6A	Rpt5	341.219	2	IKVNK	XL:O-Aldehyde-H2O@81	-2.25102	16	0.078
	437.524	7	1.6366	P17980	K70	26S protease regulatory subunit 6A	Rpt5	465.904	3	VTHELQAMKDK	Oxidation@69;XL:O-Aldehyde-H2O@70	-3.12658	28	0.0008	P17980	K74	26S protease regulatory subunit 6A	Rpt5	464.244	2	IKENSEK	XL:O-Aldehyde-H2O@74	-3.16153	24.5	0.005	P17980	K81	26S protease regulatory subunit 6A	Rpt5	341.219	2	IKVNK	XL:O-Aldehyde-H2O@81	-2.25102	16.7	0.091
	437.668	7	2.69507	P17980	K70	26S protease regulatory subunit 6A	Rpt5	471.906	3	VTHELQAMKDK	Oxidation@69;XL:O-Aldehyde@70	0.13748	22.2	0.022	P17980	K74	26S protease regulatory subunit 6A	Rpt5	464.243	2	IKENSEK	XL:O-Aldehyde-H2O@74	0.0695332	25.9	0.0099	P17980	K81	26S protease regulatory subunit 6A	Rpt5	341.218	2	IKVNK	XL:O-Aldehyde-H2O@81	0.386584	17.2	0.11
	437.812	7	4.10217	P17980	K70	26S protease regulatory subunit 6A	Rpt5	465.904	3	VTHELQAMKDK	Oxidation@69;XL:O-Aldehyde-H2O@70	-2.91194	24.9	0.0013	P17980	K74	26S protease regulatory subunit 6A	Rpt5	464.244	2	IKENSEK	XL:O-Aldehyde-H2O@74	-2.73072	23.4	0.0069	P17980	K81	26S protease regulatory subunit 6A	Rpt5	341.219	2	IKVNK	XL:O-Aldehyde-H2O@81	-2.54408	16.2	0.068
	437.523	7	-0.880219	P17980	K70	26S protease regulatory subunit 6A	Rpt5	471.907	3	VTHELQAMKDK	Oxidation@69;XL:O-Aldehyde@70	-1.13396	18	0.17	P17980	K74	26S protease regulatory subunit 6A	Rpt5	464.243	2	IKENSEK	XL:O-Aldehyde-H2O@74	-0.792084	26.2	0.0074	P17980	K81	26S protease regulatory subunit 6A	Rpt5	341.219	2	IKVNK	XL:O-Aldehyde-H2O@81	-0.785685	16.2	0.062
	437.525	7	3.3844	P17980	K70	26S protease regulatory subunit 6A	Rpt5	471.908	3	VTHELQAMKDK	Oxidation@69;XL:O-Aldehyde@70	-2.8292	17.4	0.11	P17980	K74	26S protease regulatory subunit 6A	Rpt5	464.244	2	IKENSEK	XL:O-Aldehyde-H2O@74	-3.16153	26.8	0.0021	P17980	K81	26S protease regulatory subunit 6A	Rpt5	341.219	2	IKVNK	XL:O-Aldehyde-H2O@81	-2.83715	16.1	0.086
	437.668	7	3.1144	P17980	K70	26S protease regulatory subunit 6A	Rpt5	471.908	3	VTHELQAMKDK	Oxidation@69;XL:O-Aldehyde@70	-3.46492	20.9	0.023	P17980	K74	26S protease regulatory subunit 6A	Rpt5	464.244	2	IKENSEK	XL:O-Aldehyde-H2O@74	-2.94612	23.8	0.0092	P17980	K81	26S protease regulatory subunit 6A	Rpt5	341.219	2	IKVNK	XL:O-Aldehyde-H2O@81	-3.13022	15.1	0.066
	510.274	6	-2.77348	P17980	K70	26S protease regulatory subunit 6A	Rpt5	698.349	2	VTHELQAMKDK	Oxidation@69;XL:O-Aldehyde-H2O@70	1.97141	35.4	8.4e-07	P17980	K74	26S protease regulatory subunit 6A	Rpt5	464.242	2	IKENSEK	XL:O-Aldehyde-H2O@74	1.79277	27.7	0.014	P17980	K81	26S protease regulatory subunit 6A	Rpt5	341.218	2	IKVNK	XL:O-Aldehyde-H2O@81	2.14499	18.7	0.053
	510.443	6	0.123513	P17980	K70	26S protease regulatory subunit 6A	Rpt5	707.356	2	VTHELQAMKDK	Oxidation@69;XL:O-Aldehyde@70	-0.764704	23.7	0.0023	P17980	K74	26S protease regulatory subunit 6A	Rpt5	464.243	2	IKENSEK	XL:O-Aldehyde-H2O@74	-0.792084	25.9	0.0041	P17980	K81	26S protease regulatory subunit 6A	Rpt5	341.219	2	IKVNK	XL:O-Aldehyde-H2O@81	-0.492618	15.8	0.22
	510.278	6	3.39873	P17980	K70	26S protease regulatory subunit 6A	Rpt5	707.358	2	VTHELQAMKDK	Oxidation@69;XL:O-Aldehyde@70	-2.88527	19.7	0.0019	P17980	K74	26S protease regulatory subunit 6A	Rpt5	464.244	2	IKENSEK	XL:O-Aldehyde-H2O@74	-2.94612	27.2	0.0025	P17980	K81	26S protease regulatory subunit 6A	Rpt5	341.219	2	IKVNK	XL:O-Aldehyde-H2O@81	-2.54408	16.9	0.074
	510.445	6	3.35836	P17980	K70	26S protease regulatory subunit 6A	Rpt5	707.358	2	VTHELQAMKDK	Oxidation@69;XL:O-Aldehyde@70	-3.45075	21.5	0.0057	P17980	K74	26S protease regulatory subunit 6A	Rpt5	464.244	2	IKENSEK	XL:O-Aldehyde-H2O@74	-3.16153	25.4	0.0045	P17980	K81	26S protease regulatory subunit 6A	Rpt5	341.219	2	IKVNK	XL:O-Aldehyde-H2O@81	-2.83715	16.6	0.088
	510.278	6	5.13654	P17980	K70	26S protease regulatory subunit 6A	Rpt5	707.358	2	VTHELQAMKDK	Oxidation@69;XL:O-Aldehyde@70	-3.16801	21.1	0.0034	P17980	K74	26S protease regulatory subunit 6A	Rpt5	464.244	2	IKENSEK	XL:O-Aldehyde-H2O@74	-3.16153	25.4	0.003	P17980	K81	26S protease regulatory subunit 6A	Rpt5	341.219	2	IKVNK	XL:O-Aldehyde-H2O@81	-3.42328	16.7	0.12
	510.445	6	3.11875	P17980	K70	26S protease regulatory subunit 6A	Rpt5	707.357	2	VTHELQAMKDK	Oxidation@69;XL:O-Aldehyde@70	-1.61293	20.2	0.0051	P17980	K74	26S protease regulatory subunit 6A	Rpt5	464.243	2	IKENSEK	XL:O-Aldehyde-H2O@74	-1.6537	25.5	0.0057	P17980	K81	26S protease regulatory subunit 6A	Rpt5	341.219	2	IKVNK	XL:O-Aldehyde-H2O@81	-1.07875	17.3	0.055
	510.276	6	0.762061	P17980	K70	26S protease regulatory subunit 6A	Rpt5	471.907	3	VTHELQAMKDK	Oxidation@69;XL:O-Aldehyde@70	-0.710145	20.2	0.076	P17980	K74	26S protease regulatory subunit 6A	Rpt5	464.243	2	IKENSEK	XL:O-Aldehyde-H2O@74	-0.792084	25.5	0.0087	P17980	K81	26S protease regulatory subunit 6A	Rpt5	341.219	2	IKVNK	XL:O-Aldehyde-H2O@81	-0.492618	16.9	0.053
	510.108	6	-1.23651	P17980	K70	26S protease regulatory subunit 6A	Rpt5	707.358	2	VTHELQAMKDK	Oxidation@69;XL:O-Aldehyde@70	-2.60253	15	0.13	P17980	K74	26S protease regulatory subunit 6A	Rpt5	464.244	2	IKENSEK	XL:O-Aldehyde-H2O@74	-2.73072	29.2	0.0039	P17980	K81	26S protease regulatory subunit 6A	Rpt5	341.219	2	IKVNK	XL:O-Aldehyde-H2O@81	-2.25102	15.7	0.097
	510.278	6	4.47737	P17980	K70	26S protease regulatory subunit 6A	Rpt5	707.358	2	VTHELQAMKDK	Oxidation@69;XL:O-Aldehyde@70	-3.02664	16.4	0.074	P17980	K74	26S protease regulatory subunit 6A	Rpt5	464.244	2	IKENSEK	XL:O-Aldehyde-H2O@74	-2.94612	25.9	0.002	P17980	K81	26S protease regulatory subunit 6A	Rpt5	341.219	2	IKVNK	XL:O-Aldehyde-H2O@81	-2.54408	14.1	0.12
	612.128	5	-3.16862	P17980	K70	26S protease regulatory subunit 6A	Rpt5	698.348	2	VTHELQAMKDK	Oxidation@69;XL:O-Aldehyde-H2O@70	3.11698	29	5.3e-06	P17980	K74	26S protease regulatory subunit 6A	Rpt5	464.241	2	IKENSEK	XL:O-Aldehyde-H2O@74	3.30061	24.6	0.0027	P17980	K81	26S protease regulatory subunit 6A	Rpt5	341.217	2	IKVNK	XL:O-Aldehyde-H2O@81	3.31727	13.6	0.063
	612.132	5	3.82255	P17980	K70	26S protease regulatory subunit 6A	Rpt5	698.353	2	VTHELQAMKDK	Oxidation@69;XL:O-Aldehyde-H2O@70	-3.18359	31.1	1.1e-05	P17980	K74	26S protease regulatory subunit 6A	Rpt5	464.244	2	IKENSEK	XL:O-Aldehyde-H2O@74	-3.16153	18.9	0.04	P17980	K81	26S protease regulatory subunit 6A	Rpt5	341.219	2	IKVNK	XL:O-Aldehyde-H2O@81	-2.54408	10.8	0.67
	612.744	5	-2.83658	P55036	K74;K81	26S proteasome non-ATPase regulatory subunit 4	Rpn10	542.99	3	ILSKLHTVQPKGK	XL:O-Aldehyde-H2O@74;XL:O-Aldehyde@81	2.15301	20.9	0.0073	P51665	K113	26S proteasome non-ATPase regulatory subunit 7	Rpn8	698.865	2	NDIAINELMKR	XL:O-Aldehyde-H2O@113	2.2808	45.2	0.00015
	612.545	5	-0.961843	P55036	K74;K81	26S proteasome non-ATPase regulatory subunit 4	Rpn10	822.986	2	ILSKLHTVQPKGK	XL:O-Aldehyde@74;XL:O-Aldehyde@81	2.42739	12.6	0.13	P51665	K113	26S proteasome non-ATPase regulatory subunit 7	Rpn8	698.865	2	NDIAINELMKR	XL:O-Aldehyde-H2O@113	2.42389	43.2	4.9e-05
	615.946	5	1.8296	P55036	K74;K81	26S proteasome non-ATPase regulatory subunit 4	Rpn10	822.988	2	ILSKLHTVQPKGK	XL:O-Aldehyde@74;XL:O-Aldehyde@81	-0.610331	11.3	0.13	P51665	K113	26S proteasome non-ATPase regulatory subunit 7	Rpn8	706.865	2	NDIAINELMKR	Oxidation@112;XL:O-Aldehyde-H2O@113	-1.34214	40.7	1.3e-05
	615.947	5	3.51692	P55036	K74;K81	26S proteasome non-ATPase regulatory subunit 4	Rpn10	548.996	3	ILSKLHTVQPKGK	XL:O-Aldehyde@74;XL:O-Aldehyde@81	-3.66009	10.3	0.6	P51665	K113	26S proteasome non-ATPase regulatory subunit 7	Rpn8	706.866	2	NDIAINELMKR	Oxidation@112;XL:O-Aldehyde-H2O@113	-3.46418	39.5	0.00015
	769.882	4	-2.4605	O43242	K84;K89	26S proteasome non-ATPase regulatory subunit 3	Rpn3	751.403	2	QLEKAVSGKEPR	XL:O-Aldehyde-H2O@84;XL:O-Aldehyde-H2O@89	1.06183	36	6.2e-06	O43242	K503	26S proteasome non-ATPase regulatory subunit 3	Rpn3	760.846	2	SYNKDLESAEER	XL:O-Aldehyde-H2O@503	1.59002	42.7	2.8e-07
	769.632	4	-2.0848	O43242	K84;K89	26S proteasome non-ATPase regulatory subunit 3	Rpn3	751.403	2	QLEKAVSGKEPR	XL:O-Aldehyde-H2O@84;XL:O-Aldehyde-H2O@89	2.12651	41.8	8.5e-07	O43242	K503	26S proteasome non-ATPase regulatory subunit 3	Rpn3	760.843	2	SYNKDLESAEER	XL:O-Aldehyde-H2O@503	4.87586	33.3	4.7e-06
	769.886	4	2.61996	O43242	K84;K89	26S proteasome non-ATPase regulatory subunit 3	Rpn3	751.407	2	QLEKAVSGKEPR	XL:O-Aldehyde-H2O@84;XL:O-Aldehyde-H2O@89	-4.26152	29.8	0.00012	O43242	K503	26S proteasome non-ATPase regulatory subunit 3	Rpn3	760.848	2	SYNKDLESAEER	XL:O-Aldehyde-H2O@503	-2.22152	42.2	4.8e-06
	769.638	4	5.93542	O43242	K84;K89	26S proteasome non-ATPase regulatory subunit 3	Rpn3	751.407	2	QLEKAVSGKEPR	XL:O-Aldehyde-H2O@84;XL:O-Aldehyde-H2O@89	-3.72918	35	1.4e-05	O43242	K503	26S proteasome non-ATPase regulatory subunit 3	Rpn3	760.849	2	SYNKDLESAEER	XL:O-Aldehyde-H2O@503	-2.61581	36.3	1.3e-05
	769.635	4	1.48857	O43242	K84;K89	26S proteasome non-ATPase regulatory subunit 3	Rpn3	751.406	2	QLEKAVSGKEPR	XL:O-Aldehyde-H2O@84;XL:O-Aldehyde-H2O@89	-2.26527	27.9	3e-05	O43242	K503	26S proteasome non-ATPase regulatory subunit 3	Rpn3	760.847	2	SYNKDLESAEER	XL:O-Aldehyde-H2O@503	-0.775765	35.6	5e-06
	769.645	4	4.16401	Q15008	K72	26S proteasome non-ATPase regulatory subunit 6	Rpn7	949.489	2	SLDWQIDVDLLNKMK	XL:O-Aldehyde-H2O@72	0.783837	49.7	3.3e-06	Q15008	K75	26S proteasome non-ATPase regulatory subunit 6	Rpn7	513.758	2	KANEDELK	XL:O-Aldehyde-H2O@75	1.25836	30.1	0.0019
	769.642	4	0.590685	Q15008	K72	26S proteasome non-ATPase regulatory subunit 6	Rpn7	949.49	2	SLDWQIDVDLLNKMK	XL:O-Aldehyde-H2O@72	0.573197	48.3	5.8e-05	Q15008	K75	26S proteasome non-ATPase regulatory subunit 6	Rpn7	513.758	2	KANEDELK	XL:O-Aldehyde-H2O@75	1.06372	30.2	0.0022
	769.397	4	7.95763	Q15008	K72	26S proteasome non-ATPase regulatory subunit 6	Rpn7	949.489	2	SLDWQIDVDLLNKMK	XL:O-Aldehyde-H2O@72	0.889157	46.3	3.4e-05	Q15008	K75	26S proteasome non-ATPase regulatory subunit 6	Rpn7	513.758	2	KANEDELK	XL:O-Aldehyde-H2O@75	1.25836	29.8	0.00037
	770.633	4	-3.7202	O00487	K257	26S proteasome non-ATPase regulatory subunit 14	Rpn11	709.823	2	NYNKAVEEEDK	XL:O-Aldehyde-H2O@257	2.60069	32.2	6.6e-06	O00487	K273	26S proteasome non-ATPase regulatory subunit 14	Rpn11	754.909	2	MTPEQLAIKNVGK	XL:O-Aldehyde-H2O@273	2.38635	41.2	1.4e-06
	770.384	4	-1.67933	O00487	K257	26S proteasome non-ATPase regulatory subunit 14	Rpn11	709.824	2	NYNKAVEEEDK	XL:O-Aldehyde-H2O@257	2.03717	33.6	1.9e-05	O00487	K273	26S proteasome non-ATPase regulatory subunit 14	Rpn11	754.909	2	MTPEQLAIKNVGK	XL:O-Aldehyde-H2O@273	1.85649	36.5	2.2e-06
	770.885	4	-2.19219	O00487	K257	26S proteasome non-ATPase regulatory subunit 14	Rpn11	709.824	2	NYNKAVEEEDK	XL:O-Aldehyde-H2O@257	2.31893	35.2	1.3e-05	O00487	K273	26S proteasome non-ATPase regulatory subunit 14	Rpn11	754.91	2	MTPEQLAIKNVGK	XL:O-Aldehyde-H2O@273	1.06169	31	1.3e-05
	773.401	4	1.66778	P62333	K379;K383	26S protease regulatory subunit 10B	Rpt4	749.414	2	KLESKLDYKPV	XL:O-Aldehyde@379&XL:O-Aldehyde-H2O@383|XL:O-Aldehyde-H2O@379&XL:O-Aldehyde@383	-0.000108084	14.7	0.072	P17980	K351	26S protease regulatory subunit 6A	Rpt5	778.876	2	KIEFPMPNEEAR	XL:O-Aldehyde-H2O@351;Oxidation@356	-1.77695	21.3	0.0035
	773.392	4	-10.4224	P62333	K379;K383	26S protease regulatory subunit 10B	Rpt4	749.414	2	KLESKLDYKPV	XL:O-Aldehyde@379&XL:O-Aldehyde-H2O@383|XL:O-Aldehyde-H2O@379&XL:O-Aldehyde@383	-1.20105	11.6	0.72	P17980	K351	26S protease regulatory subunit 6A	Rpt5	778.874	2	KIEFPMPNEEAR	XL:O-Aldehyde-H2O@351;Oxidation@356	0.0205161	20.5	0.0074
	773.418	4	1.06749	P62333	K72	26S protease regulatory subunit 10B	Rpt4	591.836	2	FIVKATNGPR	XL:O-Aldehyde-H2O@72	-0.806279	42.9	3.7e-06	P62195	K222	26S protease regulatory subunit 8	Rpt6	878.966	2	VSGSELVQKFIGEGAR	XL:O-Aldehyde-H2O@222	-0.966015	49.3	5.7e-06
	773.67	4	2.74643	P62333	K72	26S protease regulatory subunit 10B	Rpt4	591.836	2	FIVKATNGPR	XL:O-Aldehyde-H2O@72	-1.48214	43.5	1.3e-06	P62195	K222	26S protease regulatory subunit 8	Rpt6	878.965	2	VSGSELVQKFIGEGAR	XL:O-Aldehyde-H2O@222	-0.397165	48.2	8.7e-06
	773.424	4	8.65333	P62333	K72	26S protease regulatory subunit 10B	Rpt4	591.837	2	FIVKATNGPR	XL:O-Aldehyde-H2O@72	-2.83386	43.6	1.9e-06	P62195	K222	26S protease regulatory subunit 8	Rpt6	878.967	2	VSGSELVQKFIGEGAR	XL:O-Aldehyde-H2O@222	-2.55879	45.9	6.5e-05
	773.417	4	-0.749949	P62333	K72	26S protease regulatory subunit 10B	Rpt4	591.834	2	FIVKATNGPR	XL:O-Aldehyde-H2O@72	2.40408	42.3	4.3e-06	P62195	K222	26S protease regulatory subunit 8	Rpt6	878.963	2	VSGSELVQKFIGEGAR	XL:O-Aldehyde-H2O@222	1.87824	47.1	8.2e-06
	773.669	4	0.61361	P62333	K72	26S protease regulatory subunit 10B	Rpt4	591.837	2	FIVKATNGPR	XL:O-Aldehyde-H2O@72	-4.01662	41.5	2.4e-06	P62195	K222	26S protease regulatory subunit 8	Rpt6	878.968	2	VSGSELVQKFIGEGAR	XL:O-Aldehyde-H2O@222	-3.46895	47.2	1.6e-05
	773.675	4	9.14491	P62333	K72	26S protease regulatory subunit 10B	Rpt4	591.837	2	FIVKATNGPR	XL:O-Aldehyde-H2O@72	-2.6649	39.8	1.7e-06	P62195	K222	26S protease regulatory subunit 8	Rpt6	878.968	2	VSGSELVQKFIGEGAR	XL:O-Aldehyde-H2O@222	-2.9001	47.5	7.6e-05
	773.172	4	7.84525	P62333	K72	26S protease regulatory subunit 10B	Rpt4	591.837	2	FIVKATNGPR	XL:O-Aldehyde-H2O@72	-3.00283	39.2	3.6e-06	P62195	K222	26S protease regulatory subunit 8	Rpt6	878.967	2	VSGSELVQKFIGEGAR	XL:O-Aldehyde-H2O@222	-2.33125	47.8	5.9e-05
	773.417	4	-0.117796	P62333	K72	26S protease regulatory subunit 10B	Rpt4	591.834	2	FIVKATNGPR	XL:O-Aldehyde-H2O@72	2.06615	36.1	2.8e-05	P62195	K222	26S protease regulatory subunit 8	Rpt6	878.964	2	VSGSELVQKFIGEGAR	XL:O-Aldehyde-H2O@222	1.53693	50.2	2e-06
	773.42	4	3.9912	P62333	K72	26S protease regulatory subunit 10B	Rpt4	591.837	2	FIVKATNGPR	XL:O-Aldehyde-H2O@72	-3.50972	39.8	5e-06	P62195	K222	26S protease regulatory subunit 8	Rpt6	878.968	2	VSGSELVQKFIGEGAR	XL:O-Aldehyde-H2O@222	-3.35518	45.9	6.8e-05
	773.171	4	5.94818	P62333	K72	26S protease regulatory subunit 10B	Rpt4	591.835	2	FIVKATNGPR	XL:O-Aldehyde-H2O@72	-0.299382	39.9	5.8e-06	P62195	K222	26S protease regulatory subunit 8	Rpt6	878.965	2	VSGSELVQKFIGEGAR	XL:O-Aldehyde-H2O@222	0.626767	45.8	2.1e-05
	773.421	4	5.01845	P62333	K72	26S protease regulatory subunit 10B	Rpt4	591.833	2	FIVKATNGPR	XL:O-Aldehyde-H2O@72	2.74201	42.4	3.4e-06	P62195	K222	26S protease regulatory subunit 8	Rpt6	878.963	2	VSGSELVQKFIGEGAR	XL:O-Aldehyde-H2O@222	2.33332	42.5	6.3e-05
	773.17	4	4.60441	P62333	K72	26S protease regulatory subunit 10B	Rpt4	591.833	2	FIVKATNGPR	XL:O-Aldehyde-H2O@72	2.74201	37.6	2.3e-05	P62195	K222	26S protease regulatory subunit 8	Rpt6	878.963	2	VSGSELVQKFIGEGAR	XL:O-Aldehyde-H2O@222	2.21955	46.7	1.8e-05
	773.923	4	4.89809	P62333	K72	26S protease regulatory subunit 10B	Rpt4	591.837	2	FIVKATNGPR	XL:O-Aldehyde-H2O@72	-4.01662	36.2	1.4e-05	P62195	K222	26S protease regulatory subunit 8	Rpt6	878.968	2	VSGSELVQKFIGEGAR	XL:O-Aldehyde-H2O@222	-2.9001	47.6	5.4e-06
	773.421	4	4.46531	P62333	K72	26S protease regulatory subunit 10B	Rpt4	591.837	2	FIVKATNGPR	XL:O-Aldehyde-H2O@72	-3.17179	37.9	3.6e-06	P62195	K222	26S protease regulatory subunit 8	Rpt6	878.968	2	VSGSELVQKFIGEGAR	XL:O-Aldehyde-H2O@222	-3.12764	43.4	2.9e-05
	773.669	4	0.692604	P62333	K72	26S protease regulatory subunit 10B	Rpt4	591.837	2	FIVKATNGPR	XL:O-Aldehyde-H2O@72	-3.17179	34.5	9.2e-06	P62195	K222	26S protease regulatory subunit 8	Rpt6	878.968	2	VSGSELVQKFIGEGAR	XL:O-Aldehyde-H2O@222	-3.12764	45.8	5.6e-05
	773.421	4	4.38629	P62333	K72	26S protease regulatory subunit 10B	Rpt4	591.836	2	FIVKATNGPR	XL:O-Aldehyde-H2O@72	-1.31318	36.6	3e-05	P62195	K222	26S protease regulatory subunit 8	Rpt6	878.965	2	VSGSELVQKFIGEGAR	XL:O-Aldehyde-H2O@222	-0.0558545	43.2	1.3e-05
	773.642	4	2.31209	Q15008	K72	26S proteasome non-ATPase regulatory subunit 6	Rpn7	957.487	2	SLDWQIDVDLLNKMK	XL:O-Aldehyde-H2O@72;Oxidation@73	0.73271	41.9	2.7e-05	Q15008	K75	26S proteasome non-ATPase regulatory subunit 6	Rpn7	513.758	2	KANEDELK	XL:O-Aldehyde-H2O@75	1.45301	31.7	0.00011
	773.397	4	9.32536	Q15008	K72	26S proteasome non-ATPase regulatory subunit 6	Rpn7	957.491	2	SLDWQIDVDLLNKMK	XL:O-Aldehyde-H2O@72;Oxidation@73	-3.34044	42.3	0.00024	Q15008	K75	26S proteasome non-ATPase regulatory subunit 6	Rpn7	513.76	2	KANEDELK	XL:O-Aldehyde-H2O@75	-3.0238	31	0.001
	773.894	4	4.385	Q15008	K72	26S proteasome non-ATPase regulatory subunit 6	Rpn7	638.663	3	SLDWQIDVDLLNKMK	XL:O-Aldehyde-H2O@72;Oxidation@73	-3.66412	37.6	0.00072	Q15008	K75	26S proteasome non-ATPase regulatory subunit 6	Rpn7	513.76	2	KANEDELK	XL:O-Aldehyde-H2O@75	-3.21844	30.6	0.00071
	773.892	4	1.7	Q15008	K72	26S proteasome non-ATPase regulatory subunit 6	Rpn7	638.662	3	SLDWQIDVDLLNKMK	XL:O-Aldehyde-H2O@72;Oxidation@73	-1.94177	37.4	0.0013	Q15008	K75	26S proteasome non-ATPase regulatory subunit 6	Rpn7	513.76	2	KANEDELK	XL:O-Aldehyde-H2O@75	-1.6613	30.1	0.0025
	773.894	4	3.91118	Q15008	K72	26S proteasome non-ATPase regulatory subunit 6	Rpn7	638.663	3	SLDWQIDVDLLNKMK	XL:O-Aldehyde-H2O@72;Oxidation@73	-3.19439	37.1	0.0003	Q15008	K75	26S proteasome non-ATPase regulatory subunit 6	Rpn7	513.76	2	KANEDELK	XL:O-Aldehyde-H2O@75	-3.21844	29.4	0.0018
	773.641	4	0.890158	Q15008	K72	26S proteasome non-ATPase regulatory subunit 6	Rpn7	966.495	2	SLDWQIDVDLLNKMK	XL:O-Aldehyde@72;Oxidation@73	-2.39638	34.8	2.3e-05	Q15008	K75	26S proteasome non-ATPase regulatory subunit 6	Rpn7	513.759	2	KANEDELK	XL:O-Aldehyde-H2O@75	-0.882723	30.9	0.001
	773.642	4	2.39109	Q15008	K72	26S proteasome non-ATPase regulatory subunit 6	Rpn7	966.495	2	SLDWQIDVDLLNKMK	XL:O-Aldehyde@72;Oxidation@73	-2.39638	34.9	0.0014	Q15008	K75	26S proteasome non-ATPase regulatory subunit 6	Rpn7	513.76	2	KANEDELK	XL:O-Aldehyde-H2O@75	-2.63451	30.5	0.00069
	773.401	4	15.094	Q15008	K72	26S proteasome non-ATPase regulatory subunit 6	Rpn7	966.493	2	SLDWQIDVDLLNKMK	XL:O-Aldehyde@72;Oxidation@73	-0.223585	33.4	0.00036	Q15008	K75	26S proteasome non-ATPase regulatory subunit 6	Rpn7	513.759	2	KANEDELK	XL:O-Aldehyde-H2O@75	-0.688079	31.4	0.00062
	774.142	4	-0.174822	Q15008	K72	26S proteasome non-ATPase regulatory subunit 6	Rpn7	638.662	3	SLDWQIDVDLLNKMK	XL:O-Aldehyde-H2O@72;Oxidation@73	-2.25493	33.4	0.00093	Q15008	K75	26S proteasome non-ATPase regulatory subunit 6	Rpn7	513.76	2	KANEDELK	XL:O-Aldehyde-H2O@75	-1.6613	30.8	0.00085
	773.646	4	6.81488	Q15008	K72	26S proteasome non-ATPase regulatory subunit 6	Rpn7	966.494	2	SLDWQIDVDLLNKMK	XL:O-Aldehyde@72;Oxidation@73	-1.15479	34.5	0.00028	Q15008	K75	26S proteasome non-ATPase regulatory subunit 6	Rpn7	513.759	2	KANEDELK	XL:O-Aldehyde-H2O@75	-0.688079	29.3	0.0016
	773.401	4	15.5681	Q15008	K72	26S proteasome non-ATPase regulatory subunit 6	Rpn7	966.495	2	SLDWQIDVDLLNKMK	XL:O-Aldehyde@72;Oxidation@73	-2.49985	32.3	0.0016	Q15008	K75	26S proteasome non-ATPase regulatory subunit 6	Rpn7	513.759	2	KANEDELK	XL:O-Aldehyde-H2O@75	-1.07737	31.5	0.00056
	773.648	4	10.6067	Q15008	K72	26S proteasome non-ATPase regulatory subunit 6	Rpn7	638.662	3	SLDWQIDVDLLNKMK	XL:O-Aldehyde-H2O@72;Oxidation@73	-2.25493	33.1	0.009	Q15008	K75	26S proteasome non-ATPase regulatory subunit 6	Rpn7	513.76	2	KANEDELK	XL:O-Aldehyde-H2O@75	-2.24523	30.5	0.00073
	773.398	4	10.5107	Q15008	K72	26S proteasome non-ATPase regulatory subunit 6	Rpn7	957.486	2	SLDWQIDVDLLNKMK	XL:O-Aldehyde-H2O@72;Oxidation@73	2.09043	37.2	0.0003	Q15008	K75	26S proteasome non-ATPase regulatory subunit 6	Rpn7	513.757	2	KANEDELK	XL:O-Aldehyde-H2O@75	2.81552	25.1	0.0013
	773.643	4	3.26005	Q15008	K72	26S proteasome non-ATPase regulatory subunit 6	Rpn7	638.663	3	SLDWQIDVDLLNKMK	XL:O-Aldehyde-H2O@72;Oxidation@73	-3.03781	30	0.011	Q15008	K75	26S proteasome non-ATPase regulatory subunit 6	Rpn7	513.76	2	KANEDELK	XL:O-Aldehyde-H2O@75	-2.43987	28.5	0.0022
	619.541	5	-2.2862	P62195	K88	26S protease regulatory subunit 8	Rpt6	602.357	2	VLVKVHPEGK	XL:O-Aldehyde@88	2.70727	24.8	0.00058	P62195	K222	26S protease regulatory subunit 8	Rpt6	586.312	3	VSGSELVQKFIGEGAR	XL:O-Aldehyde-H2O@222	0.613031	32.1	0.003
	619.748	5	7.69809	P62195	K88	26S protease regulatory subunit 8	Rpt6	602.36	2	VLVKVHPEGK	XL:O-Aldehyde@88	-1.94113	19.5	0.0076	P62195	K222	26S protease regulatory subunit 8	Rpt6	887.972	2	VSGSELVQKFIGEGAR	XL:O-Aldehyde@222	-1.76441	36.6	3.4e-05
	619.348	5	9.63642	P62195	K88	26S protease regulatory subunit 8	Rpt6	602.359	2	VLVKVHPEGK	XL:O-Aldehyde@88	-1.60911	20.3	0.0034	P62195	K222	26S protease regulatory subunit 8	Rpt6	887.971	2	VSGSELVQKFIGEGAR	XL:O-Aldehyde@222	-1.20133	35.6	6.1e-05
	619.549	5	10.5418	P62195	K88	26S protease regulatory subunit 8	Rpt6	602.36	2	VLVKVHPEGK	XL:O-Aldehyde@88	-2.10715	17.4	0.0089	P62195	K222	26S protease regulatory subunit 8	Rpt6	887.972	2	VSGSELVQKFIGEGAR	XL:O-Aldehyde@222	-2.10226	35.7	9e-05
	619.545	5	4.42383	P62195	K88	26S protease regulatory subunit 8	Rpt6	602.359	2	VLVKVHPEGK	XL:O-Aldehyde@88	-1.44309	21.5	0.0031	P62195	K222	26S protease regulatory subunit 8	Rpt6	887.972	2	VSGSELVQKFIGEGAR	XL:O-Aldehyde@222	-1.42656	31.5	0.0001
	619.343	5	2.62809	P62195	K88	26S protease regulatory subunit 8	Rpt6	602.36	2	VLVKVHPEGK	XL:O-Aldehyde@88	-2.93721	25.1	0.00033	P62195	K222	26S protease regulatory subunit 8	Rpt6	592.318	3	VSGSELVQKFIGEGAR	XL:O-Aldehyde@222	-3.23983	26.9	0.0021
	619.543	5	1.5622	P62195	K88	26S protease regulatory subunit 8	Rpt6	602.359	2	VLVKVHPEGK	XL:O-Aldehyde@88	-1.11106	19.2	0.0023	P62195	K222	26S protease regulatory subunit 8	Rpt6	586.313	3	VSGSELVQKFIGEGAR	XL:O-Aldehyde-H2O@222	-1.60422	32.5	0.0029
	619.742	5	-1.67318	P62195	K88	26S protease regulatory subunit 8	Rpt6	602.358	2	VLVKVHPEGK	XL:O-Aldehyde@88	1.37915	18.7	0.008	P62195	K222	26S protease regulatory subunit 8	Rpt6	586.312	3	VSGSELVQKFIGEGAR	XL:O-Aldehyde-H2O@222	1.46582	32.9	0.00052
	619.542	5	-0.608693	P62195	K88	26S protease regulatory subunit 8	Rpt6	602.357	2	VLVKVHPEGK	XL:O-Aldehyde@88	2.54125	18.2	0.022	P62195	K222	26S protease regulatory subunit 8	Rpt6	586.311	3	VSGSELVQKFIGEGAR	XL:O-Aldehyde-H2O@222	2.65973	30.9	0.004
	619.347	5	8.35321	P62195	K88	26S protease regulatory subunit 8	Rpt6	602.36	2	VLVKVHPEGK	XL:O-Aldehyde@88	-2.93721	14.7	0.085	P62195	K222	26S protease regulatory subunit 8	Rpt6	887.973	2	VSGSELVQKFIGEGAR	XL:O-Aldehyde@222	-2.55272	32.4	0.00032
	619.349	5	11.7093	P62195	K88	26S protease regulatory subunit 8	Rpt6	602.361	2	VLVKVHPEGK	XL:O-Aldehyde@88	-3.93329	17	0.067	P62195	K222	26S protease regulatory subunit 8	Rpt6	887.973	2	VSGSELVQKFIGEGAR	XL:O-Aldehyde@222	-2.55272	29.5	0.00073
	619.346	5	6.57644	P62195	K88	26S protease regulatory subunit 8	Rpt6	602.357	2	VLVKVHPEGK	XL:O-Aldehyde@88	1.54516	17.3	0.014	P62195	K222	26S protease regulatory subunit 8	Rpt6	878.963	2	VSGSELVQKFIGEGAR	XL:O-Aldehyde-H2O@222	1.99201	27.5	0.00054
	619.745	5	2.66719	P62195	K88	26S protease regulatory subunit 8	Rpt6	602.36	2	VLVKVHPEGK	XL:O-Aldehyde@88	-2.27316	13.3	0.14	P62195	K222	26S protease regulatory subunit 8	Rpt6	586.315	3	VSGSELVQKFIGEGAR	XL:O-Aldehyde-H2O@222	-4.16256	30.6	0.0032
	619.746	5	4.04822	P62195	K88	26S protease regulatory subunit 8	Rpt6	602.36	2	VLVKVHPEGK	XL:O-Aldehyde@88	-2.60519	19.6	0.0055	P62195	K222	26S protease regulatory subunit 8	Rpt6	586.314	3	VSGSELVQKFIGEGAR	XL:O-Aldehyde-H2O@222	-2.79811	23.1	0.02
	619.545	5	3.93045	P62195	K88	26S protease regulatory subunit 8	Rpt6	602.361	2	VLVKVHPEGK	XL:O-Aldehyde@88	-3.93329	18.5	0.0031	P62195	K222	26S protease regulatory subunit 8	Rpt6	586.315	3	VSGSELVQKFIGEGAR	XL:O-Aldehyde-H2O@222	-3.99201	22	0.16
	619.544	5	2.45029	P62195	K88	26S protease regulatory subunit 8	Rpt6	602.359	2	VLVKVHPEGK	XL:O-Aldehyde@88	-0.447009	12.5	0.35	P62195	K222	26S protease regulatory subunit 8	Rpt6	586.315	3	VSGSELVQKFIGEGAR	XL:O-Aldehyde-H2O@222	-3.65089	24.3	0.038
	619.353	5	18.8164	P62195	K88	26S protease regulatory subunit 8	Rpt6	401.909	3	VLVKVHPEGK	XL:O-Aldehyde@88	-2.1249	11	0.23	P62195	K222	26S protease regulatory subunit 8	Rpt6	586.316	3	VSGSELVQKFIGEGAR	XL:O-Aldehyde-H2O@222	-6.03868	20.9	0.099
	773.932	4	8.41673	P62195	K88	26S protease regulatory subunit 8	Rpt6	593.355	2	VLVKVHPEGK	XL:O-Aldehyde-H2O@88	-3.12057	34.2	5.5e-05	P62195	K222	26S protease regulatory subunit 8	Rpt6	878.967	2	VSGSELVQKFIGEGAR	XL:O-Aldehyde-H2O@222	-1.87617	48.2	1.5e-05
	774.182	4	8.0397	P62195	K88	26S protease regulatory subunit 8	Rpt6	593.356	2	VLVKVHPEGK	XL:O-Aldehyde-H2O@88	-3.96323	31.4	2.5e-05	P62195	K222	26S protease regulatory subunit 8	Rpt6	878.968	2	VSGSELVQKFIGEGAR	XL:O-Aldehyde-H2O@222	-3.01387	48.5	2.1e-05
	773.927	4	2.65213	P62195	K88	26S protease regulatory subunit 8	Rpt6	593.355	2	VLVKVHPEGK	XL:O-Aldehyde-H2O@88	-2.95204	33.4	6.1e-05	P62195	K222	26S protease regulatory subunit 8	Rpt6	878.968	2	VSGSELVQKFIGEGAR	XL:O-Aldehyde-H2O@222	-3.69649	44.7	4.2e-06
	774.18	4	5.35569	P62195	K88	26S protease regulatory subunit 8	Rpt6	593.355	2	VLVKVHPEGK	XL:O-Aldehyde-H2O@88	-3.7947	32.8	3.5e-05	P62195	K222	26S protease regulatory subunit 8	Rpt6	878.968	2	VSGSELVQKFIGEGAR	XL:O-Aldehyde-H2O@222	-3.92402	44.5	1.1e-05
	774.428	4	1.58639	P62195	K88	26S protease regulatory subunit 8	Rpt6	593.354	2	VLVKVHPEGK	XL:O-Aldehyde-H2O@88	-0.929643	32.2	5.6e-05	P62195	K222	26S protease regulatory subunit 8	Rpt6	878.966	2	VSGSELVQKFIGEGAR	XL:O-Aldehyde-H2O@222	-0.510935	42.8	3.1e-05
	774.682	4	4.683	P62195	K88	26S protease regulatory subunit 8	Rpt6	593.355	2	VLVKVHPEGK	XL:O-Aldehyde-H2O@88	-3.45764	32.2	1.6e-05	P62195	K222	26S protease regulatory subunit 8	Rpt6	878.967	2	VSGSELVQKFIGEGAR	XL:O-Aldehyde-H2O@222	-2.21748	41.8	4.2e-05
	774.181	4	6.22405	P62195	K88	26S protease regulatory subunit 8	Rpt6	593.356	2	VLVKVHPEGK	XL:O-Aldehyde-H2O@88	-4.13177	29.9	4.2e-05	P62195	K222	26S protease regulatory subunit 8	Rpt6	878.968	2	VSGSELVQKFIGEGAR	XL:O-Aldehyde-H2O@222	-3.01387	43	3e-05
	774.43	4	4.19062	P62195	K88	26S protease regulatory subunit 8	Rpt6	593.355	2	VLVKVHPEGK	XL:O-Aldehyde-H2O@88	-3.45764	32.3	0.00014	P62195	K222	26S protease regulatory subunit 8	Rpt6	878.966	2	VSGSELVQKFIGEGAR	XL:O-Aldehyde-H2O@222	-0.624705	40.5	2.4e-05
	774.43	4	3.48038	P62195	K88	26S protease regulatory subunit 8	Rpt6	593.354	2	VLVKVHPEGK	XL:O-Aldehyde-H2O@88	-1.77231	30.4	1.9e-05	P62195	K222	26S protease regulatory subunit 8	Rpt6	878.969	2	VSGSELVQKFIGEGAR	XL:O-Aldehyde-H2O@222	-4.15156	41.5	1.7e-05
	773.931	4	7.31119	P62195	K88	26S protease regulatory subunit 8	Rpt6	593.354	2	VLVKVHPEGK	XL:O-Aldehyde-H2O@88	-2.10938	33.5	4.1e-05	P62195	K222	26S protease regulatory subunit 8	Rpt6	887.971	2	VSGSELVQKFIGEGAR	XL:O-Aldehyde@222	-0.187784	33.2	6.9e-05
	774.177	4	0.619197	P62195	K88	26S protease regulatory subunit 8	Rpt6	593.355	2	VLVKVHPEGK	XL:O-Aldehyde-H2O@88	-2.44644	29.8	0.00023	P62195	K222	26S protease regulatory subunit 8	Rpt6	878.964	2	VSGSELVQKFIGEGAR	XL:O-Aldehyde-H2O@222	1.08185	36.5	2.4e-05
	774.68	4	2.71074	P62195	K88	26S protease regulatory subunit 8	Rpt6	593.354	2	VLVKVHPEGK	XL:O-Aldehyde-H2O@88	-1.94084	24.7	0.001	P62195	K222	26S protease regulatory subunit 8	Rpt6	878.965	2	VSGSELVQKFIGEGAR	XL:O-Aldehyde-H2O@222	0.0579157	38.9	1.4e-05
	774.185	4	11.4342	P62195	K88	26S protease regulatory subunit 8	Rpt6	593.355	2	VLVKVHPEGK	XL:O-Aldehyde-H2O@88	-2.78351	26.5	0.00011	P62195	K222	26S protease regulatory subunit 8	Rpt6	887.975	2	VSGSELVQKFIGEGAR	XL:O-Aldehyde@222	-5.48072	30.1	0.00037
	774.385	4	0.999202	O00487	K257	26S proteasome non-ATPase regulatory subunit 14	Rpn11	709.826	2	NYNKAVEEEDK	XL:O-Aldehyde-H2O@257	-1.20307	34.6	1.8e-05	O00487	K273	26S proteasome non-ATPase regulatory subunit 14	Rpn11	762.909	2	MTPEQLAIKNVGK	Oxidation@265;XL:O-Aldehyde-H2O@273	-1.10263	42.5	7.5e-07
	774.638	4	4.17507	O00487	K257	26S proteasome non-ATPase regulatory subunit 14	Rpn11	709.827	2	NYNKAVEEEDK	XL:O-Aldehyde-H2O@257	-3.0345	33.4	0.0002	O00487	K273	26S proteasome non-ATPase regulatory subunit 14	Rpn11	762.911	2	MTPEQLAIKNVGK	Oxidation@265;XL:O-Aldehyde-H2O@273	-3.46201	33.6	3.5e-06
	774.884	4	7.91856	O00232	K349	26S proteasome non-ATPase regulatory subunit 12	Rpn5	726.007	3	GSLESPATDVFGSTEEGEKR	XL:O-Aldehyde-H2O@349	-0.825794	36.1	3.8e-06	O00232	K352	26S proteasome non-ATPase regulatory subunit 12	Rpn5	385.215	2	WKDLK	XL:O-Aldehyde-H2O@352	1.27	10.2	0.67
	775.885	4	1.5692	P49721	K162	Proteasome subunit beta type-2	β4	564.293	2	KCLEELQK	XL:O-Aldehyde-H2O@162;Carbamidomethyl@163	-1.59632	33	0.0037	P49721	K198	Proteasome subunit beta type-2	β4	911.444	2	NGIHDLDNISFPKQGS	XL:O-Aldehyde-H2O@198	-2.04076	26.7	0.00033
	776.138	4	4.34503	P49721	K162	Proteasome subunit beta type-2	β4	564.294	2	KCLEELQK	XL:O-Aldehyde-H2O@162;Carbamidomethyl@163	-3.01402	30.8	0.0034	P49721	K198	Proteasome subunit beta type-2	β4	920.45	2	NGIHDLDNISFPKQGS	XL:O-Aldehyde@198	-3.01776	24.3	5.2e-05
	776.138	4	4.42377	P49721	K162	Proteasome subunit beta type-2	β4	564.293	2	KCLEELQK	XL:O-Aldehyde-H2O@162;Carbamidomethyl@163	-1.41911	29.7	0.005	P49721	K198	Proteasome subunit beta type-2	β4	911.443	2	NGIHDLDNISFPKQGS	XL:O-Aldehyde-H2O@198	-1.16304	24.5	0.00063
	775.888	4	5.11374	P49721	K162	Proteasome subunit beta type-2	β4	564.294	2	KCLEELQK	XL:O-Aldehyde-H2O@162;Carbamidomethyl@163	-3.72287	28.4	0.0099	P49721	K198	Proteasome subunit beta type-2	β4	911.445	2	NGIHDLDNISFPKQGS	XL:O-Aldehyde-H2O@198	-3.57678	25.6	0.00042
	775.885	4	1.3329	P49721	K162	Proteasome subunit beta type-2	β4	564.293	2	KCLEELQK	XL:O-Aldehyde-H2O@162;Carbamidomethyl@163	-2.30517	30.4	0.0024	P49721	K198	Proteasome subunit beta type-2	β4	920.449	2	NGIHDLDNISFPKQGS	XL:O-Aldehyde@198	-1.60541	23.4	0.00056
	776.139	4	5.68365	P49721	K162	Proteasome subunit beta type-2	β4	564.294	2	KCLEELQK	XL:O-Aldehyde-H2O@162;Carbamidomethyl@163	-3.72287	30	0.021	P49721	K198	Proteasome subunit beta type-2	β4	920.45	2	NGIHDLDNISFPKQGS	XL:O-Aldehyde@198	-3.45233	20.9	0.0084
	776.386	4	0.979166	P49721	K162	Proteasome subunit beta type-2	β4	564.293	2	KCLEELQK	XL:O-Aldehyde-H2O@162;Carbamidomethyl@163	-1.59632	26.8	0.0042	P49721	K198	Proteasome subunit beta type-2	β4	920.448	2	NGIHDLDNISFPKQGS	XL:O-Aldehyde@198	-0.953552	20.9	0.0048
	775.882	4	-2.13287	P49721	K162	Proteasome subunit beta type-2	β4	564.291	2	KCLEELQK	XL:O-Aldehyde-H2O@162;Carbamidomethyl@163	1.94794	26.3	0.0064	P49721	K198	Proteasome subunit beta type-2	β4	920.446	2	NGIHDLDNISFPKQGS	XL:O-Aldehyde@198	1.65388	17.1	0.039
	776.153	4	-0.522996	P48556	K159	26S proteasome non-ATPase regulatory subunit 8	Rpn12	536.276	2	KDIPSFER	XL:O-Aldehyde-H2O@159	2.24961	22.9	0.0039	P48556	K297;K298	26S proteasome non-ATPase regulatory subunit 8	Rpn12	998.017	2	ILFFNTPKKMTDYAK	XL:O-Aldehyde@297&XL:O-Aldehyde-H2O@298|XL:O-Aldehyde-H2O@297&XL:O-Aldehyde@298	1.24	30.2	0.00014
	621.526	5	4.91805	P51665	K180	26S proteasome non-ATPase regulatory subunit 7	Rpn8	766.403	2	DIKDTTVGTLSQR	XL:O-Aldehyde@180	-1.36722	29.7	1.3e-05	P43686	K70	26S protease regulatory subunit 6B	Rpt3	728.379	2	KEFLHAQEEVK	XL:O-Aldehyde@70	-1.30596	28.8	0.00047
	621.325	5	4.01374	P51665	K180	26S proteasome non-ATPase regulatory subunit 7	Rpn8	766.404	2	DIKDTTVGTLSQR	XL:O-Aldehyde@180	-3.06345	32.8	1.8e-05	P43686	K70	26S protease regulatory subunit 6B	Rpt3	728.38	2	KEFLHAQEEVK	XL:O-Aldehyde@70	-3.22804	25.3	0.0036
	621.525	5	2.26228	P51665	K180	26S proteasome non-ATPase regulatory subunit 7	Rpn8	766.404	2	DIKDTTVGTLSQR	XL:O-Aldehyde@180	-3.19393	30.8	2.1e-05	P43686	K70	26S protease regulatory subunit 6B	Rpt3	728.38	2	KEFLHAQEEVK	XL:O-Aldehyde@70	-3.50262	27.2	0.0054
	621.324	5	1.5539	P51665	K180	26S proteasome non-ATPase regulatory subunit 7	Rpn8	766.403	2	DIKDTTVGTLSQR	XL:O-Aldehyde@180	-1.23674	28.6	1.2e-05	P43686	K70	26S protease regulatory subunit 6B	Rpt3	728.379	2	KEFLHAQEEVK	XL:O-Aldehyde@70	-1.30596	28.8	0.00024
	621.319	5	-5.72724	P51665	K180	26S proteasome non-ATPase regulatory subunit 7	Rpn8	766.4	2	DIKDTTVGTLSQR	XL:O-Aldehyde@180	2.28622	28.1	2.7e-05	P43686	K70	26S protease regulatory subunit 6B	Rpt3	479.916	3	KEFLHAQEEVK	XL:O-Aldehyde-H2O@70	2.43744	28.7	0.00025
	621.725	5	1.10193	P51665	K180	26S proteasome non-ATPase regulatory subunit 7	Rpn8	766.403	2	DIKDTTVGTLSQR	XL:O-Aldehyde@180	-1.23674	28	3.2e-05	P43686	K70	26S protease regulatory subunit 6B	Rpt3	728.379	2	KEFLHAQEEVK	XL:O-Aldehyde@70	-1.30596	26.5	0.00079
	621.727	5	4.54348	P51665	K180	26S proteasome non-ATPase regulatory subunit 7	Rpn8	766.404	2	DIKDTTVGTLSQR	XL:O-Aldehyde@180	-3.58537	26.8	2.1e-05	P43686	K70	26S protease regulatory subunit 6B	Rpt3	728.38	2	KEFLHAQEEVK	XL:O-Aldehyde@70	-3.63991	25.6	0.0017
	621.526	5	4.5246	P51665	K180	26S proteasome non-ATPase regulatory subunit 7	Rpn8	766.403	2	DIKDTTVGTLSQR	XL:O-Aldehyde@180	-2.1501	30.4	4.3e-05	P43686	K70	26S protease regulatory subunit 6B	Rpt3	728.38	2	KEFLHAQEEVK	XL:O-Aldehyde@70	-2.81616	21.6	0.0041
	621.726	5	3.46185	P51665	K180	26S proteasome non-ATPase regulatory subunit 7	Rpn8	766.403	2	DIKDTTVGTLSQR	XL:O-Aldehyde@180	-1.36722	26.9	9.5e-05	P43686	K70	26S protease regulatory subunit 6B	Rpt3	728.379	2	KEFLHAQEEVK	XL:O-Aldehyde@70	-1.71784	22.9	0.0036
	621.325	5	4.40732	P51665	K180	26S proteasome non-ATPase regulatory subunit 7	Rpn8	766.404	2	DIKDTTVGTLSQR	XL:O-Aldehyde@180	-3.06345	22.6	0.00077	P43686	K70	26S protease regulatory subunit 6B	Rpt3	485.922	3	KEFLHAQEEVK	XL:O-Aldehyde@70	-2.89896	19.1	0.046
	776.649	4	-4.06795	P51665	K180	26S proteasome non-ATPase regulatory subunit 7	Rpn8	757.395	2	DIKDTTVGTLSQR	XL:O-Aldehyde-H2O@180	2.20468	37.6	2.9e-06	P43686	K70	26S protease regulatory subunit 6B	Rpt3	719.37	2	KEFLHAQEEVK	XL:O-Aldehyde-H2O@70	3.28957	39.6	6.7e-06
	776.654	4	1.75508	P51665	K180	26S proteasome non-ATPase regulatory subunit 7	Rpn8	757.399	2	DIKDTTVGTLSQR	XL:O-Aldehyde-H2O@180	-3.60469	38	4.7e-06	P43686	K70	26S protease regulatory subunit 6B	Rpt3	719.375	2	KEFLHAQEEVK	XL:O-Aldehyde-H2O@70	-3.66093	39.2	1.3e-05
	776.404	4	2.91602	P51665	K180	26S proteasome non-ATPase regulatory subunit 7	Rpn8	757.399	2	DIKDTTVGTLSQR	XL:O-Aldehyde-H2O@180	-3.07657	39	2.7e-06	P43686	K70	26S protease regulatory subunit 6B	Rpt3	719.375	2	KEFLHAQEEVK	XL:O-Aldehyde-H2O@70	-3.66093	38	1.4e-05
	776.403	4	2.52244	P51665	K180	26S proteasome non-ATPase regulatory subunit 7	Rpn8	757.399	2	DIKDTTVGTLSQR	XL:O-Aldehyde-H2O@180	-2.68048	35.4	9.6e-06	P43686	K70	26S protease regulatory subunit 6B	Rpt3	719.376	2	KEFLHAQEEVK	XL:O-Aldehyde-H2O@70	-4.773	37.8	1.9e-05
	776.153	4	3.2903	P51665	K180	26S proteasome non-ATPase regulatory subunit 7	Rpn8	757.395	2	DIKDTTVGTLSQR	XL:O-Aldehyde-H2O@180	1.41249	38.2	8.5e-06	P43686	K70	26S protease regulatory subunit 6B	Rpt3	728.375	2	KEFLHAQEEVK	XL:O-Aldehyde@70	3.08737	33.2	0.0007
	776.907	4	4.76409	P51665	K180	26S proteasome non-ATPase regulatory subunit 7	Rpn8	757.399	2	DIKDTTVGTLSQR	XL:O-Aldehyde-H2O@180	-2.81251	35.6	2.6e-06	P43686	K70	26S protease regulatory subunit 6B	Rpt3	719.375	2	KEFLHAQEEVK	XL:O-Aldehyde-H2O@70	-3.52192	35.6	1.2e-05
	776.656	4	4.35183	P51665	K180	26S proteasome non-ATPase regulatory subunit 7	Rpn8	757.398	2	DIKDTTVGTLSQR	XL:O-Aldehyde-H2O@180	-2.15236	35.6	9.5e-05	P43686	K70	26S protease regulatory subunit 6B	Rpt3	719.374	2	KEFLHAQEEVK	XL:O-Aldehyde-H2O@70	-2.54886	34.5	4.8e-05
	776.402	4	1.18429	P51665	K180	26S proteasome non-ATPase regulatory subunit 7	Rpn8	757.397	2	DIKDTTVGTLSQR	XL:O-Aldehyde-H2O@180	-0.700016	31.9	7.9e-05	P43686	K70	26S protease regulatory subunit 6B	Rpt3	719.375	2	KEFLHAQEEVK	XL:O-Aldehyde-H2O@70	-3.66093	35.7	1.7e-05
	776.907	4	4.44943	P51665	K180	26S proteasome non-ATPase regulatory subunit 7	Rpn8	757.399	2	DIKDTTVGTLSQR	XL:O-Aldehyde-H2O@180	-2.94454	33.9	2.2e-05	P43686	K70	26S protease regulatory subunit 6B	Rpt3	728.38	2	KEFLHAQEEVK	XL:O-Aldehyde@70	-3.22804	33.7	0.002
	776.404	4	2.75859	P51665	K180	26S proteasome non-ATPase regulatory subunit 7	Rpn8	757.394	2	DIKDTTVGTLSQR	XL:O-Aldehyde-H2O@180	2.60077	28.8	9e-05	P43686	K70	26S protease regulatory subunit 6B	Rpt3	719.37	2	KEFLHAQEEVK	XL:O-Aldehyde-H2O@70	2.4555	37.5	3.9e-06
	776.653	4	1.44032	P51665	K180	26S proteasome non-ATPase regulatory subunit 7	Rpn8	757.396	2	DIKDTTVGTLSQR	XL:O-Aldehyde-H2O@180	0.488265	28.9	9.7e-05	P43686	K70	26S protease regulatory subunit 6B	Rpt3	719.375	2	KEFLHAQEEVK	XL:O-Aldehyde-H2O@70	-3.24391	31.8	0.00022
	776.41	4	10.7875	P51665	K180	26S proteasome non-ATPase regulatory subunit 7	Rpn8	757.399	2	DIKDTTVGTLSQR	XL:O-Aldehyde-H2O@180	-3.2086	28.8	0.00019	P43686	K70	26S protease regulatory subunit 6B	Rpt3	719.375	2	KEFLHAQEEVK	XL:O-Aldehyde-H2O@70	-3.93895	29.9	0.00027
	779.929	4	1.51887	P62191	K258	26S protease regulatory subunit 4	Rpt2	891.983	2	VVGSELIQKYLGDGPK	XL:O-Aldehyde-H2O@258	2.4126	44.9	6.9e-06	P62333	K72	26S protease regulatory subunit 10B	Rpt4	591.833	2	FIVKATNGPR	XL:O-Aldehyde-H2O@72	3.41788	37.5	1.4e-05
	780.405	4	3.24569	P48556	K159	26S proteasome non-ATPase regulatory subunit 8	Rpn12	536.278	2	KDIPSFER	XL:O-Aldehyde-H2O@159	-0.733922	24.7	0.00065	P48556	K297;K298	26S proteasome non-ATPase regulatory subunit 8	Rpn12	1015.02	2	ILFFNTPKKMTDYAK	XL:O-Aldehyde@297;XL:O-Aldehyde@298;Oxidation@299	-1.6973	22.6	0.0011
	624.754	5	4.72932	P62191	K258	26S protease regulatory subunit 4	Rpt2	891.983	2	VVGSELIQKYLGDGPK	XL:O-Aldehyde-H2O@258	2.63682	38.1	8.7e-05	P62195	K88	26S protease regulatory subunit 8	Rpt6	602.357	2	VLVKVHPEGK	XL:O-Aldehyde@88	2.70727	21.8	0.0019
	624.749	5	-2.21824	P62191	K258	26S protease regulatory subunit 4	Rpt2	594.992	3	VVGSELIQKYLGDGPK	XL:O-Aldehyde-H2O@258	1.38963	33.5	6e-05	P62195	K88	26S protease regulatory subunit 8	Rpt6	602.357	2	VLVKVHPEGK	XL:O-Aldehyde@88	2.54125	21.7	0.0025
	624.75	5	-1.04401	P62191	K258	26S protease regulatory subunit 4	Rpt2	594.993	3	VVGSELIQKYLGDGPK	XL:O-Aldehyde-H2O@258	-0.29106	33.2	0.00046	P62195	K88	26S protease regulatory subunit 8	Rpt6	602.357	2	VLVKVHPEGK	XL:O-Aldehyde@88	1.71118	21	0.0029
	624.953	5	3.47636	P62191	K258	26S protease regulatory subunit 4	Rpt2	594.995	3	VVGSELIQKYLGDGPK	XL:O-Aldehyde-H2O@258	-3.98857	34.7	0.00039	P62195	K88	26S protease regulatory subunit 8	Rpt6	602.36	2	VLVKVHPEGK	XL:O-Aldehyde@88	-3.26924	14.3	0.059
	624.754	5	5.12073	P62191	K258	26S protease regulatory subunit 4	Rpt2	594.995	3	VVGSELIQKYLGDGPK	XL:O-Aldehyde-H2O@258	-3.98857	31.2	0.00012	P62195	K88	26S protease regulatory subunit 8	Rpt6	401.909	3	VLVKVHPEGK	XL:O-Aldehyde@88	-2.62252	15.9	0.074
	624.75	5	-1.04401	P62191	K258	26S protease regulatory subunit 4	Rpt2	594.994	3	VVGSELIQKYLGDGPK	XL:O-Aldehyde-H2O@258	-1.80368	25.8	0.00081	P62195	K88	26S protease regulatory subunit 8	Rpt6	602.359	2	VLVKVHPEGK	XL:O-Aldehyde@88	-1.11106	17.4	0.051
	624.953	5	2.7916	P62191	K258	26S protease regulatory subunit 4	Rpt2	600.998	3	VVGSELIQKYLGDGPK	XL:O-Aldehyde@258	-3.58007	27.5	0.00054	P62195	K88	26S protease regulatory subunit 8	Rpt6	602.361	2	VLVKVHPEGK	XL:O-Aldehyde@88	-3.76728	15	0.11
	781.189	4	1.58304	P62191	K258	26S protease regulatory subunit 4	Rpt2	891.986	2	VVGSELIQKYLGDGPK	XL:O-Aldehyde-H2O@258	-0.614363	41.6	2.1e-06	P62195	K88	26S protease regulatory subunit 8	Rpt6	593.354	2	VLVKVHPEGK	XL:O-Aldehyde-H2O@88	-1.26671	32	8.1e-05
	780.686	4	-0.17864	P62191	K258	26S protease regulatory subunit 4	Rpt2	891.985	2	VVGSELIQKYLGDGPK	XL:O-Aldehyde-H2O@258	0.618841	37.3	2.1e-05	P62195	K88	26S protease regulatory subunit 8	Rpt6	593.353	2	VLVKVHPEGK	XL:O-Aldehyde-H2O@88	0.58716	32.3	3.5e-05
	780.688	4	2.09155	P62191	K258	26S protease regulatory subunit 4	Rpt2	891.989	2	VVGSELIQKYLGDGPK	XL:O-Aldehyde-H2O@258	-3.41709	36.9	5.3e-05	P62195	K88	26S protease regulatory subunit 8	Rpt6	593.355	2	VLVKVHPEGK	XL:O-Aldehyde-H2O@88	-3.62617	31.8	4.4e-05
	625.105	5	-4.04602	Q15008	K349	26S proteasome non-ATPase regulatory subunit 6	Rpn7	646.336	3	IDKVNEIVETNRPDSK	XL:O-Aldehyde-H2O@349	1.9081	24.3	0.00098	P60896	K66	26S proteasome complex subunit DSS1	SHFM1	516.725	2	HGYKMETS	XL:O-Aldehyde-H2O@66	2.69412	15.5	9.9e-05
	625.147	5	-2.75112	P35998	K248	26S protease regulatory subunit 7	Rpt1	595.655	3	VIGSELVQKYVGEGAR	XL:O-Aldehyde-H2O@248	1.55482	34.1	0.00028	P62195	K88	26S protease regulatory subunit 8	Rpt6	395.903	3	VLVKVHPEGK	XL:O-Aldehyde-H2O@88	2.84013	18.2	0.014
	625.347	5	-3.41433	P35998	K248	26S protease regulatory subunit 7	Rpt1	595.655	3	VIGSELVQKYVGEGAR	XL:O-Aldehyde-H2O@248	2.56212	26.6	0.0015	P62195	K88	26S protease regulatory subunit 8	Rpt6	395.903	3	VLVKVHPEGK	XL:O-Aldehyde-H2O@88	3.09272	15.5	0.081
	781.891	4	5.62064	O43242	MNT;K2	26S proteasome non-ATPase regulatory subunit 3	Rpn3	541.751	2	MKQEGSAR	XL:O-Aldehyde-H2O@N-Term;Oxidation@1;XL:O-Aldehyde-H2O@2	-2.03316	28.3	0.00043	O43242	K374	26S proteasome non-ATPase regulatory subunit 3	Rpn3	1004.01	2	TGNLAKFNQVLDQFGEK	XL:O-Aldehyde@374	0.228479	26.3	0.00013
	782.142	4	5.17021	O43242	MNT;K2	26S proteasome non-ATPase regulatory subunit 3	Rpn3	541.751	2	MKQEGSAR	XL:O-Aldehyde-H2O@N-Term;Oxidation@1;XL:O-Aldehyde-H2O@2	-0.371881	24.5	0.0018	O43242	K374	26S proteasome non-ATPase regulatory subunit 3	Rpn3	1004.01	2	TGNLAKFNQVLDQFGEK	XL:O-Aldehyde@374	-1.26552	25.5	0.00023
	782.437	4	1.72697	P25789	K187	Proteasome subunit alpha type-4	α3	835.956	2	EGEMTLKSALALAIK	Oxidation@184;XL:O-Aldehyde-H2O@187	-0.471362	42.7	6.5e-05	P25789	K231;K238	Proteasome subunit alpha type-4	α3	710.906	2	QKEVEQLIKK	XL:O-Aldehyde@231&XL:O-Aldehyde-H2O@238|XL:O-Aldehyde-H2O@231&XL:O-Aldehyde@238	0.0591618	14.8	0.11
	782.941	4	4.10794	P25789	K187	Proteasome subunit alpha type-4	α3	835.957	2	EGEMTLKSALALAIK	Oxidation@184;XL:O-Aldehyde-H2O@187	-1.6676	38.7	4.5e-05	P25789	K231;K238	Proteasome subunit alpha type-4	α3	710.907	2	QKEVEQLIKK	XL:O-Aldehyde-H2O@231;XL:O-Aldehyde@238	-2.05082	14.8	0.12
	782.937	4	-0.575483	P25789	K187	Proteasome subunit alpha type-4	α3	835.957	2	EGEMTLKSALALAIK	Oxidation@184;XL:O-Aldehyde-H2O@187	-2.26571	33.2	0.00024	P25789	K231;K238	Proteasome subunit alpha type-4	α3	710.909	2	QKEVEQLIKK	XL:O-Aldehyde@231;XL:O-Aldehyde-H2O@238	-3.59813	13.7	0.083
	782.676	4	-14.1041	P25789	K187	Proteasome subunit alpha type-4	α3	835.958	2	EGEMTLKSALALAIK	Oxidation@184;XL:O-Aldehyde-H2O@187	-3.70119	33	3e-05	P25789	K231;K238	Proteasome subunit alpha type-4	α3	710.906	2	QKEVEQLIKK	XL:O-Aldehyde@231;XL:O-Aldehyde-H2O@238	-0.362835	10.2	0.99
	783.654	4	0.711351	P51665	K180	26S proteasome non-ATPase regulatory subunit 7	Rpn8	757.395	2	DIKDTTVGTLSQR	XL:O-Aldehyde-H2O@180	2.20468	38.1	1.8e-05	P43686	K80	26S protease regulatory subunit 6B	Rpt3	742.379	2	EFLHAQEEVKR	XL:O-Aldehyde@80	2.59001	34.6	0.00014
	783.4	4	-3.98923	P51665	K180	26S proteasome non-ATPase regulatory subunit 7	Rpn8	757.395	2	DIKDTTVGTLSQR	XL:O-Aldehyde-H2O@180	1.80858	26.5	0.00052	P43686	K80	26S protease regulatory subunit 6B	Rpt3	742.379	2	EFLHAQEEVKR	XL:O-Aldehyde@80	2.32061	31.7	0.00019
	784.168	4	-2.2687	O00487	K273;K277	26S proteasome non-ATPase regulatory subunit 14	Rpn11	1029.04	2	MTPEQLAIKNVGKQDPK	XL:O-Aldehyde-H2O@273;XL:O-Aldehyde-H2O@277	2.16959	38.6	2.9e-06	P62195	K55	26S protease regulatory subunit 8	Rpt6	512.281	2	NELNAKVR	XL:O-Aldehyde-H2O@55	2.97318	29.9	0.00034
	784.672	4	1.35571	O00487	K273;K277	26S proteasome non-ATPase regulatory subunit 14	Rpn11	686.365	3	MTPEQLAIKNVGKQDPK	XL:O-Aldehyde-H2O@273;XL:O-Aldehyde-H2O@277	-2.89367	25.9	0.009	P62195	K55	26S protease regulatory subunit 8	Rpt6	512.283	2	NELNAKVR	XL:O-Aldehyde-H2O@55	-1.12613	31.9	0.00035
	784.421	4	1.10227	O00487	K273;K277	26S proteasome non-ATPase regulatory subunit 14	Rpn11	686.366	3	MTPEQLAIKNVGKQDPK	XL:O-Aldehyde-H2O@273;XL:O-Aldehyde-H2O@277	-4.9334	28.1	0.0015	P62195	K55	26S protease regulatory subunit 8	Rpt6	512.284	2	NELNAKVR	XL:O-Aldehyde-H2O@55	-2.29735	27.1	0.0017
	785.136	4	5.96786	Q15008	K349	26S proteasome non-ATPase regulatory subunit 6	Rpn7	646.34	3	IDKVNEIVETNRPDSK	XL:O-Aldehyde-H2O@349	-3.81645	32.8	2e-06	P60896	K66	26S proteasome complex subunit DSS1	SHFM1	524.725	2	HGYKMETS	XL:O-Aldehyde-H2O@66;Oxidation@67	-2.76443	17.5	0.00034
	628.91	5	-0.184424	Q15008	K107	26S proteasome non-ATPase regulatory subunit 6	Rpn7	769.842	2	DAMMAKAEYLCR	XL:O-Aldehyde-H2O@107;Carbamidomethyl@112	2.00953	36.1	7.4e-07	Q15008	K126;K130	26S proteasome non-ATPase regulatory subunit 6	Rpn7	516.943	3	KTYDKTVALGHR	XL:O-Aldehyde-H2O@126;XL:O-Aldehyde-H2O@130	2.35784	20.8	0.022
	629.142	5	3.76597	O00232	K368	26S proteasome non-ATPase regulatory subunit 12	Rpn5	563.291	2	IMAKYYTR	XL:O-Aldehyde-H2O@368	1.60171	33.4	0.00017	Q9UNM6	K321	26S proteasome non-ATPase regulatory subunit 13	Rpn9	942.524	2	ALSVGLVKGSIDEVDKR	XL:O-Aldehyde@321	1.88072	28.9	0.00023
	629.342	5	3.00775	O00232	K368	26S proteasome non-ATPase regulatory subunit 12	Rpn5	563.29	2	IMAKYYTR	XL:O-Aldehyde-H2O@368	2.48936	32.7	0.0013	Q9UNM6	K321	26S proteasome non-ATPase regulatory subunit 13	Rpn9	942.523	2	ALSVGLVKGSIDEVDKR	XL:O-Aldehyde@321	2.30512	27.3	0.00058
	786.422	4	-1.12611	O00232	K368	26S proteasome non-ATPase regulatory subunit 12	Rpn5	563.29	2	IMAKYYTR	XL:O-Aldehyde-H2O@368	3.02194	32.2	0.0008	Q9UNM6	K321	26S proteasome non-ATPase regulatory subunit 13	Rpn9	942.523	2	ALSVGLVKGSIDEVDKR	XL:O-Aldehyde@321	2.51731	26.9	2.8e-05
	787.647	4	-0.19419	O43242	K499;K503	26S proteasome non-ATPase regulatory subunit 3	Rpn3	1053.51	2	FPPKSYNKDLESAEER	XL:O-Aldehyde@499;XL:O-Aldehyde@503	-1.10662	23.7	0.0018	P62195	K55	26S protease regulatory subunit 8	Rpt6	512.283	2	NELNAKVR	XL:O-Aldehyde-H2O@55	-1.12613	33	0.0011
	787.4	4	4.44254	O43242	K499;K503	26S proteasome non-ATPase regulatory subunit 3	Rpn3	1044.5	2	FPPKSYNKDLESAEER	XL:O-Aldehyde@499&XL:O-Aldehyde-H2O@503|XL:O-Aldehyde-H2O@499&XL:O-Aldehyde@503	-2.63109	28.1	9.2e-05	P62195	K55	26S protease regulatory subunit 8	Rpt6	512.284	2	NELNAKVR	XL:O-Aldehyde-H2O@55	-2.68776	27.7	0.0013
	787.651	4	4.30601	O43242	K499;K503	26S proteasome non-ATPase regulatory subunit 3	Rpn3	1053.51	2	FPPKSYNKDLESAEER	XL:O-Aldehyde@499;XL:O-Aldehyde@503	-3.00504	24.1	0.0014	P62195	K55	26S protease regulatory subunit 8	Rpt6	512.284	2	NELNAKVR	XL:O-Aldehyde-H2O@55	-3.27337	29.4	0.00065
	787.4	4	4.05447	O43242	K499;K503	26S proteasome non-ATPase regulatory subunit 3	Rpn3	1053.51	2	FPPKSYNKDLESAEER	XL:O-Aldehyde@499;XL:O-Aldehyde@503	-2.72027	21.9	0.0042	P62195	K55	26S protease regulatory subunit 8	Rpt6	512.285	2	NELNAKVR	XL:O-Aldehyde-H2O@55	-3.85898	29.9	0.00021
	787.9	4	2.07531	O43242	K499;K503	26S proteasome non-ATPase regulatory subunit 3	Rpn3	1053.51	2	FPPKSYNKDLESAEER	XL:O-Aldehyde@499;XL:O-Aldehyde@503	-2.15075	23.6	0.00043	P62195	K55	26S protease regulatory subunit 8	Rpt6	512.284	2	NELNAKVR	XL:O-Aldehyde-H2O@55	-3.27337	27.7	0.0019
	787.395	4	-1.84423	O43242	K499;K503	26S proteasome non-ATPase regulatory subunit 3	Rpn3	1053.5	2	FPPKSYNKDLESAEER	XL:O-Aldehyde@499;XL:O-Aldehyde@503	1.93086	20.7	0.002	P62195	K55	26S protease regulatory subunit 8	Rpt6	512.282	2	NELNAKVR	XL:O-Aldehyde-H2O@55	2.19236	29.8	0.0012
	787.649	4	2.52145	O43242	K499;K503	26S proteasome non-ATPase regulatory subunit 3	Rpn3	1053.51	2	FPPKSYNKDLESAEER	XL:O-Aldehyde@499;XL:O-Aldehyde@503	-3.66948	19.3	0.0035	P62195	K55	26S protease regulatory subunit 8	Rpt6	512.284	2	NELNAKVR	XL:O-Aldehyde-H2O@55	-3.27337	29.4	0.00095
	787.396	4	-0.214322	O43242	K499;K503	26S proteasome non-ATPase regulatory subunit 3	Rpn3	1053.5	2	FPPKSYNKDLESAEER	XL:O-Aldehyde@499;XL:O-Aldehyde@503	3.25977	18.7	0.0018	P62195	K55	26S protease regulatory subunit 8	Rpt6	512.281	2	NELNAKVR	XL:O-Aldehyde-H2O@55	3.5588	27.7	0.0014
	787.905	4	8.43564	O43242	K499;K503	26S proteasome non-ATPase regulatory subunit 3	Rpn3	1044.5	2	FPPKSYNKDLESAEER	XL:O-Aldehyde@499&XL:O-Aldehyde-H2O@503|XL:O-Aldehyde-H2O@499&XL:O-Aldehyde@503	-3.68422	15.8	0.059	P62195	K55	26S protease regulatory subunit 8	Rpt6	512.284	2	NELNAKVR	XL:O-Aldehyde-H2O@55	-2.88296	30.2	0.00032
	787.395	4	-1.689	O43242	K499;K503	26S proteasome non-ATPase regulatory subunit 3	Rpn3	1044.5	2	FPPKSYNKDLESAEER	XL:O-Aldehyde@499&XL:O-Aldehyde-H2O@503|XL:O-Aldehyde-H2O@499&XL:O-Aldehyde@503	2.15589	14.6	0.048	P62195	K55	26S protease regulatory subunit 8	Rpt6	512.281	2	NELNAKVR	XL:O-Aldehyde-H2O@55	2.97318	28.2	0.0017
	787.394	4	-2.7756	O43242	K499;K503	26S proteasome non-ATPase regulatory subunit 3	Rpn3	1053.5	2	FPPKSYNKDLESAEER	XL:O-Aldehyde@499;XL:O-Aldehyde@503	0.601962	12.2	0.19	P62195	K55	26S protease regulatory subunit 8	Rpt6	512.283	2	NELNAKVR	XL:O-Aldehyde-H2O@55	-0.540514	29.8	0.0009
	788.402	4	1.24396	Q99460	K123	26S proteasome non-ATPase regulatory subunit 1	Rpn2	1154.05	2	QCVENADLPEGEKKPIDQR	Gln->pyro-Glu@111;Carbamidomethyl@112;XL:O-Aldehyde@123	-1.46075	25.8	0.00038	Q99460	K196	26S proteasome non-ATPase regulatory subunit 1	Rpn2	355.222	2	NKVLR	XL:O-Aldehyde-H2O@196	-0.827892	13.9	0.14
	788.158	4	9.98634	Q99460	K123	26S proteasome non-ATPase regulatory subunit 1	Rpn2	1154.05	2	QCVENADLPEGEKKPIDQR	Gln->pyro-Glu@111;Carbamidomethyl@112;XL:O-Aldehyde@123	-1.46075	20.1	0.014	Q99460	K196	26S proteasome non-ATPase regulatory subunit 1	Rpn2	355.222	2	NKVLR	XL:O-Aldehyde-H2O@196	-2.51697	13.9	0.29
	788.152	4	2.46494	Q99460	K123|K124	26S proteasome non-ATPase regulatory subunit 1	Rpn2	763.699	3	QCVENADLPEGEKKPIDQR	Gln->pyro-Glu@111;Carbamidomethyl@112;XL:O-Aldehyde-H2O@123|XL:O-Aldehyde-H2O@124	-0.637157	34.1	4.1e-05	Q99460	K196	26S proteasome non-ATPase regulatory subunit 1	Rpn2	355.222	2	NKVLR	XL:O-Aldehyde-H2O@196	-1.10941	14.3	0.027
	787.906	4	9.27138	Q99460	K123|K124	26S proteasome non-ATPase regulatory subunit 1	Rpn2	763.701	3	QCVENADLPEGEKKPIDQR	Gln->pyro-Glu@111;Carbamidomethyl@112;XL:O-Aldehyde-H2O@123|XL:O-Aldehyde-H2O@124	-3.51786	31.7	0.0001	Q99460	K196	26S proteasome non-ATPase regulatory subunit 1	Rpn2	355.222	2	NKVLR	XL:O-Aldehyde-H2O@196	-2.79849	16.7	0.067
	788.158	4	10.374	Q99460	K123|K124	26S proteasome non-ATPase regulatory subunit 1	Rpn2	1154.05	2	QCVENADLPEGEKKPIDQR	Gln->pyro-Glu@111;Carbamidomethyl@112;XL:O-Aldehyde@123|XL:O-Aldehyde@124	-2.76052	31.3	0.0022	Q99460	K196	26S proteasome non-ATPase regulatory subunit 1	Rpn2	355.222	2	NKVLR	XL:O-Aldehyde-H2O@196	-2.79849	16.9	0.031
	788.153	4	3.24034	Q99460	K123|K124	26S proteasome non-ATPase regulatory subunit 1	Rpn2	763.701	3	QCVENADLPEGEKKPIDQR	Gln->pyro-Glu@111;Carbamidomethyl@112;XL:O-Aldehyde-H2O@123|XL:O-Aldehyde-H2O@124	-2.86316	28.9	0.00037	Q99460	K196	26S proteasome non-ATPase regulatory subunit 1	Rpn2	355.222	2	NKVLR	XL:O-Aldehyde-H2O@196	-1.95395	19.1	0.064
	787.904	4	5.7034	Q99460	K123|K124	26S proteasome non-ATPase regulatory subunit 1	Rpn2	1154.05	2	QCVENADLPEGEKKPIDQR	Gln->pyro-Glu@111;Carbamidomethyl@112;XL:O-Aldehyde@123|XL:O-Aldehyde@124	-0.247634	29.3	0.0011	Q99460	K196	26S proteasome non-ATPase regulatory subunit 1	Rpn2	355.221	2	NKVLR	XL:O-Aldehyde-H2O@196	-0.264863	16.4	0.04
	788.157	4	8.59061	Q99460	K123|K124	26S proteasome non-ATPase regulatory subunit 1	Rpn2	763.699	3	QCVENADLPEGEKKPIDQR	Gln->pyro-Glu@111;Carbamidomethyl@112;XL:O-Aldehyde-H2O@123|XL:O-Aldehyde-H2O@124	-1.02998	31	0.00041	Q99460	K196	26S proteasome non-ATPase regulatory subunit 1	Rpn2	355.222	2	NKVLR	XL:O-Aldehyde-H2O@196	-1.67243	13.9	0.11
	788.153	4	4.24837	Q99460	K123|K124	26S proteasome non-ATPase regulatory subunit 1	Rpn2	769.704	3	QCVENADLPEGEKKPIDQR	Gln->pyro-Glu@111;Carbamidomethyl@112;XL:O-Aldehyde@123|XL:O-Aldehyde@124	-1.77345	30	0.00038	Q99460	K196	26S proteasome non-ATPase regulatory subunit 1	Rpn2	355.222	2	NKVLR	XL:O-Aldehyde-H2O@196	-0.827892	14.2	0.079
	787.908	4	10.7451	Q99460	K123|K124	26S proteasome non-ATPase regulatory subunit 1	Rpn2	1154.05	2	QCVENADLPEGEKKPIDQR	Gln->pyro-Glu@111;Carbamidomethyl@112;XL:O-Aldehyde@123|XL:O-Aldehyde@124	-3.36707	25.4	0.0098	Q99460	K196	26S proteasome non-ATPase regulatory subunit 1	Rpn2	355.223	2	NKVLR	XL:O-Aldehyde-H2O@196	-3.08	16.6	0.039
	788.405	4	5.11973	Q99460	K123|K124	26S proteasome non-ATPase regulatory subunit 1	Rpn2	769.705	3	QCVENADLPEGEKKPIDQR	Gln->pyro-Glu@111;Carbamidomethyl@112;XL:O-Aldehyde@123|XL:O-Aldehyde@124	-3.33249	26	0.0025	Q99460	K196	26S proteasome non-ATPase regulatory subunit 1	Rpn2	355.222	2	NKVLR	XL:O-Aldehyde-H2O@196	-2.79849	13.8	0.26
	788.694	4	2.23313	P62333	K62	26S protease regulatory subunit 10B	Rpt4	1125.12	2	ALQSVGQIVGEVLKQLTEEK	XL:O-Aldehyde-H2O@62	-1.32595	52.6	1.3e-08	P62333	K93	26S protease regulatory subunit 10B	Rpt4	376.227	2	LKPGTR	XL:O-Aldehyde-H2O@93	-0.82859	16	0.03
	788.697	4	6.33993	P62333	K62	26S protease regulatory subunit 10B	Rpt4	1125.13	2	ALQSVGQIVGEVLKQLTEEK	XL:O-Aldehyde-H2O@62	-2.92577	53.4	8e-09	P62333	K93	26S protease regulatory subunit 10B	Rpt4	376.227	2	LKPGTR	XL:O-Aldehyde-H2O@93	-1.89178	14.1	0.047
	788.448	4	8.41471	P62333	K62	26S protease regulatory subunit 10B	Rpt4	1125.12	2	ALQSVGQIVGEVLKQLTEEK	XL:O-Aldehyde-H2O@62	-0.881554	54.8	6.6e-10	P62333	K93	26S protease regulatory subunit 10B	Rpt4	376.227	2	LKPGTR	XL:O-Aldehyde-H2O@93	-0.562794	11.2	0.079
	788.697	4	6.72736	P62333	K62	26S protease regulatory subunit 10B	Rpt4	1125.12	2	ALQSVGQIVGEVLKQLTEEK	XL:O-Aldehyde-H2O@62	-0.970433	52.3	1e-09	P62333	K93	26S protease regulatory subunit 10B	Rpt4	376.227	2	LKPGTR	XL:O-Aldehyde-H2O@93	-0.82859	10.7	0.19
	788.945	4	3.25945	P62333	K62	26S protease regulatory subunit 10B	Rpt4	1125.13	2	ALQSVGQIVGEVLKQLTEEK	XL:O-Aldehyde-H2O@62	-2.65913	53.5	2.4e-08	P62333	K93	26S protease regulatory subunit 10B	Rpt4	376.227	2	LKPGTR	XL:O-Aldehyde-H2O@93	-1.62598	8.9	0.054
	788.45	4	11.1276	P62333	K62	26S protease regulatory subunit 10B	Rpt4	1125.12	2	ALQSVGQIVGEVLKQLTEEK	XL:O-Aldehyde-H2O@62	-1.32595	49.9	2.8e-08	P62333	K93	26S protease regulatory subunit 10B	Rpt4	376.227	2	LKPGTR	XL:O-Aldehyde-H2O@93	-1.89178	11.9	0.08
	788.693	4	1.30329	P62333	K62	26S protease regulatory subunit 10B	Rpt4	1125.12	2	ALQSVGQIVGEVLKQLTEEK	XL:O-Aldehyde-H2O@62	-1.32595	49.7	4.4e-10	P62333	K93	26S protease regulatory subunit 10B	Rpt4	376.227	2	LKPGTR	XL:O-Aldehyde-H2O@93	-0.296997	9.8	0.37
	788.943	4	0.160969	P62333	K62	26S protease regulatory subunit 10B	Rpt4	1125.12	2	ALQSVGQIVGEVLKQLTEEK	XL:O-Aldehyde-H2O@62	-1.14819	49.6	1.3e-08	P62333	K93	26S protease regulatory subunit 10B	Rpt4	376.227	2	LKPGTR	XL:O-Aldehyde-H2O@93	-0.0311995	9.6	0.061
	632.513	5	4.38602	Q15008	K107	26S proteasome non-ATPase regulatory subunit 6	Rpn7	777.842	2	DAMMAKAEYLCR	XL:O-Aldehyde-H2O@107;Carbamidomethyl@112;Oxidation@104|Oxidation@105	-1.4086	39.2	4.3e-06	Q15008	K126;K130	26S proteasome non-ATPase regulatory subunit 6	Rpn7	516.945	3	KTYDKTVALGHR	XL:O-Aldehyde-H2O@126;XL:O-Aldehyde-H2O@130	-2.28483	28.9	0.00063
	632.11	5	1.73757	Q15008	K107	26S proteasome non-ATPase regulatory subunit 6	Rpn7	777.843	2	DAMMAKAEYLCR	XL:O-Aldehyde-H2O@107;Carbamidomethyl@112;Oxidation@104|Oxidation@105	-2.6942	41.1	2.6e-07	Q15008	K126;K130	26S proteasome non-ATPase regulatory subunit 6	Rpn7	522.948	3	KTYDKTVALGHR	XL:O-Aldehyde@126&XL:O-Aldehyde-H2O@130|XL:O-Aldehyde-H2O@126&XL:O-Aldehyde@130	-2.21736	22	0.022
	632.312	5	3.78733	Q15008	K107	26S proteasome non-ATPase regulatory subunit 6	Rpn7	777.843	2	DAMMAKAEYLCR	XL:O-Aldehyde-H2O@107;Carbamidomethyl@112;Oxidation@104|Oxidation@105	-1.92284	39.9	6.2e-07	Q15008	K126;K130	26S proteasome non-ATPase regulatory subunit 6	Rpn7	522.948	3	KTYDKTVALGHR	XL:O-Aldehyde@126&XL:O-Aldehyde-H2O@130|XL:O-Aldehyde-H2O@126&XL:O-Aldehyde@130	-1.07002	22.4	0.0049
	632.31	5	0.113439	Q15008	K107	26S proteasome non-ATPase regulatory subunit 6	Rpn7	786.848	2	DAMMAKAEYLCR	XL:O-Aldehyde@107;Carbamidomethyl@112;Oxidation@104|Oxidation@105	-2.05036	27.8	8.9e-06	Q15008	K126;K130	26S proteasome non-ATPase regulatory subunit 6	Rpn7	522.947	3	KTYDKTVALGHR	XL:O-Aldehyde@126;XL:O-Aldehyde-H2O@130	0.0773194	20.2	0.1
	632.111	5	3.28497	Q15008	K107	26S proteasome non-ATPase regulatory subunit 6	Rpn7	786.848	2	DAMMAKAEYLCR	Oxidation@104;XL:O-Aldehyde@107;Carbamidomethyl@112	-1.542	26.4	6.3e-06	Q15008	K126;K130	26S proteasome non-ATPase regulatory subunit 6	Rpn7	516.946	3	KTYDKTVALGHR	XL:O-Aldehyde-H2O@126;XL:O-Aldehyde-H2O@130	-3.25205	21.6	0.0064
	632.111	5	2.70469	Q15008	K107	26S proteasome non-ATPase regulatory subunit 6	Rpn7	786.848	2	DAMMAKAEYLCR	XL:O-Aldehyde@107;Carbamidomethyl@112;Oxidation@104|Oxidation@105	-2.43163	26.2	3.1e-05	Q15008	K126;K130	26S proteasome non-ATPase regulatory subunit 6	Rpn7	522.949	3	KTYDKTVALGHR	XL:O-Aldehyde@126;XL:O-Aldehyde-H2O@130	-2.98225	20.8	0.019
	632.51	5	-0.543157	Q15008	K107	26S proteasome non-ATPase regulatory subunit 6	Rpn7	786.848	2	DAMMAKAEYLCR	XL:O-Aldehyde@107;Carbamidomethyl@112;Oxidation@104|Oxidation@105	-2.43163	23.7	3e-05	Q15008	K126;K130	26S proteasome non-ATPase regulatory subunit 6	Rpn7	522.949	3	KTYDKTVALGHR	XL:O-Aldehyde@126;XL:O-Aldehyde-H2O@130	-2.98225	17.3	0.1
	632.509	5	-1.99292	Q15008	K107	26S proteasome non-ATPase regulatory subunit 6	Rpn7	786.847	2	DAMMAKAEYLCR	XL:O-Aldehyde@107;Carbamidomethyl@112;Oxidation@104|Oxidation@105	-1.28782	21	0.00014	Q15008	K126;K130	26S proteasome non-ATPase regulatory subunit 6	Rpn7	522.948	3	KTYDKTVALGHR	XL:O-Aldehyde@126;XL:O-Aldehyde-H2O@130	-0.878799	13.3	0.58
	632.312	5	2.82052	Q15008	K107	26S proteasome non-ATPase regulatory subunit 6	Rpn7	518.897	3	DAMMAKAEYLCR	XL:O-Aldehyde-H2O@107;Carbamidomethyl@112;Oxidation@104|Oxidation@105	-0.394982	17.2	0.01	Q15008	K126;K130	26S proteasome non-ATPase regulatory subunit 6	Rpn7	792.924	2	KTYDKTVALGHR	XL:O-Aldehyde@126;XL:O-Aldehyde@130	-2.20101	12.7	0.1
	789.887	4	3.63734	Q15008	K107	26S proteasome non-ATPase regulatory subunit 6	Rpn7	777.843	2	DAMMAKAEYLCR	XL:O-Aldehyde-H2O@107;Carbamidomethyl@112;Oxidation@104|Oxidation@105	-2.30852	41.1	4.7e-08	Q15008	K126;K130	26S proteasome non-ATPase regulatory subunit 6	Rpn7	774.914	2	KTYDKTVALGHR	XL:O-Aldehyde-H2O@126;XL:O-Aldehyde-H2O@130	-2.20661	45.1	1.5e-08
	789.886	4	2.39943	Q15008	K107	26S proteasome non-ATPase regulatory subunit 6	Rpn7	777.842	2	DAMMAKAEYLCR	XL:O-Aldehyde-H2O@107;Carbamidomethyl@112;Oxidation@104|Oxidation@105	-1.79428	39.5	3.8e-08	Q15008	K126;K130	26S proteasome non-ATPase regulatory subunit 6	Rpn7	774.913	2	KTYDKTVALGHR	XL:O-Aldehyde-H2O@126;XL:O-Aldehyde-H2O@130	-1.30328	44.7	1.2e-06
	790.136	4	0.949108	Q15008	K107	26S proteasome non-ATPase regulatory subunit 6	Rpn7	777.842	2	DAMMAKAEYLCR	Oxidation@105;XL:O-Aldehyde-H2O@107;Carbamidomethyl@112	-1.53716	40.3	5.8e-08	Q15008	K126;K130	26S proteasome non-ATPase regulatory subunit 6	Rpn7	774.913	2	KTYDKTVALGHR	XL:O-Aldehyde-H2O@126;XL:O-Aldehyde-H2O@130	-1.81947	43.3	8.6e-08
	790.138	4	3.57884	Q15008	K107	26S proteasome non-ATPase regulatory subunit 6	Rpn7	777.844	2	DAMMAKAEYLCR	XL:O-Aldehyde-H2O@107;Carbamidomethyl@112;Oxidation@104|Oxidation@105	-3.46556	36	1.4e-06	Q15008	K126;K130	26S proteasome non-ATPase regulatory subunit 6	Rpn7	774.915	2	KTYDKTVALGHR	XL:O-Aldehyde-H2O@126;XL:O-Aldehyde-H2O@130	-3.75516	45	1.3e-07
	789.887	4	3.17312	Q15008	K107	26S proteasome non-ATPase regulatory subunit 6	Rpn7	777.844	2	DAMMAKAEYLCR	XL:O-Aldehyde-H2O@107;Carbamidomethyl@112;Oxidation@104|Oxidation@105	-3.337	37.1	4.3e-07	Q15008	K126;K130	26S proteasome non-ATPase regulatory subunit 6	Rpn7	774.915	2	KTYDKTVALGHR	XL:O-Aldehyde-H2O@126;XL:O-Aldehyde-H2O@130	-4.1423	43.9	3e-07
	790.389	4	3.13377	Q15008	K107	26S proteasome non-ATPase regulatory subunit 6	Rpn7	777.844	2	DAMMAKAEYLCR	Oxidation@104;XL:O-Aldehyde-H2O@107;Carbamidomethyl@112	-3.9798	41.4	4e-07	Q15008	K126;K130	26S proteasome non-ATPase regulatory subunit 6	Rpn7	774.916	2	KTYDKTVALGHR	XL:O-Aldehyde-H2O@126;XL:O-Aldehyde-H2O@130	-4.78753	39.6	4.6e-07
	790.385	4	-1.81474	Q15008	K107	26S proteasome non-ATPase regulatory subunit 6	Rpn7	777.842	2	DAMMAKAEYLCR	XL:O-Aldehyde-H2O@107;Carbamidomethyl@112;Oxidation@104|Oxidation@105	-0.637235	33.8	1.2e-06	Q15008	K126;K130	26S proteasome non-ATPase regulatory subunit 6	Rpn7	774.913	2	KTYDKTVALGHR	XL:O-Aldehyde-H2O@126;XL:O-Aldehyde-H2O@130	-1.81947	46.4	2e-08
	790.139	4	4.89371	Q15008	K107	26S proteasome non-ATPase regulatory subunit 6	Rpn7	777.844	2	DAMMAKAEYLCR	XL:O-Aldehyde-H2O@107;Carbamidomethyl@112;Oxidation@104|Oxidation@105	-3.337	37.3	1.1e-07	Q15008	K126;K130	26S proteasome non-ATPase regulatory subunit 6	Rpn7	774.914	2	KTYDKTVALGHR	XL:O-Aldehyde-H2O@126;XL:O-Aldehyde-H2O@130	-3.10993	41.9	1.2e-07
	789.885	4	0.155707	Q15008	K107	26S proteasome non-ATPase regulatory subunit 6	Rpn7	777.843	2	DAMMAKAEYLCR	XL:O-Aldehyde-H2O@107;Carbamidomethyl@112;Oxidation@104|Oxidation@105	-2.95132	37	2.7e-07	Q15008	K126;K130	26S proteasome non-ATPase regulatory subunit 6	Rpn7	774.914	2	KTYDKTVALGHR	XL:O-Aldehyde-H2O@126;XL:O-Aldehyde-H2O@130	-2.4647	41.6	3.4e-07
	790.135	4	-0.365758	Q15008	K107	26S proteasome non-ATPase regulatory subunit 6	Rpn7	777.842	2	DAMMAKAEYLCR	XL:O-Aldehyde-H2O@107;Carbamidomethyl@112;Oxidation@104|Oxidation@105	-1.28004	38.1	1.1e-06	Q15008	K126;K130	26S proteasome non-ATPase regulatory subunit 6	Rpn7	774.913	2	KTYDKTVALGHR	XL:O-Aldehyde-H2O@126;XL:O-Aldehyde-H2O@130	-0.916143	40.3	9.2e-07
	790.137	4	1.87725	Q15008	K107	26S proteasome non-ATPase regulatory subunit 6	Rpn7	777.844	2	DAMMAKAEYLCR	Oxidation@105;XL:O-Aldehyde-H2O@107;Carbamidomethyl@112	-3.9798	39.2	7.8e-08	Q15008	K126;K130	26S proteasome non-ATPase regulatory subunit 6	Rpn7	774.915	2	KTYDKTVALGHR	XL:O-Aldehyde-H2O@126;XL:O-Aldehyde-H2O@130	-4.01325	38.6	6.6e-07
	632.543	5	6.55526	O00232	K368	26S proteasome non-ATPase regulatory subunit 12	Rpn5	571.29	2	IMAKYYTR	Oxidation@366;XL:O-Aldehyde-H2O@368	-1.47115	29	0.00079	Q9UNM6	K321	26S proteasome non-ATPase regulatory subunit 13	Rpn9	942.527	2	ALSVGLVKGSIDEVDKR	XL:O-Aldehyde@321	-1.19612	35.8	6.7e-06
	632.344	5	9.53433	O00232	K368	26S proteasome non-ATPase regulatory subunit 12	Rpn5	571.291	2	IMAKYYTR	Oxidation@366;XL:O-Aldehyde-H2O@368	-3.39661	28.4	0.00066	Q9UNM6	K321	26S proteasome non-ATPase regulatory subunit 13	Rpn9	942.529	2	ALSVGLVKGSIDEVDKR	XL:O-Aldehyde@321	-3.63636	32.6	4.4e-05
	632.546	5	11.1943	O00232	K368	26S proteasome non-ATPase regulatory subunit 12	Rpn5	571.291	2	IMAKYYTR	Oxidation@366;XL:O-Aldehyde-H2O@368	-3.57165	27.4	0.00035	Q9UNM6	K321	26S proteasome non-ATPase regulatory subunit 13	Rpn9	942.529	2	ALSVGLVKGSIDEVDKR	XL:O-Aldehyde@321	-3.84855	33.5	1.1e-05
	632.534	5	-7.65174	O00232	K368	26S proteasome non-ATPase regulatory subunit 12	Rpn5	571.29	2	IMAKYYTR	Oxidation@366;XL:O-Aldehyde-H2O@368	-1.29611	31	7.4e-05	Q9UNM6	K321	26S proteasome non-ATPase regulatory subunit 13	Rpn9	942.527	2	ALSVGLVKGSIDEVDKR	XL:O-Aldehyde@321	-1.19612	27.8	5.2e-05
	632.941	5	1.18231	O00232	K368	26S proteasome non-ATPase regulatory subunit 12	Rpn5	571.29	2	IMAKYYTR	Oxidation@366;XL:O-Aldehyde-H2O@368	-2.34636	28.6	8.3e-05	Q9UNM6	K321	26S proteasome non-ATPase regulatory subunit 13	Rpn9	942.529	2	ALSVGLVKGSIDEVDKR	XL:O-Aldehyde@321	-3.21197	30.1	0.00012
	632.541	5	3.94581	O00232	K368	26S proteasome non-ATPase regulatory subunit 12	Rpn5	571.29	2	IMAKYYTR	Oxidation@366;XL:O-Aldehyde-H2O@368	-1.82124	29	0.00013	Q9UNM6	K321	26S proteasome non-ATPase regulatory subunit 13	Rpn9	942.529	2	ALSVGLVKGSIDEVDKR	XL:O-Aldehyde@321	-4.27294	27.9	0.00014
	632.343	5	7.50411	O00232	K368	26S proteasome non-ATPase regulatory subunit 12	Rpn5	571.29	2	IMAKYYTR	Oxidation@366;XL:O-Aldehyde-H2O@368	-1.64619	26.3	0.00023	Q9UNM6	K321	26S proteasome non-ATPase regulatory subunit 13	Rpn9	942.527	2	ALSVGLVKGSIDEVDKR	XL:O-Aldehyde@321	-1.40831	30.2	3.1e-05
	632.546	5	10.9043	O00232	K368	26S proteasome non-ATPase regulatory subunit 12	Rpn5	571.291	2	IMAKYYTR	Oxidation@366;XL:O-Aldehyde-H2O@368	-3.22157	26.9	0.0016	Q9UNM6	K321	26S proteasome non-ATPase regulatory subunit 13	Rpn9	942.529	2	ALSVGLVKGSIDEVDKR	XL:O-Aldehyde@321	-3.31807	27.3	0.0004
	632.542	5	5.39551	O00232	K368	26S proteasome non-ATPase regulatory subunit 12	Rpn5	571.291	2	IMAKYYTR	Oxidation@366;XL:O-Aldehyde-H2O@368	-2.5214	27.1	0.00048	Q9UNM6	K321	26S proteasome non-ATPase regulatory subunit 13	Rpn9	622.684	3	ALSVGLVKGSIDEVDKR	XL:O-Aldehyde-H2O@321	-2.32487	25.8	0.00046
	632.344	5	9.82436	O00232	K368	26S proteasome non-ATPase regulatory subunit 12	Rpn5	571.291	2	IMAKYYTR	Oxidation@366;XL:O-Aldehyde-H2O@368	-3.22157	27.2	0.0027	Q9UNM6	K321	26S proteasome non-ATPase regulatory subunit 13	Rpn9	942.528	2	ALSVGLVKGSIDEVDKR	XL:O-Aldehyde@321	-3.10587	25.5	0.0012
	632.744	5	6.47655	O00232	K368	26S proteasome non-ATPase regulatory subunit 12	Rpn5	571.291	2	IMAKYYTR	Oxidation@366;XL:O-Aldehyde-H2O@368	-3.22157	27.1	0.00023	Q9UNM6	K321	26S proteasome non-ATPase regulatory subunit 13	Rpn9	622.684	3	ALSVGLVKGSIDEVDKR	XL:O-Aldehyde-H2O@321	-2.96725	24.7	0.00057
	632.541	5	4.04246	O00232	K368	26S proteasome non-ATPase regulatory subunit 12	Rpn5	571.289	2	IMAKYYTR	Oxidation@366;XL:O-Aldehyde-H2O@368	-0.245856	26.4	0.00024	Q9UNM6	K321	26S proteasome non-ATPase regulatory subunit 13	Rpn9	942.528	2	ALSVGLVKGSIDEVDKR	XL:O-Aldehyde@321	-2.46929	23.4	0.0021
	632.741	5	2.90177	O00232	K368	26S proteasome non-ATPase regulatory subunit 12	Rpn5	571.29	2	IMAKYYTR	Oxidation@366;XL:O-Aldehyde-H2O@368	-1.64619	26.2	0.00031	Q9UNM6	K321	26S proteasome non-ATPase regulatory subunit 13	Rpn9	942.526	2	ALSVGLVKGSIDEVDKR	XL:O-Aldehyde@321	-0.66563	21.7	0.0072
	790.179	4	10.4473	O00232	K368	26S proteasome non-ATPase regulatory subunit 12	Rpn5	571.29	2	IMAKYYTR	Oxidation@366;XL:O-Aldehyde-H2O@368	-1.82124	30.4	0.00039	Q9UNM6	K321	26S proteasome non-ATPase regulatory subunit 13	Rpn9	942.527	2	ALSVGLVKGSIDEVDKR	XL:O-Aldehyde@321	-1.30222	36.3	5.6e-06
	790.425	4	3.58276	O00232	K368	26S proteasome non-ATPase regulatory subunit 12	Rpn5	571.291	2	IMAKYYTR	Oxidation@366;XL:O-Aldehyde-H2O@368	-3.57165	29.9	6.8e-05	Q9UNM6	K321	26S proteasome non-ATPase regulatory subunit 13	Rpn9	942.529	2	ALSVGLVKGSIDEVDKR	XL:O-Aldehyde@321	-3.31807	36.6	5.7e-06
	790.674	4	1.6693	O00232	K368	26S proteasome non-ATPase regulatory subunit 12	Rpn5	571.29	2	IMAKYYTR	Oxidation@366;XL:O-Aldehyde-H2O@368	-2.17132	31.2	0.00021	Q9UNM6	K321	26S proteasome non-ATPase regulatory subunit 13	Rpn9	942.527	2	ALSVGLVKGSIDEVDKR	XL:O-Aldehyde@321	-1.30222	35.2	1.2e-05
	790.429	4	8.763	O00232	K368	26S proteasome non-ATPase regulatory subunit 12	Rpn5	571.29	2	IMAKYYTR	Oxidation@366;XL:O-Aldehyde-H2O@368	-1.99628	31.1	0.0011	Q9UNM6	K321	26S proteasome non-ATPase regulatory subunit 13	Rpn9	942.527	2	ALSVGLVKGSIDEVDKR	XL:O-Aldehyde@321	-1.51441	34.6	1.9e-06
	790.422	4	-0.205768	O00232	K368	26S proteasome non-ATPase regulatory subunit 12	Rpn5	571.29	2	IMAKYYTR	Oxidation@366;XL:O-Aldehyde-H2O@368	-1.82124	29.8	0.00014	Q9UNM6	K321	26S proteasome non-ATPase regulatory subunit 13	Rpn9	942.527	2	ALSVGLVKGSIDEVDKR	XL:O-Aldehyde@321	-1.09002	35.8	1.3e-05
	790.676	4	4.83829	O00232	K368	26S proteasome non-ATPase regulatory subunit 12	Rpn5	571.291	2	IMAKYYTR	Oxidation@366;XL:O-Aldehyde-H2O@368	-3.92174	29.1	0.00083	Q9UNM6	K321	26S proteasome non-ATPase regulatory subunit 13	Rpn9	942.529	2	ALSVGLVKGSIDEVDKR	XL:O-Aldehyde@321	-3.63636	36.5	2.2e-06
	790.178	4	9.5192	O00232	K368	26S proteasome non-ATPase regulatory subunit 12	Rpn5	571.292	2	IMAKYYTR	Oxidation@366;XL:O-Aldehyde-H2O@368	-4.09678	31	0.00012	Q9UNM6	K321	26S proteasome non-ATPase regulatory subunit 13	Rpn9	942.529	2	ALSVGLVKGSIDEVDKR	XL:O-Aldehyde@321	-3.31807	34	4.8e-05
	790.926	4	2.84777	O00232	K368	26S proteasome non-ATPase regulatory subunit 12	Rpn5	571.29	2	IMAKYYTR	Oxidation@366;XL:O-Aldehyde-H2O@368	-1.82124	29.4	0.00049	Q9UNM6	K321	26S proteasome non-ATPase regulatory subunit 13	Rpn9	942.527	2	ALSVGLVKGSIDEVDKR	XL:O-Aldehyde@321	-1.30222	34.8	1.2e-05
	790.675	4	3.44703	O00232	K368	26S proteasome non-ATPase regulatory subunit 12	Rpn5	571.29	2	IMAKYYTR	Oxidation@366;XL:O-Aldehyde-H2O@368	-1.47115	29.5	0.00024	Q9UNM6	K321	26S proteasome non-ATPase regulatory subunit 13	Rpn9	942.526	2	ALSVGLVKGSIDEVDKR	XL:O-Aldehyde@321	-0.66563	34.2	1.8e-05
	790.68	4	9.55313	O00232	K368	26S proteasome non-ATPase regulatory subunit 12	Rpn5	571.291	2	IMAKYYTR	Oxidation@366;XL:O-Aldehyde-H2O@368	-2.69645	30.6	0.00096	Q9UNM6	K321	26S proteasome non-ATPase regulatory subunit 13	Rpn9	942.527	2	ALSVGLVKGSIDEVDKR	XL:O-Aldehyde@321	-1.8327	33.1	7.7e-06
	790.429	4	8.60837	O00232	K368	26S proteasome non-ATPase regulatory subunit 12	Rpn5	571.291	2	IMAKYYTR	Oxidation@366;XL:O-Aldehyde-H2O@368	-3.22157	29.4	0.00094	Q9UNM6	K321	26S proteasome non-ATPase regulatory subunit 13	Rpn9	942.528	2	ALSVGLVKGSIDEVDKR	XL:O-Aldehyde@321	-2.78758	33.3	7.6e-06
	790.43	4	10.0001	O00232	K368	26S proteasome non-ATPase regulatory subunit 12	Rpn5	571.292	2	IMAKYYTR	Oxidation@366;XL:O-Aldehyde-H2O@368	-4.09678	28.8	0.00022	Q9UNM6	K321	26S proteasome non-ATPase regulatory subunit 13	Rpn9	942.529	2	ALSVGLVKGSIDEVDKR	XL:O-Aldehyde@321	-3.95465	33.6	1.8e-05
	790.926	4	2.84777	O00232	K368	26S proteasome non-ATPase regulatory subunit 12	Rpn5	571.292	2	IMAKYYTR	Oxidation@366;XL:O-Aldehyde-H2O@368	-4.27182	28.6	0.00062	Q9UNM6	K321	26S proteasome non-ATPase regulatory subunit 13	Rpn9	942.529	2	ALSVGLVKGSIDEVDKR	XL:O-Aldehyde@321	-3.63636	32.9	2.5e-05
	790.179	4	10.1379	O00232	K368	26S proteasome non-ATPase regulatory subunit 12	Rpn5	571.291	2	IMAKYYTR	Oxidation@366;XL:O-Aldehyde-H2O@368	-3.39661	30.6	0.00018	Q9UNM6	K321	26S proteasome non-ATPase regulatory subunit 13	Rpn9	942.528	2	ALSVGLVKGSIDEVDKR	XL:O-Aldehyde@321	-2.78758	30.2	8.8e-05
	790.424	4	2.88691	O00232	K368	26S proteasome non-ATPase regulatory subunit 12	Rpn5	571.291	2	IMAKYYTR	Oxidation@366;XL:O-Aldehyde-H2O@368	-3.7467	28.9	0.00037	Q9UNM6	K321	26S proteasome non-ATPase regulatory subunit 13	Rpn9	942.529	2	ALSVGLVKGSIDEVDKR	XL:O-Aldehyde@321	-3.31807	29.7	2.1e-05
	791.162	4	-0.785924	Q13200	K66	26S proteasome non-ATPase regulatory subunit 2	Rpn1	690.699	3	LGEKDTSLYRPALEELR	XL:O-Aldehyde-H2O@66	1.2785	21.2	0.006	P35998	K11;K13	26S protease regulatory subunit 7	Rpt1	519.26	2	KTKEDEK	XL:O-Aldehyde-H2O@11;XL:O-Aldehyde-H2O@13	2.54594	17.2	0.012
	634.329	5	1.81169	Q99460	K123|K124	26S proteasome non-ATPase regulatory subunit 1	Rpn2	769.375	3	QCVENADLPEGEKKPIDQR	Carbamidomethyl@112;XL:O-Aldehyde-H2O@123|XL:O-Aldehyde-H2O@124	-1.52101	26.4	0.0014	Q99460	K196	26S proteasome non-ATPase regulatory subunit 1	Rpn2	355.222	2	NKVLR	XL:O-Aldehyde-H2O@196	-1.39092	16.4	0.041
	634.13	5	5.64847	Q99460	K123|K124	26S proteasome non-ATPase regulatory subunit 1	Rpn2	769.377	3	QCVENADLPEGEKKPIDQR	Carbamidomethyl@112;XL:O-Aldehyde-H2O@123|XL:O-Aldehyde-H2O@124	-3.99054	24	0.0038	Q99460	K196	26S proteasome non-ATPase regulatory subunit 1	Rpn2	355.222	2	NKVLR	XL:O-Aldehyde-H2O@196	-1.95395	18.2	0.072
	633.931	5	8.13761	Q99460	K123|K124	26S proteasome non-ATPase regulatory subunit 1	Rpn2	769.376	3	QCVENADLPEGEKKPIDQR	Carbamidomethyl@112;XL:O-Aldehyde-H2O@123|XL:O-Aldehyde-H2O@124	-2.69079	23.5	0.0031	Q99460	K196	26S proteasome non-ATPase regulatory subunit 1	Rpn2	355.222	2	NKVLR	XL:O-Aldehyde-H2O@196	-1.10941	14	0.21
	634.33	5	3.73915	Q99460	K123|K124	26S proteasome non-ATPase regulatory subunit 1	Rpn2	775.38	3	QCVENADLPEGEKKPIDQR	Carbamidomethyl@112;XL:O-Aldehyde@123|XL:O-Aldehyde@124	-3.02905	20.6	0.034	Q99460	K196	26S proteasome non-ATPase regulatory subunit 1	Rpn2	355.223	2	NKVLR	XL:O-Aldehyde-H2O@196	-3.36151	16.7	0.15
	634.129	5	3.04557	Q99460	K123|K124	26S proteasome non-ATPase regulatory subunit 1	Rpn2	775.379	3	QCVENADLPEGEKKPIDQR	Carbamidomethyl@112;XL:O-Aldehyde@123|XL:O-Aldehyde@124	-1.22348	20.8	0.056	Q99460	K196	26S proteasome non-ATPase regulatory subunit 1	Rpn2	355.222	2	NKVLR	XL:O-Aldehyde-H2O@196	-0.546378	16.5	0.12
	634.124	5	-3.7991	Q99460	K123|K124	26S proteasome non-ATPase regulatory subunit 1	Rpn2	769.373	3	QCVENADLPEGEKKPIDQR	Carbamidomethyl@112;XL:O-Aldehyde-H2O@123|XL:O-Aldehyde-H2O@124	1.72838	21.2	0.016	Q99460	K196	26S proteasome non-ATPase regulatory subunit 1	Rpn2	355.22	2	NKVLR	XL:O-Aldehyde-H2O@196	3.39484	15.9	0.063
	634.328	5	0.751581	Q99460	K123|K124	26S proteasome non-ATPase regulatory subunit 1	Rpn2	775.38	3	QCVENADLPEGEKKPIDQR	Carbamidomethyl@112;XL:O-Aldehyde@123|XL:O-Aldehyde@124	-2.77111	20.8	0.032	Q99460	K196	26S proteasome non-ATPase regulatory subunit 1	Rpn2	355.222	2	NKVLR	XL:O-Aldehyde-H2O@196	-1.39092	14.6	0.2
	633.933	5	10.6449	Q99460	K123|K124	26S proteasome non-ATPase regulatory subunit 1	Rpn2	775.379	3	QCVENADLPEGEKKPIDQR	Carbamidomethyl@112;XL:O-Aldehyde@123|XL:O-Aldehyde@124	-1.86833	20.9	0.023	Q99460	K196	26S proteasome non-ATPase regulatory subunit 1	Rpn2	355.222	2	NKVLR	XL:O-Aldehyde-H2O@196	-1.95395	13.5	0.11
	634.131	5	6.03409	Q99460	K123|K124	26S proteasome non-ATPase regulatory subunit 1	Rpn2	775.38	3	QCVENADLPEGEKKPIDQR	Carbamidomethyl@112;XL:O-Aldehyde@123|XL:O-Aldehyde@124	-3.41595	18.8	0.11	Q99460	K196	26S proteasome non-ATPase regulatory subunit 1	Rpn2	355.223	2	NKVLR	XL:O-Aldehyde-H2O@196	-3.08	13.8	0.23
	792.656	4	-1.98122	Q99460	K123	26S proteasome non-ATPase regulatory subunit 1	Rpn2	1153.56	2	QCVENADLPEGEKKPIDQR	Carbamidomethyl@112;XL:O-Aldehyde-H2O@123	-2.07495	31.4	9.3e-06	Q99460	K196	26S proteasome non-ATPase regulatory subunit 1	Rpn2	355.222	2	NKVLR	XL:O-Aldehyde-H2O@196	-0.546378	16.1	0.063
	792.161	4	7.15818	Q99460	K123	26S proteasome non-ATPase regulatory subunit 1	Rpn2	1153.56	2	QCVENADLPEGEKKPIDQR	Carbamidomethyl@112;XL:O-Aldehyde-H2O@123	-0.774628	24.2	0.0048	Q99460	K196	26S proteasome non-ATPase regulatory subunit 1	Rpn2	355.222	2	NKVLR	XL:O-Aldehyde-H2O@196	-1.95395	14.6	0.13
	792.664	4	7.57901	Q99460	K123	26S proteasome non-ATPase regulatory subunit 1	Rpn2	1153.56	2	QCVENADLPEGEKKPIDQR	Carbamidomethyl@112;XL:O-Aldehyde-H2O@123	-0.427875	24.2	0.0016	Q99460	K196	26S proteasome non-ATPase regulatory subunit 1	Rpn2	355.222	2	NKVLR	XL:O-Aldehyde-H2O@196	-0.827892	14.2	0.12
	792.411	4	5.0164	Q99460	K123|K124	26S proteasome non-ATPase regulatory subunit 1	Rpn2	769.375	3	QCVENADLPEGEKKPIDQR	Carbamidomethyl@112;XL:O-Aldehyde-H2O@123|XL:O-Aldehyde-H2O@124	-0.351232	29.9	5.3e-05	Q99460	K196	26S proteasome non-ATPase regulatory subunit 1	Rpn2	355.222	2	NKVLR	XL:O-Aldehyde-H2O@196	-1.39092	16.3	0.085
	792.408	4	2.08573	Q99460	K123|K124	26S proteasome non-ATPase regulatory subunit 1	Rpn2	769.375	3	QCVENADLPEGEKKPIDQR	Carbamidomethyl@112;XL:O-Aldehyde-H2O@123|XL:O-Aldehyde-H2O@124	-1.13109	26.5	0.0004	Q99460	K196	26S proteasome non-ATPase regulatory subunit 1	Rpn2	355.222	2	NKVLR	XL:O-Aldehyde-H2O@196	-2.79849	16.6	0.065
	792.66	4	2.95309	Q99460	K123|K124	26S proteasome non-ATPase regulatory subunit 1	Rpn2	769.376	3	QCVENADLPEGEKKPIDQR	Carbamidomethyl@112;XL:O-Aldehyde-H2O@123|XL:O-Aldehyde-H2O@124	-2.30086	26.3	0.00068	Q99460	K196	26S proteasome non-ATPase regulatory subunit 1	Rpn2	355.222	2	NKVLR	XL:O-Aldehyde-H2O@196	-2.79849	16.6	0.04
	792.162	4	8.23824	Q99460	K123|K124	26S proteasome non-ATPase regulatory subunit 1	Rpn2	1153.56	2	QCVENADLPEGEKKPIDQR	Carbamidomethyl@112;XL:O-Aldehyde-H2O@123|XL:O-Aldehyde-H2O@124	-2.4217	25.8	0.0051	Q99460	K196	26S proteasome non-ATPase regulatory subunit 1	Rpn2	355.222	2	NKVLR	XL:O-Aldehyde-H2O@196	-1.67243	16.8	0.04
	792.911	4	2.74086	Q99460	K123|K124	26S proteasome non-ATPase regulatory subunit 1	Rpn2	769.376	3	QCVENADLPEGEKKPIDQR	Carbamidomethyl@112;XL:O-Aldehyde-H2O@123|XL:O-Aldehyde-H2O@124	-2.43084	25.4	0.00064	Q99460	K196	26S proteasome non-ATPase regulatory subunit 1	Rpn2	355.222	2	NKVLR	XL:O-Aldehyde-H2O@196	-1.67243	16.5	0.057
	792.413	4	8.3327	Q99460	K123|K124	26S proteasome non-ATPase regulatory subunit 1	Rpn2	1153.56	2	QCVENADLPEGEKKPIDQR	Carbamidomethyl@112;XL:O-Aldehyde-H2O@123|XL:O-Aldehyde-H2O@124	-2.07495	25.7	0.0072	Q99460	K196	26S proteasome non-ATPase regulatory subunit 1	Rpn2	355.223	2	NKVLR	XL:O-Aldehyde-H2O@196	-3.36151	16.2	0.065
	792.66	4	2.79889	Q99460	K123|K124	26S proteasome non-ATPase regulatory subunit 1	Rpn2	769.376	3	QCVENADLPEGEKKPIDQR	Carbamidomethyl@112;XL:O-Aldehyde-H2O@123|XL:O-Aldehyde-H2O@124	-2.30086	24.7	0.0021	Q99460	K196	26S proteasome non-ATPase regulatory subunit 1	Rpn2	355.222	2	NKVLR	XL:O-Aldehyde-H2O@196	-2.79849	16.4	0.092
	792.41	4	3.62819	Q99460	K123|K124	26S proteasome non-ATPase regulatory subunit 1	Rpn2	775.38	3	QCVENADLPEGEKKPIDQR	Carbamidomethyl@112;XL:O-Aldehyde@123|XL:O-Aldehyde@124	-3.15802	23.4	0.017	Q99460	K196	26S proteasome non-ATPase regulatory subunit 1	Rpn2	355.222	2	NKVLR	XL:O-Aldehyde-H2O@196	-2.79849	16.3	0.058
	792.16	4	5.76952	Q99460	K123|K124	26S proteasome non-ATPase regulatory subunit 1	Rpn2	1153.56	2	QCVENADLPEGEKKPIDQR	Carbamidomethyl@112;XL:O-Aldehyde-H2O@123|XL:O-Aldehyde-H2O@124	0.35232	28.5	0.0064	Q99460	K196	26S proteasome non-ATPase regulatory subunit 1	Rpn2	355.221	2	NKVLR	XL:O-Aldehyde-H2O@196	0.016651	10.8	0.016
	792.412	4	6.3275	Q99460	K123|K124	26S proteasome non-ATPase regulatory subunit 1	Rpn2	769.378	3	QCVENADLPEGEKKPIDQR	Carbamidomethyl@112;XL:O-Aldehyde-H2O@123|XL:O-Aldehyde-H2O@124	-5.42026	26.3	0.00064	Q99460	K196	26S proteasome non-ATPase regulatory subunit 1	Rpn2	355.222	2	NKVLR	XL:O-Aldehyde-H2O@196	-2.51697	12.1	0.28
	792.408	4	1.93148	Q99460	K123|K124	26S proteasome non-ATPase regulatory subunit 1	Rpn2	769.375	3	QCVENADLPEGEKKPIDQR	Carbamidomethyl@112;XL:O-Aldehyde-H2O@123|XL:O-Aldehyde-H2O@124	-1.39104	24.1	0.0053	Q99460	K196	26S proteasome non-ATPase regulatory subunit 1	Rpn2	355.222	2	NKVLR	XL:O-Aldehyde-H2O@196	-1.67243	13.2	0.095
	792.91	4	2.35549	Q99460	K123|K124	26S proteasome non-ATPase regulatory subunit 1	Rpn2	775.378	3	QCVENADLPEGEKKPIDQR	Carbamidomethyl@112;XL:O-Aldehyde@123|XL:O-Aldehyde@124	-0.836578	23.7	0.0088	Q99460	K196	26S proteasome non-ATPase regulatory subunit 1	Rpn2	355.222	2	NKVLR	XL:O-Aldehyde-H2O@196	-1.10941	11.9	0.11
	635.308	5	0.464783	Q15008	K107	26S proteasome non-ATPase regulatory subunit 6	Rpn7	794.845	2	DAMMAKAEYLCR	Oxidation@104;Oxidation@105;XL:O-Aldehyde@107;Carbamidomethyl@112	-1.32857	29.5	2.2e-06	Q15008	K126;K130	26S proteasome non-ATPase regulatory subunit 6	Rpn7	792.924	2	KTYDKTVALGHR	XL:O-Aldehyde@126;XL:O-Aldehyde@130	-1.19209	25	0.00026
	635.31	5	3.64019	Q15008	K107	26S proteasome non-ATPase regulatory subunit 6	Rpn7	785.841	2	DAMMAKAEYLCR	Oxidation@104;Oxidation@105;XL:O-Aldehyde-H2O@107;Carbamidomethyl@112	-2.59385	36.3	8.1e-08	Q15008	K126;K130	26S proteasome non-ATPase regulatory subunit 6	Rpn7	522.948	3	KTYDKTVALGHR	XL:O-Aldehyde@126;XL:O-Aldehyde-H2O@130	-2.21736	17.9	0.033
	635.513	5	7.50669	Q15008	K107	26S proteasome non-ATPase regulatory subunit 6	Rpn7	794.846	2	DAMMAKAEYLCR	Oxidation@104;Oxidation@105;XL:O-Aldehyde@107;Carbamidomethyl@112	-2.08343	27.1	4.5e-07	Q15008	K126;K130	26S proteasome non-ATPase regulatory subunit 6	Rpn7	522.948	3	KTYDKTVALGHR	XL:O-Aldehyde@126;XL:O-Aldehyde-H2O@130	-1.64369	22.4	0.025
	635.31	5	3.54396	Q15008	K107	26S proteasome non-ATPase regulatory subunit 6	Rpn7	794.845	2	DAMMAKAEYLCR	Oxidation@104;Oxidation@105;XL:O-Aldehyde@107;Carbamidomethyl@112	-1.58019	24.6	3.7e-05	Q15008	K126;K130	26S proteasome non-ATPase regulatory subunit 6	Rpn7	522.948	3	KTYDKTVALGHR	XL:O-Aldehyde@126&XL:O-Aldehyde-H2O@130|XL:O-Aldehyde-H2O@126&XL:O-Aldehyde@130	-1.64369	22.2	0.03
	635.311	5	4.21753	Q15008	K107	26S proteasome non-ATPase regulatory subunit 6	Rpn7	794.846	2	DAMMAKAEYLCR	Oxidation@104;Oxidation@105;XL:O-Aldehyde@107;Carbamidomethyl@112	-2.46086	24.1	1.3e-05	Q15008	K126;K130	26S proteasome non-ATPase regulatory subunit 6	Rpn7	522.949	3	KTYDKTVALGHR	XL:O-Aldehyde@126&XL:O-Aldehyde-H2O@130|XL:O-Aldehyde-H2O@126&XL:O-Aldehyde@130	-2.40858	22.4	0.014
	635.31	5	2.29305	Q15008	K107	26S proteasome non-ATPase regulatory subunit 6	Rpn7	794.845	2	DAMMAKAEYLCR	Oxidation@104;Oxidation@105;XL:O-Aldehyde@107;Carbamidomethyl@112	-1.706	24	6e-05	Q15008	K126;K130	26S proteasome non-ATPase regulatory subunit 6	Rpn7	522.948	3	KTYDKTVALGHR	XL:O-Aldehyde@126&XL:O-Aldehyde-H2O@130|XL:O-Aldehyde-H2O@126&XL:O-Aldehyde@130	-0.878799	22.4	0.04
	635.51	5	1.44647	Q15008	K107	26S proteasome non-ATPase regulatory subunit 6	Rpn7	794.844	2	DAMMAKAEYLCR	Oxidation@104;Oxidation@105;XL:O-Aldehyde@107;Carbamidomethyl@112	-0.573704	26.8	1.4e-06	Q15008	K126;K130	26S proteasome non-ATPase regulatory subunit 6	Rpn7	792.922	2	KTYDKTVALGHR	XL:O-Aldehyde@126;XL:O-Aldehyde@130	0.573528	18.1	0.0059
	635.513	5	7.41049	Q15008	K107	26S proteasome non-ATPase regulatory subunit 6	Rpn7	794.846	2	DAMMAKAEYLCR	Oxidation@104;Oxidation@105;XL:O-Aldehyde@107;Carbamidomethyl@112	-3.08991	23.7	8.2e-05	Q15008	K126;K130	26S proteasome non-ATPase regulatory subunit 6	Rpn7	522.949	3	KTYDKTVALGHR	XL:O-Aldehyde@126&XL:O-Aldehyde-H2O@130|XL:O-Aldehyde-H2O@126&XL:O-Aldehyde@130	-2.59981	20.4	0.017
	635.511	5	3.65893	Q15008	K107	26S proteasome non-ATPase regulatory subunit 6	Rpn7	794.846	2	DAMMAKAEYLCR	Oxidation@104;Oxidation@105;XL:O-Aldehyde@107;Carbamidomethyl@112	-2.20924	22	0.00052	Q15008	K126;K130	26S proteasome non-ATPase regulatory subunit 6	Rpn7	522.948	3	KTYDKTVALGHR	XL:O-Aldehyde@126&XL:O-Aldehyde-H2O@130|XL:O-Aldehyde-H2O@126&XL:O-Aldehyde@130	-2.02614	21.6	0.0046
	635.311	5	5.17977	Q15008	K107	26S proteasome non-ATPase regulatory subunit 6	Rpn7	794.847	2	DAMMAKAEYLCR	Oxidation@104;Oxidation@105;XL:O-Aldehyde@107;Carbamidomethyl@112	-4.09639	20.1	0.00031	Q15008	K126;K130	26S proteasome non-ATPase regulatory subunit 6	Rpn7	522.949	3	KTYDKTVALGHR	XL:O-Aldehyde@126;XL:O-Aldehyde-H2O@130	-3.55592	22.4	0.0089
	635.511	5	3.56274	Q15008	K107	26S proteasome non-ATPase regulatory subunit 6	Rpn7	524.229	3	DAMMAKAEYLCR	Oxidation@104;Oxidation@105;XL:O-Aldehyde-H2O@107;Carbamidomethyl@112	-0.890347	25.7	0.0016	Q15008	K126;K130	26S proteasome non-ATPase regulatory subunit 6	Rpn7	522.948	3	KTYDKTVALGHR	XL:O-Aldehyde@126&XL:O-Aldehyde-H2O@130|XL:O-Aldehyde-H2O@126&XL:O-Aldehyde@130	-0.687576	15.7	0.37
	635.712	5	4.54314	Q15008	K107	26S proteasome non-ATPase regulatory subunit 6	Rpn7	794.846	2	DAMMAKAEYLCR	Oxidation@104;Oxidation@105;XL:O-Aldehyde@107;Carbamidomethyl@112	-3.08991	21.3	0.00027	Q15008	K126;K130	26S proteasome non-ATPase regulatory subunit 6	Rpn7	792.925	2	KTYDKTVALGHR	XL:O-Aldehyde@126;XL:O-Aldehyde@130	-3.33605	17.7	0.0043
	635.511	5	4.2361	Q15008	K107	26S proteasome non-ATPase regulatory subunit 6	Rpn7	794.844	2	DAMMAKAEYLCR	Oxidation@104;Oxidation@105;XL:O-Aldehyde@107;Carbamidomethyl@112	0.0553498	17.1	0.00038	Q15008	K126;K130	26S proteasome non-ATPase regulatory subunit 6	Rpn7	522.947	3	KTYDKTVALGHR	XL:O-Aldehyde@126;XL:O-Aldehyde-H2O@130	-0.113904	18.1	0.052
	794.134	4	0.469485	Q15008	K107	26S proteasome non-ATPase regulatory subunit 6	Rpn7	785.84	2	DAMMAKAEYLCR	Oxidation@104;Oxidation@105;XL:O-Aldehyde-H2O@107;Carbamidomethyl@112	-1.19408	40.6	7.4e-08	Q15008	K126;K130	26S proteasome non-ATPase regulatory subunit 6	Rpn7	774.913	2	KTYDKTVALGHR	XL:O-Aldehyde-H2O@126;XL:O-Aldehyde-H2O@130	-1.56138	51.7	4.3e-09
	794.135	4	1.77772	Q15008	K107	26S proteasome non-ATPase regulatory subunit 6	Rpn7	785.84	2	DAMMAKAEYLCR	Oxidation@104;Oxidation@105;XL:O-Aldehyde-H2O@107;Carbamidomethyl@112	-1.83034	43.9	1.7e-07	Q15008	K126;K130	26S proteasome non-ATPase regulatory subunit 6	Rpn7	774.914	2	KTYDKTVALGHR	XL:O-Aldehyde-H2O@126;XL:O-Aldehyde-H2O@130	-1.94852	45.9	1.6e-07
	794.139	4	6.08721	Q15008	K107	26S proteasome non-ATPase regulatory subunit 6	Rpn7	785.841	2	DAMMAKAEYLCR	Oxidation@104;Oxidation@105;XL:O-Aldehyde-H2O@107;Carbamidomethyl@112	-2.97561	39.4	2.1e-07	Q15008	K126;K130	26S proteasome non-ATPase regulatory subunit 6	Rpn7	774.915	2	KTYDKTVALGHR	XL:O-Aldehyde-H2O@126;XL:O-Aldehyde-H2O@130	-3.75516	47.6	8.4e-08
	793.885	4	1.60442	Q15008	K107	26S proteasome non-ATPase regulatory subunit 6	Rpn7	785.839	2	DAMMAKAEYLCR	Oxidation@104;Oxidation@105;XL:O-Aldehyde-H2O@107;Carbamidomethyl@112	-0.176057	42.3	1.2e-07	Q15008	K126;K130	26S proteasome non-ATPase regulatory subunit 6	Rpn7	774.913	2	KTYDKTVALGHR	XL:O-Aldehyde-H2O@126;XL:O-Aldehyde-H2O@130	-0.529003	42.4	7.6e-08
	794.385	4	-0.510871	Q15008	K107	26S proteasome non-ATPase regulatory subunit 6	Rpn7	785.839	2	DAMMAKAEYLCR	Oxidation@104;Oxidation@105;XL:O-Aldehyde-H2O@107;Carbamidomethyl@112	-0.176057	37.7	1e-06	Q15008	K126;K130	26S proteasome non-ATPase regulatory subunit 6	Rpn7	774.913	2	KTYDKTVALGHR	XL:O-Aldehyde-H2O@126;XL:O-Aldehyde-H2O@130	-1.17424	45.3	1.4e-07
	793.887	4	4.91454	Q15008	K107	26S proteasome non-ATPase regulatory subunit 6	Rpn7	785.841	2	DAMMAKAEYLCR	Oxidation@104;Oxidation@105;XL:O-Aldehyde-H2O@107;Carbamidomethyl@112	-3.61186	41.5	5.2e-07	Q15008	K126;K130	26S proteasome non-ATPase regulatory subunit 6	Rpn7	774.915	2	KTYDKTVALGHR	XL:O-Aldehyde-H2O@126;XL:O-Aldehyde-H2O@130	-4.1423	40.7	7.9e-07
	794.136	4	2.1625	Q15008	K107	26S proteasome non-ATPase regulatory subunit 6	Rpn7	785.84	2	DAMMAKAEYLCR	Oxidation@104;Oxidation@105;XL:O-Aldehyde-H2O@107;Carbamidomethyl@112	-1.32133	41.3	4.6e-07	Q15008	K126;K130	26S proteasome non-ATPase regulatory subunit 6	Rpn7	774.913	2	KTYDKTVALGHR	XL:O-Aldehyde-H2O@126;XL:O-Aldehyde-H2O@130	-1.17424	40.9	3.2e-07
	794.135	4	1.23904	Q15008	K107	26S proteasome non-ATPase regulatory subunit 6	Rpn7	785.841	2	DAMMAKAEYLCR	Oxidation@104;Oxidation@105;XL:O-Aldehyde-H2O@107;Carbamidomethyl@112	-2.7211	43.3	8.1e-09	Q15008	K126;K130	26S proteasome non-ATPase regulatory subunit 6	Rpn7	774.918	2	KTYDKTVALGHR	XL:O-Aldehyde-H2O@126;XL:O-Aldehyde-H2O@130	-7.88461	38.6	9.1e-07
	794.385	4	-0.280078	Q15008	K107	26S proteasome non-ATPase regulatory subunit 6	Rpn7	785.839	2	DAMMAKAEYLCR	Oxidation@104;Oxidation@105;XL:O-Aldehyde-H2O@107;Carbamidomethyl@112	-0.939572	39.4	9e-08	Q15008	K126;K130	26S proteasome non-ATPase regulatory subunit 6	Rpn7	774.913	2	KTYDKTVALGHR	XL:O-Aldehyde-H2O@126;XL:O-Aldehyde-H2O@130	-1.30328	42	3.1e-07
	793.888	4	5.37641	Q15008	K107	26S proteasome non-ATPase regulatory subunit 6	Rpn7	785.84	2	DAMMAKAEYLCR	Oxidation@104;Oxidation@105;XL:O-Aldehyde-H2O@107;Carbamidomethyl@112	-2.21209	38.6	1.6e-07	Q15008	K126;K130	26S proteasome non-ATPase regulatory subunit 6	Rpn7	774.914	2	KTYDKTVALGHR	XL:O-Aldehyde-H2O@126;XL:O-Aldehyde-H2O@130	-2.72279	41.9	2.1e-07
	793.888	4	5.60735	Q15008	K107	26S proteasome non-ATPase regulatory subunit 6	Rpn7	785.842	2	DAMMAKAEYLCR	Oxidation@104;Oxidation@105;XL:O-Aldehyde-H2O@107;Carbamidomethyl@112	-3.86637	42.5	5.4e-08	Q15008	K126;K130	26S proteasome non-ATPase regulatory subunit 6	Rpn7	774.915	2	KTYDKTVALGHR	XL:O-Aldehyde-H2O@126;XL:O-Aldehyde-H2O@130	-3.62612	37.8	1.4e-06
	793.885	4	2.0663	Q15008	K107	26S proteasome non-ATPase regulatory subunit 6	Rpn7	785.84	2	DAMMAKAEYLCR	Oxidation@104;Oxidation@105;XL:O-Aldehyde-H2O@107;Carbamidomethyl@112	-1.83034	38.7	5.2e-07	Q15008	K126;K130	26S proteasome non-ATPase regulatory subunit 6	Rpn7	774.914	2	KTYDKTVALGHR	XL:O-Aldehyde-H2O@126;XL:O-Aldehyde-H2O@130	-2.72279	40.8	1e-06
	794.386	4	1.18161	Q15008	K107	26S proteasome non-ATPase regulatory subunit 6	Rpn7	785.841	2	DAMMAKAEYLCR	Oxidation@104;Oxidation@105;XL:O-Aldehyde-H2O@107;Carbamidomethyl@112	-2.4666	40.9	8.8e-08	Q15008	K126;K130	26S proteasome non-ATPase regulatory subunit 6	Rpn7	774.914	2	KTYDKTVALGHR	XL:O-Aldehyde-H2O@126;XL:O-Aldehyde-H2O@130	-2.98089	38.3	1.1e-05
	793.883	4	-0.012149	Q15008	K107	26S proteasome non-ATPase regulatory subunit 6	Rpn7	785.839	2	DAMMAKAEYLCR	Oxidation@104;Oxidation@105;XL:O-Aldehyde-H2O@107;Carbamidomethyl@112	-1.06682	39	3.7e-07	Q15008	K126;K130	26S proteasome non-ATPase regulatory subunit 6	Rpn7	774.913	2	KTYDKTVALGHR	XL:O-Aldehyde-H2O@126;XL:O-Aldehyde-H2O@130	-0.916143	39.1	4.4e-07
	794.137	4	3.31682	Q15008	K107	26S proteasome non-ATPase regulatory subunit 6	Rpn7	785.841	2	DAMMAKAEYLCR	Oxidation@104;Oxidation@105;XL:O-Aldehyde-H2O@107;Carbamidomethyl@112	-3.23011	37.8	1.1e-07	Q15008	K126;K130	26S proteasome non-ATPase regulatory subunit 6	Rpn7	774.915	2	KTYDKTVALGHR	XL:O-Aldehyde-H2O@126;XL:O-Aldehyde-H2O@130	-4.27135	39.1	1.5e-06
	636.107	5	-1.75294	Q99460	K357	26S proteasome non-ATPase regulatory subunit 1	Rpn2	442.234	2	NTKDAVR	XL:O-Aldehyde-H2O@357	2.35529	24.6	0.0096	P62191	K91	26S protease regulatory subunit 4	Rpt2	714.331	3	NQEQMKPLEEKQEEER	Oxidation@85;XL:O-Aldehyde-H2O@91	2.00272	34.1	2.1e-05
	635.908	5	2.1681	Q99460	K357	26S proteasome non-ATPase regulatory subunit 1	Rpn2	442.235	2	NTKDAVR	XL:O-Aldehyde-H2O@357	-0.3582	25.5	0.0065	P62191	K91	26S protease regulatory subunit 4	Rpt2	714.334	3	NQEQMKPLEEKQEEER	Oxidation@85;XL:O-Aldehyde-H2O@91	-2.61698	31.6	2.6e-05
	795.16	4	-3.18854	P51665	K180	26S proteasome non-ATPase regulatory subunit 7	Rpn8	757.395	2	DIKDTTVGTLSQR	XL:O-Aldehyde-H2O@180	1.41249	20.1	0.003	P51665	K180	26S proteasome non-ATPase regulatory subunit 7	Rpn8	766.401	2	DIKDTTVGTLSQR	XL:O-Aldehyde@180	1.37286	13.7	0.05
	637.121	5	5.31478	O00232	K330	26S proteasome non-ATPase regulatory subunit 12	Rpn5	768.707	3	KGSLESPATDVFGSTEEGEKR	XL:O-Aldehyde-H2O@330	-3.87472	35.4	5.2e-06	O00232	K355	26S proteasome non-ATPase regulatory subunit 12	Rpn5	363.202	2	DLKNR	XL:O-Aldehyde-H2O@355	-3.38522	14.3	0.15
	636.919	5	3.56895	O00232	K330	26S proteasome non-ATPase regulatory subunit 12	Rpn5	768.707	3	KGSLESPATDVFGSTEEGEKR	XL:O-Aldehyde-H2O@330	-3.87472	32.8	5.4e-06	O00232	K355	26S proteasome non-ATPase regulatory subunit 12	Rpn5	363.202	2	DLKNR	XL:O-Aldehyde-H2O@355	-2.83457	15.9	0.19
	637.122	5	7.13784	O00232	K330	26S proteasome non-ATPase regulatory subunit 12	Rpn5	768.707	3	KGSLESPATDVFGSTEEGEKR	XL:O-Aldehyde-H2O@330	-2.9641	28.1	8.3e-05	O00232	K355	26S proteasome non-ATPase regulatory subunit 12	Rpn5	363.202	2	DLKNR	XL:O-Aldehyde-H2O@355	-3.10989	14	0.19
	637.118	5	0.709152	O00232	K330	26S proteasome non-ATPase regulatory subunit 12	Rpn5	768.705	3	KGSLESPATDVFGSTEEGEKR	XL:O-Aldehyde-H2O@330	-0.23224	27.5	0.0012	O00232	K355	26S proteasome non-ATPase regulatory subunit 12	Rpn5	363.201	2	DLKNR	XL:O-Aldehyde-H2O@355	-0.0812757	14.5	0.051
	636.918	5	2.3212	O00232	K330	26S proteasome non-ATPase regulatory subunit 12	Rpn5	768.708	3	KGSLESPATDVFGSTEEGEKR	XL:O-Aldehyde-H2O@330	-4.52516	30.4	2.4e-05	O00232	K355	26S proteasome non-ATPase regulatory subunit 12	Rpn5	363.202	2	DLKNR	XL:O-Aldehyde-H2O@355	-3.10989	10.5	0.11
	636.919	5	3.95287	O00232	K330	26S proteasome non-ATPase regulatory subunit 12	Rpn5	774.708	3	KGSLESPATDVFGSTEEGEKR	XL:O-Aldehyde@330	-0.331685	25	0.00031	O00232	K355	26S proteasome non-ATPase regulatory subunit 12	Rpn5	363.201	2	DLKNR	XL:O-Aldehyde-H2O@355	0.194054	14.8	0.15
	636.923	5	10.3836	O00232	K330	26S proteasome non-ATPase regulatory subunit 12	Rpn5	768.707	3	KGSLESPATDVFGSTEEGEKR	XL:O-Aldehyde-H2O@330	-2.9641	25.9	0.00037	O00232	K355	26S proteasome non-ATPase regulatory subunit 12	Rpn5	363.202	2	DLKNR	XL:O-Aldehyde-H2O@355	-2.55924	12.5	0.13
	795.903	4	11.8467	O00232	K330	26S proteasome non-ATPase regulatory subunit 12	Rpn5	1161.56	2	KGSLESPATDVFGSTEEGEKR	XL:O-Aldehyde@330	-2.73225	37.6	2.9e-08	O00232	K355	26S proteasome non-ATPase regulatory subunit 12	Rpn5	363.202	2	DLKNR	XL:O-Aldehyde-H2O@355	-3.10989	14.5	0.12
	795.896	4	2.86287	O00232	K330	26S proteasome non-ATPase regulatory subunit 12	Rpn5	768.707	3	KGSLESPATDVFGSTEEGEKR	XL:O-Aldehyde-H2O@330	-3.35436	38.8	9.1e-08	O00232	K355	26S proteasome non-ATPase regulatory subunit 12	Rpn5	363.202	2	DLKNR	XL:O-Aldehyde-H2O@355	-3.93588	13.2	0.34
	796.148	4	4.41702	O00232	K330	26S proteasome non-ATPase regulatory subunit 12	Rpn5	1161.56	2	KGSLESPATDVFGSTEEGEKR	XL:O-Aldehyde@330	-3.07661	37.7	5.2e-08	O00232	K355	26S proteasome non-ATPase regulatory subunit 12	Rpn5	363.202	2	DLKNR	XL:O-Aldehyde-H2O@355	-3.10989	14	0.32
	796.147	4	2.80505	O00232	K330	26S proteasome non-ATPase regulatory subunit 12	Rpn5	768.707	3	KGSLESPATDVFGSTEEGEKR	XL:O-Aldehyde-H2O@330	-3.87472	38.1	7.2e-08	O00232	K355	26S proteasome non-ATPase regulatory subunit 12	Rpn5	363.202	2	DLKNR	XL:O-Aldehyde-H2O@355	-2.55924	12	0.11
	796.146	4	1.19308	O00232	K330	26S proteasome non-ATPase regulatory subunit 12	Rpn5	1161.56	2	KGSLESPATDVFGSTEEGEKR	XL:O-Aldehyde@330	-1.44088	35.1	1.3e-06	O00232	K355	26S proteasome non-ATPase regulatory subunit 12	Rpn5	363.201	2	DLKNR	XL:O-Aldehyde-H2O@355	-1.73325	12.4	0.12
	796.151	4	8.17829	O00232	K330	26S proteasome non-ATPase regulatory subunit 12	Rpn5	1161.56	2	KGSLESPATDVFGSTEEGEKR	XL:O-Aldehyde@330	-2.47397	33.7	6e-07	O00232	K355	26S proteasome non-ATPase regulatory subunit 12	Rpn5	363.202	2	DLKNR	XL:O-Aldehyde-H2O@355	-3.38522	9.6	0.18
	797.385	4	1.89958	P62191	K86;K91	26S protease regulatory subunit 4	Rpt2	741.008	3	NQEQMKPLEEKQEEER	Oxidation@85;XL:O-Aldehyde-H2O@86;XL:O-Aldehyde-H2O@91	-0.896718	28	0.0022	P62191	K98	26S protease regulatory subunit 4	Rpt2	456.743	2	SKVDDLR	XL:O-Aldehyde-H2O@98	-0.876966	20.5	0.0043
	797.399	4	-2.02923	O43242	K80;K84	26S proteasome non-ATPase regulatory subunit 3	Rpn3	806.936	2	EHVKQLEKAVSGK	XL:O-Aldehyde-H2O@80;XL:O-Aldehyde-H2O@84	2.9802	44.7	5e-07	O43242	K503	26S proteasome non-ATPase regulatory subunit 3	Rpn3	760.845	2	SYNKDLESAEER	XL:O-Aldehyde-H2O@503	2.37862	46.3	4.7e-07
	797.649	4	-2.69832	O43242	K80;K84	26S proteasome non-ATPase regulatory subunit 3	Rpn3	806.936	2	EHVKQLEKAVSGK	XL:O-Aldehyde-H2O@80;XL:O-Aldehyde-H2O@84	2.60842	37.9	8.8e-06	O43242	K503	26S proteasome non-ATPase regulatory subunit 3	Rpn3	760.845	2	SYNKDLESAEER	XL:O-Aldehyde-H2O@503	2.37862	42.2	4e-07
	797.634	4	-3.33864	P62191	K91	26S protease regulatory subunit 4	Rpt2	708.999	3	NQEQMKPLEEKQEEER	XL:O-Aldehyde-H2O@91	2.10493	31.7	3.2e-05	P62191	K98	26S protease regulatory subunit 4	Rpt2	456.742	2	SKVDDLR	XL:O-Aldehyde-H2O@98	2.62611	24.9	0.006
	797.886	4	-0.713633	P62191	K91	26S protease regulatory subunit 4	Rpt2	708.998	3	NQEQMKPLEEKQEEER	XL:O-Aldehyde-H2O@91	2.9512	32.8	1.5e-05	P62191	K98	26S protease regulatory subunit 4	Rpt2	456.742	2	SKVDDLR	XL:O-Aldehyde-H2O@98	2.62611	23.8	0.0035
	799.164	4	8.2138	P17980	K294	26S protease regulatory subunit 6A	Rpt5	970.032	2	APSIIFIDELDAIGTKR	XL:O-Aldehyde-H2O@294	-1.5558	56.2	9.5e-08	P17980	K300	26S protease regulatory subunit 6A	Rpt5	552.753	2	FDSEKAGDR	XL:O-Aldehyde-H2O@300	-3.16094	38.5	9.2e-06
	799.163	4	7.29615	P17980	K294	26S protease regulatory subunit 6A	Rpt5	970.033	2	APSIIFIDELDAIGTKR	XL:O-Aldehyde-H2O@294	-2.27742	56.8	8.6e-08	P17980	K300	26S protease regulatory subunit 6A	Rpt5	552.753	2	FDSEKAGDR	XL:O-Aldehyde-H2O@300	-3.34185	37.9	2.7e-05
	799.41	4	2.95616	P17980	K294	26S protease regulatory subunit 6A	Rpt5	970.033	2	APSIIFIDELDAIGTKR	XL:O-Aldehyde-H2O@294	-2.68978	55.4	1.2e-07	P17980	K300	26S protease regulatory subunit 6A	Rpt5	552.753	2	FDSEKAGDR	XL:O-Aldehyde-H2O@300	-3.34185	39.2	4.1e-07
	799.66	4	1.82866	P17980	K294	26S protease regulatory subunit 6A	Rpt5	970.033	2	APSIIFIDELDAIGTKR	XL:O-Aldehyde-H2O@294	-2.99905	55.2	9.9e-07	P17980	K300	26S protease regulatory subunit 6A	Rpt5	552.753	2	FDSEKAGDR	XL:O-Aldehyde-H2O@300	-2.79911	39	1.9e-06
[truncated: 2,128 more rows]
