# Supplementary material for: Trioxane-based MS-cleavable cross-linking mass spectrometry for profiling multimeric interactions of cellular networks
Source: Nat Commun. 2025 Jul 1;16:5585. doi: 10.1038/s41467-025-60642-3 (PMC12215968; doi:10.1038/s41467-025-60642-3)
Supplement: Supplementary file 5 — Supplementary Data 3 [file 41467_2025_60642_MOESM5_ESM.xlsx]

## Sheet: Supplementary Data 3
	Supplementary Data 3. TSTO cross-links identified from in vivo cross-linked HEK 293 cells.
	XL m/z	XL z	XL PPM	Acc A	XL A	Protein A	Gene A	m/z A	z A	Seq A	Mods A	PPM A	Sc A	EV A	Acc B	XL B	Protein B	Gene B	m/z B	z B	Seq B	Mods B	PPM B	Sc B	EV B	Acc C	XL C	Protein C	Gene C	m/z C	z C	Seq C	Mods C	PPM C	Sc C	EV C
	674.103	4	-4.26914	O14874	K184	[3-methyl-2-oxobutanoate dehydrogenase [lipoamide]] kinase, mitochondrial	BCKDK	609.827	2	HIEDEKLVR	XL:O-Aldehyde-H2O@184	0.155389	16.8	0.003	O14874	K192	[3-methyl-2-oxobutanoate dehydrogenase [lipoamide]] kinase, mitochondrial	BCKDK	662.351	2	YFLDKTLTSR	XL:O-Aldehyde-H2O@192	0.00405389	30.9	1.9e-05
	915.734	4	-9.18835	P61604	K28	10 kDa heat shock protein, mitochondrial	HSPE1	856.451	2	SAAETVTKGGIMLPEK	XL:O-Aldehyde-H2O@28	-0.831613	16.5	0.076	P61604	K40	10 kDa heat shock protein, mitochondrial	HSPE1	898.5	2	SQGKVLQATVVAVGSGSK	XL:O-Aldehyde-H2O@40	-0.380782	22.3	0.00049
	859.951	4	-3.72083	P61604	K28	10 kDa heat shock protein, mitochondrial	HSPE1	864.447	2	SAAETVTKGGIMLPEK	XL:O-Aldehyde-H2O@28;Oxidation@32	1.20896	15.8	0.008	P61604	K70	10 kDa heat shock protein, mitochondrial	HSPE1	778.421	2	VGDKVLLPEYGGTK	XL:O-Aldehyde-H2O@70	0.714615	17.6	0.035
	855.702	4	-2.38881	P61604	K28	10 kDa heat shock protein, mitochondrial	HSPE1	856.451	2	SAAETVTKGGIMLPEK	XL:O-Aldehyde-H2O@28	-0.948374	23.5	0.0057	P61604	K70	10 kDa heat shock protein, mitochondrial	HSPE1	778.422	2	VGDKVLLPEYGGTK	XL:O-Aldehyde-H2O@70	-0.570036	27.4	0.00018
	859.45	4	-2.12448	P61604	K28	10 kDa heat shock protein, mitochondrial	HSPE1	864.45	2	SAAETVTKGGIMLPEK	XL:O-Aldehyde-H2O@28;Oxidation@32	-2.72418	20.2	0.021	P61604	K70	10 kDa heat shock protein, mitochondrial	HSPE1	778.422	2	VGDKVLLPEYGGTK	XL:O-Aldehyde-H2O@70	-0.441571	20.7	0.007
	855.703	4	-0.960581	P61604	K28	10 kDa heat shock protein, mitochondrial	HSPE1	865.454	2	SAAETVTKGGIMLPEK	XL:O-Aldehyde@28	1.69866	13.1	0.14	P61604	K70	10 kDa heat shock protein, mitochondrial	HSPE1	778.422	2	VGDKVLLPEYGGTK	XL:O-Aldehyde-H2O@70	0.457684	22.1	0.0035
	855.452	4	-1.97939	P61604	K28	10 kDa heat shock protein, mitochondrial	HSPE1	856.45	2	SAAETVTKGGIMLPEK	XL:O-Aldehyde-H2O@28	0.452757	23.9	0.00079	P61604	K70	10 kDa heat shock protein, mitochondrial	HSPE1	778.422	2	VGDKVLLPEYGGTK	XL:O-Aldehyde-H2O@70	0.200754	27.3	0.00047
	855.453	4	-0.907902	P61604	K28	10 kDa heat shock protein, mitochondrial	HSPE1	865.455	2	SAAETVTKGGIMLPEK	XL:O-Aldehyde@28	1.12093	13.8	0.13	P61604	K70	10 kDa heat shock protein, mitochondrial	HSPE1	778.422	2	VGDKVLLPEYGGTK	XL:O-Aldehyde-H2O@70	0.0722889	26.4	0.00028
	855.453	4	0.235017	P61604	K28	10 kDa heat shock protein, mitochondrial	HSPE1	865.455	2	SAAETVTKGGIMLPEK	XL:O-Aldehyde@28	1.23647	22.2	0.0024	P61604	K70	10 kDa heat shock protein, mitochondrial	HSPE1	778.422	2	VGDKVLLPEYGGTK	XL:O-Aldehyde-H2O@70	-0.570036	33.7	4.5e-05
	859.453	4	0.577311	P61604	K28	10 kDa heat shock protein, mitochondrial	HSPE1	864.447	2	SAAETVTKGGIMLPEK	XL:O-Aldehyde-H2O@28;Oxidation@32	0.514871	26.8	0.00013	P61604	K70	10 kDa heat shock protein, mitochondrial	HSPE1	778.422	2	VGDKVLLPEYGGTK	XL:O-Aldehyde-H2O@70	0.457684	27.1	0.00024
	855.454	4	1.09221	P61604	K28	10 kDa heat shock protein, mitochondrial	HSPE1	856.452	2	SAAETVTKGGIMLPEK	XL:O-Aldehyde-H2O@28	-1.29866	20.2	0.029	P61604	K70	10 kDa heat shock protein, mitochondrial	HSPE1	778.422	2	VGDKVLLPEYGGTK	XL:O-Aldehyde-H2O@70	-0.441571	28	8.5e-05
	855.455	4	1.44937	P61604	K28	10 kDa heat shock protein, mitochondrial	HSPE1	856.451	2	SAAETVTKGGIMLPEK	XL:O-Aldehyde-H2O@28	-1.1819	23.6	0.00049	P61604	K70	10 kDa heat shock protein, mitochondrial	HSPE1	778.424	2	VGDKVLLPEYGGTK	XL:O-Aldehyde-H2O@70	-2.75393	28.9	0.00016
	855.455	4	1.44937	P61604	K28	10 kDa heat shock protein, mitochondrial	HSPE1	865.455	2	SAAETVTKGGIMLPEK	XL:O-Aldehyde@28	0.427649	22.7	0.011	P61604	K70	10 kDa heat shock protein, mitochondrial	HSPE1	778.423	2	VGDKVLLPEYGGTK	XL:O-Aldehyde-H2O@70	-1.21236	29	0.00032
	758.901	4	-3.86532	P61604	K36	10 kDa heat shock protein, mitochondrial	HSPE1	662.851	2	GGIMLPEKSQGK	XL:O-Aldehyde-H2O@36	-0.73533	25.4	0.0015	P61604	K70	10 kDa heat shock protein, mitochondrial	HSPE1	778.425	2	VGDKVLLPEYGGTK	XL:O-Aldehyde-H2O@70	-3.91011	14.7	0.097
	758.654	4	1.67114	P61604	K36	10 kDa heat shock protein, mitochondrial	HSPE1	662.851	2	GGIMLPEKSQGK	XL:O-Aldehyde-H2O@36	-0.73533	23.2	0.017	P61604	K70	10 kDa heat shock protein, mitochondrial	HSPE1	787.427	2	VGDKVLLPEYGGTK	XL:O-Aldehyde@70	0.303036	14.7	0.016
	826.19	4	-3.56872	P61604	K36	10 kDa heat shock protein, mitochondrial	HSPE1	662.849	2	GGIMLPEKSQGK	XL:O-Aldehyde-H2O@36	1.37676	30.5	0.00031	P61604	K80	10 kDa heat shock protein, mitochondrial	HSPE1	922.505	2	VLLPEYGGTKVVLDDK	XL:O-Aldehyde@80	1.53629	25.1	0.001
	826.443	4	-1.03446	P61604	K36	10 kDa heat shock protein, mitochondrial	HSPE1	662.85	2	GGIMLPEKSQGK	XL:O-Aldehyde-H2O@36	0.169851	23.3	0.035	P61604	K80	10 kDa heat shock protein, mitochondrial	HSPE1	922.506	2	VLLPEYGGTKVVLDDK	XL:O-Aldehyde@80	0.343886	26	0.00032
	826.191	4	-2.16338	P61604	K36	10 kDa heat shock protein, mitochondrial	HSPE1	662.85	2	GGIMLPEKSQGK	XL:O-Aldehyde-H2O@36	-0.28274	26	0.0034	P61604	K80	10 kDa heat shock protein, mitochondrial	HSPE1	922.506	2	VLLPEYGGTKVVLDDK	XL:O-Aldehyde@80	0.343886	32.6	2.4e-05
	826.443	4	-0.664742	P61604	K36	10 kDa heat shock protein, mitochondrial	HSPE1	662.851	2	GGIMLPEKSQGK	XL:O-Aldehyde-H2O@36	-0.584467	37.5	0.00013	P61604	K80	10 kDa heat shock protein, mitochondrial	HSPE1	913.502	2	VLLPEYGGTKVVLDDK	XL:O-Aldehyde-H2O@80	-0.947026	35.6	1.2e-06
	826.192	4	-0.53614	P61604	K36	10 kDa heat shock protein, mitochondrial	HSPE1	662.85	2	GGIMLPEKSQGK	XL:O-Aldehyde-H2O@36	-0.131876	28.6	0.0022	P61604	K80	10 kDa heat shock protein, mitochondrial	HSPE1	913.502	2	VLLPEYGGTKVVLDDK	XL:O-Aldehyde-H2O@80	-1.16596	36.8	8.9e-07
	826.193	4	0.0555836	P61604	K36	10 kDa heat shock protein, mitochondrial	HSPE1	662.851	2	GGIMLPEKSQGK	XL:O-Aldehyde-H2O@36	-0.584467	31.3	0.0003	P61604	K80	10 kDa heat shock protein, mitochondrial	HSPE1	922.507	2	VLLPEYGGTKVVLDDK	XL:O-Aldehyde@80	-0.523317	28.2	0.00011
	826.193	4	0.129549	P61604	K36	10 kDa heat shock protein, mitochondrial	HSPE1	662.85	2	GGIMLPEKSQGK	XL:O-Aldehyde-H2O@36	0.320715	37.8	0.00013	P61604	K80	10 kDa heat shock protein, mitochondrial	HSPE1	922.506	2	VLLPEYGGTKVVLDDK	XL:O-Aldehyde@80	0.560687	34.9	3e-06
	944.263	4	-5.55105	P61604	K40	10 kDa heat shock protein, mitochondrial	HSPE1	898.498	2	SQGKVLQATVVAVGSGSK	XL:O-Aldehyde-H2O@40	1.73386	35.7	7.6e-06	P61604	K80	10 kDa heat shock protein, mitochondrial	HSPE1	922.505	2	VLLPEYGGTKVVLDDK	XL:O-Aldehyde@80	0.885888	17.8	0.0073
	944.267	4	-1.34513	P61604	K40	10 kDa heat shock protein, mitochondrial	HSPE1	898.499	2	SQGKVLQATVVAVGSGSK	XL:O-Aldehyde-H2O@40	0.843483	30.2	1.3e-05	P61604	K80	10 kDa heat shock protein, mitochondrial	HSPE1	922.506	2	VLLPEYGGTKVVLDDK	XL:O-Aldehyde@80	0.343886	17.9	0.027
	944.267	4	-1.34513	P61604	K40	10 kDa heat shock protein, mitochondrial	HSPE1	898.499	2	SQGKVLQATVVAVGSGSK	XL:O-Aldehyde-H2O@40	0.620889	40	2.9e-08	P61604	K80	10 kDa heat shock protein, mitochondrial	HSPE1	913.502	2	VLLPEYGGTKVVLDDK	XL:O-Aldehyde-H2O@80	-0.947026	20.6	0.0023
	944.267	4	-0.89218	P61604	K40	10 kDa heat shock protein, mitochondrial	HSPE1	898.5	2	SQGKVLQATVVAVGSGSK	XL:O-Aldehyde-H2O@40	-0.603375	31.3	7.3e-07	P61604	K80	10 kDa heat shock protein, mitochondrial	HSPE1	922.505	2	VLLPEYGGTKVVLDDK	XL:O-Aldehyde@80	1.10269	16.4	0.021
	944.267	4	-0.827473	P61604	K40	10 kDa heat shock protein, mitochondrial	HSPE1	898.5	2	SQGKVLQATVVAVGSGSK	XL:O-Aldehyde-H2O@40	-0.380782	34.8	2.5e-05	P61604	K80	10 kDa heat shock protein, mitochondrial	HSPE1	922.506	2	VLLPEYGGTKVVLDDK	XL:O-Aldehyde@80	-0.0897157	22.7	0.0025
	944.016	4	-1.36222	P61604	K40	10 kDa heat shock protein, mitochondrial	HSPE1	898.501	2	SQGKVLQATVVAVGSGSK	XL:O-Aldehyde-H2O@40	-1.71634	38.9	6.1e-07	P61604	K80	10 kDa heat shock protein, mitochondrial	HSPE1	913.502	2	VLLPEYGGTKVVLDDK	XL:O-Aldehyde-H2O@80	-1.0565	40.9	8.4e-07
	944.268	4	-0.309821	P61604	K40	10 kDa heat shock protein, mitochondrial	HSPE1	907.504	2	SQGKVLQATVVAVGSGSK	XL:O-Aldehyde@40	0.264698	30.1	3.3e-06	P61604	K80	10 kDa heat shock protein, mitochondrial	HSPE1	922.506	2	VLLPEYGGTKVVLDDK	XL:O-Aldehyde@80	0.343886	21.9	0.0016
	944.017	4	-0.714982	P61604	K40	10 kDa heat shock protein, mitochondrial	HSPE1	898.5	2	SQGKVLQATVVAVGSGSK	XL:O-Aldehyde-H2O@40	-0.269485	42.2	3e-07	P61604	K80	10 kDa heat shock protein, mitochondrial	HSPE1	922.506	2	VLLPEYGGTKVVLDDK	XL:O-Aldehyde@80	-0.306516	22.2	0.0076
	944.017	4	0.0617031	P61604	K40	10 kDa heat shock protein, mitochondrial	HSPE1	898.499	2	SQGKVLQATVVAVGSGSK	XL:O-Aldehyde-H2O@40	0.620889	39.5	7.1e-07	P61604	K80	10 kDa heat shock protein, mitochondrial	HSPE1	922.506	2	VLLPEYGGTKVVLDDK	XL:O-Aldehyde@80	0.560687	25.1	0.00031
	944.018	4	0.773665	P61604	K40	10 kDa heat shock protein, mitochondrial	HSPE1	898.5	2	SQGKVLQATVVAVGSGSK	XL:O-Aldehyde-H2O@40	-0.603375	39.7	1.6e-07	P61604	K80	10 kDa heat shock protein, mitochondrial	HSPE1	913.501	2	VLLPEYGGTKVVLDDK	XL:O-Aldehyde-H2O@80	0.0381933	35.9	8.7e-06
	944.019	4	1.4209	P61604	K40	10 kDa heat shock protein, mitochondrial	HSPE1	898.5	2	SQGKVLQATVVAVGSGSK	XL:O-Aldehyde-H2O@40	-0.825968	43.6	4.8e-07	P61604	K80	10 kDa heat shock protein, mitochondrial	HSPE1	913.502	2	VLLPEYGGTKVVLDDK	XL:O-Aldehyde-H2O@80	-0.728089	41.8	1.8e-06
	753.421	4	-2.00235	P61604	K54	10 kDa heat shock protein, mitochondrial	HSPE1	790.953	2	VLQATVVAVGSGSKGK	XL:O-Aldehyde-H2O@54	0.954407	40.2	3.5e-07	P61604	K56	10 kDa heat shock protein, mitochondrial	HSPE1	639.855	2	GKGGEIQPVSVK	XL:O-Aldehyde-H2O@56	1.33187	40.5	3.2e-06
	753.421	4	-1.59676	P61604	K54	10 kDa heat shock protein, mitochondrial	HSPE1	790.954	2	VLQATVVAVGSGSKGK	XL:O-Aldehyde-H2O@54	0.322258	42.1	1.9e-06	P61604	K56	10 kDa heat shock protein, mitochondrial	HSPE1	639.856	2	GKGGEIQPVSVK	XL:O-Aldehyde-H2O@56	0.394157	39.3	3.5e-05
	753.421	4	-1.27228	P61604	K54	10 kDa heat shock protein, mitochondrial	HSPE1	790.952	2	VLQATVVAVGSGSKGK	XL:O-Aldehyde-H2O@54	2.34514	30.5	1.9e-06	P61604	K56	10 kDa heat shock protein, mitochondrial	HSPE1	639.855	2	GKGGEIQPVSVK	XL:O-Aldehyde-H2O@56	1.64444	22.6	0.00016
	753.421	4	-1.11004	P61604	K54	10 kDa heat shock protein, mitochondrial	HSPE1	790.955	2	VLQATVVAVGSGSKGK	XL:O-Aldehyde-H2O@54	-1.1949	43	1.4e-06	P61604	K56	10 kDa heat shock protein, mitochondrial	HSPE1	639.857	2	GKGGEIQPVSVK	XL:O-Aldehyde-H2O@56	-0.856123	36.5	9.8e-07
	753.422	4	-0.704448	P61604	K54	10 kDa heat shock protein, mitochondrial	HSPE1	790.954	2	VLQATVVAVGSGSKGK	XL:O-Aldehyde-H2O@54	0.448688	39	1e-05	P61604	K56	10 kDa heat shock protein, mitochondrial	HSPE1	639.856	2	GKGGEIQPVSVK	XL:O-Aldehyde-H2O@56	0.237872	39.3	3.3e-06
	753.422	4	-0.217733	P61604	K54	10 kDa heat shock protein, mitochondrial	HSPE1	790.954	2	VLQATVVAVGSGSKGK	XL:O-Aldehyde-H2O@54	0.448688	13.2	0.02	P61604	K56	10 kDa heat shock protein, mitochondrial	HSPE1	639.856	2	GKGGEIQPVSVK	XL:O-Aldehyde-H2O@56	0.237872	26.2	2e-05
	753.422	4	0.3501	P61604	K54	10 kDa heat shock protein, mitochondrial	HSPE1	790.955	2	VLQATVVAVGSGSKGK	XL:O-Aldehyde-H2O@54	-0.942037	20.2	0.00042	P61604	K56	10 kDa heat shock protein, mitochondrial	HSPE1	639.856	2	GKGGEIQPVSVK	XL:O-Aldehyde-H2O@56	0.0815867	18.4	0.0011
	753.424	4	1.81024	P61604	K54	10 kDa heat shock protein, mitochondrial	HSPE1	790.954	2	VLQATVVAVGSGSKGK	XL:O-Aldehyde-H2O@54	-0.562749	41.6	2.9e-07	P61604	K56	10 kDa heat shock protein, mitochondrial	HSPE1	639.857	2	GKGGEIQPVSVK	XL:O-Aldehyde-H2O@56	-0.543553	44.4	3.1e-07
	806.943	4	-3.4281	P61604	K54	10 kDa heat shock protein, mitochondrial	HSPE1	790.954	2	VLQATVVAVGSGSKGK	XL:O-Aldehyde-H2O@54	0.448688	38.2	8e-07	P61604	K66	10 kDa heat shock protein, mitochondrial	HSPE1	755.909	2	GGEIQPVSVKVGDK	XL:O-Aldehyde@66	0.810999	29.2	0.00012
	806.946	4	-0.171632	P61604	K54	10 kDa heat shock protein, mitochondrial	HSPE1	790.954	2	VLQATVVAVGSGSKGK	XL:O-Aldehyde-H2O@54	0.0693991	40.8	1.3e-06	P61604	K66	10 kDa heat shock protein, mitochondrial	HSPE1	755.909	2	GGEIQPVSVKVGDK	XL:O-Aldehyde@66	0.414125	30.9	0.00014
	806.946	4	0.0555634	P61604	K54	10 kDa heat shock protein, mitochondrial	HSPE1	790.953	2	VLQATVVAVGSGSKGK	XL:O-Aldehyde-H2O@54	1.3337	43.9	2.4e-07	P61604	K66	10 kDa heat shock protein, mitochondrial	HSPE1	746.903	2	GGEIQPVSVKVGDK	XL:O-Aldehyde-H2O@66	1.24607	38.6	1.1e-05
	677.873	4	-1.10946	P61604	K56	10 kDa heat shock protein, mitochondrial	HSPE1	639.856	2	GKGGEIQPVSVK	XL:O-Aldehyde-H2O@56	-0.230983	44.4	1.7e-07	P61604	K56	10 kDa heat shock protein, mitochondrial	HSPE1	648.86	2	GKGGEIQPVSVK	XL:O-Aldehyde@56	2.98146	19.5	0.023
	677.873	4	-0.929118	P61604	K56	10 kDa heat shock protein, mitochondrial	HSPE1	639.857	2	GKGGEIQPVSVK	XL:O-Aldehyde-H2O@56	-0.699838	44.3	2.9e-07	P61604	K56	10 kDa heat shock protein, mitochondrial	HSPE1	639.857	2	GKGGEIQPVSVK	XL:O-Aldehyde-H2O@56	-0.699838	17.9	0.075
	677.873	4	-0.838945	P61604	K56	10 kDa heat shock protein, mitochondrial	HSPE1	639.857	2	GKGGEIQPVSVK	XL:O-Aldehyde-H2O@56	-1.95012	44.4	1.4e-06	P61604	K56	10 kDa heat shock protein, mitochondrial	HSPE1	648.862	2	GKGGEIQPVSVK	XL:O-Aldehyde@56	-0.871447	29.6	1.8e-05
	677.873	4	-0.838945	P61604	K56	10 kDa heat shock protein, mitochondrial	HSPE1	639.856	2	GKGGEIQPVSVK	XL:O-Aldehyde-H2O@56	-0.0746984	39.9	4.3e-06	P61604	K56	10 kDa heat shock protein, mitochondrial	HSPE1	648.861	2	GKGGEIQPVSVK	XL:O-Aldehyde@56	1.13206	25.3	7.7e-05
	677.873	4	-0.658598	P61604	K56	10 kDa heat shock protein, mitochondrial	HSPE1	639.856	2	GKGGEIQPVSVK	XL:O-Aldehyde-H2O@56	0.237872	45.1	3.4e-07	P61604	K56	10 kDa heat shock protein, mitochondrial	HSPE1	648.861	2	GKGGEIQPVSVK	XL:O-Aldehyde@56	0.82383	28.3	2.6e-05
	677.873	4	-0.568425	P61604	K56	10 kDa heat shock protein, mitochondrial	HSPE1	639.856	2	GKGGEIQPVSVK	XL:O-Aldehyde-H2O@56	-0.230983	45.5	1.4e-06	P61604	K56	10 kDa heat shock protein, mitochondrial	HSPE1	648.861	2	GKGGEIQPVSVK	XL:O-Aldehyde@56	1.59441	21.7	0.003
	677.873	4	-0.207732	P61604	K56	10 kDa heat shock protein, mitochondrial	HSPE1	639.856	2	GKGGEIQPVSVK	XL:O-Aldehyde-H2O@56	0.550442	42	1.2e-06	P61604	K56	10 kDa heat shock protein, mitochondrial	HSPE1	648.861	2	GKGGEIQPVSVK	XL:O-Aldehyde@56	1.13206	23.7	0.00052
	677.873	4	-0.0273862	P61604	K56	10 kDa heat shock protein, mitochondrial	HSPE1	639.857	2	GKGGEIQPVSVK	XL:O-Aldehyde-H2O@56	-1.32498	43.5	5.8e-08	P61604	K56	10 kDa heat shock protein, mitochondrial	HSPE1	648.862	2	GKGGEIQPVSVK	XL:O-Aldehyde@56	-0.100868	25.3	0.0001
	677.874	4	0.42348	P61604	K56	10 kDa heat shock protein, mitochondrial	HSPE1	639.856	2	GKGGEIQPVSVK	XL:O-Aldehyde-H2O@56	-0.230983	22.8	0.00061	P61604	K56	10 kDa heat shock protein, mitochondrial	HSPE1	648.861	2	GKGGEIQPVSVK	XL:O-Aldehyde@56	0.977946	17.1	0.03
	677.874	4	0.513653	P61604	K56	10 kDa heat shock protein, mitochondrial	HSPE1	639.857	2	GKGGEIQPVSVK	XL:O-Aldehyde-H2O@56	-1.79383	45.3	8.1e-07	P61604	K56	10 kDa heat shock protein, mitochondrial	HSPE1	648.861	2	GKGGEIQPVSVK	XL:O-Aldehyde@56	0.361481	24.5	0.0011
	677.874	4	1.14486	P61604	K56	10 kDa heat shock protein, mitochondrial	HSPE1	639.857	2	GKGGEIQPVSVK	XL:O-Aldehyde-H2O@56	-0.543553	44.1	1.6e-07	P61604	K56	10 kDa heat shock protein, mitochondrial	HSPE1	648.86	2	GKGGEIQPVSVK	XL:O-Aldehyde@56	2.365	19.5	0.031
	745.65	4	-1.12629	P61604	K8	10 kDa heat shock protein, mitochondrial	HSPE1	558.316	2	KFLPLFDR	XL:O-Aldehyde-H2O@8	0.599298	20.2	0.0042	P61604	K28	10 kDa heat shock protein, mitochondrial	HSPE1	856.45	2	SAAETVTKGGIMLPEK	XL:O-Aldehyde-H2O@28	0.335996	27.3	0.00038
	745.65	4	-1.12629	P61604	K8	10 kDa heat shock protein, mitochondrial	HSPE1	558.317	2	KFLPLFDR	XL:O-Aldehyde-H2O@8	-1.55002	20.6	0.027	P61604	K28	10 kDa heat shock protein, mitochondrial	HSPE1	856.451	2	SAAETVTKGGIMLPEK	XL:O-Aldehyde-H2O@28	-1.1819	30.6	0.00033
	745.65	4	-1.12629	P61604	K8	10 kDa heat shock protein, mitochondrial	HSPE1	558.316	2	KFLPLFDR	XL:O-Aldehyde-H2O@8	-0.296253	23.6	0.0052	P61604	K28	10 kDa heat shock protein, mitochondrial	HSPE1	856.451	2	SAAETVTKGGIMLPEK	XL:O-Aldehyde-H2O@28	-0.247809	31.6	0.00024
	745.4	4	3.4046e-05	P61604	K8	10 kDa heat shock protein, mitochondrial	HSPE1	558.316	2	KFLPLFDR	XL:O-Aldehyde-H2O@8	0.0619672	21.7	0.0041	P61604	K28	10 kDa heat shock protein, mitochondrial	HSPE1	856.449	2	SAAETVTKGGIMLPEK	XL:O-Aldehyde-H2O@28	1.15332	29.9	5.5e-05
	745.401	4	0.328007	P61604	K8	10 kDa heat shock protein, mitochondrial	HSPE1	558.316	2	KFLPLFDR	XL:O-Aldehyde-H2O@8	0.599298	23	0.0091	P61604	K28	10 kDa heat shock protein, mitochondrial	HSPE1	856.449	2	SAAETVTKGGIMLPEK	XL:O-Aldehyde-H2O@28	1.38685	35.1	4.9e-05
	690.626	4	-2.16159	P61604	K8	10 kDa heat shock protein, mitochondrial	HSPE1	558.315	2	KFLPLFDR	XL:O-Aldehyde-H2O@8	1.49485	13.7	0.083	P61604	K66	10 kDa heat shock protein, mitochondrial	HSPE1	755.908	2	GGEIQPVSVKVGDK	XL:O-Aldehyde@66	1.07558	20.1	0.034
	690.628	4	0.759088	P61604	K8	10 kDa heat shock protein, mitochondrial	HSPE1	558.316	2	KFLPLFDR	XL:O-Aldehyde-H2O@8	-0.654472	25.1	0.0066	P61604	K66	10 kDa heat shock protein, mitochondrial	HSPE1	755.909	2	GGEIQPVSVKVGDK	XL:O-Aldehyde@66	0.149543	15.6	0.09
	690.378	4	1.79892	P61604	K8	10 kDa heat shock protein, mitochondrial	HSPE1	558.316	2	KFLPLFDR	XL:O-Aldehyde-H2O@8	-0.475363	21.4	0.021	P61604	K66	10 kDa heat shock protein, mitochondrial	HSPE1	755.909	2	GGEIQPVSVKVGDK	XL:O-Aldehyde@66	-0.379621	19.6	0.0077
	706.124	4	-15.5241	P61604	K8	10 kDa heat shock protein, mitochondrial	HSPE1	558.316	2	KFLPLFDR	XL:O-Aldehyde-H2O@8	-0.475363	16	0.051	P61604	K70	10 kDa heat shock protein, mitochondrial	HSPE1	787.427	2	VGDKVLLPEYGGTK	XL:O-Aldehyde@70	0.303036	16.6	0.0089
	706.384	4	-3.46881	P61604	K8	10 kDa heat shock protein, mitochondrial	HSPE1	558.316	2	KFLPLFDR	XL:O-Aldehyde-H2O@8	-0.475363	17.9	0.0086	P61604	K70	10 kDa heat shock protein, mitochondrial	HSPE1	778.422	2	VGDKVLLPEYGGTK	XL:O-Aldehyde-H2O@70	-0.570036	18.6	0.0012
	706.385	4	-1.9113	P61604	K8	10 kDa heat shock protein, mitochondrial	HSPE1	558.316	2	KFLPLFDR	XL:O-Aldehyde-H2O@8	-0.296253	25	0.002	P61604	K70	10 kDa heat shock protein, mitochondrial	HSPE1	787.427	2	VGDKVLLPEYGGTK	XL:O-Aldehyde@70	-0.204948	19.2	0.0024
	706.385	4	-1.56519	P61604	K8	10 kDa heat shock protein, mitochondrial	HSPE1	558.317	2	KFLPLFDR	XL:O-Aldehyde-H2O@8	-2.08735	15.1	0.014	P61604	K70	10 kDa heat shock protein, mitochondrial	HSPE1	778.424	2	VGDKVLLPEYGGTK	XL:O-Aldehyde-H2O@70	-2.36854	25.6	0.00065
	706.386	4	-0.267268	P61604	K8	10 kDa heat shock protein, mitochondrial	HSPE1	558.316	2	KFLPLFDR	XL:O-Aldehyde-H2O@8	0.241077	24.9	0.0026	P61604	K70	10 kDa heat shock protein, mitochondrial	HSPE1	787.427	2	VGDKVLLPEYGGTK	XL:O-Aldehyde@70	0.0490438	18.5	0.003
	706.387	4	0.77107	P61604	K8	10 kDa heat shock protein, mitochondrial	HSPE1	558.316	2	KFLPLFDR	XL:O-Aldehyde-H2O@8	-0.475363	29	0.0021	P61604	K70	10 kDa heat shock protein, mitochondrial	HSPE1	787.428	2	VGDKVLLPEYGGTK	XL:O-Aldehyde@70	-0.839927	16.9	0.008
	696.357	4	0.105128	Q15029	K352	116 kDa U5 small nuclear ribonucleoprotein component	EFTUD2	804.414	2	LWGDIYFNPKTR	XL:O-Aldehyde@352	0.827413	36.4	0.00026	Q15029	K359	116 kDa U5 small nuclear ribonucleoprotein component	EFTUD2	521.269	2	KAPTSSSQR	XL:O-Aldehyde-H2O@359	0.599885	22.1	0.00029
	696.357	4	0.982891	Q15029	K352	116 kDa U5 small nuclear ribonucleoprotein component	EFTUD2	804.414	2	LWGDIYFNPKTR	XL:O-Aldehyde@352	0.578784	25.9	0.00084	Q15029	K359	116 kDa U5 small nuclear ribonucleoprotein component	EFTUD2	521.269	2	KAPTSSSQR	XL:O-Aldehyde-H2O@359	0.983565	15.2	0.0035
	762.766	5	2.50454	P31946	K11	14-3-3 protein beta/alpha	YWHAB	491.782	2	SELVQKAK	XL:O-Aldehyde-H2O@11	0.0500473	20.2	0.0078	P31946	K29	14-3-3 protein beta/alpha	YWHAB	892.395	3	YDDMAAAMKAVTEQGHELSNEER	XL:O-Aldehyde-H2O@29	-0.164381	18.3	0.0076
	762.565	5	2.16804	P31946	K11	14-3-3 protein beta/alpha	YWHAB	491.782	2	SELVQKAK	XL:O-Aldehyde-H2O@11	0.863417	15	0.029	P31946	K29	14-3-3 protein beta/alpha	YWHAB	892.394	3	YDDMAAAMKAVTEQGHELSNEER	XL:O-Aldehyde-H2O@29	1.62855	28.9	1.4e-05
	762.565	5	2.16804	P31946	K11	14-3-3 protein beta/alpha	YWHAB	491.782	2	SELVQKAK	XL:O-Aldehyde-H2O@11	0.660074	19.7	0.0011	P31946	K29	14-3-3 protein beta/alpha	YWHAB	892.394	3	YDDMAAAMKAVTEQGHELSNEER	XL:O-Aldehyde-H2O@29	1.06826	31.6	6.3e-06
	762.772	5	9.87596	P31946	K11	14-3-3 protein beta/alpha	YWHAB	491.782	2	SELVQKAK	XL:O-Aldehyde-H2O@11	-0.763321	16.1	0.016	P31946	K29	14-3-3 protein beta/alpha	YWHAB	892.396	3	YDDMAAAMKAVTEQGHELSNEER	XL:O-Aldehyde-H2O@29	-0.836729	20.2	0.0012
	810.42	4	6.18843	P31946	K117	14-3-3 protein beta/alpha	YWHAB	1055.07	2	YLIPNATQPESKVFYLK	XL:O-Aldehyde@117	-0.49921	20.8	0.0052	P31946	K124	14-3-3 protein beta/alpha	YWHAB	498.734	2	MKGDYFR	XL:O-Aldehyde-H2O@124	0.240954	15.7	0.0005
	890.717	4	-3.45336	P31946	K117	14-3-3 protein beta/alpha	YWHAB	1055.07	2	YLIPNATQPESKVFYLK	XL:O-Aldehyde@117	0.259036	15.7	0.1	P31946	K160	14-3-3 protein beta/alpha	YWHAB	658.842	2	KEMQPTHPIR	XL:O-Aldehyde-H2O@160	0.640361	29.4	4.8e-05
	890.468	4	-1.27623	P31946	K117	14-3-3 protein beta/alpha	YWHAB	1055.07	2	YLIPNATQPESKVFYLK	XL:O-Aldehyde@117	-0.309648	13.8	0.089	P31946	K160	14-3-3 protein beta/alpha	YWHAB	658.842	2	KEMQPTHPIR	XL:O-Aldehyde-H2O@160	0.792143	24.2	0.00077
	712.576	5	-1.15988	P31946	K117	14-3-3 protein beta/alpha	YWHAB	1055.07	2	YLIPNATQPESKVFYLK	XL:O-Aldehyde@117	-1.06789	27.8	0.00045	P31946	K160	14-3-3 protein beta/alpha	YWHAB	439.564	3	KEMQPTHPIR	XL:O-Aldehyde-H2O@160	0.167032	18.4	0.052
	712.576	5	-0.559454	P31946	K117	14-3-3 protein beta/alpha	YWHAB	697.71	3	YLIPNATQPESKVFYLK	XL:O-Aldehyde-H2O@117	0.171215	23.2	0.002	P31946	K160	14-3-3 protein beta/alpha	YWHAB	439.564	3	KEMQPTHPIR	XL:O-Aldehyde-H2O@160	1.07703	19	0.048
	712.577	5	-0.130577	P31946	K117	14-3-3 protein beta/alpha	YWHAB	1055.07	2	YLIPNATQPESKVFYLK	XL:O-Aldehyde@117	-0.49921	22	0.0045	P31946	K160	14-3-3 protein beta/alpha	YWHAB	439.564	3	KEMQPTHPIR	XL:O-Aldehyde-H2O@160	0.167032	18.5	0.067
	890.469	4	0.164794	P31946	K117	14-3-3 protein beta/alpha	YWHAB	1055.07	2	YLIPNATQPESKVFYLK	XL:O-Aldehyde@117	-0.59399	20	0.015	P31946	K160	14-3-3 protein beta/alpha	YWHAB	667.848	2	KEMQPTHPIR	XL:O-Aldehyde@160	0.00635467	14.1	0.13
	712.577	5	0.2983	P31946	K117	14-3-3 protein beta/alpha	YWHAB	1055.07	2	YLIPNATQPESKVFYLK	XL:O-Aldehyde@117	0.73294	31.8	0.0002	P31946	K160	14-3-3 protein beta/alpha	YWHAB	439.564	3	KEMQPTHPIR	XL:O-Aldehyde-H2O@160	0.167032	22.9	0.0033
	890.47	4	0.370655	P31946	K117	14-3-3 protein beta/alpha	YWHAB	1055.07	2	YLIPNATQPESKVFYLK	XL:O-Aldehyde@117	0.0694745	20.3	0.042	P31946	K160	14-3-3 protein beta/alpha	YWHAB	658.842	2	KEMQPTHPIR	XL:O-Aldehyde-H2O@160	0.48858	25.7	0.0021
	712.577	5	0.384076	P31946	K117	14-3-3 protein beta/alpha	YWHAB	1055.07	2	YLIPNATQPESKVFYLK	XL:O-Aldehyde@117	0.73294	23.2	0.0021	P31946	K160	14-3-3 protein beta/alpha	YWHAB	439.564	3	KEMQPTHPIR	XL:O-Aldehyde-H2O@160	1.07703	21.2	0.0076
	712.577	5	0.727177	P31946	K117	14-3-3 protein beta/alpha	YWHAB	697.71	3	YLIPNATQPESKVFYLK	XL:O-Aldehyde-H2O@117	0.314542	27.1	0.0051	P31946	K160	14-3-3 protein beta/alpha	YWHAB	439.564	3	KEMQPTHPIR	XL:O-Aldehyde-H2O@160	0.39453	24.2	0.016
	890.472	4	3.25271	P31946	K117	14-3-3 protein beta/alpha	YWHAB	1055.07	2	YLIPNATQPESKVFYLK	XL:O-Aldehyde@117	0.0694745	18.5	0.011	P31946	K160	14-3-3 protein beta/alpha	YWHAB	658.843	2	KEMQPTHPIR	XL:O-Aldehyde-H2O@160	-1.18101	22.1	0.0035
	890.473	4	4.55649	P31946	K117	14-3-3 protein beta/alpha	YWHAB	1055.07	2	YLIPNATQPESKVFYLK	XL:O-Aldehyde@117	0.0694745	16.3	0.044	P31946	K160	14-3-3 protein beta/alpha	YWHAB	667.848	2	KEMQPTHPIR	XL:O-Aldehyde@160	0.00635467	11.9	0.2
	712.38	5	5.34281	P31946	K117	14-3-3 protein beta/alpha	YWHAB	1055.07	2	YLIPNATQPESKVFYLK	XL:O-Aldehyde@117	0.448598	19.6	0.011	P31946	K160	14-3-3 protein beta/alpha	YWHAB	658.843	2	KEMQPTHPIR	XL:O-Aldehyde-H2O@160	0.0332353	22.8	0.0013
	654.849	4	0.853388	P31946	K13	14-3-3 protein beta/alpha	YWHAB	548.294	2	AKLAEQAER	XL:O-Aldehyde-H2O@13	-0.75179	16.9	0.013	P31946	K70	14-3-3 protein beta/alpha	YWHAB	685.37	2	VISSIEQKTER	XL:O-Aldehyde-H2O@70	-0.694907	11.2	0.2
	686.882	4	-2.78448	P31946	K51	14-3-3 protein beta/alpha	YWHAB	792.45	2	NLLSVAYKNVVGAR	XL:O-Aldehyde-H2O@51	-0.95941	41.6	1.9e-06	P31946	K122	14-3-3 protein beta/alpha	YWHAB	504.783	2	VFYLKMK	XL:O-Aldehyde-H2O@122	-0.63051	23.3	0.00014
	690.881	4	-1.81021	P31946	K51	14-3-3 protein beta/alpha	YWHAB	792.448	2	NLLSVAYKNVVGAR	XL:O-Aldehyde-H2O@51	0.807265	45.4	1.4e-05	P31946	K122	14-3-3 protein beta/alpha	YWHAB	521.785	2	VFYLKMK	XL:O-Aldehyde@122;Oxidation@123	0.424296	11.8	0.058
	690.882	4	-1.45632	P31946	K51	14-3-3 protein beta/alpha	YWHAB	528.634	3	NLLSVAYKNVVGAR	XL:O-Aldehyde-H2O@51	1.29636	22	0.0095	P31946	K122	14-3-3 protein beta/alpha	YWHAB	512.78	2	VFYLKMK	XL:O-Aldehyde-H2O@122;Oxidation@123	1.24624	23.5	0.00021
	691.134	4	0.247454	P31946	K51	14-3-3 protein beta/alpha	YWHAB	792.448	2	NLLSVAYKNVVGAR	XL:O-Aldehyde-H2O@51	1.56441	43.4	8.9e-06	P31946	K122	14-3-3 protein beta/alpha	YWHAB	521.785	2	VFYLKMK	XL:O-Aldehyde@122;Oxidation@123	1.9575	11.7	0.043
	690.882	4	-0.660061	P31946	K51	14-3-3 protein beta/alpha	YWHAB	792.448	2	NLLSVAYKNVVGAR	XL:O-Aldehyde-H2O@51	0.681074	37.2	3.8e-05	P31946	K122	14-3-3 protein beta/alpha	YWHAB	512.78	2	VFYLKMK	XL:O-Aldehyde-H2O@122;Oxidation@123	1.24624	19.5	0.0084
	686.883	4	-0.559764	P31946	K51	14-3-3 protein beta/alpha	YWHAB	801.452	2	NLLSVAYKNVVGAR	XL:O-Aldehyde@51	2.14868	25.7	0.00032	P31946	K122	14-3-3 protein beta/alpha	YWHAB	513.788	2	VFYLKMK	XL:O-Aldehyde@122	1.48714	16.7	0.0014
	686.884	4	-0.292799	P31946	K51	14-3-3 protein beta/alpha	YWHAB	792.448	2	NLLSVAYKNVVGAR	XL:O-Aldehyde-H2O@51	1.31203	24.5	0.0038	P31946	K122	14-3-3 protein beta/alpha	YWHAB	504.783	2	VFYLKMK	XL:O-Aldehyde-H2O@122	0.360015	19.5	0.0054
	686.632	4	-1.56222	P31946	K51	14-3-3 protein beta/alpha	YWHAB	801.454	2	NLLSVAYKNVVGAR	XL:O-Aldehyde@51	-0.222018	32.2	6.8e-06	P31946	K122	14-3-3 protein beta/alpha	YWHAB	513.788	2	VFYLKMK	XL:O-Aldehyde@122	-0.459184	13.7	0.0063
	686.632	4	-1.29516	P31946	K51	14-3-3 protein beta/alpha	YWHAB	801.455	2	NLLSVAYKNVVGAR	XL:O-Aldehyde@51	-1.09543	34.7	3e-06	P31946	K122	14-3-3 protein beta/alpha	YWHAB	513.789	2	VFYLKMK	XL:O-Aldehyde@122	-0.848449	19.7	0.0061
	686.632	4	-0.939073	P31946	K51	14-3-3 protein beta/alpha	YWHAB	792.448	2	NLLSVAYKNVVGAR	XL:O-Aldehyde-H2O@51	0.681074	28.2	5.3e-05	P31946	K122	14-3-3 protein beta/alpha	YWHAB	504.782	2	VFYLKMK	XL:O-Aldehyde-H2O@122	1.35054	18.7	0.0013
	690.631	4	-0.860197	P31946	K51	14-3-3 protein beta/alpha	YWHAB	792.449	2	NLLSVAYKNVVGAR	XL:O-Aldehyde-H2O@51	0.176309	48.5	6.5e-06	P31946	K122	14-3-3 protein beta/alpha	YWHAB	512.78	2	VFYLKMK	XL:O-Aldehyde-H2O@122;Oxidation@123	1.24624	23.1	0.0013
	686.632	4	-0.850052	P31946	K51	14-3-3 protein beta/alpha	YWHAB	792.449	2	NLLSVAYKNVVGAR	XL:O-Aldehyde-H2O@51	0.3025	24.4	0.002	P31946	K122	14-3-3 protein beta/alpha	YWHAB	504.782	2	VFYLKMK	XL:O-Aldehyde-H2O@122	1.15244	18.7	0.0015
	686.633	4	-0.672009	P31946	K51	14-3-3 protein beta/alpha	YWHAB	801.453	2	NLLSVAYKNVVGAR	XL:O-Aldehyde@51	1.52481	32.3	4.3e-05	P31946	K122	14-3-3 protein beta/alpha	YWHAB	513.788	2	VFYLKMK	XL:O-Aldehyde@122	1.09788	12.4	0.028
	686.633	4	-0.493967	P31946	K51	14-3-3 protein beta/alpha	YWHAB	792.448	2	NLLSVAYKNVVGAR	XL:O-Aldehyde-H2O@51	0.428691	40.7	1e-05	P31946	K122	14-3-3 protein beta/alpha	YWHAB	504.782	2	VFYLKMK	XL:O-Aldehyde-H2O@122	1.15244	21.3	0.0003
	686.633	4	-0.315925	P31946	K51	14-3-3 protein beta/alpha	YWHAB	792.448	2	NLLSVAYKNVVGAR	XL:O-Aldehyde-H2O@51	0.554883	40.4	8.8e-06	P31946	K122	14-3-3 protein beta/alpha	YWHAB	504.783	2	VFYLKMK	XL:O-Aldehyde-H2O@122	0.756225	23.3	0.0018
	686.633	4	-0.137883	P31946	K51	14-3-3 protein beta/alpha	YWHAB	792.449	2	NLLSVAYKNVVGAR	XL:O-Aldehyde-H2O@51	0.0501179	36.1	4.3e-05	P31946	K122	14-3-3 protein beta/alpha	YWHAB	504.783	2	VFYLKMK	XL:O-Aldehyde-H2O@122	0.360015	19.8	0.00078
	690.632	4	-0.063653	P31946	K51	14-3-3 protein beta/alpha	YWHAB	792.448	2	NLLSVAYKNVVGAR	XL:O-Aldehyde-H2O@51	1.31203	43.5	7.6e-06	P31946	K122	14-3-3 protein beta/alpha	YWHAB	512.78	2	VFYLKMK	XL:O-Aldehyde-H2O@122;Oxidation@123	1.44125	20.4	0.0049
	686.633	4	0.0401593	P31946	K51	14-3-3 protein beta/alpha	YWHAB	792.449	2	NLLSVAYKNVVGAR	XL:O-Aldehyde-H2O@51	-0.0760732	40.9	3.8e-05	P31946	K122	14-3-3 protein beta/alpha	YWHAB	504.783	2	VFYLKMK	XL:O-Aldehyde-H2O@122	0.95433	22.9	0.00035
	690.632	4	0.378872	P31946	K51	14-3-3 protein beta/alpha	YWHAB	792.449	2	NLLSVAYKNVVGAR	XL:O-Aldehyde-H2O@51	-0.0760732	40.1	2.6e-05	P31946	K122	14-3-3 protein beta/alpha	YWHAB	521.786	2	VFYLKMK	XL:O-Aldehyde@122;Oxidation@123	0.232646	12.3	0.033
	686.634	4	1.01939	P31946	K51	14-3-3 protein beta/alpha	YWHAB	792.448	2	NLLSVAYKNVVGAR	XL:O-Aldehyde-H2O@51	0.807265	45.6	1.6e-06	P31946	K122	14-3-3 protein beta/alpha	YWHAB	504.783	2	VFYLKMK	XL:O-Aldehyde-H2O@122	-0.0361953	19.3	0.00099
	686.634	4	1.9096	P31946	K51	14-3-3 protein beta/alpha	YWHAB	801.454	2	NLLSVAYKNVVGAR	XL:O-Aldehyde@51	-0.0972445	19.8	0.0027	P31946	K122	14-3-3 protein beta/alpha	YWHAB	504.783	2	VFYLKMK	XL:O-Aldehyde-H2O@122	-0.2343	16.5	0.0073
	686.386	4	5.36037	P31946	K51	14-3-3 protein beta/alpha	YWHAB	792.449	2	NLLSVAYKNVVGAR	XL:O-Aldehyde-H2O@51	-0.707028	39.4	1.1e-05	P31946	K122	14-3-3 protein beta/alpha	YWHAB	504.783	2	VFYLKMK	XL:O-Aldehyde-H2O@122	-0.432405	21.5	0.00022
	1231.34	4	-8.70329	P31946	K70	14-3-3 protein beta/alpha	YWHAB	694.375	2	VISSIEQKTER	XL:O-Aldehyde@70	0.296783	15.9	0.055	P31946	K140	14-3-3 protein beta/alpha	YWHAB	1710.81	2	YLSEVASGDNKQTTVSNSQQAYQEAFEISK	XL:O-Aldehyde@140	0.538247	11.6	0.17
	580.805	4	-2.84717	P31946	K70	14-3-3 protein beta/alpha	YWHAB	694.376	2	VISSIEQKTER	XL:O-Aldehyde@70	-1.28737	17.1	0.033	P31946	K77	14-3-3 protein beta/alpha	YWHAB	400.211	2	KQQMGK	XL:O-Aldehyde-H2O@77	-1.54687	13.2	0.14
	584.805	4	-2.11364	P31946	K70	14-3-3 protein beta/alpha	YWHAB	685.37	2	VISSIEQKTER	XL:O-Aldehyde-H2O@70	-0.98672	30.6	0.00013	P31946	K77	14-3-3 protein beta/alpha	YWHAB	408.208	2	KQQMGK	XL:O-Aldehyde-H2O@77;Oxidation@80	-0.641237	17.5	0.01
	585.057	4	1.04939	P31946	K70	14-3-3 protein beta/alpha	YWHAB	685.37	2	VISSIEQKTER	XL:O-Aldehyde-H2O@70	0.326439	18.1	0.0026	P31946	K77	14-3-3 protein beta/alpha	YWHAB	408.207	2	KQQMGK	XL:O-Aldehyde-H2O@77;Oxidation@80	0.338656	12.1	0.024
	584.806	4	-0.127224	P31946	K70	14-3-3 protein beta/alpha	YWHAB	685.37	2	VISSIEQKTER	XL:O-Aldehyde-H2O@70	-0.549	32.7	0.00092	P31946	K77	14-3-3 protein beta/alpha	YWHAB	408.208	2	KQQMGK	XL:O-Aldehyde-H2O@77;Oxidation@80	-0.396264	17	0.0029
	580.807	4	-0.110171	P31946	K70	14-3-3 protein beta/alpha	YWHAB	685.369	2	VISSIEQKTER	XL:O-Aldehyde-H2O@70	0.472346	40.3	2.6e-06	P31946	K77	14-3-3 protein beta/alpha	YWHAB	409.215	2	KQQMGK	XL:O-Aldehyde@77	0.154623	10.4	0.054
	584.808	4	3.32287	P31946	K70	14-3-3 protein beta/alpha	YWHAB	685.37	2	VISSIEQKTER	XL:O-Aldehyde-H2O@70	-0.111281	25.5	0.00049	P31946	K77	14-3-3 protein beta/alpha	YWHAB	408.207	2	KQQMGK	XL:O-Aldehyde-H2O@77;Oxidation@80	0.338656	16.9	0.015
	584.811	4	9.17758	P31946	K70	14-3-3 protein beta/alpha	YWHAB	685.37	2	VISSIEQKTER	XL:O-Aldehyde-H2O@70	-0.694907	25.8	0.00046	P31946	K77	14-3-3 protein beta/alpha	YWHAB	408.208	2	KQQMGK	XL:O-Aldehyde-H2O@77;Oxidation@80	-0.396264	17.6	0.0051
	808.412	4	-0.937315	P31946	K13	14-3-3 protein beta/alpha	YWHAB	548.293	2	AKLAEQAER	XL:O-Aldehyde-H2O@13	0.707283	35.6	0.00025	P62258	K69	14-3-3 protein epsilon	YWHAE	992.497	2	IISSIEQKEENKGGEDK	XL:O-Aldehyde-H2O@69	-0.192306	27.2	8e-05
	686.86	4	-1.04829	P31946	K13	14-3-3 protein beta/alpha	YWHAB	548.293	2	AKLAEQAER	XL:O-Aldehyde-H2O@13	-0.387022	33.5	0.00053	P62258	K69	14-3-3 protein epsilon	YWHAE	749.394	2	IISSIEQKEENK	XL:O-Aldehyde-H2O@69	-0.672804	45.2	2.6e-06
	808.412	4	-0.786127	P31946	K13	14-3-3 protein beta/alpha	YWHAB	548.293	2	AKLAEQAER	XL:O-Aldehyde-H2O@13	0.707283	30.4	0.0004	P62258	K69	14-3-3 protein epsilon	YWHAE	1001.5	2	IISSIEQKEENKGGEDK	XL:O-Aldehyde@69	0.890148	17.6	0.0091
	686.86	4	-0.781317	P31946	K13	14-3-3 protein beta/alpha	YWHAB	548.293	2	AKLAEQAER	XL:O-Aldehyde-H2O@13	1.07205	34	0.0015	P62258	K69	14-3-3 protein epsilon	YWHAE	749.393	2	IISSIEQKEENK	XL:O-Aldehyde-H2O@69	0.661609	41.9	5.3e-06
	686.86	4	-0.781317	P31946	K13	14-3-3 protein beta/alpha	YWHAB	548.293	2	AKLAEQAER	XL:O-Aldehyde-H2O@13	-0.387022	18.1	0.0014	P62258	K69	14-3-3 protein epsilon	YWHAE	749.393	2	IISSIEQKEENK	XL:O-Aldehyde-H2O@69	0.394726	25.4	7.4e-05
	808.412	4	-0.332561	P31946	K13	14-3-3 protein beta/alpha	YWHAB	548.293	2	AKLAEQAER	XL:O-Aldehyde-H2O@13	-0.387022	33.9	0.00012	P62258	K69	14-3-3 protein epsilon	YWHAE	992.497	2	IISSIEQKEENKGGEDK	XL:O-Aldehyde-H2O@69	0.00920617	23.6	0.00042
	808.412	4	-0.0301844	P31946	K13	14-3-3 protein beta/alpha	YWHAB	548.294	2	AKLAEQAER	XL:O-Aldehyde-H2O@13	-1.29894	32.7	0.0006	P62258	K69	14-3-3 protein epsilon	YWHAE	992.499	2	IISSIEQKEENKGGEDK	XL:O-Aldehyde-H2O@69	-2.20742	22.8	0.0012
	686.861	4	0.19759	P31946	K13	14-3-3 protein beta/alpha	YWHAB	548.293	2	AKLAEQAER	XL:O-Aldehyde-H2O@13	1.07205	33.6	0.00038	P62258	K69	14-3-3 protein epsilon	YWHAE	749.393	2	IISSIEQKEENK	XL:O-Aldehyde-H2O@69	0.79505	40.3	3.3e-05
	686.861	4	0.286581	P31946	K13	14-3-3 protein beta/alpha	YWHAB	548.294	2	AKLAEQAER	XL:O-Aldehyde-H2O@13	-0.934174	34.9	0.00047	P62258	K69	14-3-3 protein epsilon	YWHAE	749.394	2	IISSIEQKEENK	XL:O-Aldehyde-H2O@69	-0.672804	43	1.3e-05
	686.861	4	0.375573	P31946	K13	14-3-3 protein beta/alpha	YWHAB	548.293	2	AKLAEQAER	XL:O-Aldehyde-H2O@13	-0.204638	32.4	0.00019	P62258	K69	14-3-3 protein epsilon	YWHAE	749.394	2	IISSIEQKEENK	XL:O-Aldehyde-H2O@69	-0.405921	43.7	9.9e-07
	646.932	5	0.419267	P31946	K13	14-3-3 protein beta/alpha	YWHAB	548.294	2	AKLAEQAER	XL:O-Aldehyde-H2O@13	-0.934174	26.5	0.0012	P62258	K69	14-3-3 protein epsilon	YWHAE	668.005	3	IISSIEQKEENKGGEDK	XL:O-Aldehyde@69	-0.868538	25.9	0.0047
	646.932	5	0.51376	P31946	K13	14-3-3 protein beta/alpha	YWHAB	548.293	2	AKLAEQAER	XL:O-Aldehyde-H2O@13	0.707283	32.8	0.0007	P62258	K69	14-3-3 protein epsilon	YWHAE	662	3	IISSIEQKEENKGGEDK	XL:O-Aldehyde-H2O@69	-0.00264642	17.2	0.12
	808.414	4	1.4817	P31946	K13	14-3-3 protein beta/alpha	YWHAB	548.293	2	AKLAEQAER	XL:O-Aldehyde-H2O@13	-0.387022	29.2	0.0021	P62258	K69	14-3-3 protein epsilon	YWHAE	1001.5	2	IISSIEQKEENKGGEDK	XL:O-Aldehyde@69	-0.208203	18.6	0.028
	808.414	4	1.4817	P31946	K13	14-3-3 protein beta/alpha	YWHAB	548.294	2	AKLAEQAER	XL:O-Aldehyde-H2O@13	-1.11656	32.8	0.00022	P62258	K69	14-3-3 protein epsilon	YWHAE	1001.5	2	IISSIEQKEENKGGEDK	XL:O-Aldehyde@69	-0.507753	22.8	0.0033
	808.415	4	3.90072	P31946	K13	14-3-3 protein beta/alpha	YWHAB	548.293	2	AKLAEQAER	XL:O-Aldehyde-H2O@13	0.524899	32.4	0.0014	P62258	K69	14-3-3 protein epsilon	YWHAE	992.497	2	IISSIEQKEENKGGEDK	XL:O-Aldehyde-H2O@69	0.512986	27.6	4.4e-05
	808.662	4	-1.21977	P31946	K13	14-3-3 protein beta/alpha	YWHAB	548.294	2	AKLAEQAER	XL:O-Aldehyde-H2O@13	-0.569406	28.1	8.7e-05	P62258	K73	14-3-3 protein epsilon	YWHAE	992.497	2	IISSIEQKEENKGGEDK	XL:O-Aldehyde-H2O@73	0.210718	13.6	0.056
	808.663	4	-0.464058	P31946	K13	14-3-3 protein beta/alpha	YWHAB	548.293	2	AKLAEQAER	XL:O-Aldehyde-H2O@13	1.07205	32.3	0.0033	P62258	K73	14-3-3 protein epsilon	YWHAE	1001.5	2	IISSIEQKEENKGGEDK	XL:O-Aldehyde@73	0.890148	19.3	0.013
	583.784	4	-1.01387	P31946	K13	14-3-3 protein beta/alpha	YWHAB	548.293	2	AKLAEQAER	XL:O-Aldehyde-H2O@13	0.524899	31.1	0.00079	P62258	K73	14-3-3 protein epsilon	YWHAE	543.24	2	EENKGGEDK	XL:O-Aldehyde-H2O@73	0.769259	22.5	2.7e-05
	808.412	4	-0.710532	P31946	K13	14-3-3 protein beta/alpha	YWHAB	548.293	2	AKLAEQAER	XL:O-Aldehyde-H2O@13	0.524899	32.8	0.00019	P62258	K73	14-3-3 protein epsilon	YWHAE	992.497	2	IISSIEQKEENKGGEDK	XL:O-Aldehyde-H2O@73	0.210718	18.6	0.0068
	583.784	4	0.0334492	P31946	K13	14-3-3 protein beta/alpha	YWHAB	548.294	2	AKLAEQAER	XL:O-Aldehyde-H2O@13	-0.934174	32.6	0.00028	P62258	K73	14-3-3 protein epsilon	YWHAE	543.241	2	EENKGGEDK	XL:O-Aldehyde-H2O@73	-1.07154	18.4	4e-05
	583.784	4	0.347644	P31946	K13	14-3-3 protein beta/alpha	YWHAB	548.294	2	AKLAEQAER	XL:O-Aldehyde-H2O@13	-1.66371	31.9	0.00052	P62258	K73	14-3-3 protein epsilon	YWHAE	543.242	2	EENKGGEDK	XL:O-Aldehyde-H2O@73	-1.62378	28.3	1.2e-05
	583.785	4	1.29023	P31946	K13	14-3-3 protein beta/alpha	YWHAB	548.295	2	AKLAEQAER	XL:O-Aldehyde-H2O@13	-2.57563	33.1	0.00045	P62258	K73	14-3-3 protein epsilon	YWHAE	543.242	2	EENKGGEDK	XL:O-Aldehyde-H2O@73	-2.54418	26.3	7.6e-05
	644.078	4	-1.70607	P31946	K13	14-3-3 protein beta/alpha	YWHAB	548.293	2	AKLAEQAER	XL:O-Aldehyde-H2O@13	0.889668	27.3	0.00077	P62258	K78	14-3-3 protein epsilon	YWHAE	663.829	2	EENKGGEDKLK	XL:O-Aldehyde-H2O@78	1.55371	16.4	0.024
	519.023	4	0.0880164	P31946	K13	14-3-3 protein beta/alpha	YWHAB	548.294	2	AKLAEQAER	XL:O-Aldehyde-H2O@13	-0.569406	28.9	0.00061	P62258	K78	14-3-3 protein epsilon	YWHAE	413.719	2	GGEDKLK	XL:O-Aldehyde-H2O@78	-0.741964	22.9	0.09
	644.079	4	0.476907	P31946	K13	14-3-3 protein beta/alpha	YWHAB	548.294	2	AKLAEQAER	XL:O-Aldehyde-H2O@13	-1.11656	29.9	0.00021	P62258	K78	14-3-3 protein epsilon	YWHAE	663.831	2	EENKGGEDKLK	XL:O-Aldehyde-H2O@78	-1.15783	27.6	0.00066
	519.024	4	0.794966	P31946	K13	14-3-3 protein beta/alpha	YWHAB	548.294	2	AKLAEQAER	XL:O-Aldehyde-H2O@13	-1.84609	30.4	0.00028	P62258	K78	14-3-3 protein epsilon	YWHAE	413.719	2	GGEDKLK	XL:O-Aldehyde-H2O@78	-1.46709	23.3	0.075
	981.48	4	-6.63099	P31946	K70	14-3-3 protein beta/alpha	YWHAB	685.371	2	VISSIEQKTER	XL:O-Aldehyde-H2O@70	-2.15397	28.9	0.0013	P62258	K12	14-3-3 protein epsilon	YWHAE	801.383	3	MDDREDLVYQAKLAEQAER	Acetyl@N-Term;XL:O-Aldehyde-H2O@12	-2.27993	26.3	0.00054
	841.931	4	-5.61023	P31946	K70	14-3-3 protein beta/alpha	YWHAB	685.37	2	VISSIEQKTER	XL:O-Aldehyde-H2O@70	-0.549	15.2	0.017	P62258	K12	14-3-3 protein epsilon	YWHAE	930.971	2	EDLVYQAKLAEQAER	XL:O-Aldehyde@12	-0.934261	23.7	0.00039
	841.931	4	-5.24733	P31946	K70	14-3-3 protein beta/alpha	YWHAB	694.375	2	VISSIEQKTER	XL:O-Aldehyde@70	0.296783	13.9	0.17	P62258	K12	14-3-3 protein epsilon	YWHAE	921.964	2	EDLVYQAKLAEQAER	XL:O-Aldehyde-H2O@12	1.13658	26	0.00014
	981.482	4	-4.57673	P31946	K70	14-3-3 protein beta/alpha	YWHAB	694.374	2	VISSIEQKTER	XL:O-Aldehyde@70	1.01686	14.1	0.061	P62258	K12	14-3-3 protein epsilon	YWHAE	801.381	3	MDDREDLVYQAKLAEQAER	Acetyl@N-Term;XL:O-Aldehyde-H2O@12	0.340538	25.6	0.00035
	981.987	4	-0.995759	P31946	K70	14-3-3 protein beta/alpha	YWHAB	694.375	2	VISSIEQKTER	XL:O-Aldehyde@70	-0.279275	24.5	0.0004	P62258	K12	14-3-3 protein epsilon	YWHAE	801.382	3	MDDREDLVYQAKLAEQAER	Acetyl@N-Term;XL:O-Aldehyde-H2O@12	-0.532954	30.2	7.5e-05
	985.482	4	-2.83277	P31946	K70	14-3-3 protein beta/alpha	YWHAB	685.372	2	VISSIEQKTER	XL:O-Aldehyde-H2O@70	-3.75893	40.7	0.00016	P62258	K12	14-3-3 protein epsilon	YWHAE	806.716	3	MDDREDLVYQAKLAEQAER	XL:O-Aldehyde-H2O@12;Acetyl@N-Term&Oxidation@1	-3.95293	30.9	2e-05
	981.735	4	-1.50998	P31946	K70	14-3-3 protein beta/alpha	YWHAB	685.37	2	VISSIEQKTER	XL:O-Aldehyde-H2O@70	-0.403094	30.7	0.00051	P62258	K12	14-3-3 protein epsilon	YWHAE	801.381	3	MDDREDLVYQAKLAEQAER	Acetyl@N-Term;XL:O-Aldehyde-H2O@12	-0.1586	18.4	0.023
	981.484	4	-2.27347	P31946	K70	14-3-3 protein beta/alpha	YWHAB	694.374	2	VISSIEQKTER	XL:O-Aldehyde@70	1.16087	21.3	0.0057	P62258	K12	14-3-3 protein epsilon	YWHAE	801.381	3	MDDREDLVYQAKLAEQAER	Acetyl@N-Term;XL:O-Aldehyde-H2O@12	0.465322	28.4	1.6e-05
	981.484	4	-2.21122	P31946	K70	14-3-3 protein beta/alpha	YWHAB	694.375	2	VISSIEQKTER	XL:O-Aldehyde@70	-0.423289	22.1	0.0014	P62258	K12	14-3-3 protein epsilon	YWHAE	801.383	3	MDDREDLVYQAKLAEQAER	Acetyl@N-Term;XL:O-Aldehyde-H2O@12	-1.7808	31.4	4.8e-06
	985.736	4	0.0971173	P31946	K70	14-3-3 protein beta/alpha	YWHAB	694.375	2	VISSIEQKTER	XL:O-Aldehyde@70	-0.13526	33.7	5.6e-05	P62258	K12	14-3-3 protein epsilon	YWHAE	806.713	3	MDDREDLVYQAKLAEQAER	XL:O-Aldehyde-H2O@12;Acetyl@N-Term&Oxidation@1	-0.110187	21.3	0.0052
	841.684	4	-0.766323	P31946	K70	14-3-3 protein beta/alpha	YWHAB	694.374	2	VISSIEQKTER	XL:O-Aldehyde@70	1.01686	22.9	0.0021	P62258	K12	14-3-3 protein epsilon	YWHAE	930.969	2	EDLVYQAKLAEQAER	XL:O-Aldehyde@12	1.75111	25.8	6.8e-05
	841.684	4	-0.258106	P31946	K70	14-3-3 protein beta/alpha	YWHAB	685.369	2	VISSIEQKTER	XL:O-Aldehyde-H2O@70	1.34779	30.1	0.00028	P62258	K12	14-3-3 protein epsilon	YWHAE	921.965	2	EDLVYQAKLAEQAER	XL:O-Aldehyde-H2O@12	0.811184	28	0.00055
	841.937	4	1.28493	P31946	K70	14-3-3 protein beta/alpha	YWHAB	685.369	2	VISSIEQKTER	XL:O-Aldehyde-H2O@70	0.910067	14.8	0.015	P62258	K12	14-3-3 protein epsilon	YWHAE	930.969	2	EDLVYQAKLAEQAER	XL:O-Aldehyde@12	1.21404	13.8	0.14
	981.486	4	0.216545	P31946	K70	14-3-3 protein beta/alpha	YWHAB	685.37	2	VISSIEQKTER	XL:O-Aldehyde-H2O@70	-0.111281	16.9	0.031	P62258	K12	14-3-3 protein epsilon	YWHAE	1210.57	2	MDDREDLVYQAKLAEQAER	Acetyl@N-Term;XL:O-Aldehyde@12	-0.61668	24	0.00033
	981.487	4	0.403296	P31946	K70	14-3-3 protein beta/alpha	YWHAB	685.369	2	VISSIEQKTER	XL:O-Aldehyde-H2O@70	1.05597	35	0.00012	P62258	K12	14-3-3 protein epsilon	YWHAE	801.381	3	MDDREDLVYQAKLAEQAER	Acetyl@N-Term;XL:O-Aldehyde-H2O@12	0.340538	29.7	3.7e-05
	981.488	4	2.14631	P31946	K70	14-3-3 protein beta/alpha	YWHAB	685.37	2	VISSIEQKTER	XL:O-Aldehyde-H2O@70	-1.13263	39.8	8.2e-05	P62258	K12	14-3-3 protein epsilon	YWHAE	801.383	3	MDDREDLVYQAKLAEQAER	Acetyl@N-Term;XL:O-Aldehyde-H2O@12	-1.53123	35	6.4e-06
	985.991	4	4.57466	P31946	K70	14-3-3 protein beta/alpha	YWHAB	694.374	2	VISSIEQKTER	XL:O-Aldehyde@70	1.4489	17.9	0.0035	P62258	K12	14-3-3 protein epsilon	YWHAE	806.712	3	MDDREDLVYQAKLAEQAER	XL:O-Aldehyde-H2O@12;Acetyl@N-Term&Oxidation@1	1.25337	16.8	0.058
	841.689	4	5.04187	P31946	K70	14-3-3 protein beta/alpha	YWHAB	694.375	2	VISSIEQKTER	XL:O-Aldehyde@70	-0.711317	14.6	0.057	P62258	K12	14-3-3 protein epsilon	YWHAE	921.964	2	EDLVYQAKLAEQAER	XL:O-Aldehyde-H2O@12	1.24504	23	0.00074
	981.245	4	9.54044	P31946	K70	14-3-3 protein beta/alpha	YWHAB	685.371	2	VISSIEQKTER	XL:O-Aldehyde-H2O@70	-1.57034	31.8	0.00018	P62258	K12	14-3-3 protein epsilon	YWHAE	801.381	3	MDDREDLVYQAKLAEQAER	Acetyl@N-Term;XL:O-Aldehyde-H2O@12	0.714892	28.1	0.00063
	981.245	4	9.54044	P31946	K70	14-3-3 protein beta/alpha	YWHAB	694.375	2	VISSIEQKTER	XL:O-Aldehyde@70	0.152769	28.8	0.00029	P62258	K12	14-3-3 protein epsilon	YWHAE	1210.57	2	MDDREDLVYQAKLAEQAER	Acetyl@N-Term;XL:O-Aldehyde@12	-0.286259	18.5	0.0043
	785.601	5	12.5049	P31946	K70	14-3-3 protein beta/alpha	YWHAB	694.375	2	VISSIEQKTER	XL:O-Aldehyde@70	0.0087542	13.6	0.049	P62258	K12	14-3-3 protein epsilon	YWHAE	801.381	3	MDDREDLVYQAKLAEQAER	Acetyl@N-Term;XL:O-Aldehyde-H2O@12	0.340538	19.8	0.0063
	843.154	4	-2.4974	P31946	K77	14-3-3 protein beta/alpha	YWHAB	400.21	2	KQQMGK	XL:O-Aldehyde-H2O@77	0.45208	9.9	0.17	P62258	K12	14-3-3 protein epsilon	YWHAE	806.713	3	MDDREDLVYQAKLAEQAER	XL:O-Aldehyde-H2O@12;Acetyl@N-Term&Oxidation@1	-0.110187	26.9	0.0004
	838.907	4	0.907134	P31946	K77	14-3-3 protein beta/alpha	YWHAB	400.209	2	KQQMGK	XL:O-Aldehyde-H2O@77	1.9513	12.6	0.028	P62258	K12	14-3-3 protein epsilon	YWHAE	801.38	3	MDDREDLVYQAKLAEQAER	Acetyl@N-Term;XL:O-Aldehyde-H2O@12	1.21403	27.9	0.00013
	838.909	4	3.09243	P31946	K77	14-3-3 protein beta/alpha	YWHAB	400.21	2	KQQMGK	XL:O-Aldehyde-H2O@77	-0.0476577	16.8	0.12	P62258	K12	14-3-3 protein epsilon	YWHAE	801.383	3	MDDREDLVYQAKLAEQAER	Acetyl@N-Term;XL:O-Aldehyde-H2O@12	-2.40472	36.6	7.6e-06
	690.881	4	-1.81021	P31946	K122	14-3-3 protein beta/alpha	YWHAB	521.785	2	VFYLKMK	XL:O-Aldehyde@122;Oxidation@123	0.424296	11.8	0.058	Q04917	K50	14-3-3 protein eta	YWHAH	792.448	2	NLLSVAYKNVVGAR	XL:O-Aldehyde-H2O@50	0.807265	45.4	1.4e-05
	691.134	4	0.247454	P31946	K122	14-3-3 protein beta/alpha	YWHAB	521.785	2	VFYLKMK	XL:O-Aldehyde@122;Oxidation@123	1.9575	11.7	0.043	Q04917	K50	14-3-3 protein eta	YWHAH	792.448	2	NLLSVAYKNVVGAR	XL:O-Aldehyde-H2O@50	1.56441	43.4	8.9e-06
	686.883	4	-0.559764	P31946	K122	14-3-3 protein beta/alpha	YWHAB	513.788	2	VFYLKMK	XL:O-Aldehyde@122	1.48714	16.7	0.0014	Q04917	K50	14-3-3 protein eta	YWHAH	801.452	2	NLLSVAYKNVVGAR	XL:O-Aldehyde@50	2.14868	25.7	0.00032
	686.632	4	-1.56222	P31946	K122	14-3-3 protein beta/alpha	YWHAB	513.788	2	VFYLKMK	XL:O-Aldehyde@122	-0.459184	13.7	0.0063	Q04917	K50	14-3-3 protein eta	YWHAH	801.454	2	NLLSVAYKNVVGAR	XL:O-Aldehyde@50	-0.222018	32.2	6.8e-06
	686.633	4	-0.672009	P31946	K122	14-3-3 protein beta/alpha	YWHAB	513.788	2	VFYLKMK	XL:O-Aldehyde@122	1.09788	12.4	0.028	Q04917	K50	14-3-3 protein eta	YWHAH	801.453	2	NLLSVAYKNVVGAR	XL:O-Aldehyde@50	1.52481	32.3	4.3e-05
	690.632	4	0.378872	P31946	K122	14-3-3 protein beta/alpha	YWHAB	521.786	2	VFYLKMK	XL:O-Aldehyde@122;Oxidation@123	0.232646	12.3	0.033	Q04917	K50	14-3-3 protein eta	YWHAH	792.449	2	NLLSVAYKNVVGAR	XL:O-Aldehyde-H2O@50	-0.0760732	40.1	2.6e-05
	686.632	4	-1.29516	P31946	K51	14-3-3 protein beta/alpha	YWHAB	801.455	2	NLLSVAYKNVVGAR	XL:O-Aldehyde@51	-1.09543	34.7	3e-06	Q04917	K125	14-3-3 protein eta	YWHAH	513.789	2	VFYLKMK	XL:O-Aldehyde@125	-0.848449	19.7	0.0061
	721.362	5	-3.43061	P31946	K122	14-3-3 protein beta/alpha	YWHAB	504.783	2	VFYLKMK	XL:O-Aldehyde-H2O@122	-0.0361953	20.4	0.0021	P61981	K162	14-3-3 protein gamma	YWHAG	820.398	3	AYSEAHEISKEHMQPTHPIR	XL:O-Aldehyde@162	-0.417715	19.5	0.062
	901.202	4	-1.34355	P31946	K122	14-3-3 protein beta/alpha	YWHAB	504.783	2	VFYLKMK	XL:O-Aldehyde-H2O@122	0.756225	14.4	0.0018	P61981	K162	14-3-3 protein gamma	YWHAG	814.394	3	AYSEAHEISKEHMQPTHPIR	XL:O-Aldehyde-H2O@162	-0.324483	26.8	0.0012
	603.803	6	-0.71518	P31946	K122	14-3-3 protein beta/alpha	YWHAB	512.781	2	VFYLKMK	XL:O-Aldehyde-H2O@122;Oxidation@123	-0.898933	19.6	0.016	P61981	K162	14-3-3 protein gamma	YWHAG	611.048	4	AYSEAHEISKEHMQPTHPIR	XL:O-Aldehyde-H2O@162	-1.76594	20.6	0.13
	720.962	5	-1.09387	P31946	K122	14-3-3 protein beta/alpha	YWHAB	504.783	2	VFYLKMK	XL:O-Aldehyde-H2O@122	0.55812	21.2	0.0012	P61981	K162	14-3-3 protein gamma	YWHAG	820.396	3	AYSEAHEISKEHMQPTHPIR	XL:O-Aldehyde@162	0.9231	16.2	0.13
	603.804	6	0.499861	P31946	K122	14-3-3 protein beta/alpha	YWHAB	512.781	2	VFYLKMK	XL:O-Aldehyde-H2O@122;Oxidation@123	-0.898933	27.9	0.0028	P61981	K162	14-3-3 protein gamma	YWHAG	611.049	4	AYSEAHEISKEHMQPTHPIR	XL:O-Aldehyde-H2O@162	-2.74786	22.6	0.067
	901.204	4	0.826119	P31946	K122	14-3-3 protein beta/alpha	YWHAB	504.784	2	VFYLKMK	XL:O-Aldehyde-H2O@122	-1.42293	13.9	0.1	P61981	K162	14-3-3 protein gamma	YWHAG	814.395	3	AYSEAHEISKEHMQPTHPIR	XL:O-Aldehyde-H2O@162	-1.30681	31.5	2.2e-05
	720.963	5	-0.246105	P31946	K122	14-3-3 protein beta/alpha	YWHAB	504.782	2	VFYLKMK	XL:O-Aldehyde-H2O@122	1.15244	21.8	0.0016	P61981	K162	14-3-3 protein gamma	YWHAG	611.047	4	AYSEAHEISKEHMQPTHPIR	XL:O-Aldehyde-H2O@162	0.197898	21.9	0.063
	721.164	5	0.873281	P31946	K122	14-3-3 protein beta/alpha	YWHAB	504.783	2	VFYLKMK	XL:O-Aldehyde-H2O@122	-0.2343	23.2	0.00062	P61981	K162	14-3-3 protein gamma	YWHAG	820.398	3	AYSEAHEISKEHMQPTHPIR	XL:O-Aldehyde@162	-1.02717	21.8	0.0086
	603.636	6	-0.0238675	P31946	K122	14-3-3 protein beta/alpha	YWHAB	512.78	2	VFYLKMK	XL:O-Aldehyde-H2O@122;Oxidation@123	-0.118873	16.8	0.0025	P61981	K162	14-3-3 protein gamma	YWHAG	611.048	4	AYSEAHEISKEHMQPTHPIR	XL:O-Aldehyde-H2O@162	-1.11133	19.8	0.084
	603.804	6	1.10738	P31946	K122	14-3-3 protein beta/alpha	YWHAB	512.781	2	VFYLKMK	XL:O-Aldehyde-H2O@122;Oxidation@123	-0.703918	20	0.0046	P61981	K162	14-3-3 protein gamma	YWHAG	611.048	4	AYSEAHEISKEHMQPTHPIR	XL:O-Aldehyde-H2O@162	-1.43864	23.4	0.023
	603.637	6	0.381258	P31946	K122	14-3-3 protein beta/alpha	YWHAB	512.781	2	VFYLKMK	XL:O-Aldehyde-H2O@122;Oxidation@123	-0.313888	26.4	0.0011	P61981	K162	14-3-3 protein gamma	YWHAG	611.048	4	AYSEAHEISKEHMQPTHPIR	XL:O-Aldehyde-H2O@162	-1.92959	21.3	0.089
	603.637	6	0.381258	P31946	K122	14-3-3 protein beta/alpha	YWHAB	504.783	2	VFYLKMK	XL:O-Aldehyde-H2O@122	-0.2343	25.1	0.0012	P61981	K162	14-3-3 protein gamma	YWHAG	615.046	4	AYSEAHEISKEHMQPTHPIR	XL:O-Aldehyde-H2O@162;Oxidation@165	-0.569742	22.9	0.11
	720.964	5	0.77121	P31946	K122	14-3-3 protein beta/alpha	YWHAB	504.782	2	VFYLKMK	XL:O-Aldehyde-H2O@122	1.15244	23.4	0.0038	P61981	K162	14-3-3 protein gamma	YWHAG	814.394	3	AYSEAHEISKEHMQPTHPIR	XL:O-Aldehyde-H2O@162	-0.692855	26.3	0.00059
	600.971	6	1.17445	P31946	K122	14-3-3 protein beta/alpha	YWHAB	504.784	2	VFYLKMK	XL:O-Aldehyde-H2O@122	-1.42293	27.3	0.00033	P61981	K162	14-3-3 protein gamma	YWHAG	611.049	4	AYSEAHEISKEHMQPTHPIR	XL:O-Aldehyde-H2O@162	-2.91151	32.9	0.00084
	603.637	6	1.39407	P31946	K122	14-3-3 protein beta/alpha	YWHAB	504.784	2	VFYLKMK	XL:O-Aldehyde-H2O@122	-1.22482	21.4	0.0021	P61981	K162	14-3-3 protein gamma	YWHAG	615.046	4	AYSEAHEISKEHMQPTHPIR	XL:O-Aldehyde-H2O@162;Oxidation@165	-0.894921	22.7	0.045
	603.637	6	1.59664	P31946	K122	14-3-3 protein beta/alpha	YWHAB	512.781	2	VFYLKMK	XL:O-Aldehyde-H2O@122;Oxidation@123	-1.67899	21.2	0.001	P61981	K162	14-3-3 protein gamma	YWHAG	611.048	4	AYSEAHEISKEHMQPTHPIR	XL:O-Aldehyde-H2O@162	-2.2569	22.9	0.051
	724.164	5	2.19112	P31946	K122	14-3-3 protein beta/alpha	YWHAB	512.78	2	VFYLKMK	XL:O-Aldehyde-H2O@122;Oxidation@123	1.44125	22.9	0.00069	P61981	K162	14-3-3 protein gamma	YWHAG	814.392	3	AYSEAHEISKEHMQPTHPIR	XL:O-Aldehyde-H2O@162	1.88575	25.8	0.00036
	720.965	5	2.72106	P31946	K122	14-3-3 protein beta/alpha	YWHAB	504.784	2	VFYLKMK	XL:O-Aldehyde-H2O@122	-1.02672	22.5	0.0013	P61981	K162	14-3-3 protein gamma	YWHAG	814.396	3	AYSEAHEISKEHMQPTHPIR	XL:O-Aldehyde-H2O@162	-2.53471	29.6	0.00018
	603.807	6	4.95501	P31946	K122	14-3-3 protein beta/alpha	YWHAB	504.784	2	VFYLKMK	XL:O-Aldehyde-H2O@122	-1.81914	23.4	0.00088	P61981	K162	14-3-3 protein gamma	YWHAG	615.047	4	AYSEAHEISKEHMQPTHPIR	XL:O-Aldehyde-H2O@162;Oxidation@165	-2.03304	21.8	0.065
	720.967	5	5.51868	P31946	K122	14-3-3 protein beta/alpha	YWHAB	504.782	2	VFYLKMK	XL:O-Aldehyde-H2O@122	2.14296	23.4	0.0012	P61981	K162	14-3-3 protein gamma	YWHAG	814.392	3	AYSEAHEISKEHMQPTHPIR	XL:O-Aldehyde-H2O@162	1.88575	27.3	0.00012
	686.882	4	-2.78448	P31946	K122	14-3-3 protein beta/alpha	YWHAB	504.783	2	VFYLKMK	XL:O-Aldehyde-H2O@122	-0.63051	23.3	0.00014	P61981	K50	14-3-3 protein gamma	YWHAG	792.45	2	NLLSVAYKNVVGAR	XL:O-Aldehyde-H2O@50	-0.95941	41.6	1.9e-06
	686.882	4	-2.07257	P31946	K122	14-3-3 protein beta/alpha	YWHAB	504.783	2	VFYLKMK	XL:O-Aldehyde-H2O@122	0.55812	15.8	0.0021	P61981	K50	14-3-3 protein gamma	YWHAG	801.455	2	NLLSVAYKNVVGAR	XL:O-Aldehyde@50	-0.471564	28.7	0.00045
	690.881	4	-1.81021	P31946	K122	14-3-3 protein beta/alpha	YWHAB	521.785	2	VFYLKMK	XL:O-Aldehyde@122;Oxidation@123	0.424296	11.8	0.058	P61981	K50	14-3-3 protein gamma	YWHAG	792.448	2	NLLSVAYKNVVGAR	XL:O-Aldehyde-H2O@50	0.807265	45.4	1.4e-05
	691.134	4	0.247454	P31946	K122	14-3-3 protein beta/alpha	YWHAB	521.785	2	VFYLKMK	XL:O-Aldehyde@122;Oxidation@123	1.9575	11.7	0.043	P61981	K50	14-3-3 protein gamma	YWHAG	792.448	2	NLLSVAYKNVVGAR	XL:O-Aldehyde-H2O@50	1.56441	43.4	8.9e-06
	686.883	4	-0.559764	P31946	K122	14-3-3 protein beta/alpha	YWHAB	513.788	2	VFYLKMK	XL:O-Aldehyde@122	1.48714	16.7	0.0014	P61981	K50	14-3-3 protein gamma	YWHAG	801.452	2	NLLSVAYKNVVGAR	XL:O-Aldehyde@50	2.14868	25.7	0.00032
	686.632	4	-1.56222	P31946	K122	14-3-3 protein beta/alpha	YWHAB	513.788	2	VFYLKMK	XL:O-Aldehyde@122	-0.459184	13.7	0.0063	P61981	K50	14-3-3 protein gamma	YWHAG	801.454	2	NLLSVAYKNVVGAR	XL:O-Aldehyde@50	-0.222018	32.2	6.8e-06
	686.633	4	-0.672009	P31946	K122	14-3-3 protein beta/alpha	YWHAB	513.788	2	VFYLKMK	XL:O-Aldehyde@122	1.09788	12.4	0.028	P61981	K50	14-3-3 protein gamma	YWHAG	801.453	2	NLLSVAYKNVVGAR	XL:O-Aldehyde@50	1.52481	32.3	4.3e-05
	686.633	4	0.307223	P31946	K122	14-3-3 protein beta/alpha	YWHAB	504.783	2	VFYLKMK	XL:O-Aldehyde-H2O@122	-0.828614	18.5	0.0023	P61981	K50	14-3-3 protein gamma	YWHAG	801.454	2	NLLSVAYKNVVGAR	XL:O-Aldehyde@50	-0.346791	29.9	8.1e-05
	690.632	4	0.378872	P31946	K122	14-3-3 protein beta/alpha	YWHAB	521.786	2	VFYLKMK	XL:O-Aldehyde@122;Oxidation@123	0.232646	12.3	0.033	P61981	K50	14-3-3 protein gamma	YWHAG	792.449	2	NLLSVAYKNVVGAR	XL:O-Aldehyde-H2O@50	-0.0760732	40.1	2.6e-05
	686.634	4	1.9096	P31946	K122	14-3-3 protein beta/alpha	YWHAB	504.783	2	VFYLKMK	XL:O-Aldehyde-H2O@122	-0.2343	16.5	0.0073	P61981	K50	14-3-3 protein gamma	YWHAG	792.446	2	NLLSVAYKNVVGAR	XL:O-Aldehyde-H2O@50	3.3311	19.8	0.017
	686.386	4	5.36037	P31946	K122	14-3-3 protein beta/alpha	YWHAB	504.783	2	VFYLKMK	XL:O-Aldehyde-H2O@122	-0.432405	21.5	0.00022	P61981	K50	14-3-3 protein gamma	YWHAG	528.635	3	NLLSVAYKNVVGAR	XL:O-Aldehyde-H2O@50	-0.784471	27.7	0.0025
	686.387	4	7.67576	P31946	K122	14-3-3 protein beta/alpha	YWHAB	504.783	2	VFYLKMK	XL:O-Aldehyde-H2O@122	0.55812	23	0.0004	P61981	K50	14-3-3 protein gamma	YWHAG	792.449	2	NLLSVAYKNVVGAR	XL:O-Aldehyde-H2O@50	-0.454646	37.2	3.9e-05
	526.534	4	-2.32693	P31946	K13	14-3-3 protein beta/alpha	YWHAB	548.293	2	AKLAEQAER	XL:O-Aldehyde-H2O@13	0.16013	26.8	0.00042	P61981	K78	14-3-3 protein gamma	YWHAG	428.241	2	KIEMVR	XL:O-Aldehyde-H2O@78	0.656301	19	0.046
	526.285	4	1.12779	P31946	K13	14-3-3 protein beta/alpha	YWHAB	548.294	2	AKLAEQAER	XL:O-Aldehyde-H2O@13	-0.934174	27.5	0.00067	P61981	K78	14-3-3 protein gamma	YWHAG	428.242	2	KIEMVR	XL:O-Aldehyde-H2O@78	-0.511264	18.6	0.12
	686.882	4	-2.78448	P31946	K51	14-3-3 protein beta/alpha	YWHAB	801.455	2	NLLSVAYKNVVGAR	XL:O-Aldehyde@51	-1.2202	33.8	3.3e-05	P61981	K125	14-3-3 protein gamma	YWHAG	504.783	2	VFYLKMK	XL:O-Aldehyde-H2O@125	-0.63051	23.3	0.00014
	686.632	4	-1.29516	P31946	K51	14-3-3 protein beta/alpha	YWHAB	801.455	2	NLLSVAYKNVVGAR	XL:O-Aldehyde@51	-1.09543	34.7	3e-06	P61981	K125	14-3-3 protein gamma	YWHAG	513.789	2	VFYLKMK	XL:O-Aldehyde@125	-0.848449	19.7	0.0061
	686.634	4	1.9096	P31946	K51	14-3-3 protein beta/alpha	YWHAB	801.454	2	NLLSVAYKNVVGAR	XL:O-Aldehyde@51	-0.0972445	19.8	0.0027	P61981	K125	14-3-3 protein gamma	YWHAG	504.783	2	VFYLKMK	XL:O-Aldehyde-H2O@125	-0.2343	16.5	0.0073
	686.386	4	5.36037	P31946	K51	14-3-3 protein beta/alpha	YWHAB	792.449	2	NLLSVAYKNVVGAR	XL:O-Aldehyde-H2O@51	-0.707028	39.4	1.1e-05	P61981	K125	14-3-3 protein gamma	YWHAG	504.783	2	VFYLKMK	XL:O-Aldehyde-H2O@125	-0.432405	21.5	0.00022
	551.548	4	0.297972	P31946	K11	14-3-3 protein beta/alpha	YWHAB	491.782	2	SELVQKAK	XL:O-Aldehyde-H2O@11	0.456732	19.3	0.012	P27348	K85	14-3-3 protein theta	YWHAQ	535.28	2	EKVESELR	XL:O-Aldehyde-H2O@85	0.459715	19.3	0.0063
	810.42	4	6.18843	P31946	K117	14-3-3 protein beta/alpha	YWHAB	1055.07	2	YLIPNATQPESKVFYLK	XL:O-Aldehyde@117	-0.49921	20.8	0.0052	P27348	K122	14-3-3 protein theta	YWHAQ	498.734	2	MKGDYFR	XL:O-Aldehyde-H2O@122	0.240954	15.7	0.0005
	890.717	4	-3.45336	P31946	K117	14-3-3 protein beta/alpha	YWHAB	1055.07	2	YLIPNATQPESKVFYLK	XL:O-Aldehyde@117	0.259036	15.7	0.1	P27348	K158	14-3-3 protein theta	YWHAQ	658.842	2	KEMQPTHPIR	XL:O-Aldehyde-H2O@158	0.640361	29.4	4.8e-05
	890.468	4	-1.27623	P31946	K117	14-3-3 protein beta/alpha	YWHAB	1055.07	2	YLIPNATQPESKVFYLK	XL:O-Aldehyde@117	-0.309648	13.8	0.089	P27348	K158	14-3-3 protein theta	YWHAQ	658.842	2	KEMQPTHPIR	XL:O-Aldehyde-H2O@158	0.792143	24.2	0.00077
	712.576	5	-1.15988	P31946	K117	14-3-3 protein beta/alpha	YWHAB	1055.07	2	YLIPNATQPESKVFYLK	XL:O-Aldehyde@117	-1.06789	27.8	0.00045	P27348	K158	14-3-3 protein theta	YWHAQ	439.564	3	KEMQPTHPIR	XL:O-Aldehyde-H2O@158	0.167032	18.4	0.052
	712.576	5	-0.559454	P31946	K117	14-3-3 protein beta/alpha	YWHAB	697.71	3	YLIPNATQPESKVFYLK	XL:O-Aldehyde-H2O@117	0.171215	23.2	0.002	P27348	K158	14-3-3 protein theta	YWHAQ	439.564	3	KEMQPTHPIR	XL:O-Aldehyde-H2O@158	1.07703	19	0.048
	712.577	5	-0.130577	P31946	K117	14-3-3 protein beta/alpha	YWHAB	1055.07	2	YLIPNATQPESKVFYLK	XL:O-Aldehyde@117	-0.49921	22	0.0045	P27348	K158	14-3-3 protein theta	YWHAQ	439.564	3	KEMQPTHPIR	XL:O-Aldehyde-H2O@158	0.167032	18.5	0.067
	890.469	4	0.164794	P31946	K117	14-3-3 protein beta/alpha	YWHAB	1055.07	2	YLIPNATQPESKVFYLK	XL:O-Aldehyde@117	-0.59399	20	0.015	P27348	K158	14-3-3 protein theta	YWHAQ	667.848	2	KEMQPTHPIR	XL:O-Aldehyde@158	0.00635467	14.1	0.13
	712.577	5	0.2983	P31946	K117	14-3-3 protein beta/alpha	YWHAB	1055.07	2	YLIPNATQPESKVFYLK	XL:O-Aldehyde@117	0.73294	31.8	0.0002	P27348	K158	14-3-3 protein theta	YWHAQ	439.564	3	KEMQPTHPIR	XL:O-Aldehyde-H2O@158	0.167032	22.9	0.0033
	890.47	4	0.370655	P31946	K117	14-3-3 protein beta/alpha	YWHAB	1055.07	2	YLIPNATQPESKVFYLK	XL:O-Aldehyde@117	0.0694745	20.3	0.042	P27348	K158	14-3-3 protein theta	YWHAQ	658.842	2	KEMQPTHPIR	XL:O-Aldehyde-H2O@158	0.48858	25.7	0.0021
	712.577	5	0.384076	P31946	K117	14-3-3 protein beta/alpha	YWHAB	1055.07	2	YLIPNATQPESKVFYLK	XL:O-Aldehyde@117	0.73294	23.2	0.0021	P27348	K158	14-3-3 protein theta	YWHAQ	439.564	3	KEMQPTHPIR	XL:O-Aldehyde-H2O@158	1.07703	21.2	0.0076
	712.577	5	0.727177	P31946	K117	14-3-3 protein beta/alpha	YWHAB	697.71	3	YLIPNATQPESKVFYLK	XL:O-Aldehyde-H2O@117	0.314542	27.1	0.0051	P27348	K158	14-3-3 protein theta	YWHAQ	439.564	3	KEMQPTHPIR	XL:O-Aldehyde-H2O@158	0.39453	24.2	0.016
	890.472	4	3.25271	P31946	K117	14-3-3 protein beta/alpha	YWHAB	1055.07	2	YLIPNATQPESKVFYLK	XL:O-Aldehyde@117	0.0694745	18.5	0.011	P27348	K158	14-3-3 protein theta	YWHAQ	658.843	2	KEMQPTHPIR	XL:O-Aldehyde-H2O@158	-1.18101	22.1	0.0035
	890.473	4	4.55649	P31946	K117	14-3-3 protein beta/alpha	YWHAB	1055.07	2	YLIPNATQPESKVFYLK	XL:O-Aldehyde@117	0.0694745	16.3	0.044	P27348	K158	14-3-3 protein theta	YWHAQ	667.848	2	KEMQPTHPIR	XL:O-Aldehyde@158	0.00635467	11.9	0.2
	683.375	4	-6.81464	P31946	K122	14-3-3 protein beta/alpha	YWHAB	504.782	2	VFYLKMK	XL:O-Aldehyde-H2O@122	2.14296	25.7	0.00056	P27348	K49	14-3-3 protein theta	YWHAQ	785.438	2	NLLSVAYKNVVGGR	XL:O-Aldehyde-H2O@49	3.20163	46.9	6.5e-07
	683.378	4	-2.16347	P31946	K122	14-3-3 protein beta/alpha	YWHAB	513.789	2	VFYLKMK	XL:O-Aldehyde@122	-0.653817	16.3	0.0067	P27348	K49	14-3-3 protein theta	YWHAQ	794.447	2	NLLSVAYKNVVGGR	XL:O-Aldehyde@49	-1.01073	26.9	4.8e-05
	683.379	4	-0.732347	P31946	K122	14-3-3 protein beta/alpha	YWHAB	513.788	2	VFYLKMK	XL:O-Aldehyde@122	0.513979	13.5	0.13	P27348	K49	14-3-3 protein theta	YWHAQ	794.446	2	NLLSVAYKNVVGGR	XL:O-Aldehyde@49	0.625632	29.6	1.4e-05
	683.128	4	-1.47158	P31946	K122	14-3-3 protein beta/alpha	YWHAB	504.783	2	VFYLKMK	XL:O-Aldehyde-H2O@122	0.360015	22.9	1.6e-05	P27348	K49	14-3-3 protein theta	YWHAQ	785.441	2	NLLSVAYKNVVGGR	XL:O-Aldehyde-H2O@49	0.018695	45.4	4.3e-07
	683.128	4	-1.11367	P31946	K122	14-3-3 protein beta/alpha	YWHAB	513.788	2	VFYLKMK	XL:O-Aldehyde@122	0.903245	18.1	0.019	P27348	K49	14-3-3 protein theta	YWHAQ	794.446	2	NLLSVAYKNVVGGR	XL:O-Aldehyde@49	0.373884	27.8	7.7e-05
	683.129	4	-0.845232	P31946	K122	14-3-3 protein beta/alpha	YWHAB	504.783	2	VFYLKMK	XL:O-Aldehyde-H2O@122	-0.2343	20.7	0.00019	P27348	K49	14-3-3 protein theta	YWHAQ	785.442	2	NLLSVAYKNVVGGR	XL:O-Aldehyde-H2O@49	-0.99984	27.5	2.6e-05
	683.129	4	-0.487319	P31946	K122	14-3-3 protein beta/alpha	YWHAB	504.782	2	VFYLKMK	XL:O-Aldehyde-H2O@122	1.54865	25.7	0.00083	P27348	K49	14-3-3 protein theta	YWHAQ	785.44	2	NLLSVAYKNVVGGR	XL:O-Aldehyde-H2O@49	1.03723	40.1	3.5e-07
	683.129	4	-0.487319	P31946	K122	14-3-3 protein beta/alpha	YWHAB	504.783	2	VFYLKMK	XL:O-Aldehyde-H2O@122	0.756225	23.5	0.0011	P27348	K49	14-3-3 protein theta	YWHAQ	529.966	3	NLLSVAYKNVVGGR	XL:O-Aldehyde@49	0.987819	20.9	0.044
	683.129	4	-0.487319	P31946	K122	14-3-3 protein beta/alpha	YWHAB	504.783	2	VFYLKMK	XL:O-Aldehyde-H2O@122	0.55812	22.1	0.0002	P27348	K49	14-3-3 protein theta	YWHAQ	785.44	2	NLLSVAYKNVVGGR	XL:O-Aldehyde-H2O@49	0.909915	46.5	2.7e-08
	683.129	4	-0.308362	P31946	K122	14-3-3 protein beta/alpha	YWHAB	504.783	2	VFYLKMK	XL:O-Aldehyde-H2O@122	-0.2343	25.9	0.00046	P27348	K49	14-3-3 protein theta	YWHAQ	785.442	2	NLLSVAYKNVVGGR	XL:O-Aldehyde-H2O@49	-0.99984	46.1	6.5e-07
	683.129	4	0.407465	P31946	K122	14-3-3 protein beta/alpha	YWHAB	504.783	2	VFYLKMK	XL:O-Aldehyde-H2O@122	0.360015	22.9	0.0006	P27348	K49	14-3-3 protein theta	YWHAQ	785.441	2	NLLSVAYKNVVGGR	XL:O-Aldehyde-H2O@49	0.527963	34.9	1.7e-05
	683.13	4	0.586422	P31946	K122	14-3-3 protein beta/alpha	YWHAB	513.788	2	VFYLKMK	XL:O-Aldehyde@122	0.708612	21.8	0.002	P27348	K49	14-3-3 protein theta	YWHAQ	794.445	2	NLLSVAYKNVVGGR	XL:O-Aldehyde@49	1.12913	29.8	1e-05
	683.134	4	6.84991	P31946	K122	14-3-3 protein beta/alpha	YWHAB	504.784	2	VFYLKMK	XL:O-Aldehyde-H2O@122	-2.61155	16	0.0039	P27348	K49	14-3-3 protein theta	YWHAQ	785.443	2	NLLSVAYKNVVGGR	XL:O-Aldehyde-H2O@49	-2.78227	25.2	8.7e-05
	682.883	4	7.09782	P31946	K122	14-3-3 protein beta/alpha	YWHAB	504.783	2	VFYLKMK	XL:O-Aldehyde-H2O@122	0.55812	20.5	0.00026	P27348	K49	14-3-3 protein theta	YWHAQ	785.441	2	NLLSVAYKNVVGGR	XL:O-Aldehyde-H2O@49	0.018695	36.3	5.7e-07
	682.883	4	7.27684	P31946	K122	14-3-3 protein beta/alpha	YWHAB	504.783	2	VFYLKMK	XL:O-Aldehyde-H2O@122	-0.828614	24	0.00054	P27348	K49	14-3-3 protein theta	YWHAQ	785.442	2	NLLSVAYKNVVGGR	XL:O-Aldehyde-H2O@49	-1.63642	38.7	5.6e-06
	682.883	4	7.63488	P31946	K122	14-3-3 protein beta/alpha	YWHAB	504.783	2	VFYLKMK	XL:O-Aldehyde-H2O@122	0.95433	21	0.0019	P27348	K49	14-3-3 protein theta	YWHAQ	785.441	2	NLLSVAYKNVVGGR	XL:O-Aldehyde-H2O@49	0.400646	41.5	1.2e-06
	804.148	4	-9.35929	P31946	K124	14-3-3 protein beta/alpha	YWHAB	506.731	2	MKGDYFR	Oxidation@123;XL:O-Aldehyde-H2O@124	-0.0444282	13.1	0.0041	P27348	K115	14-3-3 protein theta	YWHAQ	1035.05	2	YLIANATNPESKVFYLK	XL:O-Aldehyde@115	0.215676	15.9	0.079
	804.148	4	-8.52334	P31946	K124	14-3-3 protein beta/alpha	YWHAB	506.731	2	MKGDYFR	Oxidation@123;XL:O-Aldehyde-H2O@124	1.33698	16.2	0.0029	P27348	K115	14-3-3 protein theta	YWHAQ	1035.05	2	YLIANATNPESKVFYLK	XL:O-Aldehyde@115	-0.170778	17.1	0.031
	800.654	4	-4.92076	P31946	K124	14-3-3 protein beta/alpha	YWHAB	498.733	2	MKGDYFR	XL:O-Aldehyde-H2O@124	1.444	16.9	0.00012	P27348	K115	14-3-3 protein theta	YWHAQ	1035.05	2	YLIANATNPESKVFYLK	XL:O-Aldehyde@115	3.01748	24.1	0.00025
	800.655	4	-3.39421	P31946	K124	14-3-3 protein beta/alpha	YWHAB	498.734	2	MKGDYFR	XL:O-Aldehyde-H2O@124	-0.360569	17.5	7.6e-05	P27348	K115	14-3-3 protein theta	YWHAQ	1035.05	2	YLIANATNPESKVFYLK	XL:O-Aldehyde@115	0.31229	19.8	0.0078
	800.404	4	-3.94948	P31946	K124	14-3-3 protein beta/alpha	YWHAB	498.735	2	MKGDYFR	XL:O-Aldehyde-H2O@124	-0.962091	18.6	0.00057	P27348	K115	14-3-3 protein theta	YWHAQ	1035.05	2	YLIANATNPESKVFYLK	XL:O-Aldehyde@115	-0.653845	22.8	0.0019
	800.407	4	-0.208272	P31946	K124	14-3-3 protein beta/alpha	YWHAB	498.734	2	MKGDYFR	XL:O-Aldehyde-H2O@124	0.240954	15.4	0.0025	P27348	K115	14-3-3 protein theta	YWHAQ	1035.05	2	YLIANATNPESKVFYLK	XL:O-Aldehyde@115	1.85811	31.9	7.4e-05
	720.119	4	-1.39293	P31946	K13	14-3-3 protein beta/alpha	YWHAB	548.293	2	AKLAEQAER	XL:O-Aldehyde-H2O@13	0.16013	29.5	0.0019	P27348	K68	14-3-3 protein theta	YWHAQ	815.913	2	VISSIEQKTDTSDK	XL:O-Aldehyde-H2O@68	-1.28729	36.5	8e-06
	720.12	4	0.389459	P31946	K13	14-3-3 protein beta/alpha	YWHAB	548.293	2	AKLAEQAER	XL:O-Aldehyde-H2O@13	0.889668	29.8	0.00016	P27348	K68	14-3-3 protein theta	YWHAQ	815.913	2	VISSIEQKTDTSDK	XL:O-Aldehyde-H2O@68	-1.04217	38	8.8e-07
	518.051	4	-2.38308	P31946	K13	14-3-3 protein beta/alpha	YWHAB	548.293	2	AKLAEQAER	XL:O-Aldehyde-H2O@13	0.342514	13.2	0.026	P27348	K75	14-3-3 protein theta	YWHAQ	411.776	2	KLQLIK	XL:O-Aldehyde-H2O@75	0.519622	18.4	0.03
	518.052	4	0.686124	P31946	K13	14-3-3 protein beta/alpha	YWHAB	548.294	2	AKLAEQAER	XL:O-Aldehyde-H2O@13	-1.84609	31.3	0.00083	P27348	K75	14-3-3 protein theta	YWHAQ	411.776	2	KLQLIK	XL:O-Aldehyde-H2O@75	-1.18033	19.9	0.042
	880.456	4	-6.34279	P31946	K160	14-3-3 protein beta/alpha	YWHAB	667.847	2	KEMQPTHPIR	XL:O-Aldehyde@160	0.605294	14.9	0.019	P27348	K115	14-3-3 protein theta	YWHAQ	1035.05	2	YLIANATNPESKVFYLK	XL:O-Aldehyde@115	1.37504	19.2	0.0052
	880.46	4	-1.62351	P31946	K160	14-3-3 protein beta/alpha	YWHAB	667.847	2	KEMQPTHPIR	XL:O-Aldehyde@160	0.755029	18.5	0.0025	P27348	K115	14-3-3 protein theta	YWHAQ	1026.04	2	YLIANATNPESKVFYLK	XL:O-Aldehyde-H2O@115	1.79416	20.4	0.0026
	880.712	4	-0.286861	P31946	K160	14-3-3 protein beta/alpha	YWHAB	667.848	2	KEMQPTHPIR	XL:O-Aldehyde@160	0.156089	17.2	0.0093	P27348	K115	14-3-3 protein theta	YWHAQ	1026.04	2	YLIANATNPESKVFYLK	XL:O-Aldehyde-H2O@115	1.11193	23.2	0.0013
	704.57	5	-0.777124	P31946	K160	14-3-3 protein beta/alpha	YWHAB	439.564	3	KEMQPTHPIR	XL:O-Aldehyde-H2O@160	0.167032	14.8	0.19	P27348	K115	14-3-3 protein theta	YWHAQ	1035.05	2	YLIANATNPESKVFYLK	XL:O-Aldehyde@115	0.505517	27	0.00052
	704.57	5	-0.603621	P31946	K160	14-3-3 protein beta/alpha	YWHAB	439.565	3	KEMQPTHPIR	XL:O-Aldehyde-H2O@160	-1.65295	21.2	0.0099	P27348	K115	14-3-3 protein theta	YWHAQ	684.367	3	YLIANATNPESKVFYLK	XL:O-Aldehyde-H2O@115	-0.945765	38.4	1.3e-05
	880.461	4	-0.235488	P31946	K160	14-3-3 protein beta/alpha	YWHAB	658.843	2	KEMQPTHPIR	XL:O-Aldehyde-H2O@160	-0.118546	34	7.4e-05	P27348	K115	14-3-3 protein theta	YWHAQ	1035.05	2	YLIANATNPESKVFYLK	XL:O-Aldehyde@115	0.505517	28.3	0.00028
	704.571	5	-0.0831123	P31946	K160	14-3-3 protein beta/alpha	YWHAB	439.564	3	KEMQPTHPIR	XL:O-Aldehyde-H2O@160	0.849527	20.6	0.036	P27348	K115	14-3-3 protein theta	YWHAQ	684.366	3	YLIANATNPESKVFYLK	XL:O-Aldehyde-H2O@115	0.223198	28	0.00053
	880.461	4	0.0421167	P31946	K160	14-3-3 protein beta/alpha	YWHAB	667.848	2	KEMQPTHPIR	XL:O-Aldehyde@160	0.455559	16.5	0.0084	P27348	K115	14-3-3 protein theta	YWHAQ	1026.05	2	YLIANATNPESKVFYLK	XL:O-Aldehyde-H2O@115	0.137313	27.6	9.1e-05
	704.571	5	0.437397	P31946	K160	14-3-3 protein beta/alpha	YWHAB	439.564	3	KEMQPTHPIR	XL:O-Aldehyde-H2O@160	0.849527	22.9	0.0084	P27348	K115	14-3-3 protein theta	YWHAQ	1035.05	2	YLIANATNPESKVFYLK	XL:O-Aldehyde@115	0.505517	34.8	8.5e-05
	704.571	5	0.6109	P31946	K160	14-3-3 protein beta/alpha	YWHAB	439.564	3	KEMQPTHPIR	XL:O-Aldehyde-H2O@160	-0.0604662	19.6	0.049	P27348	K115	14-3-3 protein theta	YWHAQ	1035.05	2	YLIANATNPESKVFYLK	XL:O-Aldehyde@115	-0.460618	33.6	5.3e-06
	880.462	4	0.944332	P31946	K160	14-3-3 protein beta/alpha	YWHAB	658.842	2	KEMQPTHPIR	XL:O-Aldehyde-H2O@160	1.24749	27.2	7.5e-05	P27348	K115	14-3-3 protein theta	YWHAQ	1035.05	2	YLIANATNPESKVFYLK	XL:O-Aldehyde@115	1.85811	30.4	4.6e-05
	704.571	5	0.957905	P31946	K160	14-3-3 protein beta/alpha	YWHAB	439.564	3	KEMQPTHPIR	XL:O-Aldehyde-H2O@160	0.849527	17.2	0.084	P27348	K115	14-3-3 protein theta	YWHAQ	1035.05	2	YLIANATNPESKVFYLK	XL:O-Aldehyde@115	0.988586	22.9	0.0039
	880.463	4	1.77715	P31946	K160	14-3-3 protein beta/alpha	YWHAB	658.843	2	KEMQPTHPIR	XL:O-Aldehyde-H2O@160	-0.422108	25.8	0.00056	P27348	K115	14-3-3 protein theta	YWHAQ	1026.05	2	YLIANATNPESKVFYLK	XL:O-Aldehyde-H2O@115	-0.837302	24.9	0.0007
	686.882	4	-2.78448	P31946	K51	14-3-3 protein beta/alpha	YWHAB	801.455	2	NLLSVAYKNVVGAR	XL:O-Aldehyde@51	-1.2202	33.8	3.3e-05	P27348	K120	14-3-3 protein theta	YWHAQ	504.783	2	VFYLKMK	XL:O-Aldehyde-H2O@120	-0.63051	23.3	0.00014
	686.882	4	-2.07257	P31946	K51	14-3-3 protein beta/alpha	YWHAB	792.448	2	NLLSVAYKNVVGAR	XL:O-Aldehyde-H2O@51	0.933457	31.4	0.00014	P27348	K120	14-3-3 protein theta	YWHAQ	504.783	2	VFYLKMK	XL:O-Aldehyde-H2O@120	0.55812	15.8	0.0021
	686.632	4	-1.29516	P31946	K51	14-3-3 protein beta/alpha	YWHAB	801.455	2	NLLSVAYKNVVGAR	XL:O-Aldehyde@51	-1.09543	34.7	3e-06	P27348	K120	14-3-3 protein theta	YWHAQ	513.789	2	VFYLKMK	XL:O-Aldehyde@120	-0.848449	19.7	0.0061
	686.633	4	0.307223	P31946	K51	14-3-3 protein beta/alpha	YWHAB	792.446	2	NLLSVAYKNVVGAR	XL:O-Aldehyde-H2O@51	3.70967	31.8	0.0008	P27348	K120	14-3-3 protein theta	YWHAQ	504.783	2	VFYLKMK	XL:O-Aldehyde-H2O@120	-0.828614	18.5	0.0023
	686.634	4	0.752328	P31946	K51	14-3-3 protein beta/alpha	YWHAB	801.456	2	NLLSVAYKNVVGAR	XL:O-Aldehyde@51	-1.84407	30.9	0.00023	P27348	K120	14-3-3 protein theta	YWHAQ	513.789	2	VFYLKMK	XL:O-Aldehyde@120	-1.23771	14.8	0.023
	686.634	4	1.9096	P31946	K51	14-3-3 protein beta/alpha	YWHAB	801.454	2	NLLSVAYKNVVGAR	XL:O-Aldehyde@51	-0.0972445	19.8	0.0027	P27348	K120	14-3-3 protein theta	YWHAQ	504.783	2	VFYLKMK	XL:O-Aldehyde-H2O@120	-0.2343	16.5	0.0073
	686.385	4	4.64794	P31946	K51	14-3-3 protein beta/alpha	YWHAB	528.636	3	NLLSVAYKNVVGAR	XL:O-Aldehyde-H2O@51	-1.91947	32.2	0.00016	P27348	K120	14-3-3 protein theta	YWHAQ	504.784	2	VFYLKMK	XL:O-Aldehyde-H2O@120	-2.01724	23.1	0.003
	686.386	4	5.36037	P31946	K51	14-3-3 protein beta/alpha	YWHAB	792.449	2	NLLSVAYKNVVGAR	XL:O-Aldehyde-H2O@51	-0.707028	39.4	1.1e-05	P27348	K120	14-3-3 protein theta	YWHAQ	504.783	2	VFYLKMK	XL:O-Aldehyde-H2O@120	-0.432405	21.5	0.00022
	686.387	4	6.33996	P31946	K51	14-3-3 protein beta/alpha	YWHAB	528.635	3	NLLSVAYKNVVGAR	XL:O-Aldehyde-H2O@51	0.539693	24	0.00059	P27348	K120	14-3-3 protein theta	YWHAQ	504.783	2	VFYLKMK	XL:O-Aldehyde-H2O@120	0.55812	24	0.00071
	686.387	4	6.42901	P31946	K51	14-3-3 protein beta/alpha	YWHAB	528.635	3	NLLSVAYKNVVGAR	XL:O-Aldehyde-H2O@51	-0.0278063	28.5	0.00075	P27348	K120	14-3-3 protein theta	YWHAQ	504.783	2	VFYLKMK	XL:O-Aldehyde-H2O@120	0.756225	22.8	0.0026
	686.387	4	7.67576	P31946	K51	14-3-3 protein beta/alpha	YWHAB	528.635	3	NLLSVAYKNVVGAR	XL:O-Aldehyde-H2O@51	-0.216973	19.3	0.043	P27348	K120	14-3-3 protein theta	YWHAQ	504.783	2	VFYLKMK	XL:O-Aldehyde-H2O@120	0.55812	23	0.0004
	654.849	4	0.853388	P31946	K70	14-3-3 protein beta/alpha	YWHAB	685.37	2	VISSIEQKTER	XL:O-Aldehyde-H2O@70	-0.694907	11.2	0.2	P27348	K11	14-3-3 protein theta	YWHAQ	548.294	2	AKLAEQAER	XL:O-Aldehyde-H2O@11	-0.75179	16.9	0.013
	890.717	4	-3.45336	P31946	K117	14-3-3 protein beta/alpha	YWHAB	1055.07	2	YLIPNATQPESKVFYLK	XL:O-Aldehyde@117	0.259036	15.7	0.1	P63104	K158	14-3-3 protein zeta/delta	YWHAZ	658.842	2	KEMQPTHPIR	XL:O-Aldehyde-H2O@158	0.640361	29.4	4.8e-05
	890.468	4	-1.27623	P31946	K117	14-3-3 protein beta/alpha	YWHAB	1055.07	2	YLIPNATQPESKVFYLK	XL:O-Aldehyde@117	-0.309648	13.8	0.089	P63104	K158	14-3-3 protein zeta/delta	YWHAZ	658.842	2	KEMQPTHPIR	XL:O-Aldehyde-H2O@158	0.792143	24.2	0.00077
	712.576	5	-1.15988	P31946	K117	14-3-3 protein beta/alpha	YWHAB	1055.07	2	YLIPNATQPESKVFYLK	XL:O-Aldehyde@117	-1.06789	27.8	0.00045	P63104	K158	14-3-3 protein zeta/delta	YWHAZ	439.564	3	KEMQPTHPIR	XL:O-Aldehyde-H2O@158	0.167032	18.4	0.052
	712.576	5	-0.559454	P31946	K117	14-3-3 protein beta/alpha	YWHAB	697.71	3	YLIPNATQPESKVFYLK	XL:O-Aldehyde-H2O@117	0.171215	23.2	0.002	P63104	K158	14-3-3 protein zeta/delta	YWHAZ	439.564	3	KEMQPTHPIR	XL:O-Aldehyde-H2O@158	1.07703	19	0.048
	712.577	5	-0.130577	P31946	K117	14-3-3 protein beta/alpha	YWHAB	1055.07	2	YLIPNATQPESKVFYLK	XL:O-Aldehyde@117	-0.49921	22	0.0045	P63104	K158	14-3-3 protein zeta/delta	YWHAZ	439.564	3	KEMQPTHPIR	XL:O-Aldehyde-H2O@158	0.167032	18.5	0.067
	890.469	4	0.164794	P31946	K117	14-3-3 protein beta/alpha	YWHAB	1055.07	2	YLIPNATQPESKVFYLK	XL:O-Aldehyde@117	-0.59399	20	0.015	P63104	K158	14-3-3 protein zeta/delta	YWHAZ	667.848	2	KEMQPTHPIR	XL:O-Aldehyde@158	0.00635467	14.1	0.13
	712.577	5	0.2983	P31946	K117	14-3-3 protein beta/alpha	YWHAB	1055.07	2	YLIPNATQPESKVFYLK	XL:O-Aldehyde@117	0.73294	31.8	0.0002	P63104	K158	14-3-3 protein zeta/delta	YWHAZ	439.564	3	KEMQPTHPIR	XL:O-Aldehyde-H2O@158	0.167032	22.9	0.0033
	890.47	4	0.370655	P31946	K117	14-3-3 protein beta/alpha	YWHAB	1055.07	2	YLIPNATQPESKVFYLK	XL:O-Aldehyde@117	0.0694745	20.3	0.042	P63104	K158	14-3-3 protein zeta/delta	YWHAZ	658.842	2	KEMQPTHPIR	XL:O-Aldehyde-H2O@158	0.48858	25.7	0.0021
	712.577	5	0.384076	P31946	K117	14-3-3 protein beta/alpha	YWHAB	1055.07	2	YLIPNATQPESKVFYLK	XL:O-Aldehyde@117	0.73294	23.2	0.0021	P63104	K158	14-3-3 protein zeta/delta	YWHAZ	439.564	3	KEMQPTHPIR	XL:O-Aldehyde-H2O@158	1.07703	21.2	0.0076
	712.577	5	0.727177	P31946	K117	14-3-3 protein beta/alpha	YWHAB	697.71	3	YLIPNATQPESKVFYLK	XL:O-Aldehyde-H2O@117	0.314542	27.1	0.0051	P63104	K158	14-3-3 protein zeta/delta	YWHAZ	439.564	3	KEMQPTHPIR	XL:O-Aldehyde-H2O@158	0.39453	24.2	0.016
	890.472	4	3.25271	P31946	K117	14-3-3 protein beta/alpha	YWHAB	1055.07	2	YLIPNATQPESKVFYLK	XL:O-Aldehyde@117	0.0694745	18.5	0.011	P63104	K158	14-3-3 protein zeta/delta	YWHAZ	658.843	2	KEMQPTHPIR	XL:O-Aldehyde-H2O@158	-1.18101	22.1	0.0035
	890.473	4	4.55649	P31946	K117	14-3-3 protein beta/alpha	YWHAB	1055.07	2	YLIPNATQPESKVFYLK	XL:O-Aldehyde@117	0.0694745	16.3	0.044	P63104	K158	14-3-3 protein zeta/delta	YWHAZ	667.848	2	KEMQPTHPIR	XL:O-Aldehyde@158	0.00635467	11.9	0.2
	686.882	4	-2.78448	P31946	K122	14-3-3 protein beta/alpha	YWHAB	504.783	2	VFYLKMK	XL:O-Aldehyde-H2O@122	-0.63051	23.3	0.00014	P63104	K49	14-3-3 protein zeta/delta	YWHAZ	792.45	2	NLLSVAYKNVVGAR	XL:O-Aldehyde-H2O@49	-0.95941	41.6	1.9e-06
	690.881	4	-1.81021	P31946	K122	14-3-3 protein beta/alpha	YWHAB	521.785	2	VFYLKMK	XL:O-Aldehyde@122;Oxidation@123	0.424296	11.8	0.058	P63104	K49	14-3-3 protein zeta/delta	YWHAZ	792.448	2	NLLSVAYKNVVGAR	XL:O-Aldehyde-H2O@49	0.807265	45.4	1.4e-05
	686.631	4	-2.98656	P31946	K122	14-3-3 protein beta/alpha	YWHAB	513.788	2	VFYLKMK	XL:O-Aldehyde@122	-0.264552	12.9	0.048	P63104	K49	14-3-3 protein zeta/delta	YWHAZ	801.454	2	NLLSVAYKNVVGAR	XL:O-Aldehyde@49	0.152302	28.3	7.4e-05
	690.882	4	-1.45632	P31946	K122	14-3-3 protein beta/alpha	YWHAB	512.78	2	VFYLKMK	XL:O-Aldehyde-H2O@122;Oxidation@123	1.24624	23.5	0.00021	P63104	K49	14-3-3 protein zeta/delta	YWHAZ	792.448	2	NLLSVAYKNVVGAR	XL:O-Aldehyde-H2O@49	0.807265	42.1	9.5e-06
	691.134	4	0.247454	P31946	K122	14-3-3 protein beta/alpha	YWHAB	521.785	2	VFYLKMK	XL:O-Aldehyde@122;Oxidation@123	1.9575	11.7	0.043	P63104	K49	14-3-3 protein zeta/delta	YWHAZ	792.448	2	NLLSVAYKNVVGAR	XL:O-Aldehyde-H2O@49	1.56441	43.4	8.9e-06
	690.882	4	-0.660061	P31946	K122	14-3-3 protein beta/alpha	YWHAB	512.78	2	VFYLKMK	XL:O-Aldehyde-H2O@122;Oxidation@123	1.24624	19.5	0.0084	P63104	K49	14-3-3 protein zeta/delta	YWHAZ	792.448	2	NLLSVAYKNVVGAR	XL:O-Aldehyde-H2O@49	0.681074	37.2	3.8e-05
	686.883	4	-0.559764	P31946	K122	14-3-3 protein beta/alpha	YWHAB	513.788	2	VFYLKMK	XL:O-Aldehyde@122	1.48714	16.7	0.0014	P63104	K49	14-3-3 protein zeta/delta	YWHAZ	801.452	2	NLLSVAYKNVVGAR	XL:O-Aldehyde@49	2.14868	25.7	0.00032
	690.631	4	-1.74525	P31946	K122	14-3-3 protein beta/alpha	YWHAB	512.78	2	VFYLKMK	XL:O-Aldehyde-H2O@122;Oxidation@123	0.271158	12.8	0.11	P63104	K49	14-3-3 protein zeta/delta	YWHAZ	792.449	2	NLLSVAYKNVVGAR	XL:O-Aldehyde-H2O@49	-0.0760732	32.8	2.2e-05
	686.884	4	-0.292799	P31946	K122	14-3-3 protein beta/alpha	YWHAB	504.783	2	VFYLKMK	XL:O-Aldehyde-H2O@122	0.360015	19.5	0.0054	P63104	K49	14-3-3 protein zeta/delta	YWHAZ	801.454	2	NLLSVAYKNVVGAR	XL:O-Aldehyde@49	0.0275287	26.2	0.00015
	686.884	4	-0.292799	P31946	K122	14-3-3 protein beta/alpha	YWHAB	504.783	2	VFYLKMK	XL:O-Aldehyde-H2O@122	-0.2343	15.8	0.016	P63104	K49	14-3-3 protein zeta/delta	YWHAZ	801.454	2	NLLSVAYKNVVGAR	XL:O-Aldehyde@49	-0.346791	21.3	0.001
	686.632	4	-1.65124	P31946	K122	14-3-3 protein beta/alpha	YWHAB	504.783	2	VFYLKMK	XL:O-Aldehyde-H2O@122	-0.2343	26.2	0.0011	P63104	K49	14-3-3 protein zeta/delta	YWHAZ	801.454	2	NLLSVAYKNVVGAR	XL:O-Aldehyde@49	-0.346791	36.2	1.1e-05
	686.632	4	-1.56222	P31946	K122	14-3-3 protein beta/alpha	YWHAB	513.788	2	VFYLKMK	XL:O-Aldehyde@122	-0.459184	13.7	0.0063	P63104	K49	14-3-3 protein zeta/delta	YWHAZ	801.454	2	NLLSVAYKNVVGAR	XL:O-Aldehyde@49	-0.222018	32.2	6.8e-06
	690.631	4	-1.47973	P31946	K122	14-3-3 protein beta/alpha	YWHAB	512.779	2	VFYLKMK	XL:O-Aldehyde-H2O@122;Oxidation@123	2.22131	22.3	0.0023	P63104	K49	14-3-3 protein zeta/delta	YWHAZ	792.447	2	NLLSVAYKNVVGAR	XL:O-Aldehyde-H2O@49	2.19537	42	2.8e-06
	686.632	4	-1.11711	P31946	K122	14-3-3 protein beta/alpha	YWHAB	504.783	2	VFYLKMK	XL:O-Aldehyde-H2O@122	-0.2343	23.5	8e-05	P63104	K49	14-3-3 protein zeta/delta	YWHAZ	801.454	2	NLLSVAYKNVVGAR	XL:O-Aldehyde@49	0.152302	29.2	4e-05
	686.632	4	-0.939073	P31946	K122	14-3-3 protein beta/alpha	YWHAB	504.782	2	VFYLKMK	XL:O-Aldehyde-H2O@122	1.35054	18.7	0.0013	P63104	K49	14-3-3 protein zeta/delta	YWHAZ	792.448	2	NLLSVAYKNVVGAR	XL:O-Aldehyde-H2O@49	0.681074	28.2	5.3e-05
	690.631	4	-0.860197	P31946	K122	14-3-3 protein beta/alpha	YWHAB	512.78	2	VFYLKMK	XL:O-Aldehyde-H2O@122;Oxidation@123	1.24624	23.1	0.0013	P63104	K49	14-3-3 protein zeta/delta	YWHAZ	792.449	2	NLLSVAYKNVVGAR	XL:O-Aldehyde-H2O@49	0.176309	48.5	6.5e-06
	690.631	4	-0.860197	P31946	K122	14-3-3 protein beta/alpha	YWHAB	512.78	2	VFYLKMK	XL:O-Aldehyde-H2O@122;Oxidation@123	0.856204	11.6	0.041	P63104	K49	14-3-3 protein zeta/delta	YWHAZ	792.448	2	NLLSVAYKNVVGAR	XL:O-Aldehyde-H2O@49	0.933457	34.6	4.6e-05
	686.632	4	-0.850052	P31946	K122	14-3-3 protein beta/alpha	YWHAB	504.782	2	VFYLKMK	XL:O-Aldehyde-H2O@122	1.15244	18.7	0.0015	P63104	K49	14-3-3 protein zeta/delta	YWHAZ	801.454	2	NLLSVAYKNVVGAR	XL:O-Aldehyde@49	0.526622	36.3	4e-06
	686.633	4	-0.672009	P31946	K122	14-3-3 protein beta/alpha	YWHAB	513.788	2	VFYLKMK	XL:O-Aldehyde@122	1.09788	12.4	0.028	P63104	K49	14-3-3 protein zeta/delta	YWHAZ	801.453	2	NLLSVAYKNVVGAR	XL:O-Aldehyde@49	1.52481	32.3	4.3e-05
	686.884	4	0.775064	P31946	K122	14-3-3 protein beta/alpha	YWHAB	504.783	2	VFYLKMK	XL:O-Aldehyde-H2O@122	0.95433	22.4	0.0037	P63104	K49	14-3-3 protein zeta/delta	YWHAZ	801.454	2	NLLSVAYKNVVGAR	XL:O-Aldehyde@49	0.0275287	30.4	8.1e-05
	686.633	4	-0.493967	P31946	K122	14-3-3 protein beta/alpha	YWHAB	504.782	2	VFYLKMK	XL:O-Aldehyde-H2O@122	1.15244	21.3	0.0003	P63104	K49	14-3-3 protein zeta/delta	YWHAZ	792.448	2	NLLSVAYKNVVGAR	XL:O-Aldehyde-H2O@49	0.428691	40.7	1e-05
	686.633	4	-0.493967	P31946	K122	14-3-3 protein beta/alpha	YWHAB	504.782	2	VFYLKMK	XL:O-Aldehyde-H2O@122	1.35054	17	0.003	P63104	K49	14-3-3 protein zeta/delta	YWHAZ	801.453	2	NLLSVAYKNVVGAR	XL:O-Aldehyde@49	1.15049	30.7	0.00021
	686.633	4	-0.315925	P31946	K122	14-3-3 protein beta/alpha	YWHAB	504.783	2	VFYLKMK	XL:O-Aldehyde-H2O@122	0.756225	23.3	0.0018	P63104	K49	14-3-3 protein zeta/delta	YWHAZ	792.448	2	NLLSVAYKNVVGAR	XL:O-Aldehyde-H2O@49	0.554883	40.4	8.8e-06
	686.633	4	-0.137883	P31946	K122	14-3-3 protein beta/alpha	YWHAB	504.783	2	VFYLKMK	XL:O-Aldehyde-H2O@122	0.360015	19.8	0.00078	P63104	K49	14-3-3 protein zeta/delta	YWHAZ	801.454	2	NLLSVAYKNVVGAR	XL:O-Aldehyde@49	0.277075	35.5	5.1e-06
	686.633	4	-0.137883	P31946	K122	14-3-3 protein beta/alpha	YWHAB	504.783	2	VFYLKMK	XL:O-Aldehyde-H2O@122	0.756225	22.9	0.00099	P63104	K49	14-3-3 protein zeta/delta	YWHAZ	801.454	2	NLLSVAYKNVVGAR	XL:O-Aldehyde@49	0.526622	30.3	0.0001
	690.632	4	-0.063653	P31946	K122	14-3-3 protein beta/alpha	YWHAB	512.78	2	VFYLKMK	XL:O-Aldehyde-H2O@122;Oxidation@123	1.44125	20.4	0.0049	P63104	K49	14-3-3 protein zeta/delta	YWHAZ	792.448	2	NLLSVAYKNVVGAR	XL:O-Aldehyde-H2O@49	1.31203	43.5	7.6e-06
	686.633	4	0.0401593	P31946	K122	14-3-3 protein beta/alpha	YWHAB	504.783	2	VFYLKMK	XL:O-Aldehyde-H2O@122	0.95433	22.9	0.00035	P63104	K49	14-3-3 protein zeta/delta	YWHAZ	792.449	2	NLLSVAYKNVVGAR	XL:O-Aldehyde-H2O@49	-0.0760732	40.9	3.8e-05
	686.633	4	0.218201	P31946	K122	14-3-3 protein beta/alpha	YWHAB	504.783	2	VFYLKMK	XL:O-Aldehyde-H2O@122	0.756225	21.6	0.00026	P63104	K49	14-3-3 protein zeta/delta	YWHAZ	801.454	2	NLLSVAYKNVVGAR	XL:O-Aldehyde@49	0.526622	28.1	0.00044
	690.632	4	0.378872	P31946	K122	14-3-3 protein beta/alpha	YWHAB	521.786	2	VFYLKMK	XL:O-Aldehyde@122;Oxidation@123	0.232646	12.3	0.033	P63104	K49	14-3-3 protein zeta/delta	YWHAZ	792.449	2	NLLSVAYKNVVGAR	XL:O-Aldehyde-H2O@49	-0.0760732	40.1	2.6e-05
	686.633	4	0.574286	P31946	K122	14-3-3 protein beta/alpha	YWHAB	504.783	2	VFYLKMK	XL:O-Aldehyde-H2O@122	0.360015	23.7	0.00049	P63104	K49	14-3-3 protein zeta/delta	YWHAZ	801.454	2	NLLSVAYKNVVGAR	XL:O-Aldehyde@49	0.401848	32	2.2e-05
	686.634	4	1.01939	P31946	K122	14-3-3 protein beta/alpha	YWHAB	504.783	2	VFYLKMK	XL:O-Aldehyde-H2O@122	-0.0361953	19.3	0.00099	P63104	K49	14-3-3 protein zeta/delta	YWHAZ	792.448	2	NLLSVAYKNVVGAR	XL:O-Aldehyde-H2O@49	0.807265	45.6	1.6e-06
	690.633	4	1.08691	P31946	K122	14-3-3 protein beta/alpha	YWHAB	512.78	2	VFYLKMK	XL:O-Aldehyde-H2O@122;Oxidation@123	0.0761422	21.4	0.0031	P63104	K49	14-3-3 protein zeta/delta	YWHAZ	792.449	2	NLLSVAYKNVVGAR	XL:O-Aldehyde-H2O@49	-0.0760732	38.5	2.8e-05
	686.634	4	1.10841	P31946	K122	14-3-3 protein beta/alpha	YWHAB	504.783	2	VFYLKMK	XL:O-Aldehyde-H2O@122	-0.828614	24.2	0.00036	P63104	K49	14-3-3 protein zeta/delta	YWHAZ	801.455	2	NLLSVAYKNVVGAR	XL:O-Aldehyde@49	-1.09543	29.5	6.6e-05
	690.633	4	1.17542	P31946	K122	14-3-3 protein beta/alpha	YWHAB	512.779	2	VFYLKMK	XL:O-Aldehyde-H2O@122;Oxidation@123	1.83128	20.6	0.0028	P63104	K49	14-3-3 protein zeta/delta	YWHAZ	792.447	2	NLLSVAYKNVVGAR	XL:O-Aldehyde-H2O@49	1.94299	34.6	3e-05
	690.884	4	2.61343	P31946	K122	14-3-3 protein beta/alpha	YWHAB	512.781	2	VFYLKMK	XL:O-Aldehyde-H2O@122;Oxidation@123	-0.898933	19	0.0023	P63104	K49	14-3-3 protein zeta/delta	YWHAZ	792.45	2	NLLSVAYKNVVGAR	XL:O-Aldehyde-H2O@49	-1.96894	35.4	0.00013
	686.634	4	1.4645	P31946	K122	14-3-3 protein beta/alpha	YWHAB	504.783	2	VFYLKMK	XL:O-Aldehyde-H2O@122	-0.828614	19.5	0.0029	P63104	K49	14-3-3 protein zeta/delta	YWHAZ	801.455	2	NLLSVAYKNVVGAR	XL:O-Aldehyde@49	-0.845883	24.8	0.00071
	690.633	4	1.61794	P31946	K122	14-3-3 protein beta/alpha	YWHAB	512.782	2	VFYLKMK	XL:O-Aldehyde-H2O@122;Oxidation@123	-2.84908	25.2	0.002	P63104	K49	14-3-3 protein zeta/delta	YWHAZ	792.452	2	NLLSVAYKNVVGAR	XL:O-Aldehyde-H2O@49	-3.98798	47.7	4.5e-06
	686.634	4	1.9096	P31946	K122	14-3-3 protein beta/alpha	YWHAB	504.783	2	VFYLKMK	XL:O-Aldehyde-H2O@122	-0.2343	16.5	0.0073	P63104	K49	14-3-3 protein zeta/delta	YWHAZ	801.454	2	NLLSVAYKNVVGAR	XL:O-Aldehyde@49	-0.0972445	19.8	0.0027
	686.385	4	4.64794	P31946	K122	14-3-3 protein beta/alpha	YWHAB	504.784	2	VFYLKMK	XL:O-Aldehyde-H2O@122	-2.01724	23.1	0.003	P63104	K49	14-3-3 protein zeta/delta	YWHAZ	801.455	2	NLLSVAYKNVVGAR	XL:O-Aldehyde@49	-0.72111	37.2	9.2e-06
	686.386	4	5.36037	P31946	K122	14-3-3 protein beta/alpha	YWHAB	504.783	2	VFYLKMK	XL:O-Aldehyde-H2O@122	-0.432405	21.5	0.00022	P63104	K49	14-3-3 protein zeta/delta	YWHAZ	792.449	2	NLLSVAYKNVVGAR	XL:O-Aldehyde-H2O@49	-0.707028	39.4	1.1e-05
	686.638	4	6.80576	P31946	K122	14-3-3 protein beta/alpha	YWHAB	504.783	2	VFYLKMK	XL:O-Aldehyde-H2O@122	0.55812	19.2	0.00034	P63104	K49	14-3-3 protein zeta/delta	YWHAZ	801.454	2	NLLSVAYKNVVGAR	XL:O-Aldehyde@49	0.651395	27.2	0.00063
	690.637	4	6.92824	P31946	K122	14-3-3 protein beta/alpha	YWHAB	521.786	2	VFYLKMK	XL:O-Aldehyde@122;Oxidation@123	-0.725601	14.8	0.044	P63104	K49	14-3-3 protein zeta/delta	YWHAZ	792.449	2	NLLSVAYKNVVGAR	XL:O-Aldehyde-H2O@49	-0.580837	42.1	2.4e-05
	686.387	4	6.33996	P31946	K122	14-3-3 protein beta/alpha	YWHAB	504.783	2	VFYLKMK	XL:O-Aldehyde-H2O@122	0.55812	24	0.00071	P63104	K49	14-3-3 protein zeta/delta	YWHAZ	801.454	2	NLLSVAYKNVVGAR	XL:O-Aldehyde@49	0.277075	33.2	3.7e-05
	686.387	4	6.42901	P31946	K122	14-3-3 protein beta/alpha	YWHAB	504.783	2	VFYLKMK	XL:O-Aldehyde-H2O@122	0.756225	22.8	0.0026	P63104	K49	14-3-3 protein zeta/delta	YWHAZ	801.454	2	NLLSVAYKNVVGAR	XL:O-Aldehyde@49	-0.222018	32.8	3.3e-05
	686.387	4	6.51806	P31946	K122	14-3-3 protein beta/alpha	YWHAB	504.783	2	VFYLKMK	XL:O-Aldehyde-H2O@122	-0.63051	17.3	0.0029	P63104	K49	14-3-3 protein zeta/delta	YWHAZ	801.454	2	NLLSVAYKNVVGAR	XL:O-Aldehyde@49	0.152302	15.3	0.089
	686.387	4	7.67576	P31946	K122	14-3-3 protein beta/alpha	YWHAB	504.783	2	VFYLKMK	XL:O-Aldehyde-H2O@122	0.360015	19.2	0.00048	P63104	K49	14-3-3 protein zeta/delta	YWHAZ	801.454	2	NLLSVAYKNVVGAR	XL:O-Aldehyde@49	0.277075	24.1	0.00055
	708.618	4	-0.514781	P31946	K13	14-3-3 protein beta/alpha	YWHAB	548.293	2	AKLAEQAER	XL:O-Aldehyde-H2O@13	0.889668	29.1	0.00016	P63104	K68	14-3-3 protein zeta/delta	YWHAZ	792.909	2	VVSSIEQKTEGAEK	XL:O-Aldehyde-H2O@68	0.769342	40.8	3.2e-06
	526.772	4	-1.89672	P31946	K13	14-3-3 protein beta/alpha	YWHAB	548.294	2	AKLAEQAER	XL:O-Aldehyde-H2O@13	-2.02848	22.4	0.001	P63104	K75	14-3-3 protein zeta/delta	YWHAZ	429.219	2	KQQMAR	XL:O-Aldehyde-H2O@75;Oxidation@78	-1.777	14.6	0.0049
	522.774	4	-0.721555	P31946	K13	14-3-3 protein beta/alpha	YWHAB	548.294	2	AKLAEQAER	XL:O-Aldehyde-H2O@13	-0.569406	30.1	0.00051	P63104	K75	14-3-3 protein zeta/delta	YWHAZ	421.221	2	KQQMAR	XL:O-Aldehyde-H2O@75	-0.75978	18.7	0.015
	526.526	4	7.13154	P31946	K13	14-3-3 protein beta/alpha	YWHAB	548.294	2	AKLAEQAER	XL:O-Aldehyde-H2O@13	-1.11656	23.9	0.011	P63104	K75	14-3-3 protein zeta/delta	YWHAZ	429.219	2	KQQMAR	XL:O-Aldehyde-H2O@75;Oxidation@78	-1.07805	13.9	0.021
	526.526	4	7.13154	P31946	K13	14-3-3 protein beta/alpha	YWHAB	548.293	2	AKLAEQAER	XL:O-Aldehyde-H2O@13	1.25444	29.3	5.6e-05	P63104	K75	14-3-3 protein zeta/delta	YWHAZ	429.218	2	KQQMAR	XL:O-Aldehyde-H2O@75;Oxidation@78	0.785799	16.5	0.0042
	876.71	4	-4.38849	P31946	K160	14-3-3 protein beta/alpha	YWHAB	667.847	2	KEMQPTHPIR	XL:O-Aldehyde@160	1.0545	14.3	0.19	P63104	K115	14-3-3 protein zeta/delta	YWHAZ	1027.05	2	FLIPNASQAESKVFYLK	XL:O-Aldehyde@115	0.551014	20.5	0.00058
	876.463	4	-0.0155344	P31946	K160	14-3-3 protein beta/alpha	YWHAB	667.848	2	KEMQPTHPIR	XL:O-Aldehyde@160	0.156089	15.6	0.029	P63104	K115	14-3-3 protein zeta/delta	YWHAZ	1027.05	2	FLIPNASQAESKVFYLK	XL:O-Aldehyde@115	-0.909473	20	0.0089
	701.372	5	0.102678	P31946	K160	14-3-3 protein beta/alpha	YWHAB	667.85	2	KEMQPTHPIR	XL:O-Aldehyde@160	-3.43753	22.4	0.0061	P63104	K115	14-3-3 protein zeta/delta	YWHAZ	679.036	3	FLIPNASQAESKVFYLK	XL:O-Aldehyde-H2O@115	-2.1876	26.8	0.0021
	876.463	4	0.821084	P31946	K160	14-3-3 protein beta/alpha	YWHAB	667.847	2	KEMQPTHPIR	XL:O-Aldehyde@160	1.0545	14.7	0.023	P63104	K115	14-3-3 protein zeta/delta	YWHAZ	1027.05	2	FLIPNASQAESKVFYLK	XL:O-Aldehyde@115	2.8878	12.6	0.098
	701.375	5	4.19862	P31946	K160	14-3-3 protein beta/alpha	YWHAB	667.848	2	KEMQPTHPIR	XL:O-Aldehyde@160	0.156089	15.5	0.049	P63104	K115	14-3-3 protein zeta/delta	YWHAZ	1027.05	2	FLIPNASQAESKVFYLK	XL:O-Aldehyde@115	-0.812108	15.7	0.034
	701.175	5	5.7509	P31946	K160	14-3-3 protein beta/alpha	YWHAB	439.564	3	KEMQPTHPIR	XL:O-Aldehyde-H2O@160	0.849527	17.5	0.017	P63104	K115	14-3-3 protein zeta/delta	YWHAZ	1027.05	2	FLIPNASQAESKVFYLK	XL:O-Aldehyde@115	0.940478	18.6	0.015
	686.882	4	-2.78448	P31946	K51	14-3-3 protein beta/alpha	YWHAB	792.45	2	NLLSVAYKNVVGAR	XL:O-Aldehyde-H2O@51	-0.95941	41.6	1.9e-06	P63104	K120	14-3-3 protein zeta/delta	YWHAZ	504.783	2	VFYLKMK	XL:O-Aldehyde-H2O@120	-0.63051	23.3	0.00014
	690.881	4	-1.81021	P31946	K51	14-3-3 protein beta/alpha	YWHAB	792.448	2	NLLSVAYKNVVGAR	XL:O-Aldehyde-H2O@51	0.807265	45.4	1.4e-05	P63104	K120	14-3-3 protein zeta/delta	YWHAZ	521.785	2	VFYLKMK	XL:O-Aldehyde@120;Oxidation@121	0.424296	11.8	0.058
	690.882	4	-1.45632	P31946	K51	14-3-3 protein beta/alpha	YWHAB	792.448	2	NLLSVAYKNVVGAR	XL:O-Aldehyde-H2O@51	0.807265	42.1	9.5e-06	P63104	K120	14-3-3 protein zeta/delta	YWHAZ	512.78	2	VFYLKMK	XL:O-Aldehyde-H2O@120;Oxidation@121	1.24624	23.5	0.00021
	690.882	4	-1.1909	P31946	K51	14-3-3 protein beta/alpha	YWHAB	792.448	2	NLLSVAYKNVVGAR	XL:O-Aldehyde-H2O@51	0.554883	36	9.2e-05	P63104	K120	14-3-3 protein zeta/delta	YWHAZ	512.78	2	VFYLKMK	XL:O-Aldehyde-H2O@120;Oxidation@121	0.856204	21.4	0.0033
	691.134	4	0.247454	P31946	K51	14-3-3 protein beta/alpha	YWHAB	792.448	2	NLLSVAYKNVVGAR	XL:O-Aldehyde-H2O@51	1.56441	43.4	8.9e-06	P63104	K120	14-3-3 protein zeta/delta	YWHAZ	521.785	2	VFYLKMK	XL:O-Aldehyde@120;Oxidation@121	1.9575	11.7	0.043
	690.882	4	-0.660061	P31946	K51	14-3-3 protein beta/alpha	YWHAB	792.448	2	NLLSVAYKNVVGAR	XL:O-Aldehyde-H2O@51	0.681074	37.2	3.8e-05	P63104	K120	14-3-3 protein zeta/delta	YWHAZ	512.78	2	VFYLKMK	XL:O-Aldehyde-H2O@120;Oxidation@121	1.24624	19.5	0.0084
	686.883	4	-0.559764	P31946	K51	14-3-3 protein beta/alpha	YWHAB	801.452	2	NLLSVAYKNVVGAR	XL:O-Aldehyde@51	2.14868	25.7	0.00032	P63104	K120	14-3-3 protein zeta/delta	YWHAZ	513.788	2	VFYLKMK	XL:O-Aldehyde@120	1.48714	16.7	0.0014
	690.882	4	-0.394643	P31946	K51	14-3-3 protein beta/alpha	YWHAB	792.448	2	NLLSVAYKNVVGAR	XL:O-Aldehyde-H2O@51	1.31203	46.4	9.3e-07	P63104	K120	14-3-3 protein zeta/delta	YWHAZ	512.78	2	VFYLKMK	XL:O-Aldehyde-H2O@120;Oxidation@121	1.24624	19.3	0.022
	690.631	4	-1.74525	P31946	K51	14-3-3 protein beta/alpha	YWHAB	801.454	2	NLLSVAYKNVVGAR	XL:O-Aldehyde@51	0.277075	19.3	0.014	P63104	K120	14-3-3 protein zeta/delta	YWHAZ	512.78	2	VFYLKMK	XL:O-Aldehyde-H2O@120;Oxidation@121	0.271158	12.8	0.11
	686.884	4	-0.292799	P31946	K51	14-3-3 protein beta/alpha	YWHAB	801.454	2	NLLSVAYKNVVGAR	XL:O-Aldehyde@51	0.0275287	26.2	0.00015	P63104	K120	14-3-3 protein zeta/delta	YWHAZ	504.783	2	VFYLKMK	XL:O-Aldehyde-H2O@120	0.360015	19.5	0.0054
	686.884	4	-0.292799	P31946	K51	14-3-3 protein beta/alpha	YWHAB	792.448	2	NLLSVAYKNVVGAR	XL:O-Aldehyde-H2O@51	0.807265	22.1	0.0062	P63104	K120	14-3-3 protein zeta/delta	YWHAZ	513.789	2	VFYLKMK	XL:O-Aldehyde@120	-0.653817	16	0.03
	686.632	4	-1.65124	P31946	K51	14-3-3 protein beta/alpha	YWHAB	792.449	2	NLLSVAYKNVVGAR	XL:O-Aldehyde-H2O@51	-0.580837	43.9	5.1e-06	P63104	K120	14-3-3 protein zeta/delta	YWHAZ	504.783	2	VFYLKMK	XL:O-Aldehyde-H2O@120	-0.2343	26.2	0.0011
	686.632	4	-1.56222	P31946	K51	14-3-3 protein beta/alpha	YWHAB	801.454	2	NLLSVAYKNVVGAR	XL:O-Aldehyde@51	-0.222018	32.2	6.8e-06	P63104	K120	14-3-3 protein zeta/delta	YWHAZ	513.788	2	VFYLKMK	XL:O-Aldehyde@120	-0.459184	13.7	0.0063
	690.631	4	-1.47973	P31946	K51	14-3-3 protein beta/alpha	YWHAB	528.634	3	NLLSVAYKNVVGAR	XL:O-Aldehyde-H2O@51	1.48553	30.2	0.00098	P63104	K120	14-3-3 protein zeta/delta	YWHAZ	512.779	2	VFYLKMK	XL:O-Aldehyde-H2O@120;Oxidation@121	2.22131	22.3	0.0023
	686.632	4	-1.29516	P31946	K51	14-3-3 protein beta/alpha	YWHAB	801.455	2	NLLSVAYKNVVGAR	XL:O-Aldehyde@51	-1.09543	34.7	3e-06	P63104	K120	14-3-3 protein zeta/delta	YWHAZ	513.789	2	VFYLKMK	XL:O-Aldehyde@120	-0.848449	19.7	0.0061
	686.632	4	-1.11711	P31946	K51	14-3-3 protein beta/alpha	YWHAB	792.45	2	NLLSVAYKNVVGAR	XL:O-Aldehyde-H2O@51	-0.95941	30.4	0.00013	P63104	K120	14-3-3 protein zeta/delta	YWHAZ	504.783	2	VFYLKMK	XL:O-Aldehyde-H2O@120	-0.2343	23.5	8e-05
	686.632	4	-0.939073	P31946	K51	14-3-3 protein beta/alpha	YWHAB	792.448	2	NLLSVAYKNVVGAR	XL:O-Aldehyde-H2O@51	0.681074	28.2	5.3e-05	P63104	K120	14-3-3 protein zeta/delta	YWHAZ	504.782	2	VFYLKMK	XL:O-Aldehyde-H2O@120	1.35054	18.7	0.0013
	690.631	4	-0.860197	P31946	K51	14-3-3 protein beta/alpha	YWHAB	792.449	2	NLLSVAYKNVVGAR	XL:O-Aldehyde-H2O@51	0.176309	48.5	6.5e-06	P63104	K120	14-3-3 protein zeta/delta	YWHAZ	512.78	2	VFYLKMK	XL:O-Aldehyde-H2O@120;Oxidation@121	1.24624	23.1	0.0013
	690.631	4	-0.860197	P31946	K51	14-3-3 protein beta/alpha	YWHAB	801.453	2	NLLSVAYKNVVGAR	XL:O-Aldehyde@51	0.776169	24.4	0.0016	P63104	K120	14-3-3 protein zeta/delta	YWHAZ	512.78	2	VFYLKMK	XL:O-Aldehyde-H2O@120;Oxidation@121	0.856204	11.6	0.041
	686.632	4	-0.850052	P31946	K51	14-3-3 protein beta/alpha	YWHAB	801.454	2	NLLSVAYKNVVGAR	XL:O-Aldehyde@51	0.526622	36.3	4e-06	P63104	K120	14-3-3 protein zeta/delta	YWHAZ	504.782	2	VFYLKMK	XL:O-Aldehyde-H2O@120	1.15244	18.7	0.0015
	686.633	4	-0.672009	P31946	K51	14-3-3 protein beta/alpha	YWHAB	801.453	2	NLLSVAYKNVVGAR	XL:O-Aldehyde@51	1.52481	32.3	4.3e-05	P63104	K120	14-3-3 protein zeta/delta	YWHAZ	513.788	2	VFYLKMK	XL:O-Aldehyde@120	1.09788	12.4	0.028
	686.884	4	0.775064	P31946	K51	14-3-3 protein beta/alpha	YWHAB	792.449	2	NLLSVAYKNVVGAR	XL:O-Aldehyde-H2O@51	0.3025	39.5	3.2e-05	P63104	K120	14-3-3 protein zeta/delta	YWHAZ	504.783	2	VFYLKMK	XL:O-Aldehyde-H2O@120	0.95433	22.4	0.0037
	686.633	4	-0.493967	P31946	K51	14-3-3 protein beta/alpha	YWHAB	792.448	2	NLLSVAYKNVVGAR	XL:O-Aldehyde-H2O@51	0.428691	40.7	1e-05	P63104	K120	14-3-3 protein zeta/delta	YWHAZ	504.782	2	VFYLKMK	XL:O-Aldehyde-H2O@120	1.15244	21.3	0.0003
	686.633	4	-0.493967	P31946	K51	14-3-3 protein beta/alpha	YWHAB	792.448	2	NLLSVAYKNVVGAR	XL:O-Aldehyde-H2O@51	1.18584	39.3	2e-05	P63104	K120	14-3-3 protein zeta/delta	YWHAZ	504.782	2	VFYLKMK	XL:O-Aldehyde-H2O@120	1.35054	17	0.003
	686.633	4	-0.315925	P31946	K51	14-3-3 protein beta/alpha	YWHAB	792.448	2	NLLSVAYKNVVGAR	XL:O-Aldehyde-H2O@51	0.554883	40.4	8.8e-06	P63104	K120	14-3-3 protein zeta/delta	YWHAZ	504.783	2	VFYLKMK	XL:O-Aldehyde-H2O@120	0.756225	23.3	0.0018
	690.632	4	-0.152158	P31946	K51	14-3-3 protein beta/alpha	YWHAB	792.448	2	NLLSVAYKNVVGAR	XL:O-Aldehyde-H2O@51	0.807265	35.6	3.5e-05	P63104	K120	14-3-3 protein zeta/delta	YWHAZ	512.78	2	VFYLKMK	XL:O-Aldehyde-H2O@120;Oxidation@121	0.466173	19.9	0.0015
	686.633	4	-0.137883	P31946	K51	14-3-3 protein beta/alpha	YWHAB	801.454	2	NLLSVAYKNVVGAR	XL:O-Aldehyde@51	0.277075	35.5	5.1e-06	P63104	K120	14-3-3 protein zeta/delta	YWHAZ	504.783	2	VFYLKMK	XL:O-Aldehyde-H2O@120	0.360015	19.8	0.00078
	686.633	4	-0.137883	P31946	K51	14-3-3 protein beta/alpha	YWHAB	792.448	2	NLLSVAYKNVVGAR	XL:O-Aldehyde-H2O@51	0.554883	43.4	1.1e-05	P63104	K120	14-3-3 protein zeta/delta	YWHAZ	504.783	2	VFYLKMK	XL:O-Aldehyde-H2O@120	0.756225	22.9	0.00099
	690.632	4	-0.063653	P31946	K51	14-3-3 protein beta/alpha	YWHAB	792.448	2	NLLSVAYKNVVGAR	XL:O-Aldehyde-H2O@51	1.31203	43.5	7.6e-06	P63104	K120	14-3-3 protein zeta/delta	YWHAZ	512.78	2	VFYLKMK	XL:O-Aldehyde-H2O@120;Oxidation@121	1.44125	20.4	0.0049
	686.633	4	0.0401593	P31946	K51	14-3-3 protein beta/alpha	YWHAB	792.449	2	NLLSVAYKNVVGAR	XL:O-Aldehyde-H2O@51	-0.0760732	40.9	3.8e-05	P63104	K120	14-3-3 protein zeta/delta	YWHAZ	504.783	2	VFYLKMK	XL:O-Aldehyde-H2O@120	0.95433	22.9	0.00035
	686.633	4	0.218201	P31946	K51	14-3-3 protein beta/alpha	YWHAB	792.448	2	NLLSVAYKNVVGAR	XL:O-Aldehyde-H2O@51	0.807265	41.6	4.3e-05	P63104	K120	14-3-3 protein zeta/delta	YWHAZ	504.783	2	VFYLKMK	XL:O-Aldehyde-H2O@120	0.756225	21.6	0.00026
	690.632	4	0.378872	P31946	K51	14-3-3 protein beta/alpha	YWHAB	792.449	2	NLLSVAYKNVVGAR	XL:O-Aldehyde-H2O@51	-0.0760732	40.1	2.6e-05	P63104	K120	14-3-3 protein zeta/delta	YWHAZ	521.786	2	VFYLKMK	XL:O-Aldehyde@120;Oxidation@121	0.232646	12.3	0.033
	686.633	4	0.574286	P31946	K51	14-3-3 protein beta/alpha	YWHAB	792.451	2	NLLSVAYKNVVGAR	XL:O-Aldehyde-H2O@51	-2.97846	39.6	1.4e-06	P63104	K120	14-3-3 protein zeta/delta	YWHAZ	504.783	2	VFYLKMK	XL:O-Aldehyde-H2O@120	0.360015	23.7	0.00049
	686.634	4	1.01939	P31946	K51	14-3-3 protein beta/alpha	YWHAB	792.448	2	NLLSVAYKNVVGAR	XL:O-Aldehyde-H2O@51	0.807265	45.6	1.6e-06	P63104	K120	14-3-3 protein zeta/delta	YWHAZ	504.783	2	VFYLKMK	XL:O-Aldehyde-H2O@120	-0.0361953	19.3	0.00099
	690.633	4	1.08691	P31946	K51	14-3-3 protein beta/alpha	YWHAB	792.449	2	NLLSVAYKNVVGAR	XL:O-Aldehyde-H2O@51	-0.0760732	38.5	2.8e-05	P63104	K120	14-3-3 protein zeta/delta	YWHAZ	512.78	2	VFYLKMK	XL:O-Aldehyde-H2O@120;Oxidation@121	0.0761422	21.4	0.0031
	686.634	4	1.10841	P31946	K51	14-3-3 protein beta/alpha	YWHAB	792.45	2	NLLSVAYKNVVGAR	XL:O-Aldehyde-H2O@51	-1.33798	30.9	0.00014	P63104	K120	14-3-3 protein zeta/delta	YWHAZ	504.783	2	VFYLKMK	XL:O-Aldehyde-H2O@120	-0.828614	24.2	0.00036
	690.633	4	1.17542	P31946	K51	14-3-3 protein beta/alpha	YWHAB	801.453	2	NLLSVAYKNVVGAR	XL:O-Aldehyde@51	1.64958	29.5	0.00026	P63104	K120	14-3-3 protein zeta/delta	YWHAZ	512.779	2	VFYLKMK	XL:O-Aldehyde-H2O@120;Oxidation@121	1.83128	20.6	0.0028
	690.884	4	2.61343	P31946	K51	14-3-3 protein beta/alpha	YWHAB	801.455	2	NLLSVAYKNVVGAR	XL:O-Aldehyde@51	-1.46975	30	3.3e-05	P63104	K120	14-3-3 protein zeta/delta	YWHAZ	512.781	2	VFYLKMK	XL:O-Aldehyde-H2O@120;Oxidation@121	-0.898933	19	0.0023
	686.634	4	1.4645	P31946	K51	14-3-3 protein beta/alpha	YWHAB	792.449	2	NLLSVAYKNVVGAR	XL:O-Aldehyde-H2O@51	-0.833219	27.8	0.00014	P63104	K120	14-3-3 protein zeta/delta	YWHAZ	504.783	2	VFYLKMK	XL:O-Aldehyde-H2O@120	-0.828614	19.5	0.0029
	690.633	4	1.61794	P31946	K51	14-3-3 protein beta/alpha	YWHAB	801.456	2	NLLSVAYKNVVGAR	XL:O-Aldehyde@51	-2.21838	35.2	1.1e-05	P63104	K120	14-3-3 protein zeta/delta	YWHAZ	512.782	2	VFYLKMK	XL:O-Aldehyde-H2O@120;Oxidation@121	-2.84908	25.2	0.002
	686.634	4	1.9096	P31946	K51	14-3-3 protein beta/alpha	YWHAB	801.454	2	NLLSVAYKNVVGAR	XL:O-Aldehyde@51	-0.0972445	19.8	0.0027	P63104	K120	14-3-3 protein zeta/delta	YWHAZ	504.783	2	VFYLKMK	XL:O-Aldehyde-H2O@120	-0.2343	16.5	0.0073
	686.385	4	4.64794	P31946	K51	14-3-3 protein beta/alpha	YWHAB	801.455	2	NLLSVAYKNVVGAR	XL:O-Aldehyde@51	-0.72111	37.2	9.2e-06	P63104	K120	14-3-3 protein zeta/delta	YWHAZ	504.784	2	VFYLKMK	XL:O-Aldehyde-H2O@120	-2.01724	23.1	0.003
	686.386	4	5.36037	P31946	K51	14-3-3 protein beta/alpha	YWHAB	792.449	2	NLLSVAYKNVVGAR	XL:O-Aldehyde-H2O@51	-0.707028	39.4	1.1e-05	P63104	K120	14-3-3 protein zeta/delta	YWHAZ	504.783	2	VFYLKMK	XL:O-Aldehyde-H2O@120	-0.432405	21.5	0.00022
	690.637	4	6.92824	P31946	K51	14-3-3 protein beta/alpha	YWHAB	792.449	2	NLLSVAYKNVVGAR	XL:O-Aldehyde-H2O@51	-0.580837	42.1	2.4e-05	P63104	K120	14-3-3 protein zeta/delta	YWHAZ	521.786	2	VFYLKMK	XL:O-Aldehyde@120;Oxidation@121	-0.725601	14.8	0.044
	686.387	4	7.67576	P31946	K51	14-3-3 protein beta/alpha	YWHAB	801.454	2	NLLSVAYKNVVGAR	XL:O-Aldehyde@51	0.277075	24.1	0.00055	P63104	K120	14-3-3 protein zeta/delta	YWHAZ	504.783	2	VFYLKMK	XL:O-Aldehyde-H2O@120	0.360015	19.2	0.00048
	654.849	4	0.853388	P31946	K70	14-3-3 protein beta/alpha	YWHAB	685.37	2	VISSIEQKTER	XL:O-Aldehyde-H2O@70	-0.694907	11.2	0.2	P63104	K11	14-3-3 protein zeta/delta	YWHAZ	548.294	2	AKLAEQAER	XL:O-Aldehyde-H2O@11	-0.75179	16.9	0.013
	789.892	4	-2.13617	P62258	K118	14-3-3 protein epsilon	YWHAE	1018.53	2	HLIPAANTGESKVFYYK	XL:O-Aldehyde@118	-0.0831481	12.8	0.092	P62258	K125	14-3-3 protein epsilon	YWHAE	493.729	2	MKGDYHR	XL:O-Aldehyde-H2O@125	0.342587	24.9	5.2e-05
	631.914	5	-2.79957	P62258	K118	14-3-3 protein epsilon	YWHAE	673.351	3	HLIPAANTGESKVFYYK	XL:O-Aldehyde-H2O@118	-0.127522	32.3	0.00055	P62258	K125	14-3-3 protein epsilon	YWHAE	493.729	2	MKGDYHR	XL:O-Aldehyde-H2O@125	0.140046	21	0.00042
	631.915	5	-1.25171	P62258	K118	14-3-3 protein epsilon	YWHAE	673.351	3	HLIPAANTGESKVFYYK	XL:O-Aldehyde-H2O@118	-0.276033	34.2	6.9e-05	P62258	K125	14-3-3 protein epsilon	YWHAE	502.735	2	MKGDYHR	XL:O-Aldehyde@125	-0.0964882	12.3	0.016
	789.642	4	-1.22815	P62258	K118	14-3-3 protein epsilon	YWHAE	1018.53	2	HLIPAANTGESKVFYYK	XL:O-Aldehyde@118	0.211395	20.1	0.022	P62258	K125	14-3-3 protein epsilon	YWHAE	493.729	2	MKGDYHR	XL:O-Aldehyde-H2O@125	-0.0624939	23.2	0.00045
	635.316	5	0.397591	P62258	K118	14-3-3 protein epsilon	YWHAE	673.351	3	HLIPAANTGESKVFYYK	XL:O-Aldehyde-H2O@118	-0.127522	25.7	0.0027	P62258	K125	14-3-3 protein epsilon	YWHAE	501.727	2	MKGDYHR	Oxidation@124;XL:O-Aldehyde-H2O@125	-0.345885	14.3	0.0088
	631.916	5	-0.574514	P62258	K118	14-3-3 protein epsilon	YWHAE	673.351	3	HLIPAANTGESKVFYYK	XL:O-Aldehyde-H2O@118	0.1695	27.2	0.00091	P62258	K125	14-3-3 protein epsilon	YWHAE	493.729	2	MKGDYHR	XL:O-Aldehyde-H2O@125	-0.0624939	22.2	0.00017
	789.643	4	-0.454212	P62258	K118	14-3-3 protein epsilon	YWHAE	673.351	3	HLIPAANTGESKVFYYK	XL:O-Aldehyde-H2O@118	-0.276033	26.6	0.00092	P62258	K125	14-3-3 protein epsilon	YWHAE	493.729	2	MKGDYHR	XL:O-Aldehyde-H2O@125	0.140046	24.8	0.00013
	631.916	5	-0.381031	P62258	K118	14-3-3 protein epsilon	YWHAE	673.351	3	HLIPAANTGESKVFYYK	XL:O-Aldehyde-H2O@118	-0.573055	31.3	0.00034	P62258	K125	14-3-3 protein epsilon	YWHAE	502.735	2	MKGDYHR	XL:O-Aldehyde@125	-0.693224	9.3	0.038
	789.643	4	-0.299425	P62258	K118	14-3-3 protein epsilon	YWHAE	1009.52	2	HLIPAANTGESKVFYYK	XL:O-Aldehyde-H2O@118	-0.858856	35.7	7.6e-07	P62258	K125	14-3-3 protein epsilon	YWHAE	493.729	2	MKGDYHR	XL:O-Aldehyde-H2O@125	-0.0624939	25.2	5.6e-05
	631.916	5	-0.187547	P62258	K118	14-3-3 protein epsilon	YWHAE	673.35	3	HLIPAANTGESKVFYYK	XL:O-Aldehyde-H2O@118	0.912055	25.8	0.0022	P62258	K125	14-3-3 protein epsilon	YWHAE	493.729	2	MKGDYHR	XL:O-Aldehyde-H2O@125	1.15275	22.2	0.00034
	631.916	5	-0.187547	P62258	K118	14-3-3 protein epsilon	YWHAE	673.351	3	HLIPAANTGESKVFYYK	XL:O-Aldehyde-H2O@118	0.0209888	21.6	0.0047	P62258	K125	14-3-3 protein epsilon	YWHAE	493.73	2	MKGDYHR	XL:O-Aldehyde-H2O@125	-0.872654	23.8	0.00038
	635.115	5	-0.103463	P62258	K118	14-3-3 protein epsilon	YWHAE	673.351	3	HLIPAANTGESKVFYYK	XL:O-Aldehyde-H2O@118	-0.721566	24.9	0.0053	P62258	K125	14-3-3 protein epsilon	YWHAE	501.727	2	MKGDYHR	Oxidation@124;XL:O-Aldehyde-H2O@125	0.0527378	14.7	0.04
	789.643	4	0.397115	P62258	K118	14-3-3 protein epsilon	YWHAE	673.35	3	HLIPAANTGESKVFYYK	XL:O-Aldehyde-H2O@118	0.763544	21	0.0069	P62258	K125	14-3-3 protein epsilon	YWHAE	493.729	2	MKGDYHR	XL:O-Aldehyde-H2O@125	1.15275	20.3	0.00079
	789.895	4	1.65489	P62258	K118	14-3-3 protein epsilon	YWHAE	1018.53	2	HLIPAANTGESKVFYYK	XL:O-Aldehyde@118	-0.672233	17.3	0.024	P62258	K125	14-3-3 protein epsilon	YWHAE	493.73	2	MKGDYHR	XL:O-Aldehyde-H2O@125	-0.670114	18.5	0.0013
	789.644	4	0.551901	P62258	K118	14-3-3 protein epsilon	YWHAE	673.349	3	HLIPAANTGESKVFYYK	XL:O-Aldehyde-H2O@118	2.69419	22.5	0.0024	P62258	K125	14-3-3 protein epsilon	YWHAE	493.728	2	MKGDYHR	XL:O-Aldehyde-H2O@125	2.16545	17.6	0.0019
	631.916	5	0.586386	P62258	K118	14-3-3 protein epsilon	YWHAE	673.351	3	HLIPAANTGESKVFYYK	XL:O-Aldehyde-H2O@118	0.615033	24.6	0.012	P62258	K125	14-3-3 protein epsilon	YWHAE	493.729	2	MKGDYHR	XL:O-Aldehyde-H2O@125	0.342587	22.8	7.5e-05
	635.116	5	0.955327	P62258	K118	14-3-3 protein epsilon	YWHAE	673.35	3	HLIPAANTGESKVFYYK	XL:O-Aldehyde-H2O@118	1.06057	34.3	1.2e-05	P62258	K125	14-3-3 protein epsilon	YWHAE	501.726	2	MKGDYHR	Oxidation@124;XL:O-Aldehyde-H2O@125	0.849985	20.9	0.0025
	631.919	5	4.26257	P62258	K118	14-3-3 protein epsilon	YWHAE	673.352	3	HLIPAANTGESKVFYYK	XL:O-Aldehyde-H2O@118	-1.46412	27.1	0.00036	P62258	K125	14-3-3 protein epsilon	YWHAE	493.729	2	MKGDYHR	XL:O-Aldehyde-H2O@125	-0.265034	23.2	0.00069
	789.647	4	4.57635	P62258	K118	14-3-3 protein epsilon	YWHAE	673.351	3	HLIPAANTGESKVFYYK	XL:O-Aldehyde-H2O@118	0.615033	19.1	0.012	P62258	K125	14-3-3 protein epsilon	YWHAE	493.729	2	MKGDYHR	XL:O-Aldehyde-H2O@125	0.747667	23.1	0.00066
	789.396	4	4.63521	P62258	K118	14-3-3 protein epsilon	YWHAE	673.351	3	HLIPAANTGESKVFYYK	XL:O-Aldehyde-H2O@118	-0.721566	23.3	0.0021	P62258	K125	14-3-3 protein epsilon	YWHAE	493.729	2	MKGDYHR	XL:O-Aldehyde-H2O@125	0.545127	25.1	2.4e-05
	789.396	4	5.25455	P62258	K118	14-3-3 protein epsilon	YWHAE	1018.53	2	HLIPAANTGESKVFYYK	XL:O-Aldehyde@118	0.604119	23.2	0.0017	P62258	K125	14-3-3 protein epsilon	YWHAE	493.729	2	MKGDYHR	XL:O-Aldehyde-H2O@125	0.342587	26.1	0.00033
	631.719	5	5.59872	P62258	K118	14-3-3 protein epsilon	YWHAE	673.351	3	HLIPAANTGESKVFYYK	XL:O-Aldehyde-H2O@118	-0.127522	26.1	0.0033	P62258	K125	14-3-3 protein epsilon	YWHAE	493.729	2	MKGDYHR	XL:O-Aldehyde-H2O@125	0.747667	19.9	0.00041
	789.397	4	6.02873	P62258	K118	14-3-3 protein epsilon	YWHAE	673.35	3	HLIPAANTGESKVFYYK	XL:O-Aldehyde-H2O@118	1.80312	22.6	0.014	P62258	K125	14-3-3 protein epsilon	YWHAE	493.729	2	MKGDYHR	XL:O-Aldehyde-H2O@125	0.950208	23.3	0.0011
	631.72	5	7.24385	P62258	K118	14-3-3 protein epsilon	YWHAE	673.351	3	HLIPAANTGESKVFYYK	XL:O-Aldehyde-H2O@118	-0.276033	24.1	0.0036	P62258	K125	14-3-3 protein epsilon	YWHAE	493.729	2	MKGDYHR	XL:O-Aldehyde-H2O@125	-0.0624939	20.8	0.0009
	703.186	6	4.98816	P62258	K125	14-3-3 protein epsilon	YWHAE	493.73	2	MKGDYHR	XL:O-Aldehyde-H2O@125	-1.88535	21.9	0.00015	P62258	K153	14-3-3 protein epsilon	YWHAE	769.644	4	EAAENSLVAYKAASDIAMTELPPTHPIR	XL:O-Aldehyde-H2O@153	-3.31569	27.6	0.026
	702.881	4	-1.86622	P62258	K50	14-3-3 protein epsilon	YWHAE	799.457	2	NLLSVAYKNVIGAR	XL:O-Aldehyde-H2O@50	-0.919689	29.7	0.0016	P62258	K123	14-3-3 protein epsilon	YWHAE	529.773	2	VFYYKMK	XL:O-Aldehyde-H2O@123	0.21521	18	0.00056
	702.882	4	-1.51838	P62258	K50	14-3-3 protein epsilon	YWHAE	808.461	2	NLLSVAYKNVIGAR	XL:O-Aldehyde@50	1.04779	30	5.2e-05	P62258	K123	14-3-3 protein epsilon	YWHAE	529.772	2	VFYYKMK	XL:O-Aldehyde-H2O@123	0.40397	18.4	0.0017
	702.63	4	-2.58531	P62258	K50	14-3-3 protein epsilon	YWHAE	799.458	2	NLLSVAYKNVIGAR	XL:O-Aldehyde-H2O@50	-1.79528	20.3	0.052	P62258	K123	14-3-3 protein epsilon	YWHAE	529.774	2	VFYYKMK	XL:O-Aldehyde-H2O@123	-1.67239	16.6	0.0013
	702.63	4	-2.58531	P62258	K50	14-3-3 protein epsilon	YWHAE	799.457	2	NLLSVAYKNVIGAR	XL:O-Aldehyde-H2O@50	0.08099	19.2	0.042	P62258	K123	14-3-3 protein epsilon	YWHAE	529.773	2	VFYYKMK	XL:O-Aldehyde-H2O@123	-0.917351	8.9	0.11
	706.629	4	-1.80691	P62258	K50	14-3-3 protein epsilon	YWHAE	799.457	2	NLLSVAYKNVIGAR	XL:O-Aldehyde-H2O@50	-0.0440949	28.7	0.0004	P62258	K123	14-3-3 protein epsilon	YWHAE	537.77	2	VFYYKMK	XL:O-Aldehyde-H2O@123;Oxidation@124	-0.239271	13.8	0.023
	702.631	4	-1.36743	P62258	K50	14-3-3 protein epsilon	YWHAE	799.457	2	NLLSVAYKNVIGAR	XL:O-Aldehyde-H2O@50	-0.794604	28.4	0.00019	P62258	K123	14-3-3 protein epsilon	YWHAE	529.773	2	VFYYKMK	XL:O-Aldehyde-H2O@123	-0.351071	14.8	0.0095
	702.631	4	-1.36743	P62258	K50	14-3-3 protein epsilon	YWHAE	808.461	2	NLLSVAYKNVIGAR	XL:O-Aldehyde@50	1.66625	27.6	0.00019	P62258	K123	14-3-3 protein epsilon	YWHAE	529.772	2	VFYYKMK	XL:O-Aldehyde-H2O@123	1.15901	19.2	0.00043
	706.881	4	0.0319114	P62258	K50	14-3-3 protein epsilon	YWHAE	799.456	2	NLLSVAYKNVIGAR	XL:O-Aldehyde-H2O@50	0.33116	33.5	6.7e-05	P62258	K123	14-3-3 protein epsilon	YWHAE	537.771	2	VFYYKMK	XL:O-Aldehyde-H2O@123;Oxidation@124	-0.983082	19.6	0.00079
	702.631	4	-1.19345	P62258	K50	14-3-3 protein epsilon	YWHAE	799.456	2	NLLSVAYKNVIGAR	XL:O-Aldehyde-H2O@50	0.33116	34	0.00014	P62258	K123	14-3-3 protein epsilon	YWHAE	529.772	2	VFYYKMK	XL:O-Aldehyde-H2O@123	0.59273	21.1	0.0002
	706.882	4	0.550716	P62258	K50	14-3-3 protein epsilon	YWHAE	799.457	2	NLLSVAYKNVIGAR	XL:O-Aldehyde-H2O@50	-0.544434	43.9	2.6e-06	P62258	K123	14-3-3 protein epsilon	YWHAE	537.77	2	VFYYKMK	XL:O-Aldehyde-H2O@123;Oxidation@124	-0.611177	19.4	0.0025
	702.631	4	-0.758494	P62258	K50	14-3-3 protein epsilon	YWHAE	799.456	2	NLLSVAYKNVIGAR	XL:O-Aldehyde-H2O@50	1.33184	41.8	7.4e-05	P62258	K123	14-3-3 protein epsilon	YWHAE	529.772	2	VFYYKMK	XL:O-Aldehyde-H2O@123	1.15901	22.3	0.0006
	706.63	4	-0.509434	P62258	K50	14-3-3 protein epsilon	YWHAE	799.456	2	NLLSVAYKNVIGAR	XL:O-Aldehyde-H2O@50	0.706415	35.2	0.00016	P62258	K123	14-3-3 protein epsilon	YWHAE	537.77	2	VFYYKMK	XL:O-Aldehyde-H2O@123;Oxidation@124	0.690495	24.9	0.00011
	702.631	4	-0.49752	P62258	K50	14-3-3 protein epsilon	YWHAE	808.461	2	NLLSVAYKNVIGAR	XL:O-Aldehyde@50	1.29517	32.5	0.00017	P62258	K123	14-3-3 protein epsilon	YWHAE	529.772	2	VFYYKMK	XL:O-Aldehyde-H2O@123	0.781491	23.1	0.0024
	706.882	4	0.896586	P62258	K50	14-3-3 protein epsilon	YWHAE	799.459	2	NLLSVAYKNVIGAR	XL:O-Aldehyde-H2O@50	-3.17121	25.7	0.003	P62258	K123	14-3-3 protein epsilon	YWHAE	537.771	2	VFYYKMK	XL:O-Aldehyde-H2O@123;Oxidation@124	-2.4707	13.9	0.0056
	702.883	4	0.916506	P62258	K50	14-3-3 protein epsilon	YWHAE	799.457	2	NLLSVAYKNVIGAR	XL:O-Aldehyde-H2O@50	-0.669519	43.2	4.7e-05	P62258	K123	14-3-3 protein epsilon	YWHAE	529.773	2	VFYYKMK	XL:O-Aldehyde-H2O@123	-0.728591	24	0.0019
	706.63	4	-0.249939	P62258	K50	14-3-3 protein epsilon	YWHAE	808.461	2	NLLSVAYKNVIGAR	XL:O-Aldehyde@50	1.29517	26.3	6.5e-05	P62258	K123	14-3-3 protein epsilon	YWHAE	537.77	2	VFYYKMK	XL:O-Aldehyde-H2O@123;Oxidation@124	0.504541	16.5	0.002
	706.63	4	-0.163441	P62258	K50	14-3-3 protein epsilon	YWHAE	799.457	2	NLLSVAYKNVIGAR	XL:O-Aldehyde-H2O@50	-0.0440949	49.5	5.8e-06	P62258	K123	14-3-3 protein epsilon	YWHAE	537.77	2	VFYYKMK	XL:O-Aldehyde-H2O@123;Oxidation@124	0.132635	24.4	0.00016
	702.632	4	0.111418	P62258	K50	14-3-3 protein epsilon	YWHAE	799.457	2	NLLSVAYKNVIGAR	XL:O-Aldehyde-H2O@50	-0.294265	41.2	3.7e-06	P62258	K123	14-3-3 protein epsilon	YWHAE	529.773	2	VFYYKMK	XL:O-Aldehyde-H2O@123	-0.351071	21.9	0.0013
	702.632	4	0.198409	P62258	K50	14-3-3 protein epsilon	YWHAE	808.462	2	NLLSVAYKNVIGAR	XL:O-Aldehyde@50	0.55302	28.5	0.00038	P62258	K123	14-3-3 protein epsilon	YWHAE	529.773	2	VFYYKMK	XL:O-Aldehyde-H2O@123	-0.351071	18.6	0.0049
	706.631	4	0.26905	P62258	K50	14-3-3 protein epsilon	YWHAE	799.459	2	NLLSVAYKNVIGAR	XL:O-Aldehyde-H2O@50	-2.4207	40.8	1.7e-05	P62258	K123	14-3-3 protein epsilon	YWHAE	537.771	2	VFYYKMK	XL:O-Aldehyde-H2O@123;Oxidation@124	-1.35499	21.9	0.00015
	702.632	4	0.2854	P62258	K50	14-3-3 protein epsilon	YWHAE	799.456	2	NLLSVAYKNVIGAR	XL:O-Aldehyde-H2O@50	0.33116	27.1	0.0011	P62258	K123	14-3-3 protein epsilon	YWHAE	529.772	2	VFYYKMK	XL:O-Aldehyde-H2O@123	0.781491	19.4	0.00091
	702.632	4	0.2854	P62258	K50	14-3-3 protein epsilon	YWHAE	799.457	2	NLLSVAYKNVIGAR	XL:O-Aldehyde-H2O@50	0.08099	41.9	2.4e-05	P62258	K123	14-3-3 protein epsilon	YWHAE	529.772	2	VFYYKMK	XL:O-Aldehyde-H2O@123	0.40397	18.7	0.0005
	702.632	4	0.372392	P62258	K50	14-3-3 protein epsilon	YWHAE	799.457	2	NLLSVAYKNVIGAR	XL:O-Aldehyde-H2O@50	-0.669519	45	9.5e-06	P62258	K123	14-3-3 protein epsilon	YWHAE	529.773	2	VFYYKMK	XL:O-Aldehyde-H2O@123	-0.162311	21.3	0.00046
	702.632	4	0.459383	P62258	K50	14-3-3 protein epsilon	YWHAE	799.457	2	NLLSVAYKNVIGAR	XL:O-Aldehyde-H2O@50	-0.16918	38.4	8.1e-06	P62258	K123	14-3-3 protein epsilon	YWHAE	529.773	2	VFYYKMK	XL:O-Aldehyde-H2O@123	-0.162311	23.3	0.0014
	702.632	4	0.546374	P62258	K50	14-3-3 protein epsilon	YWHAE	799.456	2	NLLSVAYKNVIGAR	XL:O-Aldehyde-H2O@50	0.456245	42.2	1.3e-06	P62258	K123	14-3-3 protein epsilon	YWHAE	529.772	2	VFYYKMK	XL:O-Aldehyde-H2O@123	0.59273	16.5	0.0041
	706.631	4	0.701541	P62258	K50	14-3-3 protein epsilon	YWHAE	799.457	2	NLLSVAYKNVIGAR	XL:O-Aldehyde-H2O@50	-0.41935	27.3	0.00055	P62258	K123	14-3-3 protein epsilon	YWHAE	546.775	2	VFYYKMK	XL:O-Aldehyde@123;Oxidation@124	-0.267616	14.5	0.015
	702.632	4	0.98133	P62258	K50	14-3-3 protein epsilon	YWHAE	808.463	2	NLLSVAYKNVIGAR	XL:O-Aldehyde@50	-0.93128	34	3.7e-05	P62258	K123	14-3-3 protein epsilon	YWHAE	529.773	2	VFYYKMK	XL:O-Aldehyde-H2O@123	-0.351071	20.6	0.002
	706.632	4	2.7775	P62258	K50	14-3-3 protein epsilon	YWHAE	799.457	2	NLLSVAYKNVIGAR	XL:O-Aldehyde-H2O@50	-0.0440949	17.4	0.021	P62258	K123	14-3-3 protein epsilon	YWHAE	537.77	2	VFYYKMK	XL:O-Aldehyde-H2O@123;Oxidation@124	0.690495	20.9	7e-05
	706.885	4	5.21996	P62258	K50	14-3-3 protein epsilon	YWHAE	799.457	2	NLLSVAYKNVIGAR	XL:O-Aldehyde-H2O@50	-0.919689	33.8	0.00021	P62258	K123	14-3-3 protein epsilon	YWHAE	537.771	2	VFYYKMK	XL:O-Aldehyde-H2O@123;Oxidation@124	-0.983082	14.9	0.0037
	702.635	4	4.54797	P62258	K50	14-3-3 protein epsilon	YWHAE	799.457	2	NLLSVAYKNVIGAR	XL:O-Aldehyde-H2O@50	-0.544434	28.5	0.00021	P62258	K123	14-3-3 protein epsilon	YWHAE	529.773	2	VFYYKMK	XL:O-Aldehyde-H2O@123	-0.162311	18.2	0.0029
	702.383	4	3.48283	P62258	K50	14-3-3 protein epsilon	YWHAE	799.456	2	NLLSVAYKNVIGAR	XL:O-Aldehyde-H2O@50	0.33116	39.1	1.6e-05	P62258	K123	14-3-3 protein epsilon	YWHAE	529.772	2	VFYYKMK	XL:O-Aldehyde-H2O@123	0.970251	20.4	0.0016
	702.635	4	5.2439	P62258	K50	14-3-3 protein epsilon	YWHAE	799.456	2	NLLSVAYKNVIGAR	XL:O-Aldehyde-H2O@50	0.706415	43.6	3.1e-05	P62258	K123	14-3-3 protein epsilon	YWHAE	529.772	2	VFYYKMK	XL:O-Aldehyde-H2O@123	0.970251	18.6	0.0063
	702.635	4	5.33089	P62258	K50	14-3-3 protein epsilon	YWHAE	799.457	2	NLLSVAYKNVIGAR	XL:O-Aldehyde-H2O@50	-0.669519	38.5	3.3e-05	P62258	K123	14-3-3 protein epsilon	YWHAE	529.773	2	VFYYKMK	XL:O-Aldehyde-H2O@123	-0.539831	23.1	0.00054
	702.888	4	7.52547	P62258	K50	14-3-3 protein epsilon	YWHAE	799.456	2	NLLSVAYKNVIGAR	XL:O-Aldehyde-H2O@50	1.20676	41.4	2.2e-06	P62258	K123	14-3-3 protein epsilon	YWHAE	529.772	2	VFYYKMK	XL:O-Aldehyde-H2O@123	0.970251	16.1	0.045
	702.636	4	6.37478	P62258	K50	14-3-3 protein epsilon	YWHAE	799.457	2	NLLSVAYKNVIGAR	XL:O-Aldehyde-H2O@50	-0.919689	35.3	0.00019	P62258	K123	14-3-3 protein epsilon	YWHAE	529.773	2	VFYYKMK	XL:O-Aldehyde-H2O@123	-0.351071	20.1	0.00081
	702.385	4	6.18052	P62258	K50	14-3-3 protein epsilon	YWHAE	799.456	2	NLLSVAYKNVIGAR	XL:O-Aldehyde-H2O@50	0.58133	35.9	2.7e-05	P62258	K123	14-3-3 protein epsilon	YWHAE	529.772	2	VFYYKMK	XL:O-Aldehyde-H2O@123	0.59273	17.2	0.013
	702.386	4	6.70265	P62258	K50	14-3-3 protein epsilon	YWHAE	799.462	2	NLLSVAYKNVIGAR	XL:O-Aldehyde-H2O@50	-6.2983	17.3	0.0053	P62258	K123	14-3-3 protein epsilon	YWHAE	529.776	2	VFYYKMK	XL:O-Aldehyde-H2O@123	-5.82508	11.9	0.12
	702.386	4	6.70265	P62258	K50	14-3-3 protein epsilon	YWHAE	799.457	2	NLLSVAYKNVIGAR	XL:O-Aldehyde-H2O@50	0.08099	27.4	0.0008	P62258	K123	14-3-3 protein epsilon	YWHAE	529.773	2	VFYYKMK	XL:O-Aldehyde-H2O@123	0.21521	19.9	0.0015
	702.386	4	6.78967	P62258	K50	14-3-3 protein epsilon	YWHAE	799.458	2	NLLSVAYKNVIGAR	XL:O-Aldehyde-H2O@50	-1.42003	34.5	1.6e-05	P62258	K123	14-3-3 protein epsilon	YWHAE	529.773	2	VFYYKMK	XL:O-Aldehyde-H2O@123	-1.48363	13.4	0.019
	702.386	4	6.96372	P62258	K50	14-3-3 protein epsilon	YWHAE	799.456	2	NLLSVAYKNVIGAR	XL:O-Aldehyde-H2O@50	0.33116	32.8	0.00014	P62258	K123	14-3-3 protein epsilon	YWHAE	529.772	2	VFYYKMK	XL:O-Aldehyde-H2O@123	0.59273	17.4	0.0068
	702.386	4	7.48585	P62258	K50	14-3-3 protein epsilon	YWHAE	799.456	2	NLLSVAYKNVIGAR	XL:O-Aldehyde-H2O@50	0.706415	45.6	2.9e-06	P62258	K123	14-3-3 protein epsilon	YWHAE	529.772	2	VFYYKMK	XL:O-Aldehyde-H2O@123	0.781491	17	0.001
	702.387	4	8.26905	P62258	K50	14-3-3 protein epsilon	YWHAE	799.458	2	NLLSVAYKNVIGAR	XL:O-Aldehyde-H2O@50	-1.42003	40.9	2.8e-05	P62258	K123	14-3-3 protein epsilon	YWHAE	529.773	2	VFYYKMK	XL:O-Aldehyde-H2O@123	-1.29487	22.4	0.0013
	619.573	4	-0.52669	P62258	K69	14-3-3 protein epsilon	YWHAE	758.399	2	IISSIEQKEENK	XL:O-Aldehyde@69	-0.0288079	33.7	5.3e-05	P62258	K78	14-3-3 protein epsilon	YWHAE	413.719	2	GGEDKLK	XL:O-Aldehyde-H2O@78	-0.258544	20.8	0.17
	619.573	4	-0.0333295	P62258	K69	14-3-3 protein epsilon	YWHAE	749.394	2	IISSIEQKEENK	XL:O-Aldehyde-H2O@69	-1.07313	43.4	5.7e-06	P62258	K78	14-3-3 protein epsilon	YWHAE	413.719	2	GGEDKLK	XL:O-Aldehyde-H2O@78	-0.983673	24.1	0.087
	619.573	4	-0.0333295	P62258	K69	14-3-3 protein epsilon	YWHAE	749.394	2	IISSIEQKEENK	XL:O-Aldehyde-H2O@69	-1.07313	41.8	1.9e-06	P62258	K78	14-3-3 protein epsilon	YWHAE	413.719	2	GGEDKLK	XL:O-Aldehyde-H2O@78	-0.500254	24.5	0.022
	619.573	4	0.361359	P62258	K69	14-3-3 protein epsilon	YWHAE	749.396	2	IISSIEQKEENK	XL:O-Aldehyde-H2O@69	-2.9413	46	1.5e-06	P62258	K78	14-3-3 protein epsilon	YWHAE	413.72	2	GGEDKLK	XL:O-Aldehyde-H2O@78	-1.7088	22.8	0.082
	619.574	4	0.953391	P62258	K69	14-3-3 protein epsilon	YWHAE	749.395	2	IISSIEQKEENK	XL:O-Aldehyde-H2O@69	-2.14065	32.4	0.00039	P62258	K78	14-3-3 protein epsilon	YWHAE	413.72	2	GGEDKLK	XL:O-Aldehyde-H2O@78	-1.7088	23.2	0.09
	619.578	4	7.56442	P62258	K69	14-3-3 protein epsilon	YWHAE	758.399	2	IISSIEQKEENK	XL:O-Aldehyde@69	0.234906	29	0.00025	P62258	K78	14-3-3 protein epsilon	YWHAE	413.719	2	GGEDKLK	XL:O-Aldehyde-H2O@78	0.950007	24	0.054
	619.327	4	7.64067	P62258	K69	14-3-3 protein epsilon	YWHAE	758.399	2	IISSIEQKEENK	XL:O-Aldehyde@69	-0.160665	16	0.02	P62258	K78	14-3-3 protein epsilon	YWHAE	413.719	2	GGEDKLK	XL:O-Aldehyde-H2O@78	-0.500254	22.3	0.063
	619.327	4	7.8381	P62258	K69	14-3-3 protein epsilon	YWHAE	758.399	2	IISSIEQKEENK	XL:O-Aldehyde@69	-0.951804	28.3	0.0002	P62258	K78	14-3-3 protein epsilon	YWHAE	413.719	2	GGEDKLK	XL:O-Aldehyde-H2O@78	-0.500254	24.8	0.026
	619.327	4	7.8381	P62258	K69	14-3-3 protein epsilon	YWHAE	758.398	2	IISSIEQKEENK	XL:O-Aldehyde@69	0.366763	22.1	0.0033	P62258	K78	14-3-3 protein epsilon	YWHAE	413.718	2	GGEDKLK	XL:O-Aldehyde-H2O@78	1.19172	20	0.09
	619.328	4	9.12135	P62258	K69	14-3-3 protein epsilon	YWHAE	749.393	2	IISSIEQKEENK	XL:O-Aldehyde-H2O@69	0.127843	31.4	3.6e-05	P62258	K78	14-3-3 protein epsilon	YWHAE	413.719	2	GGEDKLK	XL:O-Aldehyde-H2O@78	0.708296	23.8	0.074
	1097.03	4	2.74151	P62258	K12	14-3-3 protein epsilon	YWHAE	1210.57	2	MDDREDLVYQAKLAEQAER	Acetyl@N-Term;XL:O-Aldehyde@12	0.870219	20	0.0059	Q04917	K69	14-3-3 protein eta	YWHAH	915.45	2	VISSIEQKTMADGNEK	XL:O-Aldehyde-H2O@69	1.65608	34.1	1.4e-07
	1096.78	4	3.73034	P62258	K12	14-3-3 protein epsilon	YWHAE	1210.58	2	MDDREDLVYQAKLAEQAER	Acetyl@N-Term;XL:O-Aldehyde@12	-1.44273	17.4	0.025	Q04917	K69	14-3-3 protein eta	YWHAH	915.452	2	VISSIEQKTMADGNEK	XL:O-Aldehyde-H2O@69	-0.747105	27.9	9.5e-06
	1097.04	4	7.19654	P62258	K12	14-3-3 protein epsilon	YWHAE	1210.58	2	MDDREDLVYQAKLAEQAER	Acetyl@N-Term;XL:O-Aldehyde@12	-1.93836	21.2	0.004	Q04917	K69	14-3-3 protein eta	YWHAH	915.452	2	VISSIEQKTMADGNEK	XL:O-Aldehyde-H2O@69	-1.29328	38.4	5.8e-07
	1085.77	4	-3.51053	P62258	K12	14-3-3 protein epsilon	YWHAE	1210.57	2	MDDREDLVYQAKLAEQAER	Acetyl@N-Term;XL:O-Aldehyde@12	0.374585	17.3	0.01	P61981	K69	14-3-3 protein gamma	YWHAG	902.452	2	VISSIEQKTSADGNEK	XL:O-Aldehyde@69	0.742765	31.9	2.4e-06
	1090.02	4	-0.521448	P62258	K12	14-3-3 protein epsilon	YWHAE	1218.57	2	MDDREDLVYQAKLAEQAER	XL:O-Aldehyde@12;Acetyl@N-Term&Oxidation@1	-0.729725	18.4	0.014	P61981	K69	14-3-3 protein gamma	YWHAG	893.447	2	VISSIEQKTSADGNEK	XL:O-Aldehyde-H2O@69	-0.461178	38.4	7.6e-08
	1085.77	4	-1.14738	P62258	K12	14-3-3 protein epsilon	YWHAE	1210.57	2	MDDREDLVYQAKLAEQAER	Acetyl@N-Term;XL:O-Aldehyde@12	1.03543	15	0.017	P61981	K69	14-3-3 protein gamma	YWHAG	893.446	2	VISSIEQKTSADGNEK	XL:O-Aldehyde-H2O@69	0.546157	30.5	2.6e-06
	1085.78	4	-0.472191	P62258	K12	14-3-3 protein epsilon	YWHAE	1210.57	2	MDDREDLVYQAKLAEQAER	Acetyl@N-Term;XL:O-Aldehyde@12	-0.286259	31.9	1.7e-05	P61981	K69	14-3-3 protein gamma	YWHAG	893.447	2	VISSIEQKTSADGNEK	XL:O-Aldehyde-H2O@69	-0.125399	45.3	9.1e-08
	1085.78	4	1.10325	P62258	K12	14-3-3 protein epsilon	YWHAE	1210.57	2	MDDREDLVYQAKLAEQAER	Acetyl@N-Term;XL:O-Aldehyde@12	0.457191	25.4	0.001	P61981	K69	14-3-3 protein gamma	YWHAG	893.446	2	VISSIEQKTSADGNEK	XL:O-Aldehyde-H2O@69	0.658083	42.6	6.7e-08
	1086.03	4	2.01758	P62258	K12	14-3-3 protein epsilon	YWHAE	801.383	3	MDDREDLVYQAKLAEQAER	Acetyl@N-Term;XL:O-Aldehyde-H2O@12	-2.15515	25.4	0.0005	P61981	K69	14-3-3 protein gamma	YWHAG	893.451	2	VISSIEQKTSADGNEK	XL:O-Aldehyde-H2O@69	-4.15472	47.4	7e-08
	1085.53	4	0.638719	P62258	K12	14-3-3 protein epsilon	YWHAE	1210.57	2	MDDREDLVYQAKLAEQAER	Acetyl@N-Term;XL:O-Aldehyde@12	-0.61668	30.8	0.00013	P61981	K69	14-3-3 protein gamma	YWHAG	893.449	2	VISSIEQKTSADGNEK	XL:O-Aldehyde-H2O@69	-1.91621	42.4	9e-07
	1085.53	4	0.863834	P62258	K12	14-3-3 protein epsilon	YWHAE	1210.57	2	MDDREDLVYQAKLAEQAER	Acetyl@N-Term;XL:O-Aldehyde@12	1.03543	21.6	0.0024	P61981	K69	14-3-3 protein gamma	YWHAG	893.446	2	VISSIEQKTSADGNEK	XL:O-Aldehyde-H2O@69	1.10579	35.5	2.4e-06
	1090.03	4	4.07433	P62258	K12	14-3-3 protein epsilon	YWHAE	1218.57	2	MDDREDLVYQAKLAEQAER	XL:O-Aldehyde@12;Acetyl@N-Term&Oxidation@1	-0.811788	15.1	0.066	P61981	K69	14-3-3 protein gamma	YWHAG	893.447	2	VISSIEQKTSADGNEK	XL:O-Aldehyde-H2O@69	-0.461178	33.5	4.8e-06
	1085.53	4	3.45265	P62258	K12	14-3-3 protein epsilon	YWHAE	1210.57	2	MDDREDLVYQAKLAEQAER	Acetyl@N-Term;XL:O-Aldehyde@12	-0.451469	33	8.1e-06	P61981	K69	14-3-3 protein gamma	YWHAG	893.447	2	VISSIEQKTSADGNEK	XL:O-Aldehyde-H2O@69	-0.573103	47	9.2e-08
	1085.53	4	4.12799	P62258	K12	14-3-3 protein epsilon	YWHAE	1210.57	2	MDDREDLVYQAKLAEQAER	Acetyl@N-Term;XL:O-Aldehyde@12	-0.121048	41.4	1.9e-06	P61981	K69	14-3-3 protein gamma	YWHAG	893.447	2	VISSIEQKTSADGNEK	XL:O-Aldehyde-H2O@69	-0.237326	51	1.2e-08
	852.923	4	0.934434	P62258	K12	14-3-3 protein epsilon	YWHAE	801.38	3	MDDREDLVYQAKLAEQAER	Acetyl@N-Term;XL:O-Aldehyde-H2O@12	1.08925	26.7	0.0014	P61981	K78	14-3-3 protein gamma	YWHAG	428.241	2	KIEMVR	XL:O-Aldehyde-H2O@78	0.889815	12.2	0.027
	589.582	4	-0.580784	P62258	K80	14-3-3 protein epsilon	YWHAE	370.728	2	LKMIR	XL:O-Aldehyde-H2O@80	1.10466	13.8	0.19	P61981	K10	14-3-3 protein gamma	YWHAG	488.603	3	MVDREQLVQKAR	Acetyl+Met-loss@1;XL:O-Aldehyde-H2O@10	1.60697	18.9	0.01
	1047.25	4	-5.69121	P62258	K12	14-3-3 protein epsilon	YWHAE	1210.57	2	MDDREDLVYQAKLAEQAER	Acetyl@N-Term;XL:O-Aldehyde@12	-0.947101	27.7	0.00012	P27348	K68	14-3-3 protein theta	YWHAQ	815.913	2	VISSIEQKTDTSDK	XL:O-Aldehyde-H2O@68	-0.797046	33.5	3.3e-06
	863.424	5	-3.16148	P62258	K12	14-3-3 protein epsilon	YWHAE	801.382	3	MDDREDLVYQAKLAEQAER	Acetyl@N-Term;XL:O-Aldehyde-H2O@12	-0.657738	38.3	1.8e-06	P27348	K68	14-3-3 protein theta	YWHAQ	888.965	2	VISSIEQKTDTSDKK	XL:O-Aldehyde@68	-0.20975	30.6	1.6e-05
	1047	4	-3.25693	P62258	K12	14-3-3 protein epsilon	YWHAE	1210.57	2	MDDREDLVYQAKLAEQAER	Acetyl@N-Term;XL:O-Aldehyde@12	0.539796	21.2	0.0023	P27348	K68	14-3-3 protein theta	YWHAQ	815.912	2	VISSIEQKTDTSDK	XL:O-Aldehyde-H2O@68	-0.306798	40.3	9.5e-07
	906.953	4	-3.44325	P62258	K12	14-3-3 protein epsilon	YWHAE	921.964	2	EDLVYQAKLAEQAER	XL:O-Aldehyde-H2O@12	1.46197	27.5	0.00015	P27348	K68	14-3-3 protein theta	YWHAQ	824.916	2	VISSIEQKTDTSDK	XL:O-Aldehyde@68	1.25107	13	0.085
	1047.01	4	-0.806187	P62258	K12	14-3-3 protein epsilon	YWHAE	1210.57	2	MDDREDLVYQAKLAEQAER	Acetyl@N-Term;XL:O-Aldehyde@12	1.86149	12.4	0.13	P27348	K68	14-3-3 protein theta	YWHAQ	815.913	2	VISSIEQKTDTSDK	XL:O-Aldehyde-H2O@68	-0.42936	18.6	0.0096
	1046.76	4	-1.05493	P62258	K12	14-3-3 protein epsilon	YWHAE	1210.58	2	MDDREDLVYQAKLAEQAER	Acetyl@N-Term;XL:O-Aldehyde@12	-1.36013	29.9	5.3e-05	P27348	K68	14-3-3 protein theta	YWHAQ	815.913	2	VISSIEQKTDTSDK	XL:O-Aldehyde-H2O@68	-1.04217	47.2	3.5e-06
	1047.01	4	0.944342	P62258	K12	14-3-3 protein epsilon	YWHAE	1210.57	2	MDDREDLVYQAKLAEQAER	Acetyl@N-Term;XL:O-Aldehyde@12	-1.02971	34.7	2e-05	P27348	K68	14-3-3 protein theta	YWHAQ	815.913	2	VISSIEQKTDTSDK	XL:O-Aldehyde-H2O@68	-0.674484	51	1.1e-07
	1047.01	4	1.29445	P62258	K12	14-3-3 protein epsilon	YWHAE	1210.57	2	MDDREDLVYQAKLAEQAER	Acetyl@N-Term;XL:O-Aldehyde@12	-0.121048	23.9	0.00042	P27348	K68	14-3-3 protein theta	YWHAQ	815.912	2	VISSIEQKTDTSDK	XL:O-Aldehyde-H2O@68	-0.0616734	26.8	4.3e-06
	1050.76	4	7.36986	P62258	K12	14-3-3 protein epsilon	YWHAE	806.714	3	MDDREDLVYQAKLAEQAER	XL:O-Aldehyde-H2O@12;Acetyl@N-Term&Oxidation@1	-1.72166	37	1e-06	P27348	K68	14-3-3 protein theta	YWHAQ	815.913	2	VISSIEQKTDTSDK	XL:O-Aldehyde-H2O@68	-0.919608	50.2	3.9e-08
	808.412	4	-0.937315	P62258	K69	14-3-3 protein epsilon	YWHAE	992.497	2	IISSIEQKEENKGGEDK	XL:O-Aldehyde-H2O@69	-0.192306	27.2	8e-05	P27348	K11	14-3-3 protein theta	YWHAQ	548.293	2	AKLAEQAER	XL:O-Aldehyde-H2O@11	0.707283	35.6	0.00025
	686.86	4	-1.04829	P62258	K69	14-3-3 protein epsilon	YWHAE	749.394	2	IISSIEQKEENK	XL:O-Aldehyde-H2O@69	-0.672804	45.2	2.6e-06	P27348	K11	14-3-3 protein theta	YWHAQ	548.293	2	AKLAEQAER	XL:O-Aldehyde-H2O@11	-0.387022	33.5	0.00053
	686.86	4	-0.959301	P62258	K69	14-3-3 protein epsilon	YWHAE	749.394	2	IISSIEQKEENK	XL:O-Aldehyde-H2O@69	-0.139039	45.4	1.5e-06	P27348	K11	14-3-3 protein theta	YWHAQ	548.294	2	AKLAEQAER	XL:O-Aldehyde-H2O@11	-0.569406	34.6	0.0003
	808.412	4	-0.786127	P62258	K69	14-3-3 protein epsilon	YWHAE	1001.5	2	IISSIEQKEENKGGEDK	XL:O-Aldehyde@69	0.890148	17.6	0.0091	P27348	K11	14-3-3 protein theta	YWHAQ	548.293	2	AKLAEQAER	XL:O-Aldehyde-H2O@11	0.707283	30.4	0.0004
	686.86	4	-0.781317	P62258	K69	14-3-3 protein epsilon	YWHAE	749.393	2	IISSIEQKEENK	XL:O-Aldehyde-H2O@69	0.661609	41.9	5.3e-06	P27348	K11	14-3-3 protein theta	YWHAQ	548.293	2	AKLAEQAER	XL:O-Aldehyde-H2O@11	1.07205	34	0.0015
	686.86	4	-0.781317	P62258	K69	14-3-3 protein epsilon	YWHAE	749.393	2	IISSIEQKEENK	XL:O-Aldehyde-H2O@69	0.394726	25.4	7.4e-05	P27348	K11	14-3-3 protein theta	YWHAQ	548.293	2	AKLAEQAER	XL:O-Aldehyde-H2O@11	-0.387022	18.1	0.0014
	808.412	4	-0.332561	P62258	K69	14-3-3 protein epsilon	YWHAE	992.497	2	IISSIEQKEENKGGEDK	XL:O-Aldehyde-H2O@69	0.00920617	23.6	0.00042	P27348	K11	14-3-3 protein theta	YWHAQ	548.293	2	AKLAEQAER	XL:O-Aldehyde-H2O@11	-0.387022	33.9	0.00012
	808.412	4	-0.0301844	P62258	K69	14-3-3 protein epsilon	YWHAE	992.499	2	IISSIEQKEENKGGEDK	XL:O-Aldehyde-H2O@69	-2.20742	22.8	0.0012	P27348	K11	14-3-3 protein theta	YWHAQ	548.294	2	AKLAEQAER	XL:O-Aldehyde-H2O@11	-1.29894	32.7	0.0006
	808.412	4	0.121004	P62258	K69	14-3-3 protein epsilon	YWHAE	1001.5	2	IISSIEQKEENKGGEDK	XL:O-Aldehyde@69	1.48925	26.5	0.00029	P27348	K11	14-3-3 protein theta	YWHAQ	548.293	2	AKLAEQAER	XL:O-Aldehyde-H2O@11	0.889668	34.2	0.00034
	686.861	4	0.19759	P62258	K69	14-3-3 protein epsilon	YWHAE	749.393	2	IISSIEQKEENK	XL:O-Aldehyde-H2O@69	0.79505	40.3	3.3e-05	P27348	K11	14-3-3 protein theta	YWHAQ	548.293	2	AKLAEQAER	XL:O-Aldehyde-H2O@11	1.07205	33.6	0.00038
	686.861	4	0.286581	P62258	K69	14-3-3 protein epsilon	YWHAE	749.394	2	IISSIEQKEENK	XL:O-Aldehyde-H2O@69	-0.672804	43	1.3e-05	P27348	K11	14-3-3 protein theta	YWHAQ	548.294	2	AKLAEQAER	XL:O-Aldehyde-H2O@11	-0.934174	34.9	0.00047
	686.861	4	0.375573	P62258	K69	14-3-3 protein epsilon	YWHAE	749.394	2	IISSIEQKEENK	XL:O-Aldehyde-H2O@69	-0.405921	43.7	9.9e-07	P27348	K11	14-3-3 protein theta	YWHAQ	548.293	2	AKLAEQAER	XL:O-Aldehyde-H2O@11	-0.204638	32.4	0.00019
	646.932	5	0.419267	P62258	K69	14-3-3 protein epsilon	YWHAE	668.005	3	IISSIEQKEENKGGEDK	XL:O-Aldehyde@69	-0.868538	25.9	0.0047	P27348	K11	14-3-3 protein theta	YWHAQ	548.294	2	AKLAEQAER	XL:O-Aldehyde-H2O@11	-0.934174	26.5	0.0012
	646.932	5	0.51376	P62258	K69	14-3-3 protein epsilon	YWHAE	662	3	IISSIEQKEENKGGEDK	XL:O-Aldehyde-H2O@69	-0.00264642	17.2	0.12	P27348	K11	14-3-3 protein theta	YWHAQ	548.293	2	AKLAEQAER	XL:O-Aldehyde-H2O@11	0.707283	32.8	0.0007
	808.414	4	1.4817	P62258	K69	14-3-3 protein epsilon	YWHAE	1001.5	2	IISSIEQKEENKGGEDK	XL:O-Aldehyde@69	-0.208203	18.6	0.028	P27348	K11	14-3-3 protein theta	YWHAQ	548.293	2	AKLAEQAER	XL:O-Aldehyde-H2O@11	-0.387022	29.2	0.0021
	808.414	4	1.4817	P62258	K69	14-3-3 protein epsilon	YWHAE	1001.5	2	IISSIEQKEENKGGEDK	XL:O-Aldehyde@69	-0.507753	22.8	0.0033	P27348	K11	14-3-3 protein theta	YWHAQ	548.294	2	AKLAEQAER	XL:O-Aldehyde-H2O@11	-1.11656	32.8	0.00022
	808.415	4	3.90072	P62258	K69	14-3-3 protein epsilon	YWHAE	992.497	2	IISSIEQKEENKGGEDK	XL:O-Aldehyde-H2O@69	0.512986	27.6	4.4e-05	P27348	K11	14-3-3 protein theta	YWHAQ	548.293	2	AKLAEQAER	XL:O-Aldehyde-H2O@11	0.524899	32.4	0.0014
	808.662	4	-1.21977	P62258	K73	14-3-3 protein epsilon	YWHAE	992.497	2	IISSIEQKEENKGGEDK	XL:O-Aldehyde-H2O@73	0.210718	13.6	0.056	P27348	K11	14-3-3 protein theta	YWHAQ	548.294	2	AKLAEQAER	XL:O-Aldehyde-H2O@11	-0.569406	28.1	8.7e-05
	808.663	4	-0.464058	P62258	K73	14-3-3 protein epsilon	YWHAE	1001.5	2	IISSIEQKEENKGGEDK	XL:O-Aldehyde@73	0.890148	19.3	0.013	P27348	K11	14-3-3 protein theta	YWHAQ	548.293	2	AKLAEQAER	XL:O-Aldehyde-H2O@11	1.07205	32.3	0.0033
	583.784	4	-1.01387	P62258	K73	14-3-3 protein epsilon	YWHAE	543.24	2	EENKGGEDK	XL:O-Aldehyde-H2O@73	0.769259	22.5	2.7e-05	P27348	K11	14-3-3 protein theta	YWHAQ	548.293	2	AKLAEQAER	XL:O-Aldehyde-H2O@11	0.524899	31.1	0.00079
	808.412	4	-0.710532	P62258	K73	14-3-3 protein epsilon	YWHAE	992.497	2	IISSIEQKEENKGGEDK	XL:O-Aldehyde-H2O@73	0.210718	18.6	0.0068	P27348	K11	14-3-3 protein theta	YWHAQ	548.293	2	AKLAEQAER	XL:O-Aldehyde-H2O@11	0.524899	32.8	0.00019
	583.784	4	-0.909135	P62258	K73	14-3-3 protein epsilon	YWHAE	543.242	2	EENKGGEDK	XL:O-Aldehyde-H2O@73	-2.17602	23.2	4.8e-05	P27348	K11	14-3-3 protein theta	YWHAQ	548.294	2	AKLAEQAER	XL:O-Aldehyde-H2O@11	-2.21086	34.6	0.00026
	583.784	4	0.0334492	P62258	K73	14-3-3 protein epsilon	YWHAE	543.241	2	EENKGGEDK	XL:O-Aldehyde-H2O@73	-1.07154	18.4	4e-05	P27348	K11	14-3-3 protein theta	YWHAQ	548.294	2	AKLAEQAER	XL:O-Aldehyde-H2O@11	-0.934174	32.6	0.00028
	583.784	4	0.347644	P62258	K73	14-3-3 protein epsilon	YWHAE	543.242	2	EENKGGEDK	XL:O-Aldehyde-H2O@73	-1.62378	28.3	1.2e-05	P27348	K11	14-3-3 protein theta	YWHAQ	548.294	2	AKLAEQAER	XL:O-Aldehyde-H2O@11	-1.66371	31.9	0.00052
	583.785	4	1.29023	P62258	K73	14-3-3 protein epsilon	YWHAE	543.242	2	EENKGGEDK	XL:O-Aldehyde-H2O@73	-2.54418	26.3	7.6e-05	P27348	K11	14-3-3 protein theta	YWHAQ	548.295	2	AKLAEQAER	XL:O-Aldehyde-H2O@11	-2.57563	33.1	0.00045
	644.078	4	-1.70607	P62258	K78	14-3-3 protein epsilon	YWHAE	663.829	2	EENKGGEDKLK	XL:O-Aldehyde-H2O@78	1.55371	16.4	0.024	P27348	K11	14-3-3 protein theta	YWHAQ	548.293	2	AKLAEQAER	XL:O-Aldehyde-H2O@11	0.889668	27.3	0.00077
	519.023	4	-0.265458	P62258	K78	14-3-3 protein epsilon	YWHAE	413.719	2	GGEDKLK	XL:O-Aldehyde-H2O@78	-0.0168343	21.7	0.12	P27348	K11	14-3-3 protein theta	YWHAQ	548.294	2	AKLAEQAER	XL:O-Aldehyde-H2O@11	-0.934174	20.3	0.0011
	519.023	4	0.0880164	P62258	K78	14-3-3 protein epsilon	YWHAE	413.719	2	GGEDKLK	XL:O-Aldehyde-H2O@78	-0.741964	22.9	0.09	P27348	K11	14-3-3 protein theta	YWHAQ	548.294	2	AKLAEQAER	XL:O-Aldehyde-H2O@11	-0.569406	28.9	0.00061
	644.079	4	0.476907	P62258	K78	14-3-3 protein epsilon	YWHAE	663.831	2	EENKGGEDKLK	XL:O-Aldehyde-H2O@78	-1.15783	27.6	0.00066	P27348	K11	14-3-3 protein theta	YWHAQ	548.294	2	AKLAEQAER	XL:O-Aldehyde-H2O@11	-1.11656	29.9	0.00021
	519.024	4	0.794966	P62258	K78	14-3-3 protein epsilon	YWHAE	413.719	2	GGEDKLK	XL:O-Aldehyde-H2O@78	-1.46709	23.3	0.075	P27348	K11	14-3-3 protein theta	YWHAQ	548.294	2	AKLAEQAER	XL:O-Aldehyde-H2O@11	-1.84609	30.4	0.00028
	1039.5	4	-4.85127	P62258	K12	14-3-3 protein epsilon	YWHAE	1218.57	2	MDDREDLVYQAKLAEQAER	XL:O-Aldehyde@12;Acetyl@N-Term&Oxidation@1	-1.63242	18.2	0.0082	P63104	K68	14-3-3 protein zeta/delta	YWHAZ	792.911	2	VVSSIEQKTEGAEK	XL:O-Aldehyde-H2O@68	-1.75301	39.3	1.5e-05
	1035.26	4	-0.922474	P62258	K12	14-3-3 protein epsilon	YWHAE	1210.58	2	MDDREDLVYQAKLAEQAER	Acetyl@N-Term;XL:O-Aldehyde@12	-4.08609	38.2	3.7e-06	P63104	K68	14-3-3 protein zeta/delta	YWHAZ	792.911	2	VVSSIEQKTEGAEK	XL:O-Aldehyde-H2O@68	-2.3836	54.5	2.3e-06
	1035.26	4	-0.804446	P62258	K12	14-3-3 protein epsilon	YWHAE	1210.57	2	MDDREDLVYQAKLAEQAER	Acetyl@N-Term;XL:O-Aldehyde@12	0.126769	22.4	0.0012	P63104	K68	14-3-3 protein zeta/delta	YWHAZ	792.909	2	VVSSIEQKTEGAEK	XL:O-Aldehyde-H2O@68	0.138752	32.6	0.00022
	1035.26	4	-0.214306	P62258	K12	14-3-3 protein epsilon	YWHAE	1210.58	2	MDDREDLVYQAKLAEQAER	Acetyl@N-Term;XL:O-Aldehyde@12	-1.36013	29.2	0.00021	P63104	K68	14-3-3 protein zeta/delta	YWHAZ	792.91	2	VVSSIEQKTEGAEK	XL:O-Aldehyde-H2O@68	-1.37466	35	0.00011
	1035.26	4	-0.0962782	P62258	K12	14-3-3 protein epsilon	YWHAE	1210.57	2	MDDREDLVYQAKLAEQAER	Acetyl@N-Term;XL:O-Aldehyde@12	0.126769	28.9	6e-05	P63104	K68	14-3-3 protein zeta/delta	YWHAZ	792.909	2	VVSSIEQKTEGAEK	XL:O-Aldehyde-H2O@68	0.390988	44.1	1.3e-05
	1035.76	4	1.82181	P62258	K12	14-3-3 protein epsilon	YWHAE	1210.58	2	MDDREDLVYQAKLAEQAER	Acetyl@N-Term;XL:O-Aldehyde@12	-2.02097	34.7	1.2e-05	P63104	K68	14-3-3 protein zeta/delta	YWHAZ	792.911	2	VVSSIEQKTEGAEK	XL:O-Aldehyde-H2O@68	-2.13136	42.9	5e-06
	1035.51	4	0.980996	P62258	K12	14-3-3 protein epsilon	YWHAE	1210.58	2	MDDREDLVYQAKLAEQAER	Acetyl@N-Term;XL:O-Aldehyde@12	-2.18618	35.6	7.9e-06	P63104	K68	14-3-3 protein zeta/delta	YWHAZ	792.912	2	VVSSIEQKTEGAEK	XL:O-Aldehyde-H2O@68	-2.88807	52.2	1.2e-06
	1039.26	4	0.305587	P62258	K12	14-3-3 protein epsilon	YWHAE	806.713	3	MDDREDLVYQAKLAEQAER	XL:O-Aldehyde-H2O@12;Acetyl@N-Term&Oxidation@1	-0.729986	23.2	0.0041	P63104	K68	14-3-3 protein zeta/delta	YWHAZ	792.913	2	VVSSIEQKTEGAEK	XL:O-Aldehyde-H2O@68	-4.02312	50	1.3e-06
	1039.51	4	1.8488	P62258	K12	14-3-3 protein epsilon	YWHAE	806.713	3	MDDREDLVYQAKLAEQAER	XL:O-Aldehyde-H2O@12;Acetyl@N-Term&Oxidation@1	-0.606026	19	0.051	P63104	K68	14-3-3 protein zeta/delta	YWHAZ	792.91	2	VVSSIEQKTEGAEK	XL:O-Aldehyde-H2O@68	-0.617954	43.9	4.2e-06
	1039.26	4	1.83404	P62258	K12	14-3-3 protein epsilon	YWHAE	806.713	3	MDDREDLVYQAKLAEQAER	XL:O-Aldehyde-H2O@12;Acetyl@N-Term&Oxidation@1	0.261692	22	0.0019	P63104	K68	14-3-3 protein zeta/delta	YWHAZ	792.909	2	VVSSIEQKTEGAEK	XL:O-Aldehyde-H2O@68	0.138752	51.1	2.7e-06
	895.458	4	4.2536	P62258	K12	14-3-3 protein epsilon	YWHAE	921.966	2	EDLVYQAKLAEQAER	XL:O-Aldehyde-H2O@12	-0.924239	38.2	1.4e-05	P63104	K68	14-3-3 protein zeta/delta	YWHAZ	792.91	2	VVSSIEQKTEGAEK	XL:O-Aldehyde-H2O@68	-0.996307	30.6	2.7e-05
	853.659	4	-3.13126	P62258	K12	14-3-3 protein epsilon	YWHAE	801.381	3	MDDREDLVYQAKLAEQAER	Acetyl@N-Term;XL:O-Aldehyde-H2O@12	0.465322	26.3	0.00011	P63104	K75	14-3-3 protein zeta/delta	YWHAZ	429.219	2	KQQMAR	XL:O-Aldehyde-H2O@75;Oxidation@78	-0.612091	17.6	0.00083
	853.408	4	-3.2223	P62258	K12	14-3-3 protein epsilon	YWHAE	806.712	3	MDDREDLVYQAKLAEQAER	XL:O-Aldehyde-H2O@12;Acetyl@N-Term&Oxidation@1	0.633572	27.5	0.00035	P63104	K75	14-3-3 protein zeta/delta	YWHAZ	421.221	2	KQQMAR	XL:O-Aldehyde-H2O@75	1.13946	14.9	0.19
	853.66	4	-1.62803	P62258	K12	14-3-3 protein epsilon	YWHAE	806.714	3	MDDREDLVYQAKLAEQAER	XL:O-Aldehyde-H2O@12;Acetyl@N-Term&Oxidation@1	-1.5977	26.2	0.00083	P63104	K75	14-3-3 protein zeta/delta	YWHAZ	421.221	2	KQQMAR	XL:O-Aldehyde-H2O@75	-0.522376	18.9	0.1
	849.41	4	-2.14612	P62258	K12	14-3-3 protein epsilon	YWHAE	801.382	3	MDDREDLVYQAKLAEQAER	Acetyl@N-Term;XL:O-Aldehyde-H2O@12	-0.907307	34.2	2.6e-05	P63104	K75	14-3-3 protein zeta/delta	YWHAZ	421.221	2	KQQMAR	XL:O-Aldehyde-H2O@75	-0.047566	18.2	0.058
	849.411	4	-1.49865	P62258	K12	14-3-3 protein epsilon	YWHAE	801.381	3	MDDREDLVYQAKLAEQAER	Acetyl@N-Term;XL:O-Aldehyde-H2O@12	0.0909686	28.8	0.00017	P63104	K75	14-3-3 protein zeta/delta	YWHAZ	421.221	2	KQQMAR	XL:O-Aldehyde-H2O@75	0.427244	17	0.089
	849.412	4	-0.275653	P62258	K12	14-3-3 protein epsilon	YWHAE	801.381	3	MDDREDLVYQAKLAEQAER	Acetyl@N-Term;XL:O-Aldehyde-H2O@12	0.839677	34.2	5.8e-06	P63104	K75	14-3-3 protein zeta/delta	YWHAZ	421.221	2	KQQMAR	XL:O-Aldehyde-H2O@75	0.427244	17.3	0.11
	849.412	4	-0.203712	P62258	K12	14-3-3 protein epsilon	YWHAE	801.381	3	MDDREDLVYQAKLAEQAER	Acetyl@N-Term;XL:O-Aldehyde-H2O@12	0.839677	26.6	0.00016	P63104	K75	14-3-3 protein zeta/delta	YWHAZ	421.221	2	KQQMAR	XL:O-Aldehyde-H2O@75	1.13946	12.1	0.0025
	849.412	4	-0.203712	P62258	K12	14-3-3 protein epsilon	YWHAE	801.381	3	MDDREDLVYQAKLAEQAER	Acetyl@N-Term;XL:O-Aldehyde-H2O@12	0.0909686	31.4	2.3e-05	P63104	K75	14-3-3 protein zeta/delta	YWHAZ	421.221	2	KQQMAR	XL:O-Aldehyde-H2O@75	0.189839	17.2	0.004
	849.412	4	-0.131771	P62258	K12	14-3-3 protein epsilon	YWHAE	801.382	3	MDDREDLVYQAKLAEQAER	Acetyl@N-Term;XL:O-Aldehyde-H2O@12	-0.408169	37.8	1.6e-06	P63104	K75	14-3-3 protein zeta/delta	YWHAZ	421.221	2	KQQMAR	XL:O-Aldehyde-H2O@75	-0.047566	16.6	0.028
	849.412	4	-0.0598296	P62258	K12	14-3-3 protein epsilon	YWHAE	801.381	3	MDDREDLVYQAKLAEQAER	Acetyl@N-Term;XL:O-Aldehyde-H2O@12	0.0909686	36.2	4.7e-06	P63104	K75	14-3-3 protein zeta/delta	YWHAZ	421.221	2	KQQMAR	XL:O-Aldehyde-H2O@75	0.427244	16.9	0.12
	853.411	4	-0.000141204	P62258	K12	14-3-3 protein epsilon	YWHAE	806.714	3	MDDREDLVYQAKLAEQAER	XL:O-Aldehyde-H2O@12;Acetyl@N-Term&Oxidation@1	-1.5977	36.8	4.8e-06	P63104	K75	14-3-3 protein zeta/delta	YWHAZ	421.221	2	KQQMAR	XL:O-Aldehyde-H2O@75	-0.522376	18	0.036
	849.412	4	0.443758	P62258	K12	14-3-3 protein epsilon	YWHAE	801.382	3	MDDREDLVYQAKLAEQAER	Acetyl@N-Term;XL:O-Aldehyde-H2O@12	-0.408169	28.2	0.00014	P63104	K75	14-3-3 protein zeta/delta	YWHAZ	421.221	2	KQQMAR	XL:O-Aldehyde-H2O@75	-0.284971	18.1	0.042
	849.412	4	0.443758	P62258	K12	14-3-3 protein epsilon	YWHAE	801.382	3	MDDREDLVYQAKLAEQAER	Acetyl@N-Term;XL:O-Aldehyde-H2O@12	-0.782523	34.7	1.7e-05	P63104	K75	14-3-3 protein zeta/delta	YWHAZ	421.221	2	KQQMAR	XL:O-Aldehyde-H2O@75	-0.284971	19.6	0.037
	849.413	4	0.875405	P62258	K12	14-3-3 protein epsilon	YWHAE	801.381	3	MDDREDLVYQAKLAEQAER	Acetyl@N-Term;XL:O-Aldehyde-H2O@12	0.215753	37	7.2e-06	P63104	K75	14-3-3 protein zeta/delta	YWHAZ	421.221	2	KQQMAR	XL:O-Aldehyde-H2O@75	0.427244	17	0.056
	849.413	4	1.81064	P62258	K12	14-3-3 protein epsilon	YWHAE	801.383	3	MDDREDLVYQAKLAEQAER	Acetyl@N-Term;XL:O-Aldehyde-H2O@12	-1.53123	37	1.5e-06	P63104	K75	14-3-3 protein zeta/delta	YWHAZ	421.221	2	KQQMAR	XL:O-Aldehyde-H2O@75	-0.284971	19.5	0.032
	849.416	4	5.11993	P62258	K12	14-3-3 protein epsilon	YWHAE	1210.57	2	MDDREDLVYQAKLAEQAER	Acetyl@N-Term;XL:O-Aldehyde@12	0.126769	31.3	5.9e-05	P63104	K75	14-3-3 protein zeta/delta	YWHAZ	421.221	2	KQQMAR	XL:O-Aldehyde-H2O@75	0.189839	13.4	0.08
	849.166	4	5.39069	P62258	K12	14-3-3 protein epsilon	YWHAE	801.381	3	MDDREDLVYQAKLAEQAER	Acetyl@N-Term;XL:O-Aldehyde-H2O@12	0.465322	31.9	4.1e-06	P63104	K75	14-3-3 protein zeta/delta	YWHAZ	421.221	2	KQQMAR	XL:O-Aldehyde-H2O@75	0.66465	16.7	0.0037
	808.412	4	-0.937315	P62258	K69	14-3-3 protein epsilon	YWHAE	992.497	2	IISSIEQKEENKGGEDK	XL:O-Aldehyde-H2O@69	-0.192306	27.2	8e-05	P63104	K11	14-3-3 protein zeta/delta	YWHAZ	548.293	2	AKLAEQAER	XL:O-Aldehyde-H2O@11	0.707283	35.6	0.00025
	686.86	4	-1.04829	P62258	K69	14-3-3 protein epsilon	YWHAE	749.394	2	IISSIEQKEENK	XL:O-Aldehyde-H2O@69	-0.672804	45.2	2.6e-06	P63104	K11	14-3-3 protein zeta/delta	YWHAZ	548.293	2	AKLAEQAER	XL:O-Aldehyde-H2O@11	-0.387022	33.5	0.00053
	686.86	4	-0.959301	P62258	K69	14-3-3 protein epsilon	YWHAE	749.394	2	IISSIEQKEENK	XL:O-Aldehyde-H2O@69	-0.139039	45.4	1.5e-06	P63104	K11	14-3-3 protein zeta/delta	YWHAZ	548.294	2	AKLAEQAER	XL:O-Aldehyde-H2O@11	-0.569406	34.6	0.0003
	808.412	4	-0.786127	P62258	K69	14-3-3 protein epsilon	YWHAE	1001.5	2	IISSIEQKEENKGGEDK	XL:O-Aldehyde@69	0.890148	17.6	0.0091	P63104	K11	14-3-3 protein zeta/delta	YWHAZ	548.293	2	AKLAEQAER	XL:O-Aldehyde-H2O@11	0.707283	30.4	0.0004
	686.86	4	-0.781317	P62258	K69	14-3-3 protein epsilon	YWHAE	749.393	2	IISSIEQKEENK	XL:O-Aldehyde-H2O@69	0.661609	41.9	5.3e-06	P63104	K11	14-3-3 protein zeta/delta	YWHAZ	548.293	2	AKLAEQAER	XL:O-Aldehyde-H2O@11	1.07205	34	0.0015
	686.86	4	-0.781317	P62258	K69	14-3-3 protein epsilon	YWHAE	749.393	2	IISSIEQKEENK	XL:O-Aldehyde-H2O@69	0.394726	25.4	7.4e-05	P63104	K11	14-3-3 protein zeta/delta	YWHAZ	548.293	2	AKLAEQAER	XL:O-Aldehyde-H2O@11	-0.387022	18.1	0.0014
	808.412	4	-0.332561	P62258	K69	14-3-3 protein epsilon	YWHAE	992.497	2	IISSIEQKEENKGGEDK	XL:O-Aldehyde-H2O@69	0.00920617	23.6	0.00042	P63104	K11	14-3-3 protein zeta/delta	YWHAZ	548.293	2	AKLAEQAER	XL:O-Aldehyde-H2O@11	-0.387022	33.9	0.00012
	808.412	4	-0.0301844	P62258	K69	14-3-3 protein epsilon	YWHAE	992.499	2	IISSIEQKEENKGGEDK	XL:O-Aldehyde-H2O@69	-2.20742	22.8	0.0012	P63104	K11	14-3-3 protein zeta/delta	YWHAZ	548.294	2	AKLAEQAER	XL:O-Aldehyde-H2O@11	-1.29894	32.7	0.0006
	808.412	4	0.121004	P62258	K69	14-3-3 protein epsilon	YWHAE	1001.5	2	IISSIEQKEENKGGEDK	XL:O-Aldehyde@69	1.48925	26.5	0.00029	P63104	K11	14-3-3 protein zeta/delta	YWHAZ	548.293	2	AKLAEQAER	XL:O-Aldehyde-H2O@11	0.889668	34.2	0.00034
	686.861	4	0.19759	P62258	K69	14-3-3 protein epsilon	YWHAE	749.393	2	IISSIEQKEENK	XL:O-Aldehyde-H2O@69	0.79505	40.3	3.3e-05	P63104	K11	14-3-3 protein zeta/delta	YWHAZ	548.293	2	AKLAEQAER	XL:O-Aldehyde-H2O@11	1.07205	33.6	0.00038
	686.861	4	0.286581	P62258	K69	14-3-3 protein epsilon	YWHAE	749.394	2	IISSIEQKEENK	XL:O-Aldehyde-H2O@69	-0.672804	43	1.3e-05	P63104	K11	14-3-3 protein zeta/delta	YWHAZ	548.294	2	AKLAEQAER	XL:O-Aldehyde-H2O@11	-0.934174	34.9	0.00047
	686.861	4	0.375573	P62258	K69	14-3-3 protein epsilon	YWHAE	749.394	2	IISSIEQKEENK	XL:O-Aldehyde-H2O@69	-0.405921	43.7	9.9e-07	P63104	K11	14-3-3 protein zeta/delta	YWHAZ	548.293	2	AKLAEQAER	XL:O-Aldehyde-H2O@11	-0.204638	32.4	0.00019
	646.932	5	0.419267	P62258	K69	14-3-3 protein epsilon	YWHAE	668.005	3	IISSIEQKEENKGGEDK	XL:O-Aldehyde@69	-0.868538	25.9	0.0047	P63104	K11	14-3-3 protein zeta/delta	YWHAZ	548.294	2	AKLAEQAER	XL:O-Aldehyde-H2O@11	-0.934174	26.5	0.0012
	646.932	5	0.51376	P62258	K69	14-3-3 protein epsilon	YWHAE	662	3	IISSIEQKEENKGGEDK	XL:O-Aldehyde-H2O@69	-0.00264642	17.2	0.12	P63104	K11	14-3-3 protein zeta/delta	YWHAZ	548.293	2	AKLAEQAER	XL:O-Aldehyde-H2O@11	0.707283	32.8	0.0007
	808.414	4	1.4817	P62258	K69	14-3-3 protein epsilon	YWHAE	1001.5	2	IISSIEQKEENKGGEDK	XL:O-Aldehyde@69	-0.208203	18.6	0.028	P63104	K11	14-3-3 protein zeta/delta	YWHAZ	548.293	2	AKLAEQAER	XL:O-Aldehyde-H2O@11	-0.387022	29.2	0.0021
	808.414	4	1.4817	P62258	K69	14-3-3 protein epsilon	YWHAE	1001.5	2	IISSIEQKEENKGGEDK	XL:O-Aldehyde@69	-0.507753	22.8	0.0033	P63104	K11	14-3-3 protein zeta/delta	YWHAZ	548.294	2	AKLAEQAER	XL:O-Aldehyde-H2O@11	-1.11656	32.8	0.00022
	808.415	4	3.90072	P62258	K69	14-3-3 protein epsilon	YWHAE	992.497	2	IISSIEQKEENKGGEDK	XL:O-Aldehyde-H2O@69	0.512986	27.6	4.4e-05	P63104	K11	14-3-3 protein zeta/delta	YWHAZ	548.293	2	AKLAEQAER	XL:O-Aldehyde-H2O@11	0.524899	32.4	0.0014
	808.662	4	-1.21977	P62258	K73	14-3-3 protein epsilon	YWHAE	992.497	2	IISSIEQKEENKGGEDK	XL:O-Aldehyde-H2O@73	0.210718	13.6	0.056	P63104	K11	14-3-3 protein zeta/delta	YWHAZ	548.294	2	AKLAEQAER	XL:O-Aldehyde-H2O@11	-0.569406	28.1	8.7e-05
	808.663	4	-0.464058	P62258	K73	14-3-3 protein epsilon	YWHAE	1001.5	2	IISSIEQKEENKGGEDK	XL:O-Aldehyde@73	0.890148	19.3	0.013	P63104	K11	14-3-3 protein zeta/delta	YWHAZ	548.293	2	AKLAEQAER	XL:O-Aldehyde-H2O@11	1.07205	32.3	0.0033
	583.784	4	-1.01387	P62258	K73	14-3-3 protein epsilon	YWHAE	543.24	2	EENKGGEDK	XL:O-Aldehyde-H2O@73	0.769259	22.5	2.7e-05	P63104	K11	14-3-3 protein zeta/delta	YWHAZ	548.293	2	AKLAEQAER	XL:O-Aldehyde-H2O@11	0.524899	31.1	0.00079
	808.412	4	-0.710532	P62258	K73	14-3-3 protein epsilon	YWHAE	992.497	2	IISSIEQKEENKGGEDK	XL:O-Aldehyde-H2O@73	0.210718	18.6	0.0068	P63104	K11	14-3-3 protein zeta/delta	YWHAZ	548.293	2	AKLAEQAER	XL:O-Aldehyde-H2O@11	0.524899	32.8	0.00019
	583.784	4	-0.909135	P62258	K73	14-3-3 protein epsilon	YWHAE	543.242	2	EENKGGEDK	XL:O-Aldehyde-H2O@73	-2.17602	23.2	4.8e-05	P63104	K11	14-3-3 protein zeta/delta	YWHAZ	548.294	2	AKLAEQAER	XL:O-Aldehyde-H2O@11	-2.21086	34.6	0.00026
	583.784	4	0.0334492	P62258	K73	14-3-3 protein epsilon	YWHAE	543.241	2	EENKGGEDK	XL:O-Aldehyde-H2O@73	-1.07154	18.4	4e-05	P63104	K11	14-3-3 protein zeta/delta	YWHAZ	548.294	2	AKLAEQAER	XL:O-Aldehyde-H2O@11	-0.934174	32.6	0.00028
	583.784	4	0.347644	P62258	K73	14-3-3 protein epsilon	YWHAE	543.242	2	EENKGGEDK	XL:O-Aldehyde-H2O@73	-1.62378	28.3	1.2e-05	P63104	K11	14-3-3 protein zeta/delta	YWHAZ	548.294	2	AKLAEQAER	XL:O-Aldehyde-H2O@11	-1.66371	31.9	0.00052
	583.785	4	1.29023	P62258	K73	14-3-3 protein epsilon	YWHAE	543.242	2	EENKGGEDK	XL:O-Aldehyde-H2O@73	-2.54418	26.3	7.6e-05	P63104	K11	14-3-3 protein zeta/delta	YWHAZ	548.295	2	AKLAEQAER	XL:O-Aldehyde-H2O@11	-2.57563	33.1	0.00045
	644.078	4	-1.70607	P62258	K78	14-3-3 protein epsilon	YWHAE	663.829	2	EENKGGEDKLK	XL:O-Aldehyde-H2O@78	1.55371	16.4	0.024	P63104	K11	14-3-3 protein zeta/delta	YWHAZ	548.293	2	AKLAEQAER	XL:O-Aldehyde-H2O@11	0.889668	27.3	0.00077
	519.023	4	-0.265458	P62258	K78	14-3-3 protein epsilon	YWHAE	413.719	2	GGEDKLK	XL:O-Aldehyde-H2O@78	-0.0168343	21.7	0.12	P63104	K11	14-3-3 protein zeta/delta	YWHAZ	548.294	2	AKLAEQAER	XL:O-Aldehyde-H2O@11	-0.934174	20.3	0.0011
	519.023	4	0.0880164	P62258	K78	14-3-3 protein epsilon	YWHAE	413.719	2	GGEDKLK	XL:O-Aldehyde-H2O@78	-0.741964	22.9	0.09	P63104	K11	14-3-3 protein zeta/delta	YWHAZ	548.294	2	AKLAEQAER	XL:O-Aldehyde-H2O@11	-0.569406	28.9	0.00061
	644.079	4	0.476907	P62258	K78	14-3-3 protein epsilon	YWHAE	663.831	2	EENKGGEDKLK	XL:O-Aldehyde-H2O@78	-1.15783	27.6	0.00066	P63104	K11	14-3-3 protein zeta/delta	YWHAZ	548.294	2	AKLAEQAER	XL:O-Aldehyde-H2O@11	-1.11656	29.9	0.00021
	519.024	4	0.794966	P62258	K78	14-3-3 protein epsilon	YWHAE	413.719	2	GGEDKLK	XL:O-Aldehyde-H2O@78	-1.46709	23.3	0.075	P63104	K11	14-3-3 protein zeta/delta	YWHAZ	548.294	2	AKLAEQAER	XL:O-Aldehyde-H2O@11	-1.84609	30.4	0.00028
	683.375	4	-6.81464	Q04917	K125	14-3-3 protein eta	YWHAH	504.782	2	VFYLKMK	XL:O-Aldehyde-H2O@125	2.14296	25.7	0.00056	P27348	K49	14-3-3 protein theta	YWHAQ	785.438	2	NLLSVAYKNVVGGR	XL:O-Aldehyde-H2O@49	3.20163	46.9	6.5e-07
	683.378	4	-2.16347	Q04917	K125	14-3-3 protein eta	YWHAH	513.789	2	VFYLKMK	XL:O-Aldehyde@125	-0.653817	16.3	0.0067	P27348	K49	14-3-3 protein theta	YWHAQ	794.447	2	NLLSVAYKNVVGGR	XL:O-Aldehyde@49	-1.01073	26.9	4.8e-05
	683.379	4	-0.732347	Q04917	K125	14-3-3 protein eta	YWHAH	513.788	2	VFYLKMK	XL:O-Aldehyde@125	0.513979	13.5	0.13	P27348	K49	14-3-3 protein theta	YWHAQ	794.446	2	NLLSVAYKNVVGGR	XL:O-Aldehyde@49	0.625632	29.6	1.4e-05
	683.128	4	-1.11367	Q04917	K125	14-3-3 protein eta	YWHAH	513.788	2	VFYLKMK	XL:O-Aldehyde@125	0.903245	18.1	0.019	P27348	K49	14-3-3 protein theta	YWHAQ	794.446	2	NLLSVAYKNVVGGR	XL:O-Aldehyde@49	0.373884	27.8	7.7e-05
	683.129	4	-0.845232	Q04917	K125	14-3-3 protein eta	YWHAH	504.783	2	VFYLKMK	XL:O-Aldehyde-H2O@125	-0.2343	20.7	0.00019	P27348	K49	14-3-3 protein theta	YWHAQ	785.442	2	NLLSVAYKNVVGGR	XL:O-Aldehyde-H2O@49	-0.99984	27.5	2.6e-05
	683.129	4	-0.487319	Q04917	K125	14-3-3 protein eta	YWHAH	504.783	2	VFYLKMK	XL:O-Aldehyde-H2O@125	0.55812	22.1	0.0002	P27348	K49	14-3-3 protein theta	YWHAQ	785.44	2	NLLSVAYKNVVGGR	XL:O-Aldehyde-H2O@49	0.909915	46.5	2.7e-08
	683.129	4	-0.308362	Q04917	K125	14-3-3 protein eta	YWHAH	504.783	2	VFYLKMK	XL:O-Aldehyde-H2O@125	-0.2343	25.9	0.00046	P27348	K49	14-3-3 protein theta	YWHAQ	785.442	2	NLLSVAYKNVVGGR	XL:O-Aldehyde-H2O@49	-0.99984	46.1	6.5e-07
	683.129	4	0.407465	Q04917	K125	14-3-3 protein eta	YWHAH	504.783	2	VFYLKMK	XL:O-Aldehyde-H2O@125	0.360015	22.9	0.0006	P27348	K49	14-3-3 protein theta	YWHAQ	785.441	2	NLLSVAYKNVVGGR	XL:O-Aldehyde-H2O@49	0.527963	34.9	1.7e-05
	683.13	4	0.586422	Q04917	K125	14-3-3 protein eta	YWHAH	513.788	2	VFYLKMK	XL:O-Aldehyde@125	0.708612	21.8	0.002	P27348	K49	14-3-3 protein theta	YWHAQ	794.445	2	NLLSVAYKNVVGGR	XL:O-Aldehyde@49	1.12913	29.8	1e-05
	683.134	4	6.84991	Q04917	K125	14-3-3 protein eta	YWHAH	504.784	2	VFYLKMK	XL:O-Aldehyde-H2O@125	-2.61155	16	0.0039	P27348	K49	14-3-3 protein theta	YWHAQ	785.443	2	NLLSVAYKNVVGGR	XL:O-Aldehyde-H2O@49	-2.78227	25.2	8.7e-05
	682.883	4	7.09782	Q04917	K125	14-3-3 protein eta	YWHAH	504.783	2	VFYLKMK	XL:O-Aldehyde-H2O@125	0.55812	20.5	0.00026	P27348	K49	14-3-3 protein theta	YWHAQ	785.441	2	NLLSVAYKNVVGGR	XL:O-Aldehyde-H2O@49	0.018695	36.3	5.7e-07
	682.883	4	7.27684	Q04917	K125	14-3-3 protein eta	YWHAH	504.783	2	VFYLKMK	XL:O-Aldehyde-H2O@125	-0.828614	24	0.00054	P27348	K49	14-3-3 protein theta	YWHAQ	785.442	2	NLLSVAYKNVVGGR	XL:O-Aldehyde-H2O@49	-1.63642	38.7	5.6e-06
	686.882	4	-2.07257	Q04917	K50	14-3-3 protein eta	YWHAH	792.448	2	NLLSVAYKNVVGAR	XL:O-Aldehyde-H2O@50	0.933457	31.4	0.00014	P27348	K120	14-3-3 protein theta	YWHAQ	504.783	2	VFYLKMK	XL:O-Aldehyde-H2O@120	0.55812	15.8	0.0021
	686.633	4	0.307223	Q04917	K50	14-3-3 protein eta	YWHAH	792.446	2	NLLSVAYKNVVGAR	XL:O-Aldehyde-H2O@50	3.70967	31.8	0.0008	P27348	K120	14-3-3 protein theta	YWHAQ	504.783	2	VFYLKMK	XL:O-Aldehyde-H2O@120	-0.828614	18.5	0.0023
	686.634	4	0.752328	Q04917	K50	14-3-3 protein eta	YWHAH	801.456	2	NLLSVAYKNVVGAR	XL:O-Aldehyde@50	-1.84407	30.9	0.00023	P27348	K120	14-3-3 protein theta	YWHAQ	513.789	2	VFYLKMK	XL:O-Aldehyde@120	-1.23771	14.8	0.023
	686.387	4	6.33996	Q04917	K50	14-3-3 protein eta	YWHAH	528.635	3	NLLSVAYKNVVGAR	XL:O-Aldehyde-H2O@50	0.539693	24	0.00059	P27348	K120	14-3-3 protein theta	YWHAQ	504.783	2	VFYLKMK	XL:O-Aldehyde-H2O@120	0.55812	24	0.00071
	686.387	4	6.42901	Q04917	K50	14-3-3 protein eta	YWHAH	528.635	3	NLLSVAYKNVVGAR	XL:O-Aldehyde-H2O@50	-0.0278063	28.5	0.00075	P27348	K120	14-3-3 protein theta	YWHAQ	504.783	2	VFYLKMK	XL:O-Aldehyde-H2O@120	0.756225	22.8	0.0026
	686.387	4	7.67576	Q04917	K50	14-3-3 protein eta	YWHAH	528.635	3	NLLSVAYKNVVGAR	XL:O-Aldehyde-H2O@50	-0.216973	19.3	0.043	P27348	K120	14-3-3 protein theta	YWHAQ	504.783	2	VFYLKMK	XL:O-Aldehyde-H2O@120	0.55812	23	0.0004
	686.631	4	-2.98656	Q04917	K125	14-3-3 protein eta	YWHAH	513.788	2	VFYLKMK	XL:O-Aldehyde@125	-0.264552	12.9	0.048	P63104	K49	14-3-3 protein zeta/delta	YWHAZ	801.454	2	NLLSVAYKNVVGAR	XL:O-Aldehyde@49	0.152302	28.3	7.4e-05
	690.631	4	-1.74525	Q04917	K125	14-3-3 protein eta	YWHAH	512.78	2	VFYLKMK	XL:O-Aldehyde-H2O@125;Oxidation@126	0.271158	12.8	0.11	P63104	K49	14-3-3 protein zeta/delta	YWHAZ	792.449	2	NLLSVAYKNVVGAR	XL:O-Aldehyde-H2O@49	-0.0760732	32.8	2.2e-05
	686.884	4	-0.292799	Q04917	K125	14-3-3 protein eta	YWHAH	504.783	2	VFYLKMK	XL:O-Aldehyde-H2O@125	-0.2343	15.8	0.016	P63104	K49	14-3-3 protein zeta/delta	YWHAZ	801.454	2	NLLSVAYKNVVGAR	XL:O-Aldehyde@49	-0.346791	21.3	0.001
	686.632	4	-1.65124	Q04917	K125	14-3-3 protein eta	YWHAH	504.783	2	VFYLKMK	XL:O-Aldehyde-H2O@125	-0.2343	26.2	0.0011	P63104	K49	14-3-3 protein zeta/delta	YWHAZ	801.454	2	NLLSVAYKNVVGAR	XL:O-Aldehyde@49	-0.346791	36.2	1.1e-05
	690.631	4	-1.47973	Q04917	K125	14-3-3 protein eta	YWHAH	512.779	2	VFYLKMK	XL:O-Aldehyde-H2O@125;Oxidation@126	2.22131	22.3	0.0023	P63104	K49	14-3-3 protein zeta/delta	YWHAZ	792.447	2	NLLSVAYKNVVGAR	XL:O-Aldehyde-H2O@49	2.19537	42	2.8e-06
	686.632	4	-1.11711	Q04917	K125	14-3-3 protein eta	YWHAH	504.783	2	VFYLKMK	XL:O-Aldehyde-H2O@125	-0.2343	23.5	8e-05	P63104	K49	14-3-3 protein zeta/delta	YWHAZ	801.454	2	NLLSVAYKNVVGAR	XL:O-Aldehyde@49	0.152302	29.2	4e-05
	690.631	4	-0.860197	Q04917	K125	14-3-3 protein eta	YWHAH	512.78	2	VFYLKMK	XL:O-Aldehyde-H2O@125;Oxidation@126	0.856204	11.6	0.041	P63104	K49	14-3-3 protein zeta/delta	YWHAZ	792.448	2	NLLSVAYKNVVGAR	XL:O-Aldehyde-H2O@49	0.933457	34.6	4.6e-05
	686.884	4	0.775064	Q04917	K125	14-3-3 protein eta	YWHAH	504.783	2	VFYLKMK	XL:O-Aldehyde-H2O@125	0.95433	22.4	0.0037	P63104	K49	14-3-3 protein zeta/delta	YWHAZ	801.454	2	NLLSVAYKNVVGAR	XL:O-Aldehyde@49	0.0275287	30.4	8.1e-05
	686.633	4	-0.493967	Q04917	K125	14-3-3 protein eta	YWHAH	504.782	2	VFYLKMK	XL:O-Aldehyde-H2O@125	1.35054	17	0.003	P63104	K49	14-3-3 protein zeta/delta	YWHAZ	801.453	2	NLLSVAYKNVVGAR	XL:O-Aldehyde@49	1.15049	30.7	0.00021
	686.633	4	-0.137883	Q04917	K125	14-3-3 protein eta	YWHAH	504.783	2	VFYLKMK	XL:O-Aldehyde-H2O@125	0.756225	22.9	0.00099	P63104	K49	14-3-3 protein zeta/delta	YWHAZ	801.454	2	NLLSVAYKNVVGAR	XL:O-Aldehyde@49	0.526622	30.3	0.0001
	686.633	4	0.218201	Q04917	K125	14-3-3 protein eta	YWHAH	504.783	2	VFYLKMK	XL:O-Aldehyde-H2O@125	0.756225	21.6	0.00026	P63104	K49	14-3-3 protein zeta/delta	YWHAZ	801.454	2	NLLSVAYKNVVGAR	XL:O-Aldehyde@49	0.526622	28.1	0.00044
	686.633	4	0.574286	Q04917	K125	14-3-3 protein eta	YWHAH	504.783	2	VFYLKMK	XL:O-Aldehyde-H2O@125	0.360015	23.7	0.00049	P63104	K49	14-3-3 protein zeta/delta	YWHAZ	801.454	2	NLLSVAYKNVVGAR	XL:O-Aldehyde@49	0.401848	32	2.2e-05
	686.634	4	1.10841	Q04917	K125	14-3-3 protein eta	YWHAH	504.783	2	VFYLKMK	XL:O-Aldehyde-H2O@125	-0.828614	24.2	0.00036	P63104	K49	14-3-3 protein zeta/delta	YWHAZ	801.455	2	NLLSVAYKNVVGAR	XL:O-Aldehyde@49	-1.09543	29.5	6.6e-05
	690.633	4	1.17542	Q04917	K125	14-3-3 protein eta	YWHAH	512.779	2	VFYLKMK	XL:O-Aldehyde-H2O@125;Oxidation@126	1.83128	20.6	0.0028	P63104	K49	14-3-3 protein zeta/delta	YWHAZ	792.447	2	NLLSVAYKNVVGAR	XL:O-Aldehyde-H2O@49	1.94299	34.6	3e-05
	690.884	4	2.61343	Q04917	K125	14-3-3 protein eta	YWHAH	512.781	2	VFYLKMK	XL:O-Aldehyde-H2O@125;Oxidation@126	-0.898933	19	0.0023	P63104	K49	14-3-3 protein zeta/delta	YWHAZ	792.45	2	NLLSVAYKNVVGAR	XL:O-Aldehyde-H2O@49	-1.96894	35.4	0.00013
	686.634	4	1.4645	Q04917	K125	14-3-3 protein eta	YWHAH	504.783	2	VFYLKMK	XL:O-Aldehyde-H2O@125	-0.828614	19.5	0.0029	P63104	K49	14-3-3 protein zeta/delta	YWHAZ	801.455	2	NLLSVAYKNVVGAR	XL:O-Aldehyde@49	-0.845883	24.8	0.00071
	690.633	4	1.61794	Q04917	K125	14-3-3 protein eta	YWHAH	512.782	2	VFYLKMK	XL:O-Aldehyde-H2O@125;Oxidation@126	-2.84908	25.2	0.002	P63104	K49	14-3-3 protein zeta/delta	YWHAZ	792.452	2	NLLSVAYKNVVGAR	XL:O-Aldehyde-H2O@49	-3.98798	47.7	4.5e-06
	686.638	4	6.80576	Q04917	K125	14-3-3 protein eta	YWHAH	504.783	2	VFYLKMK	XL:O-Aldehyde-H2O@125	0.55812	19.2	0.00034	P63104	K49	14-3-3 protein zeta/delta	YWHAZ	801.454	2	NLLSVAYKNVVGAR	XL:O-Aldehyde@49	0.651395	27.2	0.00063
	686.387	4	6.33996	Q04917	K125	14-3-3 protein eta	YWHAH	504.783	2	VFYLKMK	XL:O-Aldehyde-H2O@125	0.55812	24	0.00071	P63104	K49	14-3-3 protein zeta/delta	YWHAZ	801.454	2	NLLSVAYKNVVGAR	XL:O-Aldehyde@49	0.277075	33.2	3.7e-05
	686.387	4	6.42901	Q04917	K125	14-3-3 protein eta	YWHAH	504.783	2	VFYLKMK	XL:O-Aldehyde-H2O@125	0.756225	22.8	0.0026	P63104	K49	14-3-3 protein zeta/delta	YWHAZ	801.454	2	NLLSVAYKNVVGAR	XL:O-Aldehyde@49	-0.222018	32.8	3.3e-05
	686.387	4	6.51806	Q04917	K125	14-3-3 protein eta	YWHAH	504.783	2	VFYLKMK	XL:O-Aldehyde-H2O@125	-0.63051	17.3	0.0029	P63104	K49	14-3-3 protein zeta/delta	YWHAZ	801.454	2	NLLSVAYKNVVGAR	XL:O-Aldehyde@49	0.152302	15.3	0.089
	800.407	4	0.020782	Q04917	K127	14-3-3 protein eta	YWHAH	506.731	2	MKGDYYR	XL:O-Aldehyde-H2O@127	1.13963	16.4	0.0037	P63104	K115	14-3-3 protein zeta/delta	YWHAZ	1027.05	2	FLIPNASQAESKVFYLK	XL:O-Aldehyde@115	0.843112	20.8	0.006
	800.159	4	3.43792	Q04917	K127	14-3-3 protein eta	YWHAH	506.731	2	MKGDYYR	XL:O-Aldehyde-H2O@127	0.942289	15.2	0.0055	P63104	K115	14-3-3 protein zeta/delta	YWHAZ	1027.05	2	FLIPNASQAESKVFYLK	XL:O-Aldehyde@115	0.551014	20.1	0.009
	690.882	4	-1.1909	Q04917	K50	14-3-3 protein eta	YWHAH	792.448	2	NLLSVAYKNVVGAR	XL:O-Aldehyde-H2O@50	0.554883	36	9.2e-05	P63104	K120	14-3-3 protein zeta/delta	YWHAZ	512.78	2	VFYLKMK	XL:O-Aldehyde-H2O@120;Oxidation@121	0.856204	21.4	0.0033
	690.882	4	-0.394643	Q04917	K50	14-3-3 protein eta	YWHAH	792.448	2	NLLSVAYKNVVGAR	XL:O-Aldehyde-H2O@50	1.31203	46.4	9.3e-07	P63104	K120	14-3-3 protein zeta/delta	YWHAZ	512.78	2	VFYLKMK	XL:O-Aldehyde-H2O@120;Oxidation@121	1.24624	19.3	0.022
	690.631	4	-1.74525	Q04917	K50	14-3-3 protein eta	YWHAH	801.454	2	NLLSVAYKNVVGAR	XL:O-Aldehyde@50	0.277075	19.3	0.014	P63104	K120	14-3-3 protein zeta/delta	YWHAZ	512.78	2	VFYLKMK	XL:O-Aldehyde-H2O@120;Oxidation@121	0.271158	12.8	0.11
	686.884	4	-0.292799	Q04917	K50	14-3-3 protein eta	YWHAH	792.448	2	NLLSVAYKNVVGAR	XL:O-Aldehyde-H2O@50	0.807265	22.1	0.0062	P63104	K120	14-3-3 protein zeta/delta	YWHAZ	513.789	2	VFYLKMK	XL:O-Aldehyde@120	-0.653817	16	0.03
	686.632	4	-1.65124	Q04917	K50	14-3-3 protein eta	YWHAH	792.449	2	NLLSVAYKNVVGAR	XL:O-Aldehyde-H2O@50	-0.580837	43.9	5.1e-06	P63104	K120	14-3-3 protein zeta/delta	YWHAZ	504.783	2	VFYLKMK	XL:O-Aldehyde-H2O@120	-0.2343	26.2	0.0011
	690.631	4	-1.47973	Q04917	K50	14-3-3 protein eta	YWHAH	528.634	3	NLLSVAYKNVVGAR	XL:O-Aldehyde-H2O@50	1.48553	30.2	0.00098	P63104	K120	14-3-3 protein zeta/delta	YWHAZ	512.779	2	VFYLKMK	XL:O-Aldehyde-H2O@120;Oxidation@121	2.22131	22.3	0.0023
	686.632	4	-1.11711	Q04917	K50	14-3-3 protein eta	YWHAH	792.45	2	NLLSVAYKNVVGAR	XL:O-Aldehyde-H2O@50	-0.95941	30.4	0.00013	P63104	K120	14-3-3 protein zeta/delta	YWHAZ	504.783	2	VFYLKMK	XL:O-Aldehyde-H2O@120	-0.2343	23.5	8e-05
	690.631	4	-0.860197	Q04917	K50	14-3-3 protein eta	YWHAH	801.453	2	NLLSVAYKNVVGAR	XL:O-Aldehyde@50	0.776169	24.4	0.0016	P63104	K120	14-3-3 protein zeta/delta	YWHAZ	512.78	2	VFYLKMK	XL:O-Aldehyde-H2O@120;Oxidation@121	0.856204	11.6	0.041
	686.884	4	0.775064	Q04917	K50	14-3-3 protein eta	YWHAH	792.449	2	NLLSVAYKNVVGAR	XL:O-Aldehyde-H2O@50	0.3025	39.5	3.2e-05	P63104	K120	14-3-3 protein zeta/delta	YWHAZ	504.783	2	VFYLKMK	XL:O-Aldehyde-H2O@120	0.95433	22.4	0.0037
	686.633	4	-0.493967	Q04917	K50	14-3-3 protein eta	YWHAH	792.448	2	NLLSVAYKNVVGAR	XL:O-Aldehyde-H2O@50	1.18584	39.3	2e-05	P63104	K120	14-3-3 protein zeta/delta	YWHAZ	504.782	2	VFYLKMK	XL:O-Aldehyde-H2O@120	1.35054	17	0.003
	690.632	4	-0.152158	Q04917	K50	14-3-3 protein eta	YWHAH	792.448	2	NLLSVAYKNVVGAR	XL:O-Aldehyde-H2O@50	0.807265	35.6	3.5e-05	P63104	K120	14-3-3 protein zeta/delta	YWHAZ	512.78	2	VFYLKMK	XL:O-Aldehyde-H2O@120;Oxidation@121	0.466173	19.9	0.0015
	686.633	4	-0.137883	Q04917	K50	14-3-3 protein eta	YWHAH	792.448	2	NLLSVAYKNVVGAR	XL:O-Aldehyde-H2O@50	0.554883	43.4	1.1e-05	P63104	K120	14-3-3 protein zeta/delta	YWHAZ	504.783	2	VFYLKMK	XL:O-Aldehyde-H2O@120	0.756225	22.9	0.00099
	686.633	4	0.218201	Q04917	K50	14-3-3 protein eta	YWHAH	792.448	2	NLLSVAYKNVVGAR	XL:O-Aldehyde-H2O@50	0.807265	41.6	4.3e-05	P63104	K120	14-3-3 protein zeta/delta	YWHAZ	504.783	2	VFYLKMK	XL:O-Aldehyde-H2O@120	0.756225	21.6	0.00026
	686.633	4	0.574286	Q04917	K50	14-3-3 protein eta	YWHAH	792.451	2	NLLSVAYKNVVGAR	XL:O-Aldehyde-H2O@50	-2.97846	39.6	1.4e-06	P63104	K120	14-3-3 protein zeta/delta	YWHAZ	504.783	2	VFYLKMK	XL:O-Aldehyde-H2O@120	0.360015	23.7	0.00049
	686.634	4	1.10841	Q04917	K50	14-3-3 protein eta	YWHAH	792.45	2	NLLSVAYKNVVGAR	XL:O-Aldehyde-H2O@50	-1.33798	30.9	0.00014	P63104	K120	14-3-3 protein zeta/delta	YWHAZ	504.783	2	VFYLKMK	XL:O-Aldehyde-H2O@120	-0.828614	24.2	0.00036
	690.633	4	1.17542	Q04917	K50	14-3-3 protein eta	YWHAH	801.453	2	NLLSVAYKNVVGAR	XL:O-Aldehyde@50	1.64958	29.5	0.00026	P63104	K120	14-3-3 protein zeta/delta	YWHAZ	512.779	2	VFYLKMK	XL:O-Aldehyde-H2O@120;Oxidation@121	1.83128	20.6	0.0028
	690.884	4	2.61343	Q04917	K50	14-3-3 protein eta	YWHAH	801.455	2	NLLSVAYKNVVGAR	XL:O-Aldehyde@50	-1.46975	30	3.3e-05	P63104	K120	14-3-3 protein zeta/delta	YWHAZ	512.781	2	VFYLKMK	XL:O-Aldehyde-H2O@120;Oxidation@121	-0.898933	19	0.0023
	686.634	4	1.4645	Q04917	K50	14-3-3 protein eta	YWHAH	792.449	2	NLLSVAYKNVVGAR	XL:O-Aldehyde-H2O@50	-0.833219	27.8	0.00014	P63104	K120	14-3-3 protein zeta/delta	YWHAZ	504.783	2	VFYLKMK	XL:O-Aldehyde-H2O@120	-0.828614	19.5	0.0029
	690.633	4	1.61794	Q04917	K50	14-3-3 protein eta	YWHAH	801.456	2	NLLSVAYKNVVGAR	XL:O-Aldehyde@50	-2.21838	35.2	1.1e-05	P63104	K120	14-3-3 protein zeta/delta	YWHAZ	512.782	2	VFYLKMK	XL:O-Aldehyde-H2O@120;Oxidation@121	-2.84908	25.2	0.002
	690.637	4	6.92824	Q04917	K50	14-3-3 protein eta	YWHAH	792.449	2	NLLSVAYKNVVGAR	XL:O-Aldehyde-H2O@50	-0.580837	42.1	2.4e-05	P63104	K120	14-3-3 protein zeta/delta	YWHAZ	521.786	2	VFYLKMK	XL:O-Aldehyde@120;Oxidation@121	-0.725601	14.8	0.044
	721.362	5	-3.43061	P61981	K162	14-3-3 protein gamma	YWHAG	820.398	3	AYSEAHEISKEHMQPTHPIR	XL:O-Aldehyde@162	-0.417715	19.5	0.062	Q04917	K125	14-3-3 protein eta	YWHAH	504.783	2	VFYLKMK	XL:O-Aldehyde-H2O@125	-0.0361953	20.4	0.0021
	603.801	6	-3.44902	P61981	K162	14-3-3 protein gamma	YWHAG	611.047	4	AYSEAHEISKEHMQPTHPIR	XL:O-Aldehyde-H2O@162	-0.456716	27.1	0.0032	Q04917	K125	14-3-3 protein eta	YWHAH	512.78	2	VFYLKMK	XL:O-Aldehyde-H2O@125;Oxidation@126	0.271158	24.2	0.00045
	901.202	4	-1.34355	P61981	K162	14-3-3 protein gamma	YWHAG	814.394	3	AYSEAHEISKEHMQPTHPIR	XL:O-Aldehyde-H2O@162	-0.324483	26.8	0.0012	Q04917	K125	14-3-3 protein eta	YWHAH	504.783	2	VFYLKMK	XL:O-Aldehyde-H2O@125	0.756225	14.4	0.0018
	720.962	5	-1.09387	P61981	K162	14-3-3 protein gamma	YWHAG	820.396	3	AYSEAHEISKEHMQPTHPIR	XL:O-Aldehyde@162	0.9231	16.2	0.13	Q04917	K125	14-3-3 protein eta	YWHAH	504.783	2	VFYLKMK	XL:O-Aldehyde-H2O@125	0.55812	21.2	0.0012
	720.963	5	-0.839538	P61981	K162	14-3-3 protein gamma	YWHAG	814.392	3	AYSEAHEISKEHMQPTHPIR	XL:O-Aldehyde-H2O@162	1.76296	31.7	6.1e-05	Q04917	K125	14-3-3 protein eta	YWHAH	504.782	2	VFYLKMK	XL:O-Aldehyde-H2O@125	1.54865	25.2	0.00091
	686.882	4	-2.07257	P61981	K50	14-3-3 protein gamma	YWHAG	801.455	2	NLLSVAYKNVVGAR	XL:O-Aldehyde@50	-0.471564	28.7	0.00045	Q04917	K125	14-3-3 protein eta	YWHAH	504.783	2	VFYLKMK	XL:O-Aldehyde-H2O@125	0.55812	15.8	0.0021
	686.633	4	0.307223	P61981	K50	14-3-3 protein gamma	YWHAG	801.454	2	NLLSVAYKNVVGAR	XL:O-Aldehyde@50	-0.346791	29.9	8.1e-05	Q04917	K125	14-3-3 protein eta	YWHAH	504.783	2	VFYLKMK	XL:O-Aldehyde-H2O@125	-0.828614	18.5	0.0023
	686.387	4	7.67576	P61981	K50	14-3-3 protein gamma	YWHAG	792.449	2	NLLSVAYKNVVGAR	XL:O-Aldehyde-H2O@50	-0.454646	37.2	3.9e-05	Q04917	K125	14-3-3 protein eta	YWHAH	504.783	2	VFYLKMK	XL:O-Aldehyde-H2O@125	0.55812	23	0.0004
	721.362	5	-3.43061	P61981	K125	14-3-3 protein gamma	YWHAG	504.783	2	VFYLKMK	XL:O-Aldehyde-H2O@125	-0.0361953	20.4	0.0021	P61981	K162	14-3-3 protein gamma	YWHAG	820.398	3	AYSEAHEISKEHMQPTHPIR	XL:O-Aldehyde@162	-0.417715	19.5	0.062
	603.801	6	-3.44902	P61981	K125	14-3-3 protein gamma	YWHAG	512.78	2	VFYLKMK	XL:O-Aldehyde-H2O@125;Oxidation@126	0.271158	24.2	0.00045	P61981	K162	14-3-3 protein gamma	YWHAG	611.047	4	AYSEAHEISKEHMQPTHPIR	XL:O-Aldehyde-H2O@162	-0.456716	27.1	0.0032
	901.202	4	-1.34355	P61981	K125	14-3-3 protein gamma	YWHAG	504.783	2	VFYLKMK	XL:O-Aldehyde-H2O@125	0.756225	14.4	0.0018	P61981	K162	14-3-3 protein gamma	YWHAG	814.394	3	AYSEAHEISKEHMQPTHPIR	XL:O-Aldehyde-H2O@162	-0.324483	26.8	0.0012
	603.803	6	-0.71518	P61981	K125	14-3-3 protein gamma	YWHAG	512.781	2	VFYLKMK	XL:O-Aldehyde-H2O@125;Oxidation@126	-0.898933	19.6	0.016	P61981	K162	14-3-3 protein gamma	YWHAG	611.048	4	AYSEAHEISKEHMQPTHPIR	XL:O-Aldehyde-H2O@162	-1.76594	20.6	0.13
	720.962	5	-1.09387	P61981	K125	14-3-3 protein gamma	YWHAG	504.783	2	VFYLKMK	XL:O-Aldehyde-H2O@125	0.55812	21.2	0.0012	P61981	K162	14-3-3 protein gamma	YWHAG	820.396	3	AYSEAHEISKEHMQPTHPIR	XL:O-Aldehyde@162	0.9231	16.2	0.13
	720.963	5	-0.839538	P61981	K125	14-3-3 protein gamma	YWHAG	504.782	2	VFYLKMK	XL:O-Aldehyde-H2O@125	1.54865	25.2	0.00091	P61981	K162	14-3-3 protein gamma	YWHAG	814.392	3	AYSEAHEISKEHMQPTHPIR	XL:O-Aldehyde-H2O@162	1.76296	31.7	6.1e-05
	603.804	6	0.499861	P61981	K125	14-3-3 protein gamma	YWHAG	512.781	2	VFYLKMK	XL:O-Aldehyde-H2O@125;Oxidation@126	-0.898933	27.9	0.0028	P61981	K162	14-3-3 protein gamma	YWHAG	611.049	4	AYSEAHEISKEHMQPTHPIR	XL:O-Aldehyde-H2O@162	-2.74786	22.6	0.067
	901.204	4	0.826119	P61981	K125	14-3-3 protein gamma	YWHAG	504.784	2	VFYLKMK	XL:O-Aldehyde-H2O@125	-1.42293	13.9	0.1	P61981	K162	14-3-3 protein gamma	YWHAG	814.395	3	AYSEAHEISKEHMQPTHPIR	XL:O-Aldehyde-H2O@162	-1.30681	31.5	2.2e-05
	720.963	5	-0.246105	P61981	K125	14-3-3 protein gamma	YWHAG	504.782	2	VFYLKMK	XL:O-Aldehyde-H2O@125	1.15244	21.8	0.0016	P61981	K162	14-3-3 protein gamma	YWHAG	611.047	4	AYSEAHEISKEHMQPTHPIR	XL:O-Aldehyde-H2O@162	0.197898	21.9	0.063
	721.164	5	0.873281	P61981	K125	14-3-3 protein gamma	YWHAG	504.783	2	VFYLKMK	XL:O-Aldehyde-H2O@125	-0.2343	23.2	0.00062	P61981	K162	14-3-3 protein gamma	YWHAG	820.398	3	AYSEAHEISKEHMQPTHPIR	XL:O-Aldehyde@162	-1.02717	21.8	0.0086
	603.636	6	-0.0238675	P61981	K125	14-3-3 protein gamma	YWHAG	512.78	2	VFYLKMK	XL:O-Aldehyde-H2O@125;Oxidation@126	-0.118873	16.8	0.0025	P61981	K162	14-3-3 protein gamma	YWHAG	611.048	4	AYSEAHEISKEHMQPTHPIR	XL:O-Aldehyde-H2O@162	-1.11133	19.8	0.084
	603.804	6	1.10738	P61981	K125	14-3-3 protein gamma	YWHAG	512.781	2	VFYLKMK	XL:O-Aldehyde-H2O@125;Oxidation@126	-0.703918	20	0.0046	P61981	K162	14-3-3 protein gamma	YWHAG	611.048	4	AYSEAHEISKEHMQPTHPIR	XL:O-Aldehyde-H2O@162	-1.43864	23.4	0.023
	603.637	6	0.381258	P61981	K125	14-3-3 protein gamma	YWHAG	512.781	2	VFYLKMK	XL:O-Aldehyde-H2O@125;Oxidation@126	-0.313888	26.4	0.0011	P61981	K162	14-3-3 protein gamma	YWHAG	611.048	4	AYSEAHEISKEHMQPTHPIR	XL:O-Aldehyde-H2O@162	-1.92959	21.3	0.089
	603.637	6	0.381258	P61981	K125	14-3-3 protein gamma	YWHAG	504.783	2	VFYLKMK	XL:O-Aldehyde-H2O@125	-0.2343	25.1	0.0012	P61981	K162	14-3-3 protein gamma	YWHAG	615.046	4	AYSEAHEISKEHMQPTHPIR	XL:O-Aldehyde-H2O@162;Oxidation@165	-0.569742	22.9	0.11
	720.964	5	0.77121	P61981	K125	14-3-3 protein gamma	YWHAG	504.782	2	VFYLKMK	XL:O-Aldehyde-H2O@125	1.15244	23.4	0.0038	P61981	K162	14-3-3 protein gamma	YWHAG	814.394	3	AYSEAHEISKEHMQPTHPIR	XL:O-Aldehyde-H2O@162	-0.692855	26.3	0.00059
	600.971	6	1.17445	P61981	K125	14-3-3 protein gamma	YWHAG	504.784	2	VFYLKMK	XL:O-Aldehyde-H2O@125	-1.42293	27.3	0.00033	P61981	K162	14-3-3 protein gamma	YWHAG	611.049	4	AYSEAHEISKEHMQPTHPIR	XL:O-Aldehyde-H2O@162	-2.91151	32.9	0.00084
	603.637	6	1.39407	P61981	K125	14-3-3 protein gamma	YWHAG	504.784	2	VFYLKMK	XL:O-Aldehyde-H2O@125	-1.22482	21.4	0.0021	P61981	K162	14-3-3 protein gamma	YWHAG	615.046	4	AYSEAHEISKEHMQPTHPIR	XL:O-Aldehyde-H2O@162;Oxidation@165	-0.894921	22.7	0.045
	603.637	6	1.59664	P61981	K125	14-3-3 protein gamma	YWHAG	512.781	2	VFYLKMK	XL:O-Aldehyde-H2O@125;Oxidation@126	-1.67899	21.2	0.001	P61981	K162	14-3-3 protein gamma	YWHAG	611.048	4	AYSEAHEISKEHMQPTHPIR	XL:O-Aldehyde-H2O@162	-2.2569	22.9	0.051
	724.164	5	2.19112	P61981	K125	14-3-3 protein gamma	YWHAG	512.78	2	VFYLKMK	XL:O-Aldehyde-H2O@125;Oxidation@126	1.44125	22.9	0.00069	P61981	K162	14-3-3 protein gamma	YWHAG	814.392	3	AYSEAHEISKEHMQPTHPIR	XL:O-Aldehyde-H2O@162	1.88575	25.8	0.00036
	720.965	5	2.72106	P61981	K125	14-3-3 protein gamma	YWHAG	504.784	2	VFYLKMK	XL:O-Aldehyde-H2O@125	-1.02672	22.5	0.0013	P61981	K162	14-3-3 protein gamma	YWHAG	814.396	3	AYSEAHEISKEHMQPTHPIR	XL:O-Aldehyde-H2O@162	-2.53471	29.6	0.00018
	603.807	6	4.95501	P61981	K125	14-3-3 protein gamma	YWHAG	504.784	2	VFYLKMK	XL:O-Aldehyde-H2O@125	-1.81914	23.4	0.00088	P61981	K162	14-3-3 protein gamma	YWHAG	615.047	4	AYSEAHEISKEHMQPTHPIR	XL:O-Aldehyde-H2O@162;Oxidation@165	-2.03304	21.8	0.065
	720.967	5	5.51868	P61981	K125	14-3-3 protein gamma	YWHAG	504.782	2	VFYLKMK	XL:O-Aldehyde-H2O@125	2.14296	23.4	0.0012	P61981	K162	14-3-3 protein gamma	YWHAG	814.392	3	AYSEAHEISKEHMQPTHPIR	XL:O-Aldehyde-H2O@162	1.88575	27.3	0.00012
	686.882	4	-2.07257	P61981	K50	14-3-3 protein gamma	YWHAG	792.448	2	NLLSVAYKNVVGAR	XL:O-Aldehyde-H2O@50	0.933457	31.4	0.00014	P61981	K125	14-3-3 protein gamma	YWHAG	504.783	2	VFYLKMK	XL:O-Aldehyde-H2O@125	0.55812	15.8	0.0021
	686.633	4	0.307223	P61981	K50	14-3-3 protein gamma	YWHAG	801.454	2	NLLSVAYKNVVGAR	XL:O-Aldehyde@50	-0.346791	29.9	8.1e-05	P61981	K125	14-3-3 protein gamma	YWHAG	504.783	2	VFYLKMK	XL:O-Aldehyde-H2O@125	-0.828614	18.5	0.0023
	686.387	4	7.67576	P61981	K50	14-3-3 protein gamma	YWHAG	792.449	2	NLLSVAYKNVVGAR	XL:O-Aldehyde-H2O@50	-0.454646	37.2	3.9e-05	P61981	K125	14-3-3 protein gamma	YWHAG	504.783	2	VFYLKMK	XL:O-Aldehyde-H2O@125	0.55812	23	0.0004
	698.86	4	-1.53814	P61981	K69	14-3-3 protein gamma	YWHAG	893.447	2	VISSIEQKTSADGNEK	XL:O-Aldehyde-H2O@69	-0.461178	39	4.5e-06	P61981	K78	14-3-3 protein gamma	YWHAG	428.242	2	KIEMVR	XL:O-Aldehyde-H2O@78	-0.744777	21	0.082
	702.859	4	-0.84849	P61981	K69	14-3-3 protein gamma	YWHAG	893.447	2	VISSIEQKTSADGNEK	XL:O-Aldehyde-H2O@69	-0.0134734	31.5	7.4e-07	P61981	K78	14-3-3 protein gamma	YWHAG	436.239	2	KIEMVR	XL:O-Aldehyde-H2O@78;Oxidation@81	0.0879571	17.4	0.19
	698.861	4	-0.401149	P61981	K69	14-3-3 protein gamma	YWHAG	893.446	2	VISSIEQKTSADGNEK	XL:O-Aldehyde-H2O@69	1.55349	41.1	5.3e-07	P61981	K78	14-3-3 protein gamma	YWHAG	428.241	2	KIEMVR	XL:O-Aldehyde-H2O@78	1.59036	15.9	0.12
	702.86	4	0.195065	P61981	K69	14-3-3 protein gamma	YWHAG	893.447	2	VISSIEQKTSADGNEK	XL:O-Aldehyde-H2O@69	0.434231	15.2	0.038	P61981	K78	14-3-3 protein gamma	YWHAG	436.239	2	KIEMVR	XL:O-Aldehyde-H2O@78;Oxidation@81	0.0879571	13.4	0.024
	698.861	4	0.21108	P61981	K69	14-3-3 protein gamma	YWHAG	893.446	2	VISSIEQKTSADGNEK	XL:O-Aldehyde-H2O@69	1.55349	32.1	3.3e-06	P61981	K78	14-3-3 protein gamma	YWHAG	428.241	2	KIEMVR	XL:O-Aldehyde-H2O@78	1.35684	16.8	0.039
	698.862	4	1.08569	P61981	K69	14-3-3 protein gamma	YWHAG	893.446	2	VISSIEQKTSADGNEK	XL:O-Aldehyde-H2O@69	0.77001	28.3	1.7e-05	P61981	K78	14-3-3 protein gamma	YWHAG	428.241	2	KIEMVR	XL:O-Aldehyde-H2O@78	1.59036	18.8	0.062
	698.615	4	7.10045	P61981	K69	14-3-3 protein gamma	YWHAG	893.447	2	VISSIEQKTSADGNEK	XL:O-Aldehyde-H2O@69	0.0984526	24.8	6.6e-05	P61981	K78	14-3-3 protein gamma	YWHAG	428.241	2	KIEMVR	XL:O-Aldehyde-H2O@78	-0.0442384	13.5	0.18
	698.616	4	8.23786	P61981	K69	14-3-3 protein gamma	YWHAG	902.452	2	VISSIEQKTSADGNEK	XL:O-Aldehyde@69	-0.0329	35	2.1e-06	P61981	K78	14-3-3 protein gamma	YWHAG	428.241	2	KIEMVR	XL:O-Aldehyde-H2O@78	0.189275	19	0.036
	683.375	4	-6.81464	P61981	K125	14-3-3 protein gamma	YWHAG	504.782	2	VFYLKMK	XL:O-Aldehyde-H2O@125	2.14296	25.7	0.00056	P27348	K49	14-3-3 protein theta	YWHAQ	785.438	2	NLLSVAYKNVVGGR	XL:O-Aldehyde-H2O@49	3.20163	46.9	6.5e-07
	683.378	4	-2.16347	P61981	K125	14-3-3 protein gamma	YWHAG	513.789	2	VFYLKMK	XL:O-Aldehyde@125	-0.653817	16.3	0.0067	P27348	K49	14-3-3 protein theta	YWHAQ	794.447	2	NLLSVAYKNVVGGR	XL:O-Aldehyde@49	-1.01073	26.9	4.8e-05
	683.379	4	-0.732347	P61981	K125	14-3-3 protein gamma	YWHAG	513.788	2	VFYLKMK	XL:O-Aldehyde@125	0.513979	13.5	0.13	P27348	K49	14-3-3 protein theta	YWHAQ	794.446	2	NLLSVAYKNVVGGR	XL:O-Aldehyde@49	0.625632	29.6	1.4e-05
	683.128	4	-1.47158	P61981	K125	14-3-3 protein gamma	YWHAG	504.783	2	VFYLKMK	XL:O-Aldehyde-H2O@125	0.360015	22.9	1.6e-05	P27348	K49	14-3-3 protein theta	YWHAQ	785.441	2	NLLSVAYKNVVGGR	XL:O-Aldehyde-H2O@49	0.018695	45.4	4.3e-07
	683.128	4	-1.11367	P61981	K125	14-3-3 protein gamma	YWHAG	513.788	2	VFYLKMK	XL:O-Aldehyde@125	0.903245	18.1	0.019	P27348	K49	14-3-3 protein theta	YWHAQ	794.446	2	NLLSVAYKNVVGGR	XL:O-Aldehyde@49	0.373884	27.8	7.7e-05
	683.129	4	-0.845232	P61981	K125	14-3-3 protein gamma	YWHAG	504.783	2	VFYLKMK	XL:O-Aldehyde-H2O@125	-0.2343	20.7	0.00019	P27348	K49	14-3-3 protein theta	YWHAQ	785.442	2	NLLSVAYKNVVGGR	XL:O-Aldehyde-H2O@49	-0.99984	27.5	2.6e-05
	683.129	4	-0.487319	P61981	K125	14-3-3 protein gamma	YWHAG	504.782	2	VFYLKMK	XL:O-Aldehyde-H2O@125	1.54865	25.7	0.00083	P27348	K49	14-3-3 protein theta	YWHAQ	785.44	2	NLLSVAYKNVVGGR	XL:O-Aldehyde-H2O@49	1.03723	40.1	3.5e-07
	683.129	4	-0.487319	P61981	K125	14-3-3 protein gamma	YWHAG	504.783	2	VFYLKMK	XL:O-Aldehyde-H2O@125	0.756225	23.5	0.0011	P27348	K49	14-3-3 protein theta	YWHAQ	529.966	3	NLLSVAYKNVVGGR	XL:O-Aldehyde@49	0.987819	20.9	0.044
	683.129	4	-0.487319	P61981	K125	14-3-3 protein gamma	YWHAG	504.783	2	VFYLKMK	XL:O-Aldehyde-H2O@125	0.55812	22.1	0.0002	P27348	K49	14-3-3 protein theta	YWHAQ	785.44	2	NLLSVAYKNVVGGR	XL:O-Aldehyde-H2O@49	0.909915	46.5	2.7e-08
	683.129	4	-0.308362	P61981	K125	14-3-3 protein gamma	YWHAG	504.783	2	VFYLKMK	XL:O-Aldehyde-H2O@125	-0.2343	25.9	0.00046	P27348	K49	14-3-3 protein theta	YWHAQ	785.442	2	NLLSVAYKNVVGGR	XL:O-Aldehyde-H2O@49	-0.99984	46.1	6.5e-07
	683.129	4	0.407465	P61981	K125	14-3-3 protein gamma	YWHAG	504.783	2	VFYLKMK	XL:O-Aldehyde-H2O@125	0.360015	22.9	0.0006	P27348	K49	14-3-3 protein theta	YWHAQ	785.441	2	NLLSVAYKNVVGGR	XL:O-Aldehyde-H2O@49	0.527963	34.9	1.7e-05
	683.13	4	0.586422	P61981	K125	14-3-3 protein gamma	YWHAG	513.788	2	VFYLKMK	XL:O-Aldehyde@125	0.708612	21.8	0.002	P27348	K49	14-3-3 protein theta	YWHAQ	794.445	2	NLLSVAYKNVVGGR	XL:O-Aldehyde@49	1.12913	29.8	1e-05
	683.134	4	6.84991	P61981	K125	14-3-3 protein gamma	YWHAG	504.784	2	VFYLKMK	XL:O-Aldehyde-H2O@125	-2.61155	16	0.0039	P27348	K49	14-3-3 protein theta	YWHAQ	785.443	2	NLLSVAYKNVVGGR	XL:O-Aldehyde-H2O@49	-2.78227	25.2	8.7e-05
	682.883	4	7.09782	P61981	K125	14-3-3 protein gamma	YWHAG	504.783	2	VFYLKMK	XL:O-Aldehyde-H2O@125	0.55812	20.5	0.00026	P27348	K49	14-3-3 protein theta	YWHAQ	785.441	2	NLLSVAYKNVVGGR	XL:O-Aldehyde-H2O@49	0.018695	36.3	5.7e-07
	682.883	4	7.27684	P61981	K125	14-3-3 protein gamma	YWHAG	504.783	2	VFYLKMK	XL:O-Aldehyde-H2O@125	-0.828614	24	0.00054	P27348	K49	14-3-3 protein theta	YWHAQ	785.442	2	NLLSVAYKNVVGGR	XL:O-Aldehyde-H2O@49	-1.63642	38.7	5.6e-06
	682.883	4	7.63488	P61981	K125	14-3-3 protein gamma	YWHAG	504.783	2	VFYLKMK	XL:O-Aldehyde-H2O@125	0.95433	21	0.0019	P27348	K49	14-3-3 protein theta	YWHAQ	785.441	2	NLLSVAYKNVVGGR	XL:O-Aldehyde-H2O@49	0.400646	41.5	1.2e-06
	721.362	5	-3.43061	P61981	K162	14-3-3 protein gamma	YWHAG	820.398	3	AYSEAHEISKEHMQPTHPIR	XL:O-Aldehyde@162	-0.417715	19.5	0.062	P27348	K120	14-3-3 protein theta	YWHAQ	504.783	2	VFYLKMK	XL:O-Aldehyde-H2O@120	-0.0361953	20.4	0.0021
	603.801	6	-3.44902	P61981	K162	14-3-3 protein gamma	YWHAG	611.047	4	AYSEAHEISKEHMQPTHPIR	XL:O-Aldehyde-H2O@162	-0.456716	27.1	0.0032	P27348	K120	14-3-3 protein theta	YWHAQ	512.78	2	VFYLKMK	XL:O-Aldehyde-H2O@120;Oxidation@121	0.271158	24.2	0.00045
	901.202	4	-1.34355	P61981	K162	14-3-3 protein gamma	YWHAG	814.394	3	AYSEAHEISKEHMQPTHPIR	XL:O-Aldehyde-H2O@162	-0.324483	26.8	0.0012	P27348	K120	14-3-3 protein theta	YWHAQ	504.783	2	VFYLKMK	XL:O-Aldehyde-H2O@120	0.756225	14.4	0.0018
	603.803	6	-0.71518	P61981	K162	14-3-3 protein gamma	YWHAG	611.048	4	AYSEAHEISKEHMQPTHPIR	XL:O-Aldehyde-H2O@162	-1.76594	20.6	0.13	P27348	K120	14-3-3 protein theta	YWHAQ	512.781	2	VFYLKMK	XL:O-Aldehyde-H2O@120;Oxidation@121	-0.898933	19.6	0.016
	720.962	5	-1.09387	P61981	K162	14-3-3 protein gamma	YWHAG	820.396	3	AYSEAHEISKEHMQPTHPIR	XL:O-Aldehyde@162	0.9231	16.2	0.13	P27348	K120	14-3-3 protein theta	YWHAQ	504.783	2	VFYLKMK	XL:O-Aldehyde-H2O@120	0.55812	21.2	0.0012
	720.963	5	-0.839538	P61981	K162	14-3-3 protein gamma	YWHAG	814.392	3	AYSEAHEISKEHMQPTHPIR	XL:O-Aldehyde-H2O@162	1.76296	31.7	6.1e-05	P27348	K120	14-3-3 protein theta	YWHAQ	504.782	2	VFYLKMK	XL:O-Aldehyde-H2O@120	1.54865	25.2	0.00091
	603.804	6	0.499861	P61981	K162	14-3-3 protein gamma	YWHAG	611.049	4	AYSEAHEISKEHMQPTHPIR	XL:O-Aldehyde-H2O@162	-2.74786	22.6	0.067	P27348	K120	14-3-3 protein theta	YWHAQ	512.781	2	VFYLKMK	XL:O-Aldehyde-H2O@120;Oxidation@121	-0.898933	27.9	0.0028
	901.204	4	0.826119	P61981	K162	14-3-3 protein gamma	YWHAG	814.395	3	AYSEAHEISKEHMQPTHPIR	XL:O-Aldehyde-H2O@162	-1.30681	31.5	2.2e-05	P27348	K120	14-3-3 protein theta	YWHAQ	504.784	2	VFYLKMK	XL:O-Aldehyde-H2O@120	-1.42293	13.9	0.1
	720.963	5	-0.246105	P61981	K162	14-3-3 protein gamma	YWHAG	611.047	4	AYSEAHEISKEHMQPTHPIR	XL:O-Aldehyde-H2O@162	0.197898	21.9	0.063	P27348	K120	14-3-3 protein theta	YWHAQ	504.782	2	VFYLKMK	XL:O-Aldehyde-H2O@120	1.15244	21.8	0.0016
	721.164	5	0.873281	P61981	K162	14-3-3 protein gamma	YWHAG	820.398	3	AYSEAHEISKEHMQPTHPIR	XL:O-Aldehyde@162	-1.02717	21.8	0.0086	P27348	K120	14-3-3 protein theta	YWHAQ	504.783	2	VFYLKMK	XL:O-Aldehyde-H2O@120	-0.2343	23.2	0.00062
	603.636	6	-0.0238675	P61981	K162	14-3-3 protein gamma	YWHAG	611.048	4	AYSEAHEISKEHMQPTHPIR	XL:O-Aldehyde-H2O@162	-1.11133	19.8	0.084	P27348	K120	14-3-3 protein theta	YWHAQ	512.78	2	VFYLKMK	XL:O-Aldehyde-H2O@120;Oxidation@121	-0.118873	16.8	0.0025
	603.804	6	1.10738	P61981	K162	14-3-3 protein gamma	YWHAG	611.048	4	AYSEAHEISKEHMQPTHPIR	XL:O-Aldehyde-H2O@162	-1.43864	23.4	0.023	P27348	K120	14-3-3 protein theta	YWHAQ	512.781	2	VFYLKMK	XL:O-Aldehyde-H2O@120;Oxidation@121	-0.703918	20	0.0046
	603.637	6	0.381258	P61981	K162	14-3-3 protein gamma	YWHAG	611.048	4	AYSEAHEISKEHMQPTHPIR	XL:O-Aldehyde-H2O@162	-1.92959	21.3	0.089	P27348	K120	14-3-3 protein theta	YWHAQ	512.781	2	VFYLKMK	XL:O-Aldehyde-H2O@120;Oxidation@121	-0.313888	26.4	0.0011
	603.637	6	0.381258	P61981	K162	14-3-3 protein gamma	YWHAG	615.046	4	AYSEAHEISKEHMQPTHPIR	XL:O-Aldehyde-H2O@162;Oxidation@165	-0.569742	22.9	0.11	P27348	K120	14-3-3 protein theta	YWHAQ	504.783	2	VFYLKMK	XL:O-Aldehyde-H2O@120	-0.2343	25.1	0.0012
	720.964	5	0.77121	P61981	K162	14-3-3 protein gamma	YWHAG	814.394	3	AYSEAHEISKEHMQPTHPIR	XL:O-Aldehyde-H2O@162	-0.692855	26.3	0.00059	P27348	K120	14-3-3 protein theta	YWHAQ	504.782	2	VFYLKMK	XL:O-Aldehyde-H2O@120	1.15244	23.4	0.0038
	600.971	6	1.17445	P61981	K162	14-3-3 protein gamma	YWHAG	611.049	4	AYSEAHEISKEHMQPTHPIR	XL:O-Aldehyde-H2O@162	-2.91151	32.9	0.00084	P27348	K120	14-3-3 protein theta	YWHAQ	504.784	2	VFYLKMK	XL:O-Aldehyde-H2O@120	-1.42293	27.3	0.00033
	603.637	6	1.39407	P61981	K162	14-3-3 protein gamma	YWHAG	615.046	4	AYSEAHEISKEHMQPTHPIR	XL:O-Aldehyde-H2O@162;Oxidation@165	-0.894921	22.7	0.045	P27348	K120	14-3-3 protein theta	YWHAQ	504.784	2	VFYLKMK	XL:O-Aldehyde-H2O@120	-1.22482	21.4	0.0021
	603.637	6	1.59664	P61981	K162	14-3-3 protein gamma	YWHAG	611.048	4	AYSEAHEISKEHMQPTHPIR	XL:O-Aldehyde-H2O@162	-2.2569	22.9	0.051	P27348	K120	14-3-3 protein theta	YWHAQ	512.781	2	VFYLKMK	XL:O-Aldehyde-H2O@120;Oxidation@121	-1.67899	21.2	0.001
	724.164	5	2.19112	P61981	K162	14-3-3 protein gamma	YWHAG	814.392	3	AYSEAHEISKEHMQPTHPIR	XL:O-Aldehyde-H2O@162	1.88575	25.8	0.00036	P27348	K120	14-3-3 protein theta	YWHAQ	512.78	2	VFYLKMK	XL:O-Aldehyde-H2O@120;Oxidation@121	1.44125	22.9	0.00069
	720.965	5	2.72106	P61981	K162	14-3-3 protein gamma	YWHAG	814.396	3	AYSEAHEISKEHMQPTHPIR	XL:O-Aldehyde-H2O@162	-2.53471	29.6	0.00018	P27348	K120	14-3-3 protein theta	YWHAQ	504.784	2	VFYLKMK	XL:O-Aldehyde-H2O@120	-1.02672	22.5	0.0013
	603.807	6	4.95501	P61981	K162	14-3-3 protein gamma	YWHAG	615.047	4	AYSEAHEISKEHMQPTHPIR	XL:O-Aldehyde-H2O@162;Oxidation@165	-2.03304	21.8	0.065	P27348	K120	14-3-3 protein theta	YWHAQ	504.784	2	VFYLKMK	XL:O-Aldehyde-H2O@120	-1.81914	23.4	0.00088
	720.967	5	5.51868	P61981	K162	14-3-3 protein gamma	YWHAG	814.392	3	AYSEAHEISKEHMQPTHPIR	XL:O-Aldehyde-H2O@162	1.88575	27.3	0.00012	P27348	K120	14-3-3 protein theta	YWHAQ	504.782	2	VFYLKMK	XL:O-Aldehyde-H2O@120	2.14296	23.4	0.0012
	686.882	4	-2.07257	P61981	K50	14-3-3 protein gamma	YWHAG	792.448	2	NLLSVAYKNVVGAR	XL:O-Aldehyde-H2O@50	0.933457	31.4	0.00014	P27348	K120	14-3-3 protein theta	YWHAQ	504.783	2	VFYLKMK	XL:O-Aldehyde-H2O@120	0.55812	15.8	0.0021
	686.633	4	0.307223	P61981	K50	14-3-3 protein gamma	YWHAG	801.454	2	NLLSVAYKNVVGAR	XL:O-Aldehyde@50	-0.346791	29.9	8.1e-05	P27348	K120	14-3-3 protein theta	YWHAQ	504.783	2	VFYLKMK	XL:O-Aldehyde-H2O@120	-0.828614	18.5	0.0023
	686.634	4	0.752328	P61981	K50	14-3-3 protein gamma	YWHAG	801.456	2	NLLSVAYKNVVGAR	XL:O-Aldehyde@50	-1.84407	30.9	0.00023	P27348	K120	14-3-3 protein theta	YWHAQ	513.789	2	VFYLKMK	XL:O-Aldehyde@120	-1.23771	14.8	0.023
	686.387	4	6.33996	P61981	K50	14-3-3 protein gamma	YWHAG	528.635	3	NLLSVAYKNVVGAR	XL:O-Aldehyde-H2O@50	0.539693	24	0.00059	P27348	K120	14-3-3 protein theta	YWHAQ	504.783	2	VFYLKMK	XL:O-Aldehyde-H2O@120	0.55812	24	0.00071
	686.387	4	6.42901	P61981	K50	14-3-3 protein gamma	YWHAG	528.635	3	NLLSVAYKNVVGAR	XL:O-Aldehyde-H2O@50	-0.0278063	28.5	0.00075	P27348	K120	14-3-3 protein theta	YWHAQ	504.783	2	VFYLKMK	XL:O-Aldehyde-H2O@120	0.756225	22.8	0.0026
	686.387	4	7.67576	P61981	K50	14-3-3 protein gamma	YWHAG	792.449	2	NLLSVAYKNVVGAR	XL:O-Aldehyde-H2O@50	-0.454646	37.2	3.9e-05	P27348	K120	14-3-3 protein theta	YWHAQ	504.783	2	VFYLKMK	XL:O-Aldehyde-H2O@120	0.55812	23	0.0004
	526.534	4	-2.32693	P61981	K78	14-3-3 protein gamma	YWHAG	428.241	2	KIEMVR	XL:O-Aldehyde-H2O@78	0.656301	19	0.046	P27348	K11	14-3-3 protein theta	YWHAQ	548.293	2	AKLAEQAER	XL:O-Aldehyde-H2O@11	0.16013	26.8	0.00042
	526.285	4	1.12779	P61981	K78	14-3-3 protein gamma	YWHAG	428.242	2	KIEMVR	XL:O-Aldehyde-H2O@78	-0.511264	18.6	0.12	P27348	K11	14-3-3 protein theta	YWHAQ	548.294	2	AKLAEQAER	XL:O-Aldehyde-H2O@11	-0.934174	27.5	0.00067
	575.813	4	-1.21527	P61981	K10	14-3-3 protein gamma	YWHAG	526.298	2	EQLVQKAR	XL:O-Aldehyde-H2O@10	0.519037	13.5	0.021	P63104	K85	14-3-3 protein zeta/delta	YWHAZ	549.295	2	EKIETELR	XL:O-Aldehyde-H2O@85	-0.00702682	16.1	0.0088
	575.814	4	-0.684352	P61981	K10	14-3-3 protein gamma	YWHAG	526.298	2	EQLVQKAR	XL:O-Aldehyde-H2O@10	0.329031	12.9	0.16	P63104	K85	14-3-3 protein zeta/delta	YWHAZ	549.295	2	EKIETELR	XL:O-Aldehyde-H2O@85	0.175025	23.5	0.0028
	575.814	4	0.377486	P61981	K10	14-3-3 protein gamma	YWHAG	526.298	2	EQLVQKAR	XL:O-Aldehyde-H2O@10	0.329031	10.9	0.15	P63104	K85	14-3-3 protein zeta/delta	YWHAZ	549.296	2	EKIETELR	XL:O-Aldehyde-H2O@85	-0.553181	16.2	0.082
	686.631	4	-2.98656	P61981	K125	14-3-3 protein gamma	YWHAG	513.788	2	VFYLKMK	XL:O-Aldehyde@125	-0.264552	12.9	0.048	P63104	K49	14-3-3 protein zeta/delta	YWHAZ	801.454	2	NLLSVAYKNVVGAR	XL:O-Aldehyde@49	0.152302	28.3	7.4e-05
	690.882	4	-1.45632	P61981	K125	14-3-3 protein gamma	YWHAG	512.78	2	VFYLKMK	XL:O-Aldehyde-H2O@125;Oxidation@126	1.24624	23.5	0.00021	P63104	K49	14-3-3 protein zeta/delta	YWHAZ	792.448	2	NLLSVAYKNVVGAR	XL:O-Aldehyde-H2O@49	0.807265	42.1	9.5e-06
	690.631	4	-1.74525	P61981	K125	14-3-3 protein gamma	YWHAG	512.78	2	VFYLKMK	XL:O-Aldehyde-H2O@125;Oxidation@126	0.271158	12.8	0.11	P63104	K49	14-3-3 protein zeta/delta	YWHAZ	792.449	2	NLLSVAYKNVVGAR	XL:O-Aldehyde-H2O@49	-0.0760732	32.8	2.2e-05
	686.884	4	-0.292799	P61981	K125	14-3-3 protein gamma	YWHAG	504.783	2	VFYLKMK	XL:O-Aldehyde-H2O@125	0.360015	19.5	0.0054	P63104	K49	14-3-3 protein zeta/delta	YWHAZ	801.454	2	NLLSVAYKNVVGAR	XL:O-Aldehyde@49	0.0275287	26.2	0.00015
	686.884	4	-0.292799	P61981	K125	14-3-3 protein gamma	YWHAG	504.783	2	VFYLKMK	XL:O-Aldehyde-H2O@125	-0.2343	15.8	0.016	P63104	K49	14-3-3 protein zeta/delta	YWHAZ	801.454	2	NLLSVAYKNVVGAR	XL:O-Aldehyde@49	-0.346791	21.3	0.001
	686.632	4	-1.65124	P61981	K125	14-3-3 protein gamma	YWHAG	504.783	2	VFYLKMK	XL:O-Aldehyde-H2O@125	-0.2343	26.2	0.0011	P63104	K49	14-3-3 protein zeta/delta	YWHAZ	801.454	2	NLLSVAYKNVVGAR	XL:O-Aldehyde@49	-0.346791	36.2	1.1e-05
	690.631	4	-1.47973	P61981	K125	14-3-3 protein gamma	YWHAG	512.779	2	VFYLKMK	XL:O-Aldehyde-H2O@125;Oxidation@126	2.22131	22.3	0.0023	P63104	K49	14-3-3 protein zeta/delta	YWHAZ	792.447	2	NLLSVAYKNVVGAR	XL:O-Aldehyde-H2O@49	2.19537	42	2.8e-06
	686.632	4	-1.11711	P61981	K125	14-3-3 protein gamma	YWHAG	504.783	2	VFYLKMK	XL:O-Aldehyde-H2O@125	-0.2343	23.5	8e-05	P63104	K49	14-3-3 protein zeta/delta	YWHAZ	801.454	2	NLLSVAYKNVVGAR	XL:O-Aldehyde@49	0.152302	29.2	4e-05
	686.632	4	-0.939073	P61981	K125	14-3-3 protein gamma	YWHAG	504.782	2	VFYLKMK	XL:O-Aldehyde-H2O@125	1.35054	18.7	0.0013	P63104	K49	14-3-3 protein zeta/delta	YWHAZ	801.454	2	NLLSVAYKNVVGAR	XL:O-Aldehyde@49	0.651395	27.8	4.7e-05
	690.631	4	-0.860197	P61981	K125	14-3-3 protein gamma	YWHAG	512.78	2	VFYLKMK	XL:O-Aldehyde-H2O@125;Oxidation@126	0.856204	11.6	0.041	P63104	K49	14-3-3 protein zeta/delta	YWHAZ	792.448	2	NLLSVAYKNVVGAR	XL:O-Aldehyde-H2O@49	0.933457	34.6	4.6e-05
	686.632	4	-0.850052	P61981	K125	14-3-3 protein gamma	YWHAG	504.782	2	VFYLKMK	XL:O-Aldehyde-H2O@125	1.15244	18.7	0.0015	P63104	K49	14-3-3 protein zeta/delta	YWHAZ	801.454	2	NLLSVAYKNVVGAR	XL:O-Aldehyde@49	0.526622	36.3	4e-06
	686.884	4	0.775064	P61981	K125	14-3-3 protein gamma	YWHAG	504.783	2	VFYLKMK	XL:O-Aldehyde-H2O@125	0.95433	22.4	0.0037	P63104	K49	14-3-3 protein zeta/delta	YWHAZ	801.454	2	NLLSVAYKNVVGAR	XL:O-Aldehyde@49	0.0275287	30.4	8.1e-05
	686.633	4	-0.493967	P61981	K125	14-3-3 protein gamma	YWHAG	504.782	2	VFYLKMK	XL:O-Aldehyde-H2O@125	1.15244	21.3	0.0003	P63104	K49	14-3-3 protein zeta/delta	YWHAZ	801.454	2	NLLSVAYKNVVGAR	XL:O-Aldehyde@49	0.401848	28.2	0.00018
	686.633	4	-0.493967	P61981	K125	14-3-3 protein gamma	YWHAG	504.782	2	VFYLKMK	XL:O-Aldehyde-H2O@125	1.35054	17	0.003	P63104	K49	14-3-3 protein zeta/delta	YWHAZ	801.453	2	NLLSVAYKNVVGAR	XL:O-Aldehyde@49	1.15049	30.7	0.00021
	686.633	4	-0.315925	P61981	K125	14-3-3 protein gamma	YWHAG	504.783	2	VFYLKMK	XL:O-Aldehyde-H2O@125	0.756225	23.3	0.0018	P63104	K49	14-3-3 protein zeta/delta	YWHAZ	801.454	2	NLLSVAYKNVVGAR	XL:O-Aldehyde@49	-0.0972445	31.6	2.6e-05
	686.633	4	-0.137883	P61981	K125	14-3-3 protein gamma	YWHAG	504.783	2	VFYLKMK	XL:O-Aldehyde-H2O@125	0.360015	19.8	0.00078	P63104	K49	14-3-3 protein zeta/delta	YWHAZ	801.454	2	NLLSVAYKNVVGAR	XL:O-Aldehyde@49	0.277075	35.5	5.1e-06
	686.633	4	-0.137883	P61981	K125	14-3-3 protein gamma	YWHAG	504.783	2	VFYLKMK	XL:O-Aldehyde-H2O@125	0.756225	22.9	0.00099	P63104	K49	14-3-3 protein zeta/delta	YWHAZ	801.454	2	NLLSVAYKNVVGAR	XL:O-Aldehyde@49	0.526622	30.3	0.0001
	686.633	4	0.0401593	P61981	K125	14-3-3 protein gamma	YWHAG	504.783	2	VFYLKMK	XL:O-Aldehyde-H2O@125	0.95433	22.9	0.00035	P63104	K49	14-3-3 protein zeta/delta	YWHAZ	801.454	2	NLLSVAYKNVVGAR	XL:O-Aldehyde@49	0.651395	30	6e-05
	686.633	4	0.218201	P61981	K125	14-3-3 protein gamma	YWHAG	504.783	2	VFYLKMK	XL:O-Aldehyde-H2O@125	0.756225	21.6	0.00026	P63104	K49	14-3-3 protein zeta/delta	YWHAZ	801.454	2	NLLSVAYKNVVGAR	XL:O-Aldehyde@49	0.526622	28.1	0.00044
	686.633	4	0.574286	P61981	K125	14-3-3 protein gamma	YWHAG	504.783	2	VFYLKMK	XL:O-Aldehyde-H2O@125	0.360015	23.7	0.00049	P63104	K49	14-3-3 protein zeta/delta	YWHAZ	801.454	2	NLLSVAYKNVVGAR	XL:O-Aldehyde@49	0.401848	32	2.2e-05
	686.634	4	1.01939	P61981	K125	14-3-3 protein gamma	YWHAG	504.783	2	VFYLKMK	XL:O-Aldehyde-H2O@125	-0.0361953	19.3	0.00099	P63104	K49	14-3-3 protein zeta/delta	YWHAZ	801.454	2	NLLSVAYKNVVGAR	XL:O-Aldehyde@49	-0.0972445	25.9	0.00017
	690.633	4	1.08691	P61981	K125	14-3-3 protein gamma	YWHAG	512.78	2	VFYLKMK	XL:O-Aldehyde-H2O@125;Oxidation@126	0.0761422	21.4	0.0031	P63104	K49	14-3-3 protein zeta/delta	YWHAZ	792.449	2	NLLSVAYKNVVGAR	XL:O-Aldehyde-H2O@49	-0.0760732	38.5	2.8e-05
	686.634	4	1.10841	P61981	K125	14-3-3 protein gamma	YWHAG	504.783	2	VFYLKMK	XL:O-Aldehyde-H2O@125	-0.828614	24.2	0.00036	P63104	K49	14-3-3 protein zeta/delta	YWHAZ	801.455	2	NLLSVAYKNVVGAR	XL:O-Aldehyde@49	-1.09543	29.5	6.6e-05
	690.633	4	1.17542	P61981	K125	14-3-3 protein gamma	YWHAG	512.779	2	VFYLKMK	XL:O-Aldehyde-H2O@125;Oxidation@126	1.83128	20.6	0.0028	P63104	K49	14-3-3 protein zeta/delta	YWHAZ	792.447	2	NLLSVAYKNVVGAR	XL:O-Aldehyde-H2O@49	1.94299	34.6	3e-05
	690.884	4	2.61343	P61981	K125	14-3-3 protein gamma	YWHAG	512.781	2	VFYLKMK	XL:O-Aldehyde-H2O@125;Oxidation@126	-0.898933	19	0.0023	P63104	K49	14-3-3 protein zeta/delta	YWHAZ	792.45	2	NLLSVAYKNVVGAR	XL:O-Aldehyde-H2O@49	-1.96894	35.4	0.00013
	686.634	4	1.4645	P61981	K125	14-3-3 protein gamma	YWHAG	504.783	2	VFYLKMK	XL:O-Aldehyde-H2O@125	-0.828614	19.5	0.0029	P63104	K49	14-3-3 protein zeta/delta	YWHAZ	801.455	2	NLLSVAYKNVVGAR	XL:O-Aldehyde@49	-0.845883	24.8	0.00071
	690.633	4	1.61794	P61981	K125	14-3-3 protein gamma	YWHAG	512.782	2	VFYLKMK	XL:O-Aldehyde-H2O@125;Oxidation@126	-2.84908	25.2	0.002	P63104	K49	14-3-3 protein zeta/delta	YWHAZ	792.452	2	NLLSVAYKNVVGAR	XL:O-Aldehyde-H2O@49	-3.98798	47.7	4.5e-06
	686.385	4	4.64794	P61981	K125	14-3-3 protein gamma	YWHAG	504.784	2	VFYLKMK	XL:O-Aldehyde-H2O@125	-2.01724	23.1	0.003	P63104	K49	14-3-3 protein zeta/delta	YWHAZ	801.455	2	NLLSVAYKNVVGAR	XL:O-Aldehyde@49	-0.72111	37.2	9.2e-06
	686.638	4	6.80576	P61981	K125	14-3-3 protein gamma	YWHAG	504.783	2	VFYLKMK	XL:O-Aldehyde-H2O@125	0.55812	19.2	0.00034	P63104	K49	14-3-3 protein zeta/delta	YWHAZ	801.454	2	NLLSVAYKNVVGAR	XL:O-Aldehyde@49	0.651395	27.2	0.00063
	686.387	4	6.33996	P61981	K125	14-3-3 protein gamma	YWHAG	504.783	2	VFYLKMK	XL:O-Aldehyde-H2O@125	0.55812	24	0.00071	P63104	K49	14-3-3 protein zeta/delta	YWHAZ	801.454	2	NLLSVAYKNVVGAR	XL:O-Aldehyde@49	0.277075	33.2	3.7e-05
	686.387	4	6.42901	P61981	K125	14-3-3 protein gamma	YWHAG	504.783	2	VFYLKMK	XL:O-Aldehyde-H2O@125	0.756225	22.8	0.0026	P63104	K49	14-3-3 protein zeta/delta	YWHAZ	801.454	2	NLLSVAYKNVVGAR	XL:O-Aldehyde@49	-0.222018	32.8	3.3e-05
	686.387	4	6.51806	P61981	K125	14-3-3 protein gamma	YWHAG	504.783	2	VFYLKMK	XL:O-Aldehyde-H2O@125	-0.63051	17.3	0.0029	P63104	K49	14-3-3 protein zeta/delta	YWHAZ	801.454	2	NLLSVAYKNVVGAR	XL:O-Aldehyde@49	0.152302	15.3	0.089
	686.387	4	7.67576	P61981	K125	14-3-3 protein gamma	YWHAG	504.783	2	VFYLKMK	XL:O-Aldehyde-H2O@125	0.360015	19.2	0.00048	P63104	K49	14-3-3 protein zeta/delta	YWHAZ	801.454	2	NLLSVAYKNVVGAR	XL:O-Aldehyde@49	0.277075	24.1	0.00055
	804.651	4	-6.656	P61981	K127	14-3-3 protein gamma	YWHAG	514.729	2	MKGDYYR	Oxidation@126;XL:O-Aldehyde-H2O@127	0.650443	21.7	0.0007	P63104	K115	14-3-3 protein zeta/delta	YWHAZ	1027.06	2	FLIPNASQAESKVFYLK	XL:O-Aldehyde@115	-1.3963	23.8	0.00065
	804.907	4	-1.24371	P61981	K127	14-3-3 protein gamma	YWHAG	514.729	2	MKGDYYR	Oxidation@126;XL:O-Aldehyde-H2O@127	-0.126665	25.7	0.00044	P63104	K115	14-3-3 protein zeta/delta	YWHAZ	1027.05	2	FLIPNASQAESKVFYLK	XL:O-Aldehyde@115	-0.52001	22.8	0.0026
	800.407	4	0.020782	P61981	K127	14-3-3 protein gamma	YWHAG	506.731	2	MKGDYYR	XL:O-Aldehyde-H2O@127	1.13963	16.4	0.0037	P63104	K115	14-3-3 protein zeta/delta	YWHAZ	1027.05	2	FLIPNASQAESKVFYLK	XL:O-Aldehyde@115	0.843112	20.8	0.006
	800.159	4	3.43792	P61981	K127	14-3-3 protein gamma	YWHAG	506.731	2	MKGDYYR	XL:O-Aldehyde-H2O@127	0.942289	15.2	0.0055	P63104	K115	14-3-3 protein zeta/delta	YWHAZ	1027.05	2	FLIPNASQAESKVFYLK	XL:O-Aldehyde@115	0.551014	20.1	0.009
	721.362	5	-3.43061	P61981	K162	14-3-3 protein gamma	YWHAG	820.398	3	AYSEAHEISKEHMQPTHPIR	XL:O-Aldehyde@162	-0.417715	19.5	0.062	P63104	K120	14-3-3 protein zeta/delta	YWHAZ	504.783	2	VFYLKMK	XL:O-Aldehyde-H2O@120	-0.0361953	20.4	0.0021
	603.801	6	-3.44902	P61981	K162	14-3-3 protein gamma	YWHAG	611.047	4	AYSEAHEISKEHMQPTHPIR	XL:O-Aldehyde-H2O@162	-0.456716	27.1	0.0032	P63104	K120	14-3-3 protein zeta/delta	YWHAZ	512.78	2	VFYLKMK	XL:O-Aldehyde-H2O@120;Oxidation@121	0.271158	24.2	0.00045
	901.202	4	-1.34355	P61981	K162	14-3-3 protein gamma	YWHAG	814.394	3	AYSEAHEISKEHMQPTHPIR	XL:O-Aldehyde-H2O@162	-0.324483	26.8	0.0012	P63104	K120	14-3-3 protein zeta/delta	YWHAZ	504.783	2	VFYLKMK	XL:O-Aldehyde-H2O@120	0.756225	14.4	0.0018
	603.803	6	-0.71518	P61981	K162	14-3-3 protein gamma	YWHAG	611.048	4	AYSEAHEISKEHMQPTHPIR	XL:O-Aldehyde-H2O@162	-1.76594	20.6	0.13	P63104	K120	14-3-3 protein zeta/delta	YWHAZ	512.781	2	VFYLKMK	XL:O-Aldehyde-H2O@120;Oxidation@121	-0.898933	19.6	0.016
	720.962	5	-1.09387	P61981	K162	14-3-3 protein gamma	YWHAG	820.396	3	AYSEAHEISKEHMQPTHPIR	XL:O-Aldehyde@162	0.9231	16.2	0.13	P63104	K120	14-3-3 protein zeta/delta	YWHAZ	504.783	2	VFYLKMK	XL:O-Aldehyde-H2O@120	0.55812	21.2	0.0012
	720.963	5	-0.839538	P61981	K162	14-3-3 protein gamma	YWHAG	814.392	3	AYSEAHEISKEHMQPTHPIR	XL:O-Aldehyde-H2O@162	1.76296	31.7	6.1e-05	P63104	K120	14-3-3 protein zeta/delta	YWHAZ	504.782	2	VFYLKMK	XL:O-Aldehyde-H2O@120	1.54865	25.2	0.00091
	603.804	6	0.499861	P61981	K162	14-3-3 protein gamma	YWHAG	611.049	4	AYSEAHEISKEHMQPTHPIR	XL:O-Aldehyde-H2O@162	-2.74786	22.6	0.067	P63104	K120	14-3-3 protein zeta/delta	YWHAZ	512.781	2	VFYLKMK	XL:O-Aldehyde-H2O@120;Oxidation@121	-0.898933	27.9	0.0028
	901.204	4	0.826119	P61981	K162	14-3-3 protein gamma	YWHAG	814.395	3	AYSEAHEISKEHMQPTHPIR	XL:O-Aldehyde-H2O@162	-1.30681	31.5	2.2e-05	P63104	K120	14-3-3 protein zeta/delta	YWHAZ	504.784	2	VFYLKMK	XL:O-Aldehyde-H2O@120	-1.42293	13.9	0.1
	720.963	5	-0.246105	P61981	K162	14-3-3 protein gamma	YWHAG	611.047	4	AYSEAHEISKEHMQPTHPIR	XL:O-Aldehyde-H2O@162	0.197898	21.9	0.063	P63104	K120	14-3-3 protein zeta/delta	YWHAZ	504.782	2	VFYLKMK	XL:O-Aldehyde-H2O@120	1.15244	21.8	0.0016
	721.164	5	0.873281	P61981	K162	14-3-3 protein gamma	YWHAG	820.398	3	AYSEAHEISKEHMQPTHPIR	XL:O-Aldehyde@162	-1.02717	21.8	0.0086	P63104	K120	14-3-3 protein zeta/delta	YWHAZ	504.783	2	VFYLKMK	XL:O-Aldehyde-H2O@120	-0.2343	23.2	0.00062
	603.636	6	-0.0238675	P61981	K162	14-3-3 protein gamma	YWHAG	611.048	4	AYSEAHEISKEHMQPTHPIR	XL:O-Aldehyde-H2O@162	-1.11133	19.8	0.084	P63104	K120	14-3-3 protein zeta/delta	YWHAZ	512.78	2	VFYLKMK	XL:O-Aldehyde-H2O@120;Oxidation@121	-0.118873	16.8	0.0025
	603.804	6	1.10738	P61981	K162	14-3-3 protein gamma	YWHAG	611.048	4	AYSEAHEISKEHMQPTHPIR	XL:O-Aldehyde-H2O@162	-1.43864	23.4	0.023	P63104	K120	14-3-3 protein zeta/delta	YWHAZ	512.781	2	VFYLKMK	XL:O-Aldehyde-H2O@120;Oxidation@121	-0.703918	20	0.0046
	603.637	6	0.381258	P61981	K162	14-3-3 protein gamma	YWHAG	611.048	4	AYSEAHEISKEHMQPTHPIR	XL:O-Aldehyde-H2O@162	-1.92959	21.3	0.089	P63104	K120	14-3-3 protein zeta/delta	YWHAZ	512.781	2	VFYLKMK	XL:O-Aldehyde-H2O@120;Oxidation@121	-0.313888	26.4	0.0011
	603.637	6	0.381258	P61981	K162	14-3-3 protein gamma	YWHAG	615.046	4	AYSEAHEISKEHMQPTHPIR	XL:O-Aldehyde-H2O@162;Oxidation@165	-0.569742	22.9	0.11	P63104	K120	14-3-3 protein zeta/delta	YWHAZ	504.783	2	VFYLKMK	XL:O-Aldehyde-H2O@120	-0.2343	25.1	0.0012
	720.964	5	0.77121	P61981	K162	14-3-3 protein gamma	YWHAG	814.394	3	AYSEAHEISKEHMQPTHPIR	XL:O-Aldehyde-H2O@162	-0.692855	26.3	0.00059	P63104	K120	14-3-3 protein zeta/delta	YWHAZ	504.782	2	VFYLKMK	XL:O-Aldehyde-H2O@120	1.15244	23.4	0.0038
	600.971	6	1.17445	P61981	K162	14-3-3 protein gamma	YWHAG	611.049	4	AYSEAHEISKEHMQPTHPIR	XL:O-Aldehyde-H2O@162	-2.91151	32.9	0.00084	P63104	K120	14-3-3 protein zeta/delta	YWHAZ	504.784	2	VFYLKMK	XL:O-Aldehyde-H2O@120	-1.42293	27.3	0.00033
	603.637	6	1.39407	P61981	K162	14-3-3 protein gamma	YWHAG	615.046	4	AYSEAHEISKEHMQPTHPIR	XL:O-Aldehyde-H2O@162;Oxidation@165	-0.894921	22.7	0.045	P63104	K120	14-3-3 protein zeta/delta	YWHAZ	504.784	2	VFYLKMK	XL:O-Aldehyde-H2O@120	-1.22482	21.4	0.0021
	603.637	6	1.59664	P61981	K162	14-3-3 protein gamma	YWHAG	611.048	4	AYSEAHEISKEHMQPTHPIR	XL:O-Aldehyde-H2O@162	-2.2569	22.9	0.051	P63104	K120	14-3-3 protein zeta/delta	YWHAZ	512.781	2	VFYLKMK	XL:O-Aldehyde-H2O@120;Oxidation@121	-1.67899	21.2	0.001
	724.164	5	2.19112	P61981	K162	14-3-3 protein gamma	YWHAG	814.392	3	AYSEAHEISKEHMQPTHPIR	XL:O-Aldehyde-H2O@162	1.88575	25.8	0.00036	P63104	K120	14-3-3 protein zeta/delta	YWHAZ	512.78	2	VFYLKMK	XL:O-Aldehyde-H2O@120;Oxidation@121	1.44125	22.9	0.00069
	720.965	5	2.72106	P61981	K162	14-3-3 protein gamma	YWHAG	814.396	3	AYSEAHEISKEHMQPTHPIR	XL:O-Aldehyde-H2O@162	-2.53471	29.6	0.00018	P63104	K120	14-3-3 protein zeta/delta	YWHAZ	504.784	2	VFYLKMK	XL:O-Aldehyde-H2O@120	-1.02672	22.5	0.0013
	603.807	6	4.95501	P61981	K162	14-3-3 protein gamma	YWHAG	615.047	4	AYSEAHEISKEHMQPTHPIR	XL:O-Aldehyde-H2O@162;Oxidation@165	-2.03304	21.8	0.065	P63104	K120	14-3-3 protein zeta/delta	YWHAZ	504.784	2	VFYLKMK	XL:O-Aldehyde-H2O@120	-1.81914	23.4	0.00088
	720.967	5	5.51868	P61981	K162	14-3-3 protein gamma	YWHAG	814.392	3	AYSEAHEISKEHMQPTHPIR	XL:O-Aldehyde-H2O@162	1.88575	27.3	0.00012	P63104	K120	14-3-3 protein zeta/delta	YWHAZ	504.782	2	VFYLKMK	XL:O-Aldehyde-H2O@120	2.14296	23.4	0.0012
	686.882	4	-2.07257	P61981	K50	14-3-3 protein gamma	YWHAG	801.455	2	NLLSVAYKNVVGAR	XL:O-Aldehyde@50	-0.471564	28.7	0.00045	P63104	K120	14-3-3 protein zeta/delta	YWHAZ	504.783	2	VFYLKMK	XL:O-Aldehyde-H2O@120	0.55812	15.8	0.0021
	690.882	4	-1.45632	P61981	K50	14-3-3 protein gamma	YWHAG	528.634	3	NLLSVAYKNVVGAR	XL:O-Aldehyde-H2O@50	1.29636	22	0.0095	P63104	K120	14-3-3 protein zeta/delta	YWHAZ	512.78	2	VFYLKMK	XL:O-Aldehyde-H2O@120;Oxidation@121	1.24624	23.5	0.00021
	690.882	4	-1.1909	P61981	K50	14-3-3 protein gamma	YWHAG	792.448	2	NLLSVAYKNVVGAR	XL:O-Aldehyde-H2O@50	0.554883	36	9.2e-05	P63104	K120	14-3-3 protein zeta/delta	YWHAZ	512.78	2	VFYLKMK	XL:O-Aldehyde-H2O@120;Oxidation@121	0.856204	21.4	0.0033
	690.882	4	-0.660061	P61981	K50	14-3-3 protein gamma	YWHAG	792.448	2	NLLSVAYKNVVGAR	XL:O-Aldehyde-H2O@50	0.681074	37.2	3.8e-05	P63104	K120	14-3-3 protein zeta/delta	YWHAZ	512.78	2	VFYLKMK	XL:O-Aldehyde-H2O@120;Oxidation@121	1.24624	19.5	0.0084
	690.882	4	-0.394643	P61981	K50	14-3-3 protein gamma	YWHAG	792.448	2	NLLSVAYKNVVGAR	XL:O-Aldehyde-H2O@50	1.31203	46.4	9.3e-07	P63104	K120	14-3-3 protein zeta/delta	YWHAZ	512.78	2	VFYLKMK	XL:O-Aldehyde-H2O@120;Oxidation@121	1.24624	19.3	0.022
	690.631	4	-1.74525	P61981	K50	14-3-3 protein gamma	YWHAG	801.454	2	NLLSVAYKNVVGAR	XL:O-Aldehyde@50	0.277075	19.3	0.014	P63104	K120	14-3-3 protein zeta/delta	YWHAZ	512.78	2	VFYLKMK	XL:O-Aldehyde-H2O@120;Oxidation@121	0.271158	12.8	0.11
	686.884	4	-0.292799	P61981	K50	14-3-3 protein gamma	YWHAG	792.448	2	NLLSVAYKNVVGAR	XL:O-Aldehyde-H2O@50	1.31203	24.5	0.0038	P63104	K120	14-3-3 protein zeta/delta	YWHAZ	504.783	2	VFYLKMK	XL:O-Aldehyde-H2O@120	0.360015	19.5	0.0054
	686.884	4	-0.292799	P61981	K50	14-3-3 protein gamma	YWHAG	792.448	2	NLLSVAYKNVVGAR	XL:O-Aldehyde-H2O@50	0.807265	22.1	0.0062	P63104	K120	14-3-3 protein zeta/delta	YWHAZ	513.789	2	VFYLKMK	XL:O-Aldehyde@120	-0.653817	16	0.03
	686.632	4	-1.65124	P61981	K50	14-3-3 protein gamma	YWHAG	792.449	2	NLLSVAYKNVVGAR	XL:O-Aldehyde-H2O@50	-0.580837	43.9	5.1e-06	P63104	K120	14-3-3 protein zeta/delta	YWHAZ	504.783	2	VFYLKMK	XL:O-Aldehyde-H2O@120	-0.2343	26.2	0.0011
	690.631	4	-1.47973	P61981	K50	14-3-3 protein gamma	YWHAG	528.634	3	NLLSVAYKNVVGAR	XL:O-Aldehyde-H2O@50	1.48553	30.2	0.00098	P63104	K120	14-3-3 protein zeta/delta	YWHAZ	512.779	2	VFYLKMK	XL:O-Aldehyde-H2O@120;Oxidation@121	2.22131	22.3	0.0023
	686.632	4	-1.11711	P61981	K50	14-3-3 protein gamma	YWHAG	792.45	2	NLLSVAYKNVVGAR	XL:O-Aldehyde-H2O@50	-0.95941	30.4	0.00013	P63104	K120	14-3-3 protein zeta/delta	YWHAZ	504.783	2	VFYLKMK	XL:O-Aldehyde-H2O@120	-0.2343	23.5	8e-05
	686.632	4	-0.939073	P61981	K50	14-3-3 protein gamma	YWHAG	792.448	2	NLLSVAYKNVVGAR	XL:O-Aldehyde-H2O@50	0.681074	28.2	5.3e-05	P63104	K120	14-3-3 protein zeta/delta	YWHAZ	504.782	2	VFYLKMK	XL:O-Aldehyde-H2O@120	1.35054	18.7	0.0013
	690.631	4	-0.860197	P61981	K50	14-3-3 protein gamma	YWHAG	792.449	2	NLLSVAYKNVVGAR	XL:O-Aldehyde-H2O@50	0.176309	48.5	6.5e-06	P63104	K120	14-3-3 protein zeta/delta	YWHAZ	512.78	2	VFYLKMK	XL:O-Aldehyde-H2O@120;Oxidation@121	1.24624	23.1	0.0013
	690.631	4	-0.860197	P61981	K50	14-3-3 protein gamma	YWHAG	801.453	2	NLLSVAYKNVVGAR	XL:O-Aldehyde@50	0.776169	24.4	0.0016	P63104	K120	14-3-3 protein zeta/delta	YWHAZ	512.78	2	VFYLKMK	XL:O-Aldehyde-H2O@120;Oxidation@121	0.856204	11.6	0.041
	686.632	4	-0.850052	P61981	K50	14-3-3 protein gamma	YWHAG	792.449	2	NLLSVAYKNVVGAR	XL:O-Aldehyde-H2O@50	0.3025	24.4	0.002	P63104	K120	14-3-3 protein zeta/delta	YWHAZ	504.782	2	VFYLKMK	XL:O-Aldehyde-H2O@120	1.15244	18.7	0.0015
	686.884	4	0.775064	P61981	K50	14-3-3 protein gamma	YWHAG	792.449	2	NLLSVAYKNVVGAR	XL:O-Aldehyde-H2O@50	0.3025	39.5	3.2e-05	P63104	K120	14-3-3 protein zeta/delta	YWHAZ	504.783	2	VFYLKMK	XL:O-Aldehyde-H2O@120	0.95433	22.4	0.0037
	686.633	4	-0.493967	P61981	K50	14-3-3 protein gamma	YWHAG	792.448	2	NLLSVAYKNVVGAR	XL:O-Aldehyde-H2O@50	0.428691	40.7	1e-05	P63104	K120	14-3-3 protein zeta/delta	YWHAZ	504.782	2	VFYLKMK	XL:O-Aldehyde-H2O@120	1.15244	21.3	0.0003
	686.633	4	-0.493967	P61981	K50	14-3-3 protein gamma	YWHAG	792.448	2	NLLSVAYKNVVGAR	XL:O-Aldehyde-H2O@50	1.18584	39.3	2e-05	P63104	K120	14-3-3 protein zeta/delta	YWHAZ	504.782	2	VFYLKMK	XL:O-Aldehyde-H2O@120	1.35054	17	0.003
	686.633	4	-0.315925	P61981	K50	14-3-3 protein gamma	YWHAG	792.448	2	NLLSVAYKNVVGAR	XL:O-Aldehyde-H2O@50	0.554883	40.4	8.8e-06	P63104	K120	14-3-3 protein zeta/delta	YWHAZ	504.783	2	VFYLKMK	XL:O-Aldehyde-H2O@120	0.756225	23.3	0.0018
	690.632	4	-0.152158	P61981	K50	14-3-3 protein gamma	YWHAG	792.448	2	NLLSVAYKNVVGAR	XL:O-Aldehyde-H2O@50	0.807265	35.6	3.5e-05	P63104	K120	14-3-3 protein zeta/delta	YWHAZ	512.78	2	VFYLKMK	XL:O-Aldehyde-H2O@120;Oxidation@121	0.466173	19.9	0.0015
	686.633	4	-0.137883	P61981	K50	14-3-3 protein gamma	YWHAG	792.449	2	NLLSVAYKNVVGAR	XL:O-Aldehyde-H2O@50	0.0501179	36.1	4.3e-05	P63104	K120	14-3-3 protein zeta/delta	YWHAZ	504.783	2	VFYLKMK	XL:O-Aldehyde-H2O@120	0.360015	19.8	0.00078
	686.633	4	-0.137883	P61981	K50	14-3-3 protein gamma	YWHAG	792.448	2	NLLSVAYKNVVGAR	XL:O-Aldehyde-H2O@50	0.554883	43.4	1.1e-05	P63104	K120	14-3-3 protein zeta/delta	YWHAZ	504.783	2	VFYLKMK	XL:O-Aldehyde-H2O@120	0.756225	22.9	0.00099
	690.632	4	-0.063653	P61981	K50	14-3-3 protein gamma	YWHAG	792.448	2	NLLSVAYKNVVGAR	XL:O-Aldehyde-H2O@50	1.31203	43.5	7.6e-06	P63104	K120	14-3-3 protein zeta/delta	YWHAZ	512.78	2	VFYLKMK	XL:O-Aldehyde-H2O@120;Oxidation@121	1.44125	20.4	0.0049
	686.633	4	0.0401593	P61981	K50	14-3-3 protein gamma	YWHAG	792.449	2	NLLSVAYKNVVGAR	XL:O-Aldehyde-H2O@50	-0.0760732	40.9	3.8e-05	P63104	K120	14-3-3 protein zeta/delta	YWHAZ	504.783	2	VFYLKMK	XL:O-Aldehyde-H2O@120	0.95433	22.9	0.00035
	686.633	4	0.218201	P61981	K50	14-3-3 protein gamma	YWHAG	792.448	2	NLLSVAYKNVVGAR	XL:O-Aldehyde-H2O@50	0.807265	41.6	4.3e-05	P63104	K120	14-3-3 protein zeta/delta	YWHAZ	504.783	2	VFYLKMK	XL:O-Aldehyde-H2O@120	0.756225	21.6	0.00026
	686.633	4	0.307223	P61981	K50	14-3-3 protein gamma	YWHAG	801.454	2	NLLSVAYKNVVGAR	XL:O-Aldehyde@50	-0.346791	29.9	8.1e-05	P63104	K120	14-3-3 protein zeta/delta	YWHAZ	504.783	2	VFYLKMK	XL:O-Aldehyde-H2O@120	-0.828614	18.5	0.0023
	686.633	4	0.574286	P61981	K50	14-3-3 protein gamma	YWHAG	792.451	2	NLLSVAYKNVVGAR	XL:O-Aldehyde-H2O@50	-2.97846	39.6	1.4e-06	P63104	K120	14-3-3 protein zeta/delta	YWHAZ	504.783	2	VFYLKMK	XL:O-Aldehyde-H2O@120	0.360015	23.7	0.00049
	686.634	4	1.01939	P61981	K50	14-3-3 protein gamma	YWHAG	792.448	2	NLLSVAYKNVVGAR	XL:O-Aldehyde-H2O@50	0.807265	45.6	1.6e-06	P63104	K120	14-3-3 protein zeta/delta	YWHAZ	504.783	2	VFYLKMK	XL:O-Aldehyde-H2O@120	-0.0361953	19.3	0.00099
	686.634	4	1.10841	P61981	K50	14-3-3 protein gamma	YWHAG	792.45	2	NLLSVAYKNVVGAR	XL:O-Aldehyde-H2O@50	-1.33798	30.9	0.00014	P63104	K120	14-3-3 protein zeta/delta	YWHAZ	504.783	2	VFYLKMK	XL:O-Aldehyde-H2O@120	-0.828614	24.2	0.00036
	690.633	4	1.17542	P61981	K50	14-3-3 protein gamma	YWHAG	801.453	2	NLLSVAYKNVVGAR	XL:O-Aldehyde@50	1.64958	29.5	0.00026	P63104	K120	14-3-3 protein zeta/delta	YWHAZ	512.779	2	VFYLKMK	XL:O-Aldehyde-H2O@120;Oxidation@121	1.83128	20.6	0.0028
	690.884	4	2.61343	P61981	K50	14-3-3 protein gamma	YWHAG	801.455	2	NLLSVAYKNVVGAR	XL:O-Aldehyde@50	-1.46975	30	3.3e-05	P63104	K120	14-3-3 protein zeta/delta	YWHAZ	512.781	2	VFYLKMK	XL:O-Aldehyde-H2O@120;Oxidation@121	-0.898933	19	0.0023
	686.634	4	1.4645	P61981	K50	14-3-3 protein gamma	YWHAG	792.449	2	NLLSVAYKNVVGAR	XL:O-Aldehyde-H2O@50	-0.833219	27.8	0.00014	P63104	K120	14-3-3 protein zeta/delta	YWHAZ	504.783	2	VFYLKMK	XL:O-Aldehyde-H2O@120	-0.828614	19.5	0.0029
	690.633	4	1.61794	P61981	K50	14-3-3 protein gamma	YWHAG	801.456	2	NLLSVAYKNVVGAR	XL:O-Aldehyde@50	-2.21838	35.2	1.1e-05	P63104	K120	14-3-3 protein zeta/delta	YWHAZ	512.782	2	VFYLKMK	XL:O-Aldehyde-H2O@120;Oxidation@121	-2.84908	25.2	0.002
	686.385	4	4.64794	P61981	K50	14-3-3 protein gamma	YWHAG	528.636	3	NLLSVAYKNVVGAR	XL:O-Aldehyde-H2O@50	-1.91947	32.2	0.00016	P63104	K120	14-3-3 protein zeta/delta	YWHAZ	504.784	2	VFYLKMK	XL:O-Aldehyde-H2O@120	-2.01724	23.1	0.003
	690.637	4	6.92824	P61981	K50	14-3-3 protein gamma	YWHAG	792.449	2	NLLSVAYKNVVGAR	XL:O-Aldehyde-H2O@50	-0.580837	42.1	2.4e-05	P63104	K120	14-3-3 protein zeta/delta	YWHAZ	521.786	2	VFYLKMK	XL:O-Aldehyde@120;Oxidation@121	-0.725601	14.8	0.044
	686.387	4	7.67576	P61981	K50	14-3-3 protein gamma	YWHAG	792.449	2	NLLSVAYKNVVGAR	XL:O-Aldehyde-H2O@50	-0.454646	37.2	3.9e-05	P63104	K120	14-3-3 protein zeta/delta	YWHAZ	504.783	2	VFYLKMK	XL:O-Aldehyde-H2O@120	0.55812	23	0.0004
	526.534	4	-2.32693	P61981	K78	14-3-3 protein gamma	YWHAG	428.241	2	KIEMVR	XL:O-Aldehyde-H2O@78	0.656301	19	0.046	P63104	K11	14-3-3 protein zeta/delta	YWHAZ	548.293	2	AKLAEQAER	XL:O-Aldehyde-H2O@11	0.16013	26.8	0.00042
	526.285	4	1.12779	P61981	K78	14-3-3 protein gamma	YWHAG	428.242	2	KIEMVR	XL:O-Aldehyde-H2O@78	-0.511264	18.6	0.12	P63104	K11	14-3-3 protein zeta/delta	YWHAZ	548.294	2	AKLAEQAER	XL:O-Aldehyde-H2O@11	-0.934174	27.5	0.00067
	686.86	4	-0.781317	P31947	K11	14-3-3 protein sigma	SFN	548.293	2	AKLAEQAER	XL:O-Aldehyde-H2O@11	-0.387022	18.1	0.0014	P62258	K69	14-3-3 protein epsilon	YWHAE	749.393	2	IISSIEQKEENK	XL:O-Aldehyde-H2O@69	0.394726	25.4	7.4e-05
	526.534	4	-2.32693	P31947	K11	14-3-3 protein sigma	SFN	548.293	2	AKLAEQAER	XL:O-Aldehyde-H2O@11	0.16013	26.8	0.00042	P61981	K78	14-3-3 protein gamma	YWHAG	428.241	2	KIEMVR	XL:O-Aldehyde-H2O@78	0.656301	19	0.046
	800.407	4	0.020782	P31947	K124	14-3-3 protein sigma	SFN	506.731	2	MKGDYYR	XL:O-Aldehyde-H2O@124	1.13963	16.4	0.0037	P63104	K115	14-3-3 protein zeta/delta	YWHAZ	1027.05	2	FLIPNASQAESKVFYLK	XL:O-Aldehyde@115	0.843112	20.8	0.006
	800.159	4	3.43792	P31947	K124	14-3-3 protein sigma	SFN	506.731	2	MKGDYYR	XL:O-Aldehyde-H2O@124	0.942289	15.2	0.0055	P63104	K115	14-3-3 protein zeta/delta	YWHAZ	1027.05	2	FLIPNASQAESKVFYLK	XL:O-Aldehyde@115	0.551014	20.1	0.009
	720.119	4	-1.64756	P27348	K11	14-3-3 protein theta	YWHAQ	548.293	2	AKLAEQAER	XL:O-Aldehyde-H2O@11	-0.387022	33.7	0.0006	P27348	K68	14-3-3 protein theta	YWHAQ	815.913	2	VISSIEQKTDTSDK	XL:O-Aldehyde-H2O@68	-1.40986	47.8	1.3e-07
	720.119	4	-1.39293	P27348	K11	14-3-3 protein theta	YWHAQ	548.293	2	AKLAEQAER	XL:O-Aldehyde-H2O@11	0.16013	29.5	0.0019	P27348	K68	14-3-3 protein theta	YWHAQ	815.913	2	VISSIEQKTDTSDK	XL:O-Aldehyde-H2O@68	-1.28729	36.5	8e-06
	720.12	4	0.389459	P27348	K11	14-3-3 protein theta	YWHAQ	548.293	2	AKLAEQAER	XL:O-Aldehyde-H2O@11	0.889668	29.8	0.00016	P27348	K68	14-3-3 protein theta	YWHAQ	815.913	2	VISSIEQKTDTSDK	XL:O-Aldehyde-H2O@68	-1.04217	38	8.8e-07
	518.051	4	-2.38308	P27348	K11	14-3-3 protein theta	YWHAQ	548.293	2	AKLAEQAER	XL:O-Aldehyde-H2O@11	0.342514	13.2	0.026	P27348	K75	14-3-3 protein theta	YWHAQ	411.776	2	KLQLIK	XL:O-Aldehyde-H2O@75	0.519622	18.4	0.03
	518.052	4	0.686124	P27348	K11	14-3-3 protein theta	YWHAQ	548.294	2	AKLAEQAER	XL:O-Aldehyde-H2O@11	-1.84609	31.3	0.00083	P27348	K75	14-3-3 protein theta	YWHAQ	411.776	2	KLQLIK	XL:O-Aldehyde-H2O@75	-1.18033	19.9	0.042
	804.148	4	-9.35929	P27348	K115	14-3-3 protein theta	YWHAQ	1035.05	2	YLIANATNPESKVFYLK	XL:O-Aldehyde@115	0.215676	15.9	0.079	P27348	K122	14-3-3 protein theta	YWHAQ	506.731	2	MKGDYFR	Oxidation@121;XL:O-Aldehyde-H2O@122	-0.0444282	13.1	0.0041
	804.148	4	-8.52334	P27348	K115	14-3-3 protein theta	YWHAQ	1035.05	2	YLIANATNPESKVFYLK	XL:O-Aldehyde@115	-0.170778	17.1	0.031	P27348	K122	14-3-3 protein theta	YWHAQ	506.731	2	MKGDYFR	Oxidation@121;XL:O-Aldehyde-H2O@122	1.33698	16.2	0.0029
	800.654	4	-4.92076	P27348	K115	14-3-3 protein theta	YWHAQ	1035.05	2	YLIANATNPESKVFYLK	XL:O-Aldehyde@115	3.01748	24.1	0.00025	P27348	K122	14-3-3 protein theta	YWHAQ	498.733	2	MKGDYFR	XL:O-Aldehyde-H2O@122	1.444	16.9	0.00012
	800.655	4	-3.39421	P27348	K115	14-3-3 protein theta	YWHAQ	1035.05	2	YLIANATNPESKVFYLK	XL:O-Aldehyde@115	0.31229	19.8	0.0078	P27348	K122	14-3-3 protein theta	YWHAQ	498.734	2	MKGDYFR	XL:O-Aldehyde-H2O@122	-0.360569	17.5	7.6e-05
	804.402	4	-4.55053	P27348	K115	14-3-3 protein theta	YWHAQ	1035.05	2	YLIANATNPESKVFYLK	XL:O-Aldehyde@115	0.505517	31	3.4e-05	P27348	K122	14-3-3 protein theta	YWHAQ	506.731	2	MKGDYFR	Oxidation@121;XL:O-Aldehyde-H2O@122	0.744945	15.7	0.054
	800.404	4	-3.94948	P27348	K115	14-3-3 protein theta	YWHAQ	1035.05	2	YLIANATNPESKVFYLK	XL:O-Aldehyde@115	-0.653845	22.8	0.0019	P27348	K122	14-3-3 protein theta	YWHAQ	498.735	2	MKGDYFR	XL:O-Aldehyde-H2O@122	-0.962091	18.6	0.00057
	800.407	4	-0.208272	P27348	K115	14-3-3 protein theta	YWHAQ	1035.05	2	YLIANATNPESKVFYLK	XL:O-Aldehyde@115	1.85811	31.9	7.4e-05	P27348	K122	14-3-3 protein theta	YWHAQ	498.734	2	MKGDYFR	XL:O-Aldehyde-H2O@122	0.240954	15.4	0.0025
	804.409	4	3.50241	P27348	K115	14-3-3 protein theta	YWHAQ	1035.05	2	YLIANATNPESKVFYLK	XL:O-Aldehyde@115	2.72764	16.3	0.046	P27348	K122	14-3-3 protein theta	YWHAQ	506.731	2	MKGDYFR	Oxidation@121;XL:O-Aldehyde-H2O@122	0.350258	16.3	0.0061
	800.414	4	8.03766	P27348	K115	14-3-3 protein theta	YWHAQ	1026.05	2	YLIANATNPESKVFYLK	XL:O-Aldehyde-H2O@115	-1.32461	26.3	9.8e-05	P27348	K122	14-3-3 protein theta	YWHAQ	498.734	2	MKGDYFR	XL:O-Aldehyde-H2O@122	0.842478	13.3	0.0049
	880.456	4	-6.34279	P27348	K115	14-3-3 protein theta	YWHAQ	1035.05	2	YLIANATNPESKVFYLK	XL:O-Aldehyde@115	1.37504	19.2	0.0052	P27348	K158	14-3-3 protein theta	YWHAQ	667.847	2	KEMQPTHPIR	XL:O-Aldehyde@158	0.605294	14.9	0.019
	880.46	4	-1.62351	P27348	K115	14-3-3 protein theta	YWHAQ	1026.04	2	YLIANATNPESKVFYLK	XL:O-Aldehyde-H2O@115	1.79416	20.4	0.0026	P27348	K158	14-3-3 protein theta	YWHAQ	667.847	2	KEMQPTHPIR	XL:O-Aldehyde@158	0.755029	18.5	0.0025
	880.712	4	-0.286861	P27348	K115	14-3-3 protein theta	YWHAQ	1026.04	2	YLIANATNPESKVFYLK	XL:O-Aldehyde-H2O@115	1.11193	23.2	0.0013	P27348	K158	14-3-3 protein theta	YWHAQ	667.848	2	KEMQPTHPIR	XL:O-Aldehyde@158	0.156089	17.2	0.0093
	704.57	5	-0.777124	P27348	K115	14-3-3 protein theta	YWHAQ	1035.05	2	YLIANATNPESKVFYLK	XL:O-Aldehyde@115	0.505517	27	0.00052	P27348	K158	14-3-3 protein theta	YWHAQ	439.564	3	KEMQPTHPIR	XL:O-Aldehyde-H2O@158	0.167032	14.8	0.19
	704.57	5	-0.603621	P27348	K115	14-3-3 protein theta	YWHAQ	684.367	3	YLIANATNPESKVFYLK	XL:O-Aldehyde-H2O@115	-0.945765	38.4	1.3e-05	P27348	K158	14-3-3 protein theta	YWHAQ	439.565	3	KEMQPTHPIR	XL:O-Aldehyde-H2O@158	-1.65295	21.2	0.0099
	880.461	4	-0.235488	P27348	K115	14-3-3 protein theta	YWHAQ	1035.05	2	YLIANATNPESKVFYLK	XL:O-Aldehyde@115	0.505517	28.3	0.00028	P27348	K158	14-3-3 protein theta	YWHAQ	658.843	2	KEMQPTHPIR	XL:O-Aldehyde-H2O@158	-0.118546	34	7.4e-05
	704.571	5	-0.0831123	P27348	K115	14-3-3 protein theta	YWHAQ	684.366	3	YLIANATNPESKVFYLK	XL:O-Aldehyde-H2O@115	0.223198	28	0.00053	P27348	K158	14-3-3 protein theta	YWHAQ	439.564	3	KEMQPTHPIR	XL:O-Aldehyde-H2O@158	0.849527	20.6	0.036
	880.461	4	0.0421167	P27348	K115	14-3-3 protein theta	YWHAQ	1026.05	2	YLIANATNPESKVFYLK	XL:O-Aldehyde-H2O@115	0.137313	27.6	9.1e-05	P27348	K158	14-3-3 protein theta	YWHAQ	667.848	2	KEMQPTHPIR	XL:O-Aldehyde@158	0.455559	16.5	0.0084
	704.571	5	0.437397	P27348	K115	14-3-3 protein theta	YWHAQ	1035.05	2	YLIANATNPESKVFYLK	XL:O-Aldehyde@115	0.505517	34.8	8.5e-05	P27348	K158	14-3-3 protein theta	YWHAQ	439.564	3	KEMQPTHPIR	XL:O-Aldehyde-H2O@158	0.849527	22.9	0.0084
	704.571	5	0.6109	P27348	K115	14-3-3 protein theta	YWHAQ	1035.05	2	YLIANATNPESKVFYLK	XL:O-Aldehyde@115	-0.460618	33.6	5.3e-06	P27348	K158	14-3-3 protein theta	YWHAQ	439.564	3	KEMQPTHPIR	XL:O-Aldehyde-H2O@158	-0.0604662	19.6	0.049
	880.462	4	0.944332	P27348	K115	14-3-3 protein theta	YWHAQ	1035.05	2	YLIANATNPESKVFYLK	XL:O-Aldehyde@115	1.85811	30.4	4.6e-05	P27348	K158	14-3-3 protein theta	YWHAQ	658.842	2	KEMQPTHPIR	XL:O-Aldehyde-H2O@158	1.24749	27.2	7.5e-05
	704.571	5	0.957905	P27348	K115	14-3-3 protein theta	YWHAQ	1035.05	2	YLIANATNPESKVFYLK	XL:O-Aldehyde@115	0.988586	22.9	0.0039	P27348	K158	14-3-3 protein theta	YWHAQ	439.564	3	KEMQPTHPIR	XL:O-Aldehyde-H2O@158	0.849527	17.2	0.084
	880.463	4	1.77715	P27348	K115	14-3-3 protein theta	YWHAQ	1026.05	2	YLIANATNPESKVFYLK	XL:O-Aldehyde-H2O@115	-0.837302	24.9	0.0007	P27348	K158	14-3-3 protein theta	YWHAQ	658.843	2	KEMQPTHPIR	XL:O-Aldehyde-H2O@158	-0.422108	25.8	0.00056
	704.373	5	4.41128	P27348	K115	14-3-3 protein theta	YWHAQ	1035.05	2	YLIANATNPESKVFYLK	XL:O-Aldehyde@115	-0.653845	28.5	0.00017	P27348	K158	14-3-3 protein theta	YWHAQ	667.848	2	KEMQPTHPIR	XL:O-Aldehyde@158	-0.293115	14.4	0.14
	683.375	4	-6.81464	P27348	K49	14-3-3 protein theta	YWHAQ	785.438	2	NLLSVAYKNVVGGR	XL:O-Aldehyde-H2O@49	3.20163	46.9	6.5e-07	P27348	K120	14-3-3 protein theta	YWHAQ	504.782	2	VFYLKMK	XL:O-Aldehyde-H2O@120	2.14296	25.7	0.00056
	683.378	4	-2.16347	P27348	K49	14-3-3 protein theta	YWHAQ	794.447	2	NLLSVAYKNVVGGR	XL:O-Aldehyde@49	-1.01073	26.9	4.8e-05	P27348	K120	14-3-3 protein theta	YWHAQ	513.789	2	VFYLKMK	XL:O-Aldehyde@120	-0.653817	16.3	0.0067
	683.379	4	-0.732347	P27348	K49	14-3-3 protein theta	YWHAQ	794.446	2	NLLSVAYKNVVGGR	XL:O-Aldehyde@49	0.625632	29.6	1.4e-05	P27348	K120	14-3-3 protein theta	YWHAQ	513.788	2	VFYLKMK	XL:O-Aldehyde@120	0.513979	13.5	0.13
	683.128	4	-1.47158	P27348	K49	14-3-3 protein theta	YWHAQ	785.441	2	NLLSVAYKNVVGGR	XL:O-Aldehyde-H2O@49	0.018695	45.4	4.3e-07	P27348	K120	14-3-3 protein theta	YWHAQ	504.783	2	VFYLKMK	XL:O-Aldehyde-H2O@120	0.360015	22.9	1.6e-05
	683.128	4	-1.11367	P27348	K49	14-3-3 protein theta	YWHAQ	794.446	2	NLLSVAYKNVVGGR	XL:O-Aldehyde@49	0.373884	27.8	7.7e-05	P27348	K120	14-3-3 protein theta	YWHAQ	513.788	2	VFYLKMK	XL:O-Aldehyde@120	0.903245	18.1	0.019
	683.129	4	-0.845232	P27348	K49	14-3-3 protein theta	YWHAQ	785.442	2	NLLSVAYKNVVGGR	XL:O-Aldehyde-H2O@49	-0.99984	27.5	2.6e-05	P27348	K120	14-3-3 protein theta	YWHAQ	504.783	2	VFYLKMK	XL:O-Aldehyde-H2O@120	-0.2343	20.7	0.00019
	683.129	4	-0.487319	P27348	K49	14-3-3 protein theta	YWHAQ	785.44	2	NLLSVAYKNVVGGR	XL:O-Aldehyde-H2O@49	1.03723	40.1	3.5e-07	P27348	K120	14-3-3 protein theta	YWHAQ	504.782	2	VFYLKMK	XL:O-Aldehyde-H2O@120	1.54865	25.7	0.00083
	683.129	4	-0.487319	P27348	K49	14-3-3 protein theta	YWHAQ	529.966	3	NLLSVAYKNVVGGR	XL:O-Aldehyde@49	0.987819	20.9	0.044	P27348	K120	14-3-3 protein theta	YWHAQ	504.783	2	VFYLKMK	XL:O-Aldehyde-H2O@120	0.756225	23.5	0.0011
	683.129	4	-0.487319	P27348	K49	14-3-3 protein theta	YWHAQ	785.44	2	NLLSVAYKNVVGGR	XL:O-Aldehyde-H2O@49	0.909915	46.5	2.7e-08	P27348	K120	14-3-3 protein theta	YWHAQ	504.783	2	VFYLKMK	XL:O-Aldehyde-H2O@120	0.55812	22.1	0.0002
	683.129	4	-0.308362	P27348	K49	14-3-3 protein theta	YWHAQ	785.442	2	NLLSVAYKNVVGGR	XL:O-Aldehyde-H2O@49	-0.99984	46.1	6.5e-07	P27348	K120	14-3-3 protein theta	YWHAQ	504.783	2	VFYLKMK	XL:O-Aldehyde-H2O@120	-0.2343	25.9	0.00046
	683.129	4	0.407465	P27348	K49	14-3-3 protein theta	YWHAQ	785.441	2	NLLSVAYKNVVGGR	XL:O-Aldehyde-H2O@49	0.527963	34.9	1.7e-05	P27348	K120	14-3-3 protein theta	YWHAQ	504.783	2	VFYLKMK	XL:O-Aldehyde-H2O@120	0.360015	22.9	0.0006
	683.13	4	0.586422	P27348	K49	14-3-3 protein theta	YWHAQ	794.445	2	NLLSVAYKNVVGGR	XL:O-Aldehyde@49	1.12913	29.8	1e-05	P27348	K120	14-3-3 protein theta	YWHAQ	513.788	2	VFYLKMK	XL:O-Aldehyde@120	0.708612	21.8	0.002
	683.134	4	6.84991	P27348	K49	14-3-3 protein theta	YWHAQ	785.443	2	NLLSVAYKNVVGGR	XL:O-Aldehyde-H2O@49	-2.78227	25.2	8.7e-05	P27348	K120	14-3-3 protein theta	YWHAQ	504.784	2	VFYLKMK	XL:O-Aldehyde-H2O@120	-2.61155	16	0.0039
	682.883	4	7.09782	P27348	K49	14-3-3 protein theta	YWHAQ	785.441	2	NLLSVAYKNVVGGR	XL:O-Aldehyde-H2O@49	0.018695	36.3	5.7e-07	P27348	K120	14-3-3 protein theta	YWHAQ	504.783	2	VFYLKMK	XL:O-Aldehyde-H2O@120	0.55812	20.5	0.00026
	682.883	4	7.27684	P27348	K49	14-3-3 protein theta	YWHAQ	785.442	2	NLLSVAYKNVVGGR	XL:O-Aldehyde-H2O@49	-1.63642	38.7	5.6e-06	P27348	K120	14-3-3 protein theta	YWHAQ	504.783	2	VFYLKMK	XL:O-Aldehyde-H2O@120	-0.828614	24	0.00054
	682.883	4	7.63488	P27348	K49	14-3-3 protein theta	YWHAQ	785.441	2	NLLSVAYKNVVGGR	XL:O-Aldehyde-H2O@49	0.400646	41.5	1.2e-06	P27348	K120	14-3-3 protein theta	YWHAQ	504.783	2	VFYLKMK	XL:O-Aldehyde-H2O@120	0.95433	21	0.0019
	651.86	4	-1.21012	P27348	K68	14-3-3 protein theta	YWHAQ	815.911	2	VISSIEQKTDTSDK	XL:O-Aldehyde-H2O@68	1.04139	43.1	1.5e-06	P27348	K75	14-3-3 protein theta	YWHAQ	411.776	2	KLQLIK	XL:O-Aldehyde-H2O@75	0.762473	20.2	0.048
	651.861	4	-0.928787	P27348	K68	14-3-3 protein theta	YWHAQ	815.911	2	VISSIEQKTDTSDK	XL:O-Aldehyde-H2O@68	1.16395	46.4	8.2e-07	P27348	K75	14-3-3 protein theta	YWHAQ	411.776	2	KLQLIK	XL:O-Aldehyde-H2O@75	1.00532	20.1	0.053
	651.861	4	-0.0847936	P27348	K68	14-3-3 protein theta	YWHAQ	815.911	2	VISSIEQKTDTSDK	XL:O-Aldehyde-H2O@68	1.04139	37.3	1.4e-06	P27348	K75	14-3-3 protein theta	YWHAQ	411.776	2	KLQLIK	XL:O-Aldehyde-H2O@75	1.24818	19.4	0.058
	651.615	4	6.83309	P27348	K68	14-3-3 protein theta	YWHAQ	824.918	2	VISSIEQKTDTSDK	XL:O-Aldehyde@68	-0.0823997	24.6	0.00047	P27348	K75	14-3-3 protein theta	YWHAQ	411.776	2	KLQLIK	XL:O-Aldehyde-H2O@75	0.762473	18.8	0.051
	973.2	4	-6.25243	P27348	K9	14-3-3 protein theta	YWHAQ	505.798	2	TELIQKAK	XL:O-Aldehyde-H2O@9	0.147641	11.5	0.043	P27348	K27	14-3-3 protein theta	YWHAQ	1373.58	2	YDDMATCMKAVTEQGAELSNEER	Carbamidomethyl@25;XL:O-Aldehyde@27	0.782331	17.5	0.00011
	558.555	4	-2.1366	P27348	K9	14-3-3 protein theta	YWHAQ	505.798	2	TELIQKAK	XL:O-Aldehyde-H2O@9	-1.23631	29.2	0.0003	P27348	K85	14-3-3 protein theta	YWHAQ	535.28	2	EKVESELR	XL:O-Aldehyde-H2O@85	-1.22165	20.2	0.0056
	667.103	4	-1.41304	P27348	K9	14-3-3 protein theta	YWHAQ	505.797	2	TELIQKAK	XL:O-Aldehyde-H2O@9	0.543056	20.2	0.0015	P27348	K85	14-3-3 protein theta	YWHAQ	761.381	2	DYREKVESELR	XL:O-Aldehyde@85	-0.105406	17.5	0.084
	558.555	4	-1.37031	P27348	K9	14-3-3 protein theta	YWHAQ	505.798	2	TELIQKAK	XL:O-Aldehyde-H2O@9	-1.43402	31	0.00034	P27348	K85	14-3-3 protein theta	YWHAQ	535.281	2	EKVESELR	XL:O-Aldehyde-H2O@85	-1.40847	25.3	0.0012
	558.555	4	-0.932427	P27348	K9	14-3-3 protein theta	YWHAQ	505.799	2	TELIQKAK	XL:O-Aldehyde-H2O@9	-2.02714	31	0.00031	P27348	K85	14-3-3 protein theta	YWHAQ	535.281	2	EKVESELR	XL:O-Aldehyde-H2O@85	-1.40847	27.3	0.012
	558.555	4	-0.713486	P27348	K9	14-3-3 protein theta	YWHAQ	505.799	2	TELIQKAK	XL:O-Aldehyde-H2O@9	-2.62026	29.7	0.0013	P27348	K85	14-3-3 protein theta	YWHAQ	535.281	2	EKVESELR	XL:O-Aldehyde-H2O@85	-2.71619	27	0.0064
	558.556	4	-0.166133	P27348	K9	14-3-3 protein theta	YWHAQ	505.798	2	TELIQKAK	XL:O-Aldehyde-H2O@9	-0.445481	31.9	0.00057	P27348	K85	14-3-3 protein theta	YWHAQ	535.28	2	EKVESELR	XL:O-Aldehyde-H2O@85	-0.287558	27.2	0.001
	558.557	4	1.36645	P27348	K9	14-3-3 protein theta	YWHAQ	505.798	2	TELIQKAK	XL:O-Aldehyde-H2O@9	-1.63172	28.5	0.00057	P27348	K85	14-3-3 protein theta	YWHAQ	535.281	2	EKVESELR	XL:O-Aldehyde-H2O@85	-1.7821	23.9	0.0027
	667.107	4	4.63462	P27348	K9	14-3-3 protein theta	YWHAQ	505.798	2	TELIQKAK	XL:O-Aldehyde-H2O@9	-1.23631	16.6	0.011	P27348	K85	14-3-3 protein theta	YWHAQ	761.382	2	DYREKVESELR	XL:O-Aldehyde@85	-1.15613	15.7	0.14
	708.618	4	-0.514781	P27348	K11	14-3-3 protein theta	YWHAQ	548.293	2	AKLAEQAER	XL:O-Aldehyde-H2O@11	0.889668	29.1	0.00016	P63104	K68	14-3-3 protein zeta/delta	YWHAZ	792.909	2	VVSSIEQKTEGAEK	XL:O-Aldehyde-H2O@68	0.769342	40.8	3.2e-06
	526.772	4	-1.89672	P27348	K11	14-3-3 protein theta	YWHAQ	548.294	2	AKLAEQAER	XL:O-Aldehyde-H2O@11	-2.02848	22.4	0.001	P63104	K75	14-3-3 protein zeta/delta	YWHAZ	429.219	2	KQQMAR	XL:O-Aldehyde-H2O@75;Oxidation@78	-1.777	14.6	0.0049
	522.774	4	-0.721555	P27348	K11	14-3-3 protein theta	YWHAQ	548.294	2	AKLAEQAER	XL:O-Aldehyde-H2O@11	-0.569406	30.1	0.00051	P63104	K75	14-3-3 protein zeta/delta	YWHAZ	421.221	2	KQQMAR	XL:O-Aldehyde-H2O@75	-0.75978	18.7	0.015
	526.526	4	7.13154	P27348	K11	14-3-3 protein theta	YWHAQ	548.294	2	AKLAEQAER	XL:O-Aldehyde-H2O@11	-1.11656	23.9	0.011	P63104	K75	14-3-3 protein zeta/delta	YWHAZ	429.219	2	KQQMAR	XL:O-Aldehyde-H2O@75;Oxidation@78	-1.07805	13.9	0.021
	526.526	4	7.13154	P27348	K11	14-3-3 protein theta	YWHAQ	548.293	2	AKLAEQAER	XL:O-Aldehyde-H2O@11	1.25444	29.3	5.6e-05	P63104	K75	14-3-3 protein zeta/delta	YWHAZ	429.218	2	KQQMAR	XL:O-Aldehyde-H2O@75;Oxidation@78	0.785799	16.5	0.0042
	880.456	4	-6.34279	P27348	K115	14-3-3 protein theta	YWHAQ	1035.05	2	YLIANATNPESKVFYLK	XL:O-Aldehyde@115	1.37504	19.2	0.0052	P63104	K158	14-3-3 protein zeta/delta	YWHAZ	667.847	2	KEMQPTHPIR	XL:O-Aldehyde@158	0.605294	14.9	0.019
	880.46	4	-1.62351	P27348	K115	14-3-3 protein theta	YWHAQ	1026.04	2	YLIANATNPESKVFYLK	XL:O-Aldehyde-H2O@115	1.79416	20.4	0.0026	P63104	K158	14-3-3 protein zeta/delta	YWHAZ	667.847	2	KEMQPTHPIR	XL:O-Aldehyde@158	0.755029	18.5	0.0025
	880.712	4	-0.286861	P27348	K115	14-3-3 protein theta	YWHAQ	1026.04	2	YLIANATNPESKVFYLK	XL:O-Aldehyde-H2O@115	1.11193	23.2	0.0013	P63104	K158	14-3-3 protein zeta/delta	YWHAZ	667.848	2	KEMQPTHPIR	XL:O-Aldehyde@158	0.156089	17.2	0.0093
	704.57	5	-0.777124	P27348	K115	14-3-3 protein theta	YWHAQ	1035.05	2	YLIANATNPESKVFYLK	XL:O-Aldehyde@115	0.505517	27	0.00052	P63104	K158	14-3-3 protein zeta/delta	YWHAZ	439.564	3	KEMQPTHPIR	XL:O-Aldehyde-H2O@158	0.167032	14.8	0.19
	704.57	5	-0.603621	P27348	K115	14-3-3 protein theta	YWHAQ	684.367	3	YLIANATNPESKVFYLK	XL:O-Aldehyde-H2O@115	-0.945765	38.4	1.3e-05	P63104	K158	14-3-3 protein zeta/delta	YWHAZ	439.565	3	KEMQPTHPIR	XL:O-Aldehyde-H2O@158	-1.65295	21.2	0.0099
	880.461	4	-0.235488	P27348	K115	14-3-3 protein theta	YWHAQ	1035.05	2	YLIANATNPESKVFYLK	XL:O-Aldehyde@115	0.505517	28.3	0.00028	P63104	K158	14-3-3 protein zeta/delta	YWHAZ	658.843	2	KEMQPTHPIR	XL:O-Aldehyde-H2O@158	-0.118546	34	7.4e-05
	704.571	5	-0.0831123	P27348	K115	14-3-3 protein theta	YWHAQ	684.366	3	YLIANATNPESKVFYLK	XL:O-Aldehyde-H2O@115	0.223198	28	0.00053	P63104	K158	14-3-3 protein zeta/delta	YWHAZ	439.564	3	KEMQPTHPIR	XL:O-Aldehyde-H2O@158	0.849527	20.6	0.036
	880.461	4	0.0421167	P27348	K115	14-3-3 protein theta	YWHAQ	1026.05	2	YLIANATNPESKVFYLK	XL:O-Aldehyde-H2O@115	0.137313	27.6	9.1e-05	P63104	K158	14-3-3 protein zeta/delta	YWHAZ	667.848	2	KEMQPTHPIR	XL:O-Aldehyde@158	0.455559	16.5	0.0084
	704.571	5	0.437397	P27348	K115	14-3-3 protein theta	YWHAQ	1035.05	2	YLIANATNPESKVFYLK	XL:O-Aldehyde@115	0.505517	34.8	8.5e-05	P63104	K158	14-3-3 protein zeta/delta	YWHAZ	439.564	3	KEMQPTHPIR	XL:O-Aldehyde-H2O@158	0.849527	22.9	0.0084
	704.571	5	0.6109	P27348	K115	14-3-3 protein theta	YWHAQ	1035.05	2	YLIANATNPESKVFYLK	XL:O-Aldehyde@115	-0.460618	33.6	5.3e-06	P63104	K158	14-3-3 protein zeta/delta	YWHAZ	439.564	3	KEMQPTHPIR	XL:O-Aldehyde-H2O@158	-0.0604662	19.6	0.049
	880.462	4	0.944332	P27348	K115	14-3-3 protein theta	YWHAQ	1035.05	2	YLIANATNPESKVFYLK	XL:O-Aldehyde@115	1.85811	30.4	4.6e-05	P63104	K158	14-3-3 protein zeta/delta	YWHAZ	658.842	2	KEMQPTHPIR	XL:O-Aldehyde-H2O@158	1.24749	27.2	7.5e-05
	704.571	5	0.957905	P27348	K115	14-3-3 protein theta	YWHAQ	1035.05	2	YLIANATNPESKVFYLK	XL:O-Aldehyde@115	0.988586	22.9	0.0039	P63104	K158	14-3-3 protein zeta/delta	YWHAZ	439.564	3	KEMQPTHPIR	XL:O-Aldehyde-H2O@158	0.849527	17.2	0.084
	880.463	4	1.77715	P27348	K115	14-3-3 protein theta	YWHAQ	1026.05	2	YLIANATNPESKVFYLK	XL:O-Aldehyde-H2O@115	-0.837302	24.9	0.0007	P63104	K158	14-3-3 protein zeta/delta	YWHAZ	658.843	2	KEMQPTHPIR	XL:O-Aldehyde-H2O@158	-0.422108	25.8	0.00056
	704.373	5	4.41128	P27348	K115	14-3-3 protein theta	YWHAQ	1035.05	2	YLIANATNPESKVFYLK	XL:O-Aldehyde@115	-0.653845	28.5	0.00017	P63104	K158	14-3-3 protein zeta/delta	YWHAZ	667.848	2	KEMQPTHPIR	XL:O-Aldehyde@158	-0.293115	14.4	0.14
	686.882	4	-2.07257	P27348	K120	14-3-3 protein theta	YWHAQ	504.783	2	VFYLKMK	XL:O-Aldehyde-H2O@120	0.55812	15.8	0.0021	P63104	K49	14-3-3 protein zeta/delta	YWHAZ	792.448	2	NLLSVAYKNVVGAR	XL:O-Aldehyde-H2O@49	0.933457	31.4	0.00014
	686.631	4	-2.98656	P27348	K120	14-3-3 protein theta	YWHAQ	513.788	2	VFYLKMK	XL:O-Aldehyde@120	-0.264552	12.9	0.048	P63104	K49	14-3-3 protein zeta/delta	YWHAZ	801.454	2	NLLSVAYKNVVGAR	XL:O-Aldehyde@49	0.152302	28.3	7.4e-05
	690.882	4	-1.45632	P27348	K120	14-3-3 protein theta	YWHAQ	512.78	2	VFYLKMK	XL:O-Aldehyde-H2O@120;Oxidation@121	1.24624	23.5	0.00021	P63104	K49	14-3-3 protein zeta/delta	YWHAZ	792.448	2	NLLSVAYKNVVGAR	XL:O-Aldehyde-H2O@49	0.807265	42.1	9.5e-06
	690.882	4	-1.1909	P27348	K120	14-3-3 protein theta	YWHAQ	512.78	2	VFYLKMK	XL:O-Aldehyde-H2O@120;Oxidation@121	0.856204	21.4	0.0033	P63104	K49	14-3-3 protein zeta/delta	YWHAZ	792.448	2	NLLSVAYKNVVGAR	XL:O-Aldehyde-H2O@49	0.554883	36	9.2e-05
	690.882	4	-0.394643	P27348	K120	14-3-3 protein theta	YWHAQ	512.78	2	VFYLKMK	XL:O-Aldehyde-H2O@120;Oxidation@121	1.24624	19.3	0.022	P63104	K49	14-3-3 protein zeta/delta	YWHAZ	792.448	2	NLLSVAYKNVVGAR	XL:O-Aldehyde-H2O@49	1.31203	46.4	9.3e-07
	690.631	4	-1.74525	P27348	K120	14-3-3 protein theta	YWHAQ	512.78	2	VFYLKMK	XL:O-Aldehyde-H2O@120;Oxidation@121	0.271158	12.8	0.11	P63104	K49	14-3-3 protein zeta/delta	YWHAZ	792.449	2	NLLSVAYKNVVGAR	XL:O-Aldehyde-H2O@49	-0.0760732	32.8	2.2e-05
	686.884	4	-0.292799	P27348	K120	14-3-3 protein theta	YWHAQ	504.783	2	VFYLKMK	XL:O-Aldehyde-H2O@120	0.360015	19.5	0.0054	P63104	K49	14-3-3 protein zeta/delta	YWHAZ	801.454	2	NLLSVAYKNVVGAR	XL:O-Aldehyde@49	0.0275287	26.2	0.00015
	686.884	4	-0.292799	P27348	K120	14-3-3 protein theta	YWHAQ	513.789	2	VFYLKMK	XL:O-Aldehyde@120	-0.653817	16	0.03	P63104	K49	14-3-3 protein zeta/delta	YWHAZ	792.448	2	NLLSVAYKNVVGAR	XL:O-Aldehyde-H2O@49	0.807265	22.1	0.0062
	686.632	4	-1.65124	P27348	K120	14-3-3 protein theta	YWHAQ	504.783	2	VFYLKMK	XL:O-Aldehyde-H2O@120	-0.2343	26.2	0.0011	P63104	K49	14-3-3 protein zeta/delta	YWHAZ	792.449	2	NLLSVAYKNVVGAR	XL:O-Aldehyde-H2O@49	-0.580837	43.9	5.1e-06
	690.631	4	-1.47973	P27348	K120	14-3-3 protein theta	YWHAQ	512.779	2	VFYLKMK	XL:O-Aldehyde-H2O@120;Oxidation@121	2.22131	22.3	0.0023	P63104	K49	14-3-3 protein zeta/delta	YWHAZ	792.447	2	NLLSVAYKNVVGAR	XL:O-Aldehyde-H2O@49	2.19537	42	2.8e-06
	686.632	4	-1.11711	P27348	K120	14-3-3 protein theta	YWHAQ	504.783	2	VFYLKMK	XL:O-Aldehyde-H2O@120	-0.2343	23.5	8e-05	P63104	K49	14-3-3 protein zeta/delta	YWHAZ	792.45	2	NLLSVAYKNVVGAR	XL:O-Aldehyde-H2O@49	-0.95941	30.4	0.00013
	686.632	4	-0.939073	P27348	K120	14-3-3 protein theta	YWHAQ	504.782	2	VFYLKMK	XL:O-Aldehyde-H2O@120	1.35054	18.7	0.0013	P63104	K49	14-3-3 protein zeta/delta	YWHAZ	801.454	2	NLLSVAYKNVVGAR	XL:O-Aldehyde@49	0.651395	27.8	4.7e-05
	690.631	4	-0.860197	P27348	K120	14-3-3 protein theta	YWHAQ	512.78	2	VFYLKMK	XL:O-Aldehyde-H2O@120;Oxidation@121	0.856204	11.6	0.041	P63104	K49	14-3-3 protein zeta/delta	YWHAZ	792.448	2	NLLSVAYKNVVGAR	XL:O-Aldehyde-H2O@49	0.933457	34.6	4.6e-05
	686.632	4	-0.850052	P27348	K120	14-3-3 protein theta	YWHAQ	504.782	2	VFYLKMK	XL:O-Aldehyde-H2O@120	1.15244	18.7	0.0015	P63104	K49	14-3-3 protein zeta/delta	YWHAZ	801.454	2	NLLSVAYKNVVGAR	XL:O-Aldehyde@49	0.526622	36.3	4e-06
	686.884	4	0.775064	P27348	K120	14-3-3 protein theta	YWHAQ	504.783	2	VFYLKMK	XL:O-Aldehyde-H2O@120	0.95433	22.4	0.0037	P63104	K49	14-3-3 protein zeta/delta	YWHAZ	792.449	2	NLLSVAYKNVVGAR	XL:O-Aldehyde-H2O@49	0.3025	39.5	3.2e-05
	686.633	4	-0.493967	P27348	K120	14-3-3 protein theta	YWHAQ	504.782	2	VFYLKMK	XL:O-Aldehyde-H2O@120	1.15244	21.3	0.0003	P63104	K49	14-3-3 protein zeta/delta	YWHAZ	801.454	2	NLLSVAYKNVVGAR	XL:O-Aldehyde@49	0.401848	28.2	0.00018
	686.633	4	-0.493967	P27348	K120	14-3-3 protein theta	YWHAQ	504.782	2	VFYLKMK	XL:O-Aldehyde-H2O@120	1.35054	17	0.003	P63104	K49	14-3-3 protein zeta/delta	YWHAZ	792.448	2	NLLSVAYKNVVGAR	XL:O-Aldehyde-H2O@49	1.18584	39.3	2e-05
	686.633	4	-0.315925	P27348	K120	14-3-3 protein theta	YWHAQ	504.783	2	VFYLKMK	XL:O-Aldehyde-H2O@120	0.756225	23.3	0.0018	P63104	K49	14-3-3 protein zeta/delta	YWHAZ	801.454	2	NLLSVAYKNVVGAR	XL:O-Aldehyde@49	-0.0972445	31.6	2.6e-05
	690.632	4	-0.152158	P27348	K120	14-3-3 protein theta	YWHAQ	512.78	2	VFYLKMK	XL:O-Aldehyde-H2O@120;Oxidation@121	0.466173	19.9	0.0015	P63104	K49	14-3-3 protein zeta/delta	YWHAZ	792.448	2	NLLSVAYKNVVGAR	XL:O-Aldehyde-H2O@49	0.807265	35.6	3.5e-05
	686.633	4	-0.137883	P27348	K120	14-3-3 protein theta	YWHAQ	504.783	2	VFYLKMK	XL:O-Aldehyde-H2O@120	0.360015	19.8	0.00078	P63104	K49	14-3-3 protein zeta/delta	YWHAZ	801.454	2	NLLSVAYKNVVGAR	XL:O-Aldehyde@49	0.277075	35.5	5.1e-06
	686.633	4	-0.137883	P27348	K120	14-3-3 protein theta	YWHAQ	504.783	2	VFYLKMK	XL:O-Aldehyde-H2O@120	0.756225	22.9	0.00099	P63104	K49	14-3-3 protein zeta/delta	YWHAZ	792.448	2	NLLSVAYKNVVGAR	XL:O-Aldehyde-H2O@49	0.554883	43.4	1.1e-05
	686.633	4	0.0401593	P27348	K120	14-3-3 protein theta	YWHAQ	504.783	2	VFYLKMK	XL:O-Aldehyde-H2O@120	0.95433	22.9	0.00035	P63104	K49	14-3-3 protein zeta/delta	YWHAZ	801.454	2	NLLSVAYKNVVGAR	XL:O-Aldehyde@49	0.651395	30	6e-05
	686.633	4	0.218201	P27348	K120	14-3-3 protein theta	YWHAQ	504.783	2	VFYLKMK	XL:O-Aldehyde-H2O@120	0.756225	21.6	0.00026	P63104	K49	14-3-3 protein zeta/delta	YWHAZ	792.448	2	NLLSVAYKNVVGAR	XL:O-Aldehyde-H2O@49	0.807265	41.6	4.3e-05
	686.633	4	0.307223	P27348	K120	14-3-3 protein theta	YWHAQ	504.783	2	VFYLKMK	XL:O-Aldehyde-H2O@120	-0.828614	18.5	0.0023	P63104	K49	14-3-3 protein zeta/delta	YWHAZ	792.446	2	NLLSVAYKNVVGAR	XL:O-Aldehyde-H2O@49	3.70967	31.8	0.0008
	686.633	4	0.574286	P27348	K120	14-3-3 protein theta	YWHAQ	504.783	2	VFYLKMK	XL:O-Aldehyde-H2O@120	0.360015	23.7	0.00049	P63104	K49	14-3-3 protein zeta/delta	YWHAZ	792.451	2	NLLSVAYKNVVGAR	XL:O-Aldehyde-H2O@49	-2.97846	39.6	1.4e-06
	686.634	4	0.752328	P27348	K120	14-3-3 protein theta	YWHAQ	513.789	2	VFYLKMK	XL:O-Aldehyde@120	-1.23771	14.8	0.023	P63104	K49	14-3-3 protein zeta/delta	YWHAZ	801.456	2	NLLSVAYKNVVGAR	XL:O-Aldehyde@49	-1.84407	30.9	0.00023
	686.634	4	1.01939	P27348	K120	14-3-3 protein theta	YWHAQ	504.783	2	VFYLKMK	XL:O-Aldehyde-H2O@120	-0.0361953	19.3	0.00099	P63104	K49	14-3-3 protein zeta/delta	YWHAZ	801.454	2	NLLSVAYKNVVGAR	XL:O-Aldehyde@49	-0.0972445	25.9	0.00017
	690.633	4	1.08691	P27348	K120	14-3-3 protein theta	YWHAQ	512.78	2	VFYLKMK	XL:O-Aldehyde-H2O@120;Oxidation@121	0.0761422	21.4	0.0031	P63104	K49	14-3-3 protein zeta/delta	YWHAZ	792.449	2	NLLSVAYKNVVGAR	XL:O-Aldehyde-H2O@49	-0.0760732	38.5	2.8e-05
	686.634	4	1.10841	P27348	K120	14-3-3 protein theta	YWHAQ	504.783	2	VFYLKMK	XL:O-Aldehyde-H2O@120	-0.828614	24.2	0.00036	P63104	K49	14-3-3 protein zeta/delta	YWHAZ	792.45	2	NLLSVAYKNVVGAR	XL:O-Aldehyde-H2O@49	-1.33798	30.9	0.00014
	690.633	4	1.17542	P27348	K120	14-3-3 protein theta	YWHAQ	512.779	2	VFYLKMK	XL:O-Aldehyde-H2O@120;Oxidation@121	1.83128	20.6	0.0028	P63104	K49	14-3-3 protein zeta/delta	YWHAZ	792.447	2	NLLSVAYKNVVGAR	XL:O-Aldehyde-H2O@49	1.94299	34.6	3e-05
	690.884	4	2.61343	P27348	K120	14-3-3 protein theta	YWHAQ	512.781	2	VFYLKMK	XL:O-Aldehyde-H2O@120;Oxidation@121	-0.898933	19	0.0023	P63104	K49	14-3-3 protein zeta/delta	YWHAZ	792.45	2	NLLSVAYKNVVGAR	XL:O-Aldehyde-H2O@49	-1.96894	35.4	0.00013
	686.634	4	1.4645	P27348	K120	14-3-3 protein theta	YWHAQ	504.783	2	VFYLKMK	XL:O-Aldehyde-H2O@120	-0.828614	19.5	0.0029	P63104	K49	14-3-3 protein zeta/delta	YWHAZ	792.449	2	NLLSVAYKNVVGAR	XL:O-Aldehyde-H2O@49	-0.833219	27.8	0.00014
	690.633	4	1.61794	P27348	K120	14-3-3 protein theta	YWHAQ	512.782	2	VFYLKMK	XL:O-Aldehyde-H2O@120;Oxidation@121	-2.84908	25.2	0.002	P63104	K49	14-3-3 protein zeta/delta	YWHAZ	792.452	2	NLLSVAYKNVVGAR	XL:O-Aldehyde-H2O@49	-3.98798	47.7	4.5e-06
	686.385	4	4.64794	P27348	K120	14-3-3 protein theta	YWHAQ	504.784	2	VFYLKMK	XL:O-Aldehyde-H2O@120	-2.01724	23.1	0.003	P63104	K49	14-3-3 protein zeta/delta	YWHAZ	801.455	2	NLLSVAYKNVVGAR	XL:O-Aldehyde@49	-0.72111	37.2	9.2e-06
	686.638	4	6.80576	P27348	K120	14-3-3 protein theta	YWHAQ	504.783	2	VFYLKMK	XL:O-Aldehyde-H2O@120	0.55812	19.2	0.00034	P63104	K49	14-3-3 protein zeta/delta	YWHAZ	801.454	2	NLLSVAYKNVVGAR	XL:O-Aldehyde@49	0.651395	27.2	0.00063
	686.387	4	6.33996	P27348	K120	14-3-3 protein theta	YWHAQ	504.783	2	VFYLKMK	XL:O-Aldehyde-H2O@120	0.55812	24	0.00071	P63104	K49	14-3-3 protein zeta/delta	YWHAZ	801.454	2	NLLSVAYKNVVGAR	XL:O-Aldehyde@49	0.277075	33.2	3.7e-05
	686.387	4	6.42901	P27348	K120	14-3-3 protein theta	YWHAQ	504.783	2	VFYLKMK	XL:O-Aldehyde-H2O@120	0.756225	22.8	0.0026	P63104	K49	14-3-3 protein zeta/delta	YWHAZ	801.454	2	NLLSVAYKNVVGAR	XL:O-Aldehyde@49	-0.222018	32.8	3.3e-05
	686.387	4	6.51806	P27348	K120	14-3-3 protein theta	YWHAQ	504.783	2	VFYLKMK	XL:O-Aldehyde-H2O@120	-0.63051	17.3	0.0029	P63104	K49	14-3-3 protein zeta/delta	YWHAZ	801.454	2	NLLSVAYKNVVGAR	XL:O-Aldehyde@49	0.152302	15.3	0.089
	686.387	4	7.67576	P27348	K120	14-3-3 protein theta	YWHAQ	504.783	2	VFYLKMK	XL:O-Aldehyde-H2O@120	0.360015	19.2	0.00048	P63104	K49	14-3-3 protein zeta/delta	YWHAZ	801.454	2	NLLSVAYKNVVGAR	XL:O-Aldehyde@49	0.277075	24.1	0.00055
	686.387	4	7.67576	P27348	K120	14-3-3 protein theta	YWHAQ	504.783	2	VFYLKMK	XL:O-Aldehyde-H2O@120	0.55812	23	0.0004	P63104	K49	14-3-3 protein zeta/delta	YWHAZ	528.635	3	NLLSVAYKNVVGAR	XL:O-Aldehyde-H2O@49	-0.216973	19.3	0.043
	876.71	4	-4.38849	P27348	K158	14-3-3 protein theta	YWHAQ	667.847	2	KEMQPTHPIR	XL:O-Aldehyde@158	1.0545	14.3	0.19	P63104	K115	14-3-3 protein zeta/delta	YWHAZ	1027.05	2	FLIPNASQAESKVFYLK	XL:O-Aldehyde@115	0.551014	20.5	0.00058
	876.462	4	-0.991589	P27348	K158	14-3-3 protein theta	YWHAQ	658.842	2	KEMQPTHPIR	XL:O-Aldehyde-H2O@158	0.943924	25.4	0.00014	P63104	K115	14-3-3 protein zeta/delta	YWHAZ	1027.05	2	FLIPNASQAESKVFYLK	XL:O-Aldehyde@115	0.843112	20.4	0.0033
	876.463	4	-0.0155344	P27348	K158	14-3-3 protein theta	YWHAQ	667.848	2	KEMQPTHPIR	XL:O-Aldehyde@158	0.156089	15.6	0.029	P63104	K115	14-3-3 protein zeta/delta	YWHAZ	1027.05	2	FLIPNASQAESKVFYLK	XL:O-Aldehyde@115	-0.909473	20	0.0089
	701.372	5	0.102678	P27348	K158	14-3-3 protein theta	YWHAQ	667.85	2	KEMQPTHPIR	XL:O-Aldehyde@158	-3.43753	22.4	0.0061	P63104	K115	14-3-3 protein zeta/delta	YWHAZ	679.036	3	FLIPNASQAESKVFYLK	XL:O-Aldehyde-H2O@115	-2.1876	26.8	0.0021
	876.463	4	0.821084	P27348	K158	14-3-3 protein theta	YWHAQ	667.847	2	KEMQPTHPIR	XL:O-Aldehyde@158	1.0545	14.7	0.023	P63104	K115	14-3-3 protein zeta/delta	YWHAZ	1027.05	2	FLIPNASQAESKVFYLK	XL:O-Aldehyde@115	2.8878	12.6	0.098
	701.372	5	0.887008	P27348	K158	14-3-3 protein theta	YWHAQ	439.565	3	KEMQPTHPIR	XL:O-Aldehyde-H2O@158	-2.56294	19.8	0.011	P63104	K115	14-3-3 protein zeta/delta	YWHAZ	1027.06	2	FLIPNASQAESKVFYLK	XL:O-Aldehyde@115	-2.85678	30.2	1.7e-05
	876.465	4	2.70347	P27348	K158	14-3-3 protein theta	YWHAQ	658.843	2	KEMQPTHPIR	XL:O-Aldehyde-H2O@158	-0.877452	25	0.0014	P63104	K115	14-3-3 protein zeta/delta	YWHAZ	1018.05	2	FLIPNASQAESKVFYLK	XL:O-Aldehyde-H2O@115	0.0820923	23.5	0.00081
	701.174	5	4.792	P27348	K158	14-3-3 protein theta	YWHAQ	439.564	3	KEMQPTHPIR	XL:O-Aldehyde-H2O@158	0.849527	19	0.094	P63104	K115	14-3-3 protein zeta/delta	YWHAZ	1027.05	2	FLIPNASQAESKVFYLK	XL:O-Aldehyde@115	0.356282	29	0.00012
	683.375	4	-6.81464	P27348	K49	14-3-3 protein theta	YWHAQ	785.438	2	NLLSVAYKNVVGGR	XL:O-Aldehyde-H2O@49	3.20163	46.9	6.5e-07	P63104	K120	14-3-3 protein zeta/delta	YWHAZ	504.782	2	VFYLKMK	XL:O-Aldehyde-H2O@120	2.14296	25.7	0.00056
	683.378	4	-2.16347	P27348	K49	14-3-3 protein theta	YWHAQ	794.447	2	NLLSVAYKNVVGGR	XL:O-Aldehyde@49	-1.01073	26.9	4.8e-05	P63104	K120	14-3-3 protein zeta/delta	YWHAZ	513.789	2	VFYLKMK	XL:O-Aldehyde@120	-0.653817	16.3	0.0067
	683.379	4	-0.732347	P27348	K49	14-3-3 protein theta	YWHAQ	794.446	2	NLLSVAYKNVVGGR	XL:O-Aldehyde@49	0.625632	29.6	1.4e-05	P63104	K120	14-3-3 protein zeta/delta	YWHAZ	513.788	2	VFYLKMK	XL:O-Aldehyde@120	0.513979	13.5	0.13
	683.128	4	-1.47158	P27348	K49	14-3-3 protein theta	YWHAQ	785.441	2	NLLSVAYKNVVGGR	XL:O-Aldehyde-H2O@49	0.018695	45.4	4.3e-07	P63104	K120	14-3-3 protein zeta/delta	YWHAZ	504.783	2	VFYLKMK	XL:O-Aldehyde-H2O@120	0.360015	22.9	1.6e-05
	683.128	4	-1.11367	P27348	K49	14-3-3 protein theta	YWHAQ	794.446	2	NLLSVAYKNVVGGR	XL:O-Aldehyde@49	0.373884	27.8	7.7e-05	P63104	K120	14-3-3 protein zeta/delta	YWHAZ	513.788	2	VFYLKMK	XL:O-Aldehyde@120	0.903245	18.1	0.019
	683.129	4	-0.845232	P27348	K49	14-3-3 protein theta	YWHAQ	785.442	2	NLLSVAYKNVVGGR	XL:O-Aldehyde-H2O@49	-0.99984	27.5	2.6e-05	P63104	K120	14-3-3 protein zeta/delta	YWHAZ	504.783	2	VFYLKMK	XL:O-Aldehyde-H2O@120	-0.2343	20.7	0.00019
	683.129	4	-0.487319	P27348	K49	14-3-3 protein theta	YWHAQ	785.44	2	NLLSVAYKNVVGGR	XL:O-Aldehyde-H2O@49	1.03723	40.1	3.5e-07	P63104	K120	14-3-3 protein zeta/delta	YWHAZ	504.782	2	VFYLKMK	XL:O-Aldehyde-H2O@120	1.54865	25.7	0.00083
	683.129	4	-0.487319	P27348	K49	14-3-3 protein theta	YWHAQ	529.966	3	NLLSVAYKNVVGGR	XL:O-Aldehyde@49	0.987819	20.9	0.044	P63104	K120	14-3-3 protein zeta/delta	YWHAZ	504.783	2	VFYLKMK	XL:O-Aldehyde-H2O@120	0.756225	23.5	0.0011
	683.129	4	-0.487319	P27348	K49	14-3-3 protein theta	YWHAQ	785.44	2	NLLSVAYKNVVGGR	XL:O-Aldehyde-H2O@49	0.909915	46.5	2.7e-08	P63104	K120	14-3-3 protein zeta/delta	YWHAZ	504.783	2	VFYLKMK	XL:O-Aldehyde-H2O@120	0.55812	22.1	0.0002
	683.129	4	-0.308362	P27348	K49	14-3-3 protein theta	YWHAQ	785.442	2	NLLSVAYKNVVGGR	XL:O-Aldehyde-H2O@49	-0.99984	46.1	6.5e-07	P63104	K120	14-3-3 protein zeta/delta	YWHAZ	504.783	2	VFYLKMK	XL:O-Aldehyde-H2O@120	-0.2343	25.9	0.00046
	683.129	4	0.407465	P27348	K49	14-3-3 protein theta	YWHAQ	785.441	2	NLLSVAYKNVVGGR	XL:O-Aldehyde-H2O@49	0.527963	34.9	1.7e-05	P63104	K120	14-3-3 protein zeta/delta	YWHAZ	504.783	2	VFYLKMK	XL:O-Aldehyde-H2O@120	0.360015	22.9	0.0006
	683.13	4	0.586422	P27348	K49	14-3-3 protein theta	YWHAQ	794.445	2	NLLSVAYKNVVGGR	XL:O-Aldehyde@49	1.12913	29.8	1e-05	P63104	K120	14-3-3 protein zeta/delta	YWHAZ	513.788	2	VFYLKMK	XL:O-Aldehyde@120	0.708612	21.8	0.002
	683.134	4	6.84991	P27348	K49	14-3-3 protein theta	YWHAQ	785.443	2	NLLSVAYKNVVGGR	XL:O-Aldehyde-H2O@49	-2.78227	25.2	8.7e-05	P63104	K120	14-3-3 protein zeta/delta	YWHAZ	504.784	2	VFYLKMK	XL:O-Aldehyde-H2O@120	-2.61155	16	0.0039
	682.883	4	7.09782	P27348	K49	14-3-3 protein theta	YWHAQ	785.441	2	NLLSVAYKNVVGGR	XL:O-Aldehyde-H2O@49	0.018695	36.3	5.7e-07	P63104	K120	14-3-3 protein zeta/delta	YWHAZ	504.783	2	VFYLKMK	XL:O-Aldehyde-H2O@120	0.55812	20.5	0.00026
	682.883	4	7.27684	P27348	K49	14-3-3 protein theta	YWHAQ	785.442	2	NLLSVAYKNVVGGR	XL:O-Aldehyde-H2O@49	-1.63642	38.7	5.6e-06	P63104	K120	14-3-3 protein zeta/delta	YWHAZ	504.783	2	VFYLKMK	XL:O-Aldehyde-H2O@120	-0.828614	24	0.00054
	682.883	4	7.63488	P27348	K49	14-3-3 protein theta	YWHAQ	785.441	2	NLLSVAYKNVVGGR	XL:O-Aldehyde-H2O@49	0.400646	41.5	1.2e-06	P63104	K120	14-3-3 protein zeta/delta	YWHAZ	504.783	2	VFYLKMK	XL:O-Aldehyde-H2O@120	0.95433	21	0.0019
	720.119	4	-1.64756	P27348	K68	14-3-3 protein theta	YWHAQ	815.913	2	VISSIEQKTDTSDK	XL:O-Aldehyde-H2O@68	-1.40986	47.8	1.3e-07	P63104	K11	14-3-3 protein zeta/delta	YWHAZ	548.293	2	AKLAEQAER	XL:O-Aldehyde-H2O@11	-0.387022	33.7	0.0006
	720.119	4	-1.39293	P27348	K68	14-3-3 protein theta	YWHAQ	815.913	2	VISSIEQKTDTSDK	XL:O-Aldehyde-H2O@68	-1.28729	36.5	8e-06	P63104	K11	14-3-3 protein zeta/delta	YWHAZ	548.293	2	AKLAEQAER	XL:O-Aldehyde-H2O@11	0.16013	29.5	0.0019
	720.12	4	0.389459	P27348	K68	14-3-3 protein theta	YWHAQ	815.913	2	VISSIEQKTDTSDK	XL:O-Aldehyde-H2O@68	-1.04217	38	8.8e-07	P63104	K11	14-3-3 protein zeta/delta	YWHAZ	548.293	2	AKLAEQAER	XL:O-Aldehyde-H2O@11	0.889668	29.8	0.00016
	518.051	4	-2.38308	P27348	K75	14-3-3 protein theta	YWHAQ	411.776	2	KLQLIK	XL:O-Aldehyde-H2O@75	0.519622	18.4	0.03	P63104	K11	14-3-3 protein zeta/delta	YWHAZ	548.293	2	AKLAEQAER	XL:O-Aldehyde-H2O@11	0.342514	13.2	0.026
	518.052	4	0.686124	P27348	K75	14-3-3 protein theta	YWHAQ	411.776	2	KLQLIK	XL:O-Aldehyde-H2O@75	-1.18033	19.9	0.042	P63104	K11	14-3-3 protein zeta/delta	YWHAZ	548.294	2	AKLAEQAER	XL:O-Aldehyde-H2O@11	-1.84609	31.3	0.00083
	667.099	4	-0.879616	P27348	K85	14-3-3 protein theta	YWHAQ	761.38	2	DYREKVESELR	XL:O-Aldehyde@85	0.813977	14.5	0.12	P63104	K9	14-3-3 protein zeta/delta	YWHAZ	505.288	2	NELVQKAK	XL:O-Aldehyde-H2O@9	-0.0511966	18.6	0.015
	558.3	4	-0.980729	P27348	K85	14-3-3 protein theta	YWHAQ	535.281	2	EKVESELR	XL:O-Aldehyde-H2O@85	-2.34255	24.8	0.0017	P63104	K9	14-3-3 protein zeta/delta	YWHAZ	505.289	2	NELVQKAK	XL:O-Aldehyde-H2O@9	-2.42608	26.8	0.012
	558.3	4	-0.652167	P27348	K85	14-3-3 protein theta	YWHAQ	535.28	2	EKVESELR	XL:O-Aldehyde-H2O@85	0.0860783	21.2	0.0038	P63104	K9	14-3-3 protein zeta/delta	YWHAZ	505.288	2	NELVQKAK	XL:O-Aldehyde-H2O@9	-0.447011	29.7	0.0018
	666.848	4	-0.261987	P27348	K85	14-3-3 protein theta	YWHAQ	761.382	2	DYREKVESELR	XL:O-Aldehyde@85	-1.68149	18.9	0.019	P63104	K9	14-3-3 protein zeta/delta	YWHAZ	505.289	2	NELVQKAK	XL:O-Aldehyde-H2O@9	-2.42608	25.2	0.012
	558.301	4	-0.104563	P27348	K85	14-3-3 protein theta	YWHAQ	535.281	2	EKVESELR	XL:O-Aldehyde-H2O@85	-1.40847	23.8	0.0034	P63104	K9	14-3-3 protein zeta/delta	YWHAZ	505.288	2	NELVQKAK	XL:O-Aldehyde-H2O@9	-1.43654	26.8	0.006
	558.301	4	0.114478	P27348	K85	14-3-3 protein theta	YWHAQ	535.281	2	EKVESELR	XL:O-Aldehyde-H2O@85	-1.7821	21.7	0.0045	P63104	K9	14-3-3 protein zeta/delta	YWHAZ	514.294	2	NELVQKAK	XL:O-Aldehyde@9	-1.64016	25.9	0.038
	565.563	4	-0.834939	P27348	K9	14-3-3 protein theta	YWHAQ	505.798	2	TELIQKAK	XL:O-Aldehyde-H2O@9	-0.643188	30.8	0.00021	P63104	K85	14-3-3 protein zeta/delta	YWHAZ	549.296	2	EKIETELR	XL:O-Aldehyde-H2O@85	-1.09933	27.1	0.00048
	565.563	4	-0.510604	P27348	K9	14-3-3 protein theta	YWHAQ	505.798	2	TELIQKAK	XL:O-Aldehyde-H2O@9	-0.840896	33.7	8.5e-05	P63104	K85	14-3-3 protein zeta/delta	YWHAZ	549.296	2	EKIETELR	XL:O-Aldehyde-H2O@85	-1.46344	23.7	0.0053
	565.563	4	-0.510604	P27348	K9	14-3-3 protein theta	YWHAQ	514.802	2	TELIQKAK	XL:O-Aldehyde@9	1.27626	20	0.013	P63104	K85	14-3-3 protein zeta/delta	YWHAZ	549.295	2	EKIETELR	XL:O-Aldehyde-H2O@85	1.08528	23.1	0.005
	565.563	4	-0.402492	P27348	K9	14-3-3 protein theta	YWHAQ	505.798	2	TELIQKAK	XL:O-Aldehyde-H2O@9	-0.0500664	30.8	0.00025	P63104	K85	14-3-3 protein zeta/delta	YWHAZ	549.296	2	EKIETELR	XL:O-Aldehyde-H2O@85	-0.553181	25.5	0.0035
	565.564	4	-0.294381	P27348	K9	14-3-3 protein theta	YWHAQ	505.798	2	TELIQKAK	XL:O-Aldehyde-H2O@9	-1.43402	29.4	0.00046	P63104	K85	14-3-3 protein zeta/delta	YWHAZ	549.297	2	EKIETELR	XL:O-Aldehyde-H2O@85	-1.82754	22.2	0.005
	565.564	4	-0.186269	P27348	K9	14-3-3 protein theta	YWHAQ	505.798	2	TELIQKAK	XL:O-Aldehyde-H2O@9	-0.445481	29.5	0.00043	P63104	K85	14-3-3 protein zeta/delta	YWHAZ	549.296	2	EKIETELR	XL:O-Aldehyde-H2O@85	-0.735232	22.1	0.0036
	565.318	4	9.30374	P27348	K9	14-3-3 protein theta	YWHAQ	505.798	2	TELIQKAK	XL:O-Aldehyde-H2O@9	0.345349	23.3	0.003	P63104	K85	14-3-3 protein zeta/delta	YWHAZ	549.296	2	EKIETELR	XL:O-Aldehyde-H2O@85	-0.917283	15.7	0.0074
	708.618	4	-0.514781	P63104	K11	14-3-3 protein zeta/delta	YWHAZ	548.293	2	AKLAEQAER	XL:O-Aldehyde-H2O@11	0.889668	29.1	0.00016	P63104	K68	14-3-3 protein zeta/delta	YWHAZ	792.909	2	VVSSIEQKTEGAEK	XL:O-Aldehyde-H2O@68	0.769342	40.8	3.2e-06
	526.772	4	-1.89672	P63104	K11	14-3-3 protein zeta/delta	YWHAZ	548.294	2	AKLAEQAER	XL:O-Aldehyde-H2O@11	-2.02848	22.4	0.001	P63104	K75	14-3-3 protein zeta/delta	YWHAZ	429.219	2	KQQMAR	XL:O-Aldehyde-H2O@75;Oxidation@78	-1.777	14.6	0.0049
	522.774	4	-0.721555	P63104	K11	14-3-3 protein zeta/delta	YWHAZ	548.294	2	AKLAEQAER	XL:O-Aldehyde-H2O@11	-0.569406	30.1	0.00051	P63104	K75	14-3-3 protein zeta/delta	YWHAZ	421.221	2	KQQMAR	XL:O-Aldehyde-H2O@75	-0.75978	18.7	0.015
	526.526	4	7.13154	P63104	K11	14-3-3 protein zeta/delta	YWHAZ	548.294	2	AKLAEQAER	XL:O-Aldehyde-H2O@11	-1.11656	23.9	0.011	P63104	K75	14-3-3 protein zeta/delta	YWHAZ	429.219	2	KQQMAR	XL:O-Aldehyde-H2O@75;Oxidation@78	-1.07805	13.9	0.021
	526.526	4	7.13154	P63104	K11	14-3-3 protein zeta/delta	YWHAZ	548.293	2	AKLAEQAER	XL:O-Aldehyde-H2O@11	1.25444	29.3	5.6e-05	P63104	K75	14-3-3 protein zeta/delta	YWHAZ	429.218	2	KQQMAR	XL:O-Aldehyde-H2O@75;Oxidation@78	0.785799	16.5	0.0042
	804.651	4	-6.656	P63104	K115	14-3-3 protein zeta/delta	YWHAZ	1027.06	2	FLIPNASQAESKVFYLK	XL:O-Aldehyde@115	-1.3963	23.8	0.00065	P63104	K122	14-3-3 protein zeta/delta	YWHAZ	514.729	2	MKGDYYR	Oxidation@121;XL:O-Aldehyde-H2O@122	0.650443	21.7	0.0007
	804.907	4	-1.24371	P63104	K115	14-3-3 protein zeta/delta	YWHAZ	1027.05	2	FLIPNASQAESKVFYLK	XL:O-Aldehyde@115	-0.52001	22.8	0.0026	P63104	K122	14-3-3 protein zeta/delta	YWHAZ	514.729	2	MKGDYYR	Oxidation@121;XL:O-Aldehyde-H2O@122	-0.126665	25.7	0.00044
	800.407	4	0.020782	P63104	K115	14-3-3 protein zeta/delta	YWHAZ	1027.05	2	FLIPNASQAESKVFYLK	XL:O-Aldehyde@115	0.843112	20.8	0.006	P63104	K122	14-3-3 protein zeta/delta	YWHAZ	506.731	2	MKGDYYR	XL:O-Aldehyde-H2O@122	1.13963	16.4	0.0037
	800.159	4	3.43792	P63104	K115	14-3-3 protein zeta/delta	YWHAZ	1027.05	2	FLIPNASQAESKVFYLK	XL:O-Aldehyde@115	0.551014	20.1	0.009	P63104	K122	14-3-3 protein zeta/delta	YWHAZ	506.731	2	MKGDYYR	XL:O-Aldehyde-H2O@122	0.942289	15.2	0.0055
	800.16	4	4.4308	P63104	K115	14-3-3 protein zeta/delta	YWHAZ	1027.05	2	FLIPNASQAESKVFYLK	XL:O-Aldehyde@115	-0.130547	19.7	0.011	P63104	K122	14-3-3 protein zeta/delta	YWHAZ	506.731	2	MKGDYYR	XL:O-Aldehyde-H2O@122	0.942289	12.7	0.0041
	876.71	4	-4.38849	P63104	K115	14-3-3 protein zeta/delta	YWHAZ	1027.05	2	FLIPNASQAESKVFYLK	XL:O-Aldehyde@115	0.551014	20.5	0.00058	P63104	K158	14-3-3 protein zeta/delta	YWHAZ	667.847	2	KEMQPTHPIR	XL:O-Aldehyde@158	1.0545	14.3	0.19
	876.462	4	-0.991589	P63104	K115	14-3-3 protein zeta/delta	YWHAZ	1027.05	2	FLIPNASQAESKVFYLK	XL:O-Aldehyde@115	0.843112	20.4	0.0033	P63104	K158	14-3-3 protein zeta/delta	YWHAZ	658.842	2	KEMQPTHPIR	XL:O-Aldehyde-H2O@158	0.943924	25.4	0.00014
	876.463	4	-0.0155344	P63104	K115	14-3-3 protein zeta/delta	YWHAZ	1027.05	2	FLIPNASQAESKVFYLK	XL:O-Aldehyde@115	-0.909473	20	0.0089	P63104	K158	14-3-3 protein zeta/delta	YWHAZ	667.848	2	KEMQPTHPIR	XL:O-Aldehyde@158	0.156089	15.6	0.029
	701.372	5	0.102678	P63104	K115	14-3-3 protein zeta/delta	YWHAZ	679.036	3	FLIPNASQAESKVFYLK	XL:O-Aldehyde-H2O@115	-2.1876	26.8	0.0021	P63104	K158	14-3-3 protein zeta/delta	YWHAZ	667.85	2	KEMQPTHPIR	XL:O-Aldehyde@158	-3.43753	22.4	0.0061
	876.463	4	0.821084	P63104	K115	14-3-3 protein zeta/delta	YWHAZ	1027.05	2	FLIPNASQAESKVFYLK	XL:O-Aldehyde@115	2.8878	12.6	0.098	P63104	K158	14-3-3 protein zeta/delta	YWHAZ	667.847	2	KEMQPTHPIR	XL:O-Aldehyde@158	1.0545	14.7	0.023
	701.372	5	0.887008	P63104	K115	14-3-3 protein zeta/delta	YWHAZ	1027.06	2	FLIPNASQAESKVFYLK	XL:O-Aldehyde@115	-2.85678	30.2	1.7e-05	P63104	K158	14-3-3 protein zeta/delta	YWHAZ	439.565	3	KEMQPTHPIR	XL:O-Aldehyde-H2O@158	-2.56294	19.8	0.011
	876.465	4	2.70347	P63104	K115	14-3-3 protein zeta/delta	YWHAZ	1018.05	2	FLIPNASQAESKVFYLK	XL:O-Aldehyde-H2O@115	0.0820923	23.5	0.00081	P63104	K158	14-3-3 protein zeta/delta	YWHAZ	658.843	2	KEMQPTHPIR	XL:O-Aldehyde-H2O@158	-0.877452	25	0.0014
	701.375	5	4.19862	P63104	K115	14-3-3 protein zeta/delta	YWHAZ	1027.05	2	FLIPNASQAESKVFYLK	XL:O-Aldehyde@115	-0.812108	15.7	0.034	P63104	K158	14-3-3 protein zeta/delta	YWHAZ	667.848	2	KEMQPTHPIR	XL:O-Aldehyde@158	0.156089	15.5	0.049
	701.174	5	4.792	P63104	K115	14-3-3 protein zeta/delta	YWHAZ	1027.05	2	FLIPNASQAESKVFYLK	XL:O-Aldehyde@115	0.356282	29	0.00012	P63104	K158	14-3-3 protein zeta/delta	YWHAZ	439.564	3	KEMQPTHPIR	XL:O-Aldehyde-H2O@158	0.849527	19	0.094
	701.175	5	5.7509	P63104	K115	14-3-3 protein zeta/delta	YWHAZ	1027.05	2	FLIPNASQAESKVFYLK	XL:O-Aldehyde@115	0.940478	18.6	0.015	P63104	K158	14-3-3 protein zeta/delta	YWHAZ	439.564	3	KEMQPTHPIR	XL:O-Aldehyde-H2O@158	0.849527	17.5	0.017
	686.882	4	-2.78448	P63104	K49	14-3-3 protein zeta/delta	YWHAZ	792.45	2	NLLSVAYKNVVGAR	XL:O-Aldehyde-H2O@49	-0.95941	41.6	1.9e-06	P63104	K120	14-3-3 protein zeta/delta	YWHAZ	504.783	2	VFYLKMK	XL:O-Aldehyde-H2O@120	-0.63051	23.3	0.00014
	686.631	4	-2.98656	P63104	K49	14-3-3 protein zeta/delta	YWHAZ	801.454	2	NLLSVAYKNVVGAR	XL:O-Aldehyde@49	0.152302	28.3	7.4e-05	P63104	K120	14-3-3 protein zeta/delta	YWHAZ	513.788	2	VFYLKMK	XL:O-Aldehyde@120	-0.264552	12.9	0.048
	690.882	4	-1.45632	P63104	K49	14-3-3 protein zeta/delta	YWHAZ	792.448	2	NLLSVAYKNVVGAR	XL:O-Aldehyde-H2O@49	0.807265	42.1	9.5e-06	P63104	K120	14-3-3 protein zeta/delta	YWHAZ	512.78	2	VFYLKMK	XL:O-Aldehyde-H2O@120;Oxidation@121	1.24624	23.5	0.00021
	690.882	4	-1.1909	P63104	K49	14-3-3 protein zeta/delta	YWHAZ	792.448	2	NLLSVAYKNVVGAR	XL:O-Aldehyde-H2O@49	0.554883	36	9.2e-05	P63104	K120	14-3-3 protein zeta/delta	YWHAZ	512.78	2	VFYLKMK	XL:O-Aldehyde-H2O@120;Oxidation@121	0.856204	21.4	0.0033
	690.882	4	-0.660061	P63104	K49	14-3-3 protein zeta/delta	YWHAZ	792.448	2	NLLSVAYKNVVGAR	XL:O-Aldehyde-H2O@49	0.681074	37.2	3.8e-05	P63104	K120	14-3-3 protein zeta/delta	YWHAZ	512.78	2	VFYLKMK	XL:O-Aldehyde-H2O@120;Oxidation@121	1.24624	19.5	0.0084
	690.882	4	-0.394643	P63104	K49	14-3-3 protein zeta/delta	YWHAZ	792.448	2	NLLSVAYKNVVGAR	XL:O-Aldehyde-H2O@49	1.31203	46.4	9.3e-07	P63104	K120	14-3-3 protein zeta/delta	YWHAZ	512.78	2	VFYLKMK	XL:O-Aldehyde-H2O@120;Oxidation@121	1.24624	19.3	0.022
	690.631	4	-1.74525	P63104	K49	14-3-3 protein zeta/delta	YWHAZ	792.449	2	NLLSVAYKNVVGAR	XL:O-Aldehyde-H2O@49	-0.0760732	32.8	2.2e-05	P63104	K120	14-3-3 protein zeta/delta	YWHAZ	512.78	2	VFYLKMK	XL:O-Aldehyde-H2O@120;Oxidation@121	0.271158	12.8	0.11
	686.884	4	-0.292799	P63104	K49	14-3-3 protein zeta/delta	YWHAZ	801.454	2	NLLSVAYKNVVGAR	XL:O-Aldehyde@49	0.0275287	26.2	0.00015	P63104	K120	14-3-3 protein zeta/delta	YWHAZ	504.783	2	VFYLKMK	XL:O-Aldehyde-H2O@120	0.360015	19.5	0.0054
	686.884	4	-0.292799	P63104	K49	14-3-3 protein zeta/delta	YWHAZ	792.448	2	NLLSVAYKNVVGAR	XL:O-Aldehyde-H2O@49	0.807265	22.1	0.0062	P63104	K120	14-3-3 protein zeta/delta	YWHAZ	513.789	2	VFYLKMK	XL:O-Aldehyde@120	-0.653817	16	0.03
	686.632	4	-1.65124	P63104	K49	14-3-3 protein zeta/delta	YWHAZ	792.449	2	NLLSVAYKNVVGAR	XL:O-Aldehyde-H2O@49	-0.580837	43.9	5.1e-06	P63104	K120	14-3-3 protein zeta/delta	YWHAZ	504.783	2	VFYLKMK	XL:O-Aldehyde-H2O@120	-0.2343	26.2	0.0011
	690.631	4	-1.47973	P63104	K49	14-3-3 protein zeta/delta	YWHAZ	792.447	2	NLLSVAYKNVVGAR	XL:O-Aldehyde-H2O@49	2.19537	42	2.8e-06	P63104	K120	14-3-3 protein zeta/delta	YWHAZ	512.779	2	VFYLKMK	XL:O-Aldehyde-H2O@120;Oxidation@121	2.22131	22.3	0.0023
	686.632	4	-1.11711	P63104	K49	14-3-3 protein zeta/delta	YWHAZ	792.45	2	NLLSVAYKNVVGAR	XL:O-Aldehyde-H2O@49	-0.95941	30.4	0.00013	P63104	K120	14-3-3 protein zeta/delta	YWHAZ	504.783	2	VFYLKMK	XL:O-Aldehyde-H2O@120	-0.2343	23.5	8e-05
	686.632	4	-0.939073	P63104	K49	14-3-3 protein zeta/delta	YWHAZ	792.448	2	NLLSVAYKNVVGAR	XL:O-Aldehyde-H2O@49	0.681074	28.2	5.3e-05	P63104	K120	14-3-3 protein zeta/delta	YWHAZ	504.782	2	VFYLKMK	XL:O-Aldehyde-H2O@120	1.35054	18.7	0.0013
	690.631	4	-0.860197	P63104	K49	14-3-3 protein zeta/delta	YWHAZ	792.449	2	NLLSVAYKNVVGAR	XL:O-Aldehyde-H2O@49	0.176309	48.5	6.5e-06	P63104	K120	14-3-3 protein zeta/delta	YWHAZ	512.78	2	VFYLKMK	XL:O-Aldehyde-H2O@120;Oxidation@121	1.24624	23.1	0.0013
	690.631	4	-0.860197	P63104	K49	14-3-3 protein zeta/delta	YWHAZ	792.448	2	NLLSVAYKNVVGAR	XL:O-Aldehyde-H2O@49	0.933457	34.6	4.6e-05	P63104	K120	14-3-3 protein zeta/delta	YWHAZ	512.78	2	VFYLKMK	XL:O-Aldehyde-H2O@120;Oxidation@121	0.856204	11.6	0.041
	686.632	4	-0.850052	P63104	K49	14-3-3 protein zeta/delta	YWHAZ	801.454	2	NLLSVAYKNVVGAR	XL:O-Aldehyde@49	0.526622	36.3	4e-06	P63104	K120	14-3-3 protein zeta/delta	YWHAZ	504.782	2	VFYLKMK	XL:O-Aldehyde-H2O@120	1.15244	18.7	0.0015
	686.884	4	0.775064	P63104	K49	14-3-3 protein zeta/delta	YWHAZ	792.449	2	NLLSVAYKNVVGAR	XL:O-Aldehyde-H2O@49	0.3025	39.5	3.2e-05	P63104	K120	14-3-3 protein zeta/delta	YWHAZ	504.783	2	VFYLKMK	XL:O-Aldehyde-H2O@120	0.95433	22.4	0.0037
	686.633	4	-0.493967	P63104	K49	14-3-3 protein zeta/delta	YWHAZ	792.448	2	NLLSVAYKNVVGAR	XL:O-Aldehyde-H2O@49	0.428691	40.7	1e-05	P63104	K120	14-3-3 protein zeta/delta	YWHAZ	504.782	2	VFYLKMK	XL:O-Aldehyde-H2O@120	1.15244	21.3	0.0003
	686.633	4	-0.493967	P63104	K49	14-3-3 protein zeta/delta	YWHAZ	792.448	2	NLLSVAYKNVVGAR	XL:O-Aldehyde-H2O@49	1.18584	39.3	2e-05	P63104	K120	14-3-3 protein zeta/delta	YWHAZ	504.782	2	VFYLKMK	XL:O-Aldehyde-H2O@120	1.35054	17	0.003
	686.633	4	-0.315925	P63104	K49	14-3-3 protein zeta/delta	YWHAZ	792.448	2	NLLSVAYKNVVGAR	XL:O-Aldehyde-H2O@49	0.554883	40.4	8.8e-06	P63104	K120	14-3-3 protein zeta/delta	YWHAZ	504.783	2	VFYLKMK	XL:O-Aldehyde-H2O@120	0.756225	23.3	0.0018
	690.632	4	-0.152158	P63104	K49	14-3-3 protein zeta/delta	YWHAZ	792.448	2	NLLSVAYKNVVGAR	XL:O-Aldehyde-H2O@49	0.807265	35.6	3.5e-05	P63104	K120	14-3-3 protein zeta/delta	YWHAZ	512.78	2	VFYLKMK	XL:O-Aldehyde-H2O@120;Oxidation@121	0.466173	19.9	0.0015
	686.633	4	-0.137883	P63104	K49	14-3-3 protein zeta/delta	YWHAZ	801.454	2	NLLSVAYKNVVGAR	XL:O-Aldehyde@49	0.277075	35.5	5.1e-06	P63104	K120	14-3-3 protein zeta/delta	YWHAZ	504.783	2	VFYLKMK	XL:O-Aldehyde-H2O@120	0.360015	19.8	0.00078
	686.633	4	-0.137883	P63104	K49	14-3-3 protein zeta/delta	YWHAZ	792.448	2	NLLSVAYKNVVGAR	XL:O-Aldehyde-H2O@49	0.554883	43.4	1.1e-05	P63104	K120	14-3-3 protein zeta/delta	YWHAZ	504.783	2	VFYLKMK	XL:O-Aldehyde-H2O@120	0.756225	22.9	0.00099
	690.632	4	-0.063653	P63104	K49	14-3-3 protein zeta/delta	YWHAZ	792.448	2	NLLSVAYKNVVGAR	XL:O-Aldehyde-H2O@49	1.31203	43.5	7.6e-06	P63104	K120	14-3-3 protein zeta/delta	YWHAZ	512.78	2	VFYLKMK	XL:O-Aldehyde-H2O@120;Oxidation@121	1.44125	20.4	0.0049
	686.633	4	0.0401593	P63104	K49	14-3-3 protein zeta/delta	YWHAZ	792.449	2	NLLSVAYKNVVGAR	XL:O-Aldehyde-H2O@49	-0.0760732	40.9	3.8e-05	P63104	K120	14-3-3 protein zeta/delta	YWHAZ	504.783	2	VFYLKMK	XL:O-Aldehyde-H2O@120	0.95433	22.9	0.00035
	686.633	4	0.218201	P63104	K49	14-3-3 protein zeta/delta	YWHAZ	792.448	2	NLLSVAYKNVVGAR	XL:O-Aldehyde-H2O@49	0.807265	41.6	4.3e-05	P63104	K120	14-3-3 protein zeta/delta	YWHAZ	504.783	2	VFYLKMK	XL:O-Aldehyde-H2O@120	0.756225	21.6	0.00026
	686.633	4	0.574286	P63104	K49	14-3-3 protein zeta/delta	YWHAZ	792.451	2	NLLSVAYKNVVGAR	XL:O-Aldehyde-H2O@49	-2.97846	39.6	1.4e-06	P63104	K120	14-3-3 protein zeta/delta	YWHAZ	504.783	2	VFYLKMK	XL:O-Aldehyde-H2O@120	0.360015	23.7	0.00049
	686.634	4	0.752328	P63104	K49	14-3-3 protein zeta/delta	YWHAZ	801.456	2	NLLSVAYKNVVGAR	XL:O-Aldehyde@49	-1.84407	30.9	0.00023	P63104	K120	14-3-3 protein zeta/delta	YWHAZ	513.789	2	VFYLKMK	XL:O-Aldehyde@120	-1.23771	14.8	0.023
	686.634	4	1.01939	P63104	K49	14-3-3 protein zeta/delta	YWHAZ	792.448	2	NLLSVAYKNVVGAR	XL:O-Aldehyde-H2O@49	0.807265	45.6	1.6e-06	P63104	K120	14-3-3 protein zeta/delta	YWHAZ	504.783	2	VFYLKMK	XL:O-Aldehyde-H2O@120	-0.0361953	19.3	0.00099
	690.633	4	1.08691	P63104	K49	14-3-3 protein zeta/delta	YWHAZ	792.449	2	NLLSVAYKNVVGAR	XL:O-Aldehyde-H2O@49	-0.0760732	38.5	2.8e-05	P63104	K120	14-3-3 protein zeta/delta	YWHAZ	512.78	2	VFYLKMK	XL:O-Aldehyde-H2O@120;Oxidation@121	0.0761422	21.4	0.0031
	686.634	4	1.10841	P63104	K49	14-3-3 protein zeta/delta	YWHAZ	792.45	2	NLLSVAYKNVVGAR	XL:O-Aldehyde-H2O@49	-1.33798	30.9	0.00014	P63104	K120	14-3-3 protein zeta/delta	YWHAZ	504.783	2	VFYLKMK	XL:O-Aldehyde-H2O@120	-0.828614	24.2	0.00036
	690.633	4	1.17542	P63104	K49	14-3-3 protein zeta/delta	YWHAZ	792.447	2	NLLSVAYKNVVGAR	XL:O-Aldehyde-H2O@49	1.94299	34.6	3e-05	P63104	K120	14-3-3 protein zeta/delta	YWHAZ	512.779	2	VFYLKMK	XL:O-Aldehyde-H2O@120;Oxidation@121	1.83128	20.6	0.0028
	690.884	4	2.61343	P63104	K49	14-3-3 protein zeta/delta	YWHAZ	792.45	2	NLLSVAYKNVVGAR	XL:O-Aldehyde-H2O@49	-1.96894	35.4	0.00013	P63104	K120	14-3-3 protein zeta/delta	YWHAZ	512.781	2	VFYLKMK	XL:O-Aldehyde-H2O@120;Oxidation@121	-0.898933	19	0.0023
	686.634	4	1.4645	P63104	K49	14-3-3 protein zeta/delta	YWHAZ	792.449	2	NLLSVAYKNVVGAR	XL:O-Aldehyde-H2O@49	-0.833219	27.8	0.00014	P63104	K120	14-3-3 protein zeta/delta	YWHAZ	504.783	2	VFYLKMK	XL:O-Aldehyde-H2O@120	-0.828614	19.5	0.0029
	690.633	4	1.61794	P63104	K49	14-3-3 protein zeta/delta	YWHAZ	792.452	2	NLLSVAYKNVVGAR	XL:O-Aldehyde-H2O@49	-3.98798	47.7	4.5e-06	P63104	K120	14-3-3 protein zeta/delta	YWHAZ	512.782	2	VFYLKMK	XL:O-Aldehyde-H2O@120;Oxidation@121	-2.84908	25.2	0.002
	686.634	4	1.9096	P63104	K49	14-3-3 protein zeta/delta	YWHAZ	792.446	2	NLLSVAYKNVVGAR	XL:O-Aldehyde-H2O@49	3.3311	19.8	0.017	P63104	K120	14-3-3 protein zeta/delta	YWHAZ	504.783	2	VFYLKMK	XL:O-Aldehyde-H2O@120	-0.2343	16.5	0.0073
	686.385	4	4.64794	P63104	K49	14-3-3 protein zeta/delta	YWHAZ	801.455	2	NLLSVAYKNVVGAR	XL:O-Aldehyde@49	-0.72111	37.2	9.2e-06	P63104	K120	14-3-3 protein zeta/delta	YWHAZ	504.784	2	VFYLKMK	XL:O-Aldehyde-H2O@120	-2.01724	23.1	0.003
	686.386	4	5.36037	P63104	K49	14-3-3 protein zeta/delta	YWHAZ	528.635	3	NLLSVAYKNVVGAR	XL:O-Aldehyde-H2O@49	-0.784471	27.7	0.0025	P63104	K120	14-3-3 protein zeta/delta	YWHAZ	504.783	2	VFYLKMK	XL:O-Aldehyde-H2O@120	-0.432405	21.5	0.00022
	686.638	4	6.80576	P63104	K49	14-3-3 protein zeta/delta	YWHAZ	801.454	2	NLLSVAYKNVVGAR	XL:O-Aldehyde@49	0.651395	27.2	0.00063	P63104	K120	14-3-3 protein zeta/delta	YWHAZ	504.783	2	VFYLKMK	XL:O-Aldehyde-H2O@120	0.55812	19.2	0.00034
	690.637	4	6.92824	P63104	K49	14-3-3 protein zeta/delta	YWHAZ	792.449	2	NLLSVAYKNVVGAR	XL:O-Aldehyde-H2O@49	-0.580837	42.1	2.4e-05	P63104	K120	14-3-3 protein zeta/delta	YWHAZ	521.786	2	VFYLKMK	XL:O-Aldehyde@120;Oxidation@121	-0.725601	14.8	0.044
	686.387	4	6.33996	P63104	K49	14-3-3 protein zeta/delta	YWHAZ	801.454	2	NLLSVAYKNVVGAR	XL:O-Aldehyde@49	0.277075	33.2	3.7e-05	P63104	K120	14-3-3 protein zeta/delta	YWHAZ	504.783	2	VFYLKMK	XL:O-Aldehyde-H2O@120	0.55812	24	0.00071
	686.387	4	6.42901	P63104	K49	14-3-3 protein zeta/delta	YWHAZ	801.454	2	NLLSVAYKNVVGAR	XL:O-Aldehyde@49	-0.222018	32.8	3.3e-05	P63104	K120	14-3-3 protein zeta/delta	YWHAZ	504.783	2	VFYLKMK	XL:O-Aldehyde-H2O@120	0.756225	22.8	0.0026
	686.387	4	6.51806	P63104	K49	14-3-3 protein zeta/delta	YWHAZ	801.454	2	NLLSVAYKNVVGAR	XL:O-Aldehyde@49	0.152302	15.3	0.089	P63104	K120	14-3-3 protein zeta/delta	YWHAZ	504.783	2	VFYLKMK	XL:O-Aldehyde-H2O@120	-0.63051	17.3	0.0029
	686.387	4	7.67576	P63104	K49	14-3-3 protein zeta/delta	YWHAZ	801.454	2	NLLSVAYKNVVGAR	XL:O-Aldehyde@49	0.277075	24.1	0.00055	P63104	K120	14-3-3 protein zeta/delta	YWHAZ	504.783	2	VFYLKMK	XL:O-Aldehyde-H2O@120	0.360015	19.2	0.00048
	649.57	4	-19.5831	P63104	K68	14-3-3 protein zeta/delta	YWHAZ	792.909	2	VVSSIEQKTEGAEK	XL:O-Aldehyde-H2O@68	0.769342	32.7	0.0001	P63104	K75	14-3-3 protein zeta/delta	YWHAZ	429.219	2	KQQMAR	XL:O-Aldehyde-H2O@75;Oxidation@78	-0.146128	20	0.0032
	645.327	4	-9.01641	P63104	K68	14-3-3 protein zeta/delta	YWHAZ	792.912	2	VVSSIEQKTEGAEK	XL:O-Aldehyde-H2O@68	-2.88807	20.3	0.0024	P63104	K75	14-3-3 protein zeta/delta	YWHAZ	421.222	2	KQQMAR	XL:O-Aldehyde-H2O@75	-1.7094	16.9	0.029
	645.331	4	-4.18532	P63104	K68	14-3-3 protein zeta/delta	YWHAZ	792.907	2	VVSSIEQKTEGAEK	XL:O-Aldehyde-H2O@68	2.535	23.8	0.00015	P63104	K75	14-3-3 protein zeta/delta	YWHAZ	421.221	2	KQQMAR	XL:O-Aldehyde-H2O@75	1.13946	15.1	0.048
	645.331	4	-3.90114	P63104	K68	14-3-3 protein zeta/delta	YWHAZ	792.91	2	VVSSIEQKTEGAEK	XL:O-Aldehyde-H2O@68	-0.617954	19.7	0.0022	P63104	K75	14-3-3 protein zeta/delta	YWHAZ	421.221	2	KQQMAR	XL:O-Aldehyde-H2O@75	0.902055	14.4	0.034
	648.827	4	-5.64074	P63104	K68	14-3-3 protein zeta/delta	YWHAZ	792.909	2	VVSSIEQKTEGAEK	XL:O-Aldehyde-H2O@68	0.643224	27.3	9.6e-05	P63104	K75	14-3-3 protein zeta/delta	YWHAZ	429.218	2	KQQMAR	XL:O-Aldehyde-H2O@75;Oxidation@78	0.552817	18.1	0.0011
	649.079	4	-3.3539	P63104	K68	14-3-3 protein zeta/delta	YWHAZ	792.91	2	VVSSIEQKTEGAEK	XL:O-Aldehyde-H2O@68	-0.365719	30.5	0.0001	P63104	K75	14-3-3 protein zeta/delta	YWHAZ	429.218	2	KQQMAR	XL:O-Aldehyde-H2O@75;Oxidation@78	0.319835	20.1	0.0071
	649.079	4	-2.60047	P63104	K68	14-3-3 protein zeta/delta	YWHAZ	792.909	2	VVSSIEQKTEGAEK	XL:O-Aldehyde-H2O@68	1.02158	45.2	1.1e-06	P63104	K75	14-3-3 protein zeta/delta	YWHAZ	429.218	2	KQQMAR	XL:O-Aldehyde-H2O@75;Oxidation@78	1.25176	19.1	0.0085
	649.08	4	-2.22375	P63104	K68	14-3-3 protein zeta/delta	YWHAZ	792.909	2	VVSSIEQKTEGAEK	XL:O-Aldehyde-H2O@68	0.643224	35.5	8.8e-05	P63104	K75	14-3-3 protein zeta/delta	YWHAZ	429.218	2	KQQMAR	XL:O-Aldehyde-H2O@75;Oxidation@78	0.785799	17.6	0.019
	645.081	4	-2.03189	P63104	K68	14-3-3 protein zeta/delta	YWHAZ	792.908	2	VVSSIEQKTEGAEK	XL:O-Aldehyde-H2O@68	1.52605	45.9	2.6e-06	P63104	K75	14-3-3 protein zeta/delta	YWHAZ	421.221	2	KQQMAR	XL:O-Aldehyde-H2O@75	1.13946	18.9	0.013
	649.08	4	-1.84703	P63104	K68	14-3-3 protein zeta/delta	YWHAZ	792.909	2	VVSSIEQKTEGAEK	XL:O-Aldehyde-H2O@68	0.138752	51.9	2.6e-07	P63104	K75	14-3-3 protein zeta/delta	YWHAZ	429.219	2	KQQMAR	XL:O-Aldehyde-H2O@75;Oxidation@78	-0.612091	20.5	0.0085
	645.081	4	-1.65283	P63104	K68	14-3-3 protein zeta/delta	YWHAZ	801.913	2	VVSSIEQKTEGAEK	XL:O-Aldehyde@68	1.4869	23.4	0.0036	P63104	K75	14-3-3 protein zeta/delta	YWHAZ	421.22	2	KQQMAR	XL:O-Aldehyde-H2O@75	1.61427	18.6	0.031
	649.08	4	-1.37613	P63104	K68	14-3-3 protein zeta/delta	YWHAZ	792.908	2	VVSSIEQKTEGAEK	XL:O-Aldehyde-H2O@68	1.65217	26.3	0.0001	P63104	K75	14-3-3 protein zeta/delta	YWHAZ	429.218	2	KQQMAR	XL:O-Aldehyde-H2O@75;Oxidation@78	2.18369	16.2	0.0037
	645.082	4	-1.17901	P63104	K68	14-3-3 protein zeta/delta	YWHAZ	792.907	2	VVSSIEQKTEGAEK	XL:O-Aldehyde-H2O@68	2.66112	26.8	0.00064	P63104	K75	14-3-3 protein zeta/delta	YWHAZ	421.22	2	KQQMAR	XL:O-Aldehyde-H2O@75	2.08908	16.6	0.015
	649.081	4	-0.528521	P63104	K68	14-3-3 protein zeta/delta	YWHAZ	792.909	2	VVSSIEQKTEGAEK	XL:O-Aldehyde-H2O@68	-0.113484	44.9	2.5e-06	P63104	K75	14-3-3 protein zeta/delta	YWHAZ	429.219	2	KQQMAR	XL:O-Aldehyde-H2O@75;Oxidation@78	0.0868537	18.9	0.029
	649.081	4	-0.528521	P63104	K68	14-3-3 protein zeta/delta	YWHAZ	792.909	2	VVSSIEQKTEGAEK	XL:O-Aldehyde-H2O@68	0.390988	24.2	0.0014	P63104	K75	14-3-3 protein zeta/delta	YWHAZ	429.218	2	KQQMAR	XL:O-Aldehyde-H2O@75;Oxidation@78	1.01878	17.4	0.029
	649.081	4	-0.434342	P63104	K68	14-3-3 protein zeta/delta	YWHAZ	792.91	2	VVSSIEQKTEGAEK	XL:O-Aldehyde-H2O@68	-0.491837	49.1	1.3e-06	P63104	K75	14-3-3 protein zeta/delta	YWHAZ	429.219	2	KQQMAR	XL:O-Aldehyde-H2O@75;Oxidation@78	-0.379109	20	0.0012
	645.082	4	-0.420898	P63104	K68	14-3-3 protein zeta/delta	YWHAZ	792.909	2	VVSSIEQKTEGAEK	XL:O-Aldehyde-H2O@68	0.643224	28.5	0.00028	P63104	K75	14-3-3 protein zeta/delta	YWHAZ	421.221	2	KQQMAR	XL:O-Aldehyde-H2O@75	0.902055	18.4	0.096
	645.082	4	-0.326134	P63104	K68	14-3-3 protein zeta/delta	YWHAZ	792.909	2	VVSSIEQKTEGAEK	XL:O-Aldehyde-H2O@68	0.0126343	47.3	2.5e-07	P63104	K75	14-3-3 protein zeta/delta	YWHAZ	421.221	2	KQQMAR	XL:O-Aldehyde-H2O@75	0.189839	19.6	0.028
	645.082	4	-0.326134	P63104	K68	14-3-3 protein zeta/delta	YWHAZ	792.909	2	VVSSIEQKTEGAEK	XL:O-Aldehyde-H2O@68	0.769342	45	7.3e-06	P63104	K75	14-3-3 protein zeta/delta	YWHAZ	421.221	2	KQQMAR	XL:O-Aldehyde-H2O@75	0.902055	18.9	0.027
	649.081	4	0.036555	P63104	K68	14-3-3 protein zeta/delta	YWHAZ	792.909	2	VVSSIEQKTEGAEK	XL:O-Aldehyde-H2O@68	0.26487	42.1	5.4e-07	P63104	K75	14-3-3 protein zeta/delta	YWHAZ	429.218	2	KQQMAR	XL:O-Aldehyde-H2O@75;Oxidation@78	0.319835	19.3	0.004
	645.082	4	0.0529226	P63104	K68	14-3-3 protein zeta/delta	YWHAZ	792.908	2	VVSSIEQKTEGAEK	XL:O-Aldehyde-H2O@68	1.52605	41	5.8e-06	P63104	K75	14-3-3 protein zeta/delta	YWHAZ	421.22	2	KQQMAR	XL:O-Aldehyde-H2O@75	1.61427	20	0.015
	645.082	4	0.0529226	P63104	K68	14-3-3 protein zeta/delta	YWHAZ	792.911	2	VVSSIEQKTEGAEK	XL:O-Aldehyde-H2O@68	-2.3836	52.1	4.5e-07	P63104	K75	14-3-3 protein zeta/delta	YWHAZ	421.221	2	KQQMAR	XL:O-Aldehyde-H2O@75	-0.997185	18.8	0.059
	649.081	4	0.130734	P63104	K68	14-3-3 protein zeta/delta	YWHAZ	792.909	2	VVSSIEQKTEGAEK	XL:O-Aldehyde-H2O@68	0.769342	27	0.00039	P63104	K75	14-3-3 protein zeta/delta	YWHAZ	429.218	2	KQQMAR	XL:O-Aldehyde-H2O@75;Oxidation@78	1.25176	12.5	0.083
	645.083	4	0.242451	P63104	K68	14-3-3 protein zeta/delta	YWHAZ	792.909	2	VVSSIEQKTEGAEK	XL:O-Aldehyde-H2O@68	0.643224	43.4	1.7e-05	P63104	K75	14-3-3 protein zeta/delta	YWHAZ	421.221	2	KQQMAR	XL:O-Aldehyde-H2O@75	0.427244	19.3	0.027
	649.081	4	0.319093	P63104	K68	14-3-3 protein zeta/delta	YWHAZ	792.91	2	VVSSIEQKTEGAEK	XL:O-Aldehyde-H2O@68	-0.996307	32.5	1.5e-05	P63104	K75	14-3-3 protein zeta/delta	YWHAZ	429.219	2	KQQMAR	XL:O-Aldehyde-H2O@75;Oxidation@78	0.0868537	16.6	0.01
	645.083	4	0.337215	P63104	K68	14-3-3 protein zeta/delta	YWHAZ	792.911	2	VVSSIEQKTEGAEK	XL:O-Aldehyde-H2O@68	-2.3836	49.4	3.4e-06	P63104	K75	14-3-3 protein zeta/delta	YWHAZ	421.221	2	KQQMAR	XL:O-Aldehyde-H2O@75	-0.75978	18.8	0.045
	645.083	4	0.337215	P63104	K68	14-3-3 protein zeta/delta	YWHAZ	792.91	2	VVSSIEQKTEGAEK	XL:O-Aldehyde-H2O@68	-0.744072	52.4	1.9e-06	P63104	K75	14-3-3 protein zeta/delta	YWHAZ	421.221	2	KQQMAR	XL:O-Aldehyde-H2O@75	-0.522376	18.6	0.022
	649.081	4	0.413272	P63104	K68	14-3-3 protein zeta/delta	YWHAZ	792.91	2	VVSSIEQKTEGAEK	XL:O-Aldehyde-H2O@68	-1.12242	22.7	0.0012	P63104	K75	14-3-3 protein zeta/delta	YWHAZ	429.219	2	KQQMAR	XL:O-Aldehyde-H2O@75;Oxidation@78	-0.379109	13	0.025
	645.083	4	0.431979	P63104	K68	14-3-3 protein zeta/delta	YWHAZ	792.908	2	VVSSIEQKTEGAEK	XL:O-Aldehyde-H2O@68	1.65217	38.7	5.5e-05	P63104	K75	14-3-3 protein zeta/delta	YWHAZ	421.221	2	KQQMAR	XL:O-Aldehyde-H2O@75	1.13946	18.4	0.043
	649.081	4	0.507452	P63104	K68	14-3-3 protein zeta/delta	YWHAZ	792.911	2	VVSSIEQKTEGAEK	XL:O-Aldehyde-H2O@68	-2.25748	39.8	3.9e-06	P63104	K75	14-3-3 protein zeta/delta	YWHAZ	429.219	2	KQQMAR	XL:O-Aldehyde-H2O@75;Oxidation@78	-2.00998	16.6	0.01
	649.081	4	0.507452	P63104	K68	14-3-3 protein zeta/delta	YWHAZ	792.911	2	VVSSIEQKTEGAEK	XL:O-Aldehyde-H2O@68	-2.13136	29.8	0.00033	P63104	K75	14-3-3 protein zeta/delta	YWHAZ	429.219	2	KQQMAR	XL:O-Aldehyde-H2O@75;Oxidation@78	-1.31103	16.8	0.016
	649.081	4	0.601631	P63104	K68	14-3-3 protein zeta/delta	YWHAZ	792.909	2	VVSSIEQKTEGAEK	XL:O-Aldehyde-H2O@68	0.769342	48.6	6e-07	P63104	K75	14-3-3 protein zeta/delta	YWHAZ	429.219	2	KQQMAR	XL:O-Aldehyde-H2O@75;Oxidation@78	-0.146128	18.9	0.0047
	645.083	4	0.621507	P63104	K68	14-3-3 protein zeta/delta	YWHAZ	792.912	2	VVSSIEQKTEGAEK	XL:O-Aldehyde-H2O@68	-3.77089	44.1	1.4e-05	P63104	K75	14-3-3 protein zeta/delta	YWHAZ	421.222	2	KQQMAR	XL:O-Aldehyde-H2O@75	-1.9468	18.9	0.029
	649.082	4	0.69581	P63104	K68	14-3-3 protein zeta/delta	YWHAZ	792.909	2	VVSSIEQKTEGAEK	XL:O-Aldehyde-H2O@68	1.1477	32.8	3.1e-05	P63104	K75	14-3-3 protein zeta/delta	YWHAZ	429.218	2	KQQMAR	XL:O-Aldehyde-H2O@75;Oxidation@78	0.785799	16.7	0.0059
	649.082	4	0.69581	P63104	K68	14-3-3 protein zeta/delta	YWHAZ	792.908	2	VVSSIEQKTEGAEK	XL:O-Aldehyde-H2O@68	1.52605	22.9	0.0015	P63104	K75	14-3-3 protein zeta/delta	YWHAZ	429.218	2	KQQMAR	XL:O-Aldehyde-H2O@75;Oxidation@78	1.01878	18.1	0.0075
	649.082	4	0.884169	P63104	K68	14-3-3 protein zeta/delta	YWHAZ	792.912	2	VVSSIEQKTEGAEK	XL:O-Aldehyde-H2O@68	-2.76195	29.9	0.00019	P63104	K75	14-3-3 protein zeta/delta	YWHAZ	429.219	2	KQQMAR	XL:O-Aldehyde-H2O@75;Oxidation@78	-2.24296	18.8	0.012
	649.082	4	0.884169	P63104	K68	14-3-3 protein zeta/delta	YWHAZ	792.91	2	VVSSIEQKTEGAEK	XL:O-Aldehyde-H2O@68	-0.365719	52.1	1.8e-06	P63104	K75	14-3-3 protein zeta/delta	YWHAZ	429.218	2	KQQMAR	XL:O-Aldehyde-H2O@75;Oxidation@78	0.319835	19.8	0.0064
	649.082	4	0.978348	P63104	K68	14-3-3 protein zeta/delta	YWHAZ	792.907	2	VVSSIEQKTEGAEK	XL:O-Aldehyde-H2O@68	3.54395	31.6	0.00028	P63104	K75	14-3-3 protein zeta/delta	YWHAZ	429.218	2	KQQMAR	XL:O-Aldehyde-H2O@75;Oxidation@78	1.95071	17.9	0.021
	649.082	4	1.16671	P63104	K68	14-3-3 protein zeta/delta	YWHAZ	792.91	2	VVSSIEQKTEGAEK	XL:O-Aldehyde-H2O@68	-0.239601	48.4	2.7e-06	P63104	K75	14-3-3 protein zeta/delta	YWHAZ	429.219	2	KQQMAR	XL:O-Aldehyde-H2O@75;Oxidation@78	-0.146128	19.6	0.012
	649.082	4	1.54342	P63104	K68	14-3-3 protein zeta/delta	YWHAZ	792.91	2	VVSSIEQKTEGAEK	XL:O-Aldehyde-H2O@68	-0.744072	37.2	6.7e-05	P63104	K75	14-3-3 protein zeta/delta	YWHAZ	429.219	2	KQQMAR	XL:O-Aldehyde-H2O@75;Oxidation@78	-0.845072	20.1	0.006
	649.083	4	2.20268	P63104	K68	14-3-3 protein zeta/delta	YWHAZ	792.909	2	VVSSIEQKTEGAEK	XL:O-Aldehyde-H2O@68	0.643224	47.7	9.1e-07	P63104	K75	14-3-3 protein zeta/delta	YWHAZ	429.218	2	KQQMAR	XL:O-Aldehyde-H2O@75;Oxidation@78	0.552817	19.3	0.007
	649.084	4	3.99209	P63104	K68	14-3-3 protein zeta/delta	YWHAZ	792.91	2	VVSSIEQKTEGAEK	XL:O-Aldehyde-H2O@68	-0.239601	37.7	5.6e-05	P63104	K75	14-3-3 protein zeta/delta	YWHAZ	429.218	2	KQQMAR	XL:O-Aldehyde-H2O@75;Oxidation@78	0.552817	17	0.014
	649.336	4	6.08603	P63104	K68	14-3-3 protein zeta/delta	YWHAZ	792.908	2	VVSSIEQKTEGAEK	XL:O-Aldehyde-H2O@68	1.65217	22.3	0.0025	P63104	K75	14-3-3 protein zeta/delta	YWHAZ	429.218	2	KQQMAR	XL:O-Aldehyde-H2O@75;Oxidation@78	1.25176	14.2	0.0057
	648.834	4	5.19408	P63104	K68	14-3-3 protein zeta/delta	YWHAZ	792.908	2	VVSSIEQKTEGAEK	XL:O-Aldehyde-H2O@68	1.27381	31.8	0.00018	P63104	K75	14-3-3 protein zeta/delta	YWHAZ	429.218	2	KQQMAR	XL:O-Aldehyde-H2O@75;Oxidation@78	1.95071	15.5	0.01
	644.836	4	6.19049	P63104	K68	14-3-3 protein zeta/delta	YWHAZ	792.909	2	VVSSIEQKTEGAEK	XL:O-Aldehyde-H2O@68	0.769342	42	2.8e-06	P63104	K75	14-3-3 protein zeta/delta	YWHAZ	421.221	2	KQQMAR	XL:O-Aldehyde-H2O@75	0.902055	18.4	0.022
	644.836	4	6.9489	P63104	K68	14-3-3 protein zeta/delta	YWHAZ	792.91	2	VVSSIEQKTEGAEK	XL:O-Aldehyde-H2O@68	-0.365719	36.3	6.3e-05	P63104	K75	14-3-3 protein zeta/delta	YWHAZ	421.221	2	KQQMAR	XL:O-Aldehyde-H2O@75	-0.284971	16.6	0.078
	644.837	4	7.80211	P63104	K68	14-3-3 protein zeta/delta	YWHAZ	792.909	2	VVSSIEQKTEGAEK	XL:O-Aldehyde-H2O@68	0.769342	47.8	9e-06	P63104	K75	14-3-3 protein zeta/delta	YWHAZ	421.221	2	KQQMAR	XL:O-Aldehyde-H2O@75	0.66465	18.7	0.1
	644.837	4	7.80211	P63104	K68	14-3-3 protein zeta/delta	YWHAZ	792.908	2	VVSSIEQKTEGAEK	XL:O-Aldehyde-H2O@68	1.65217	35.9	1.8e-06	P63104	K75	14-3-3 protein zeta/delta	YWHAZ	421.221	2	KQQMAR	XL:O-Aldehyde-H2O@75	1.37687	18.7	0.055
	644.837	4	8.08651	P63104	K68	14-3-3 protein zeta/delta	YWHAZ	792.91	2	VVSSIEQKTEGAEK	XL:O-Aldehyde-H2O@68	-0.239601	29.8	0.00029	P63104	K75	14-3-3 protein zeta/delta	YWHAZ	421.221	2	KQQMAR	XL:O-Aldehyde-H2O@75	-0.997185	19.5	0.013
	644.837	4	8.56052	P63104	K68	14-3-3 protein zeta/delta	YWHAZ	792.908	2	VVSSIEQKTEGAEK	XL:O-Aldehyde-H2O@68	1.77829	35.7	3.6e-06	P63104	K75	14-3-3 protein zeta/delta	YWHAZ	421.221	2	KQQMAR	XL:O-Aldehyde-H2O@75	1.13946	19.4	0.03
	648.836	4	9.05692	P63104	K68	14-3-3 protein zeta/delta	YWHAZ	792.909	2	VVSSIEQKTEGAEK	XL:O-Aldehyde-H2O@68	0.0126343	45.4	4.6e-06	P63104	K75	14-3-3 protein zeta/delta	YWHAZ	429.219	2	KQQMAR	XL:O-Aldehyde-H2O@75;Oxidation@78	0.0868537	20.2	0.0093
	565.308	4	-0.882597	P63104	K9	14-3-3 protein zeta/delta	YWHAZ	505.287	2	NELVQKAK	XL:O-Aldehyde-H2O@9	0.740433	25.3	0.024	P63104	K85	14-3-3 protein zeta/delta	YWHAZ	549.295	2	EKIETELR	XL:O-Aldehyde-H2O@85	0.903231	20.7	0.0037
	565.308	4	-0.666276	P63104	K9	14-3-3 protein zeta/delta	YWHAZ	505.288	2	NELVQKAK	XL:O-Aldehyde-H2O@9	-0.644918	18.3	0.066	P63104	K85	14-3-3 protein zeta/delta	YWHAZ	549.296	2	EKIETELR	XL:O-Aldehyde-H2O@85	-1.09933	27.1	0.0023
	565.308	4	-0.233634	P63104	K9	14-3-3 protein zeta/delta	YWHAZ	505.288	2	NELVQKAK	XL:O-Aldehyde-H2O@9	-1.63445	26.4	0.014	P63104	K85	14-3-3 protein zeta/delta	YWHAZ	549.297	2	EKIETELR	XL:O-Aldehyde-H2O@85	-2.37369	20.8	0.0044
	565.309	4	-0.0173124	P63104	K9	14-3-3 protein zeta/delta	YWHAZ	505.288	2	NELVQKAK	XL:O-Aldehyde-H2O@9	-1.23864	30.3	0.0043	P63104	K85	14-3-3 protein zeta/delta	YWHAZ	549.296	2	EKIETELR	XL:O-Aldehyde-H2O@85	-1.46344	29.6	0.0096
	565.309	4	0.199009	P63104	K9	14-3-3 protein zeta/delta	YWHAZ	505.289	2	NELVQKAK	XL:O-Aldehyde-H2O@9	-2.22817	27.2	0.0014	P63104	K85	14-3-3 protein zeta/delta	YWHAZ	549.297	2	EKIETELR	XL:O-Aldehyde-H2O@85	-2.37369	28.7	0.0024
	541.287	5	-0.901829	P09543	K197	2',3'-cyclic-nucleotide 3'-phosphodiesterase	CNP	450.743	2	KSSETLR	XL:O-Aldehyde-H2O@197	-0.888639	16.9	0.0066	P09543	K204	2',3'-cyclic-nucleotide 3'-phosphodiesterase	CNP	550.627	3	KAGQVFLEELGNHK	XL:O-Aldehyde-H2O@204	-1.12896	25.4	0.0028
	595.848	4	0.725884	O75832	K206	26S proteasome non-ATPase regulatory subunit 10	Gankyrin/p28/Nas6	620.843	2	EEKTPLQVAK	XL:O-Aldehyde@206	-0.30526	13.1	0.014	O75832	K221	26S proteasome non-ATPase regulatory subunit 10	Gankyrin/p28/Nas6	503.824	2	GGLGLILKR	XL:O-Aldehyde-H2O@221	-0.542251	30.2	4e-05
	688.173	5	0.024335	O00231	K304	26S proteasome non-ATPase regulatory subunit 11	Rpn6	536.935	3	SLADFEKALTDYR	XL:O-Aldehyde-H2O@304	-0.392898	18.3	0.018	O00231	K355	26S proteasome non-ATPase regulatory subunit 11	Rpn6	846.998	2	VQIEHISSLIKLSK	XL:O-Aldehyde@355	-0.0443932	24.7	0.00053
	687.976	5	4.98142	O00231	K304	26S proteasome non-ATPase regulatory subunit 11	Rpn6	813.904	2	SLADFEKALTDYR	XL:O-Aldehyde@304	0.156862	26.6	8.8e-05	O00231	K355	26S proteasome non-ATPase regulatory subunit 11	Rpn6	565.002	3	VQIEHISSLIKLSK	XL:O-Aldehyde@355	-0.648217	23.2	0.0069
	637.542	5	0.481802	O00231	K185	26S proteasome non-ATPase regulatory subunit 11	Rpn6	734.899	2	TYHALSNLPKAR	XL:O-Aldehyde@185	-0.295701	23.3	0.0014	P62195	K346	26S proteasome regulatory subunit 8	Rpt6	533.62	3	KIAELMPGASGAEVK	XL:O-Aldehyde@346	-0.703678	21.5	0.038
	1053.26	4	-0.91972	O00232	K179	26S proteasome non-ATPase regulatory subunit 12	Rpn5	1175.58	2	EAASILQELQVETYGSMEKK	Oxidation@177;XL:O-Aldehyde-H2O@179	-0.107888	40	9.1e-07	O00232	K212	26S proteasome non-ATPase regulatory subunit 12	Rpn5	854.415	2	INTKFFQEENTEK	XL:O-Aldehyde-H2O@212	-0.398475	32.5	1.9e-05
	1049.02	4	2.27457	O00232	K179	26S proteasome non-ATPase regulatory subunit 12	Rpn5	1167.58	2	EAASILQELQVETYGSMEKK	XL:O-Aldehyde-H2O@179	-2.89842	44.2	6.2e-08	O00232	K212	26S proteasome non-ATPase regulatory subunit 12	Rpn5	854.417	2	INTKFFQEENTEK	XL:O-Aldehyde-H2O@212	-2.97333	40.4	1.8e-06
	1049.02	4	4.60414	O00232	K179	26S proteasome non-ATPase regulatory subunit 12	Rpn5	1167.58	2	EAASILQELQVETYGSMEKK	XL:O-Aldehyde-H2O@179	-3.241	52.7	2.6e-08	O00232	K212	26S proteasome non-ATPase regulatory subunit 12	Rpn5	854.418	2	INTKFFQEENTEK	XL:O-Aldehyde-H2O@212	-3.55852	42.9	4.8e-07
	756.869	4	0.277385	O00232	K330	26S proteasome non-ATPase regulatory subunit 12	Rpn5	1083.51	2	KGSLESPATDVFGSTEEGEK	XL:O-Aldehyde@330	1.54204	22.2	0.00019	O00232	K355	26S proteasome non-ATPase regulatory subunit 12	Rpn5	363.201	2	DLKNR	XL:O-Aldehyde-H2O@355	-0.0812757	9.7	0.071
	747.395	4	-3.38055	O00232	K368	26S proteasome non-ATPase regulatory subunit 12	Rpn5	563.292	2	IMAKYYTR	XL:O-Aldehyde-H2O@368	0.181487	28.2	0.0012	Q9UNM6	K321	26S proteasome non-ATPase regulatory subunit 13	Rpn9	864.475	2	ALSVGLVKGSIDEVDK	XL:O-Aldehyde@321	0.366822	36.8	1.5e-05
	747.648	4	-0.824137	O00232	K368	26S proteasome non-ATPase regulatory subunit 12	Rpn5	563.291	2	IMAKYYTR	XL:O-Aldehyde-H2O@368	0.714071	27.1	9.1e-05	Q9UNM6	K321	26S proteasome non-ATPase regulatory subunit 13	Rpn9	864.474	2	ALSVGLVKGSIDEVDK	XL:O-Aldehyde@321	0.829531	18	0.0055
	747.648	4	-0.415406	O00232	K368	26S proteasome non-ATPase regulatory subunit 12	Rpn5	563.292	2	IMAKYYTR	XL:O-Aldehyde-H2O@368	0.359015	23.7	0.00043	Q9UNM6	K321	26S proteasome non-ATPase regulatory subunit 13	Rpn9	864.474	2	ALSVGLVKGSIDEVDK	XL:O-Aldehyde@321	1.29224	23.1	0.00027
	747.398	4	0.135725	O00232	K368	26S proteasome non-ATPase regulatory subunit 12	Rpn5	563.292	2	IMAKYYTR	XL:O-Aldehyde-H2O@368	0.359015	29.2	0.0016	Q9UNM6	K321	26S proteasome non-ATPase regulatory subunit 13	Rpn9	864.475	2	ALSVGLVKGSIDEVDK	XL:O-Aldehyde@321	-0.211564	30.6	7.6e-06
	747.398	4	0.217499	O00232	K368	26S proteasome non-ATPase regulatory subunit 12	Rpn5	563.291	2	IMAKYYTR	XL:O-Aldehyde-H2O@368	0.536543	22.7	0.0042	Q9UNM6	K321	26S proteasome non-ATPase regulatory subunit 13	Rpn9	864.474	2	ALSVGLVKGSIDEVDK	XL:O-Aldehyde@321	0.829531	28	7.2e-05
	747.398	4	0.708142	O00232	K368	26S proteasome non-ATPase regulatory subunit 12	Rpn5	563.292	2	IMAKYYTR	XL:O-Aldehyde-H2O@368	0.181487	26.6	0.0018	Q9UNM6	K321	26S proteasome non-ATPase regulatory subunit 13	Rpn9	864.475	2	ALSVGLVKGSIDEVDK	XL:O-Aldehyde@321	0.366822	32.8	5.1e-05
	517.269	5	1.54751	O00487	K277	26S proteasome non-ATPase regulatory subunit 14	Rpn11	492.262	2	NVGKQDPK	XL:O-Aldehyde@277	-1.10439	13.9	0.035	P43686	K80	26S proteasome regulatory subunit 6B	Rpt3	489.253	3	EFLHAQEEVKR	XL:O-Aldehyde-H2O@80	-1.73236	24.4	0.034
	719.875	4	-0.580335	Q13200	K858	26S proteasome non-ATPase regulatory subunit 2	Rpn1	766.926	2	VGQAVDVVGQAGKPK	XL:O-Aldehyde-H2O@858	-0.52489	28.5	5e-06	P62191	K413	26S proteasome regulatory subunit 4	Rpt2	596.29	2	MKVTNEDFK	XL:O-Aldehyde-H2O@413	-1.41454	25	4.1e-05
	751.648	4	0.320179	Q13200	K858	26S proteasome non-ATPase regulatory subunit 2	Rpn1	766.924	2	VGQAVDVVGQAGKPK	XL:O-Aldehyde-H2O@858	1.82215	23.5	0.00048	P62191	K413	26S proteasome regulatory subunit 4	Rpt2	660.336	2	MKVTNEDFKK	XL:O-Aldehyde-H2O@413	0.966228	24.2	0.00028
	719.625	4	1.43592	Q13200	K858	26S proteasome non-ATPase regulatory subunit 2	Rpn1	766.925	2	VGQAVDVVGQAGKPK	XL:O-Aldehyde-H2O@858	0.127063	21.5	0.00021	P62191	K413	26S proteasome regulatory subunit 4	Rpt2	596.29	2	MKVTNEDFK	XL:O-Aldehyde-H2O@413	-0.743728	25.3	4.8e-06
	578.122	5	-0.288276	Q13200	K858	26S proteasome non-ATPase regulatory subunit 2	Rpn1	511.62	3	VGQAVDVVGQAGKPK	XL:O-Aldehyde-H2O@858	-0.930792	22.7	0.0025	P35998	K356	26S proteasome regulatory subunit 7	Rpt1	610.849	2	THIFKIHAR	XL:O-Aldehyde@356	-0.221761	16.4	0.0054
	577.924	5	4.34475	Q13200	K858	26S proteasome non-ATPase regulatory subunit 2	Rpn1	511.619	3	VGQAVDVVGQAGKPK	XL:O-Aldehyde-H2O@858	1.02379	25.7	0.00027	P35998	K356	26S proteasome regulatory subunit 7	Rpt1	610.847	2	THIFKIHAR	XL:O-Aldehyde@356	2.07014	13.6	0.017
	740.381	4	0.203103	Q13200	K41	26S proteasome non-ATPase regulatory subunit 2	Rpn1	715.32	2	DKEQELSEEDK	XL:O-Aldehyde-H2O@41	0.410289	18.4	0.00056	P62195	K162	26S proteasome regulatory subunit 8	Rpt6	688.905	2	EIKEVIELPVK	XL:O-Aldehyde-H2O@162	0.886535	18.3	0.00017
	947.445	6	-0.591657	O43242	K14	26S proteasome non-ATPase regulatory subunit 3	Rpn3	979.142	3	GADKAKPPPGGGEQEPPPPPAPQDVEMK	XL:O-Aldehyde@14;Oxidation@37	0.635723	21.9	0.0051	O43242	K54	26S proteasome non-ATPase regulatory subunit 3	Rpn3	1314.59	2	EEAATGGGSTGEADGKTAAAAAEHSQR	XL:O-Aldehyde@54	0.493471	31.7	5e-07
	729.892	4	-2.61935	O43242	K296	26S proteasome non-ATPase regulatory subunit 3	Rpn3	750.906	2	IKAIQLEYSEAR	XL:O-Aldehyde-H2O@296	0.763583	25.9	0.00036	O43242	K315	26S proteasome non-ATPase regulatory subunit 3	Rpn3	632.346	2	KAPQHTAVGFK	XL:O-Aldehyde-H2O@315	0.560898	17.5	0.0019
	584.115	5	-2.60297	O43242	K296	26S proteasome non-ATPase regulatory subunit 3	Rpn3	506.943	3	IKAIQLEYSEAR	XL:O-Aldehyde@296	1.57015	34.5	0.00037	O43242	K315	26S proteasome non-ATPase regulatory subunit 3	Rpn3	641.351	2	KAPQHTAVGFK	XL:O-Aldehyde@315	0.993261	13.7	0.029
	729.641	4	-2.47438	O43242	K296	26S proteasome non-ATPase regulatory subunit 3	Rpn3	750.906	2	IKAIQLEYSEAR	XL:O-Aldehyde-H2O@296	0.763583	38.9	1.3e-06	O43242	K315	26S proteasome non-ATPase regulatory subunit 3	Rpn3	632.346	2	KAPQHTAVGFK	XL:O-Aldehyde-H2O@315	0.560898	28.8	2.5e-05
	729.894	4	-0.693387	O43242	K296	26S proteasome non-ATPase regulatory subunit 3	Rpn3	750.907	2	IKAIQLEYSEAR	XL:O-Aldehyde-H2O@296	-0.0354523	37.3	3.3e-05	O43242	K315	26S proteasome non-ATPase regulatory subunit 3	Rpn3	641.351	2	KAPQHTAVGFK	XL:O-Aldehyde@315	-0.254107	13.3	0.027
	729.894	4	-0.358437	O43242	K296	26S proteasome non-ATPase regulatory subunit 3	Rpn3	750.906	2	IKAIQLEYSEAR	XL:O-Aldehyde-H2O@296	0.230893	32.5	3e-05	O43242	K315	26S proteasome non-ATPase regulatory subunit 3	Rpn3	632.346	2	KAPQHTAVGFK	XL:O-Aldehyde-H2O@315	0.402756	25.9	0.00081
	583.916	5	-0.950202	O43242	K296	26S proteasome non-ATPase regulatory subunit 3	Rpn3	506.943	3	IKAIQLEYSEAR	XL:O-Aldehyde@296	0.781101	29.7	0.0028	O43242	K315	26S proteasome non-ATPase regulatory subunit 3	Rpn3	427.903	3	KAPQHTAVGFK	XL:O-Aldehyde@315	0.662554	16.7	0.1
	583.916	5	-0.636078	O43242	K296	26S proteasome non-ATPase regulatory subunit 3	Rpn3	506.943	3	IKAIQLEYSEAR	XL:O-Aldehyde@296	0.781101	31.8	0.00046	O43242	K315	26S proteasome non-ATPase regulatory subunit 3	Rpn3	421.9	3	KAPQHTAVGFK	XL:O-Aldehyde-H2O@315	-0.0902014	25.4	0.00054
	729.643	4	-0.296455	O43242	K296	26S proteasome non-ATPase regulatory subunit 3	Rpn3	750.905	2	IKAIQLEYSEAR	XL:O-Aldehyde-H2O@296	1.42945	29.1	8e-05	O43242	K315	26S proteasome non-ATPase regulatory subunit 3	Rpn3	632.345	2	KAPQHTAVGFK	XL:O-Aldehyde-H2O@315	1.66789	16	0.008
	729.643	4	-0.0451555	O43242	K296	26S proteasome non-ATPase regulatory subunit 3	Rpn3	750.906	2	IKAIQLEYSEAR	XL:O-Aldehyde-H2O@296	0.497237	33.9	6.4e-05	O43242	K315	26S proteasome non-ATPase regulatory subunit 3	Rpn3	632.346	2	KAPQHTAVGFK	XL:O-Aldehyde-H2O@315	0.560898	37.3	2.2e-06
	583.916	5	-0.00783104	O43242	K296	26S proteasome non-ATPase regulatory subunit 3	Rpn3	506.943	3	IKAIQLEYSEAR	XL:O-Aldehyde@296	0.781101	33.5	0.0007	O43242	K315	26S proteasome non-ATPase regulatory subunit 3	Rpn3	421.899	3	KAPQHTAVGFK	XL:O-Aldehyde-H2O@315	0.620869	17.7	0.023
	583.916	5	0.620416	O43242	K296	26S proteasome non-ATPase regulatory subunit 3	Rpn3	506.943	3	IKAIQLEYSEAR	XL:O-Aldehyde@296	0.978362	26.1	0.0078	O43242	K315	26S proteasome non-ATPase regulatory subunit 3	Rpn3	421.899	3	KAPQHTAVGFK	XL:O-Aldehyde-H2O@315	0.620869	15.9	0.036
	729.644	4	0.792508	O43242	K296	26S proteasome non-ATPase regulatory subunit 3	Rpn3	750.908	2	IKAIQLEYSEAR	XL:O-Aldehyde-H2O@296	-1.50035	36.7	2.2e-05	O43242	K315	26S proteasome non-ATPase regulatory subunit 3	Rpn3	632.346	2	KAPQHTAVGFK	XL:O-Aldehyde-H2O@315	-0.704233	30.4	2.5e-05
	583.917	5	1.03925	O43242	K296	26S proteasome non-ATPase regulatory subunit 3	Rpn3	506.944	3	IKAIQLEYSEAR	XL:O-Aldehyde@296	-1.1915	35.5	0.0005	O43242	K315	26S proteasome non-ATPase regulatory subunit 3	Rpn3	421.9	3	KAPQHTAVGFK	XL:O-Aldehyde-H2O@315	-1.74936	22.9	0.0019
	583.917	5	1.14396	O43242	K296	26S proteasome non-ATPase regulatory subunit 3	Rpn3	506.944	3	IKAIQLEYSEAR	XL:O-Aldehyde@296	-0.599723	27.8	0.0068	O43242	K315	26S proteasome non-ATPase regulatory subunit 3	Rpn3	421.9	3	KAPQHTAVGFK	XL:O-Aldehyde-H2O@315	-1.27532	16.5	0.019
	729.645	4	1.71394	O43242	K296	26S proteasome non-ATPase regulatory subunit 3	Rpn3	750.906	2	IKAIQLEYSEAR	XL:O-Aldehyde-H2O@296	1.02993	35	2.4e-05	O43242	K315	26S proteasome non-ATPase regulatory subunit 3	Rpn3	641.351	2	KAPQHTAVGFK	XL:O-Aldehyde@315	0.83734	13.1	0.1
	729.395	4	3.20117	O43242	K296	26S proteasome non-ATPase regulatory subunit 3	Rpn3	750.907	2	IKAIQLEYSEAR	XL:O-Aldehyde-H2O@296	-0.301797	33	4.7e-05	O43242	K315	26S proteasome non-ATPase regulatory subunit 3	Rpn3	632.346	2	KAPQHTAVGFK	XL:O-Aldehyde-H2O@315	-0.38795	15.9	0.0019
	729.647	4	5.48342	O43242	K296	26S proteasome non-ATPase regulatory subunit 3	Rpn3	750.906	2	IKAIQLEYSEAR	XL:O-Aldehyde-H2O@296	0.497237	27.9	3.5e-05	O43242	K315	26S proteasome non-ATPase regulatory subunit 3	Rpn3	632.345	2	KAPQHTAVGFK	XL:O-Aldehyde-H2O@315	0.877181	22.1	0.00021
	729.647	4	5.56719	O43242	K296	26S proteasome non-ATPase regulatory subunit 3	Rpn3	750.907	2	IKAIQLEYSEAR	XL:O-Aldehyde-H2O@296	-0.301797	39.1	9.1e-06	O43242	K315	26S proteasome non-ATPase regulatory subunit 3	Rpn3	632.346	2	KAPQHTAVGFK	XL:O-Aldehyde-H2O@315	0.0864734	32.3	1.4e-05
	729.396	4	4.4581	O43242	K296	26S proteasome non-ATPase regulatory subunit 3	Rpn3	750.907	2	IKAIQLEYSEAR	XL:O-Aldehyde-H2O@296	-0.168625	32.2	1.4e-05	O43242	K315	26S proteasome non-ATPase regulatory subunit 3	Rpn3	632.346	2	KAPQHTAVGFK	XL:O-Aldehyde-H2O@315	-0.0716679	34.5	1.3e-05
	583.718	5	4.57923	O43242	K296	26S proteasome non-ATPase regulatory subunit 3	Rpn3	750.908	2	IKAIQLEYSEAR	XL:O-Aldehyde-H2O@296	-1.63352	35.3	6e-05	O43242	K315	26S proteasome non-ATPase regulatory subunit 3	Rpn3	641.352	2	KAPQHTAVGFK	XL:O-Aldehyde@315	-1.50147	15.6	0.01
	729.648	4	6.99122	O43242	K296	26S proteasome non-ATPase regulatory subunit 3	Rpn3	750.907	2	IKAIQLEYSEAR	XL:O-Aldehyde-H2O@296	-0.168625	26.4	0.00052	O43242	K315	26S proteasome non-ATPase regulatory subunit 3	Rpn3	632.346	2	KAPQHTAVGFK	XL:O-Aldehyde-H2O@315	-0.546092	23.9	0.00016
	729.397	4	5.96641	O43242	K296	26S proteasome non-ATPase regulatory subunit 3	Rpn3	750.906	2	IKAIQLEYSEAR	XL:O-Aldehyde-H2O@296	0.364065	38.6	7e-06	O43242	K315	26S proteasome non-ATPase regulatory subunit 3	Rpn3	632.346	2	KAPQHTAVGFK	XL:O-Aldehyde-H2O@315	0.244615	34	1.4e-06
	583.719	5	6.35988	O43242	K296	26S proteasome non-ATPase regulatory subunit 3	Rpn3	759.911	2	IKAIQLEYSEAR	XL:O-Aldehyde@296	1.25768	28.6	0.0012	O43242	K315	26S proteasome non-ATPase regulatory subunit 3	Rpn3	641.351	2	KAPQHTAVGFK	XL:O-Aldehyde@315	0.525497	15	0.0092
	583.719	5	6.35988	O43242	K296	26S proteasome non-ATPase regulatory subunit 3	Rpn3	506.944	3	IKAIQLEYSEAR	XL:O-Aldehyde@296	-0.402463	25.8	0.0021	O43242	K315	26S proteasome non-ATPase regulatory subunit 3	Rpn3	641.352	2	KAPQHTAVGFK	XL:O-Aldehyde@315	-1.03371	13.8	0.061
	583.719	5	6.56937	O43242	K296	26S proteasome non-ATPase regulatory subunit 3	Rpn3	759.911	2	IKAIQLEYSEAR	XL:O-Aldehyde@296	0.468115	20.3	0.0087	O43242	K315	26S proteasome non-ATPase regulatory subunit 3	Rpn3	641.351	2	KAPQHTAVGFK	XL:O-Aldehyde@315	0.213656	10.7	0.13
	583.72	5	7.19783	O43242	K296	26S proteasome non-ATPase regulatory subunit 3	Rpn3	750.908	2	IKAIQLEYSEAR	XL:O-Aldehyde-H2O@296	-1.76669	35.2	2.9e-05	O43242	K315	26S proteasome non-ATPase regulatory subunit 3	Rpn3	421.9	3	KAPQHTAVGFK	XL:O-Aldehyde-H2O@315	-0.80127	18.5	0.012
	729.398	4	7.30714	O43242	K296	26S proteasome non-ATPase regulatory subunit 3	Rpn3	750.906	2	IKAIQLEYSEAR	XL:O-Aldehyde-H2O@296	0.63041	31.8	6.3e-05	O43242	K315	26S proteasome non-ATPase regulatory subunit 3	Rpn3	632.345	2	KAPQHTAVGFK	XL:O-Aldehyde-H2O@315	0.877181	18.4	0.00029
	729.398	4	7.39093	O43242	K296	26S proteasome non-ATPase regulatory subunit 3	Rpn3	750.908	2	IKAIQLEYSEAR	XL:O-Aldehyde-H2O@296	-2.03303	34.8	2.7e-05	O43242	K315	26S proteasome non-ATPase regulatory subunit 3	Rpn3	632.347	2	KAPQHTAVGFK	XL:O-Aldehyde-H2O@315	-1.81122	26.8	9.8e-06
	737.889	4	-0.697379	O43242	K354	26S proteasome non-ATPase regulatory subunit 3	Rpn3	404.737	2	QPSLKR	XL:O-Aldehyde-H2O@354	1.03803	9.3	0.19	O43242	K374	26S proteasome non-ATPase regulatory subunit 3	Rpn3	1004.01	2	TGNLAKFNQVLDQFGEK	XL:O-Aldehyde@374	0.626881	28.2	1.9e-05
	737.643	4	5.24667	O43242	K354	26S proteasome non-ATPase regulatory subunit 3	Rpn3	404.737	2	QPSLKR	XL:O-Aldehyde-H2O@354	0.543878	13.7	0.054	O43242	K374	26S proteasome non-ATPase regulatory subunit 3	Rpn3	1004.01	2	TGNLAKFNQVLDQFGEK	XL:O-Aldehyde@374	0.726481	26.7	3e-05
	838.204	4	-1.97011	O43242	K404	26S proteasome non-ATPase regulatory subunit 3	Rpn3	552.319	2	HNVIKTGVR	XL:O-Aldehyde-H2O@404	1.15861	23.4	0.00042	O43242	K440	26S proteasome non-ATPase regulatory subunit 3	Rpn3	1057.06	2	LQLDSPEDAEFIVAKAIR	XL:O-Aldehyde@440	0.96423	25.5	0.00068
	838.456	4	-0.638796	O43242	K404	26S proteasome non-ATPase regulatory subunit 3	Rpn3	552.319	2	HNVIKTGVR	XL:O-Aldehyde-H2O@404	0.796501	22.8	1.7e-05	O43242	K440	26S proteasome non-ATPase regulatory subunit 3	Rpn3	1057.06	2	LQLDSPEDAEFIVAKAIR	XL:O-Aldehyde@440	-0.644001	14	0.065
	670.766	5	0.0125555	O43242	K404	26S proteasome non-ATPase regulatory subunit 3	Rpn3	552.32	2	HNVIKTGVR	XL:O-Aldehyde-H2O@404	0.0722819	32.4	0.00019	O43242	K440	26S proteasome non-ATPase regulatory subunit 3	Rpn3	699.04	3	LQLDSPEDAEFIVAKAIR	XL:O-Aldehyde-H2O@440	0.0239741	35.4	2.7e-05
	670.767	5	1.19725	O43242	K404	26S proteasome non-ATPase regulatory subunit 3	Rpn3	552.32	2	HNVIKTGVR	XL:O-Aldehyde-H2O@404	0.0722819	26.6	0.00017	O43242	K440	26S proteasome non-ATPase regulatory subunit 3	Rpn3	1057.06	2	LQLDSPEDAEFIVAKAIR	XL:O-Aldehyde@440	0.112813	27.5	0.0004
	838.207	4	2.03961	O43242	K404	26S proteasome non-ATPase regulatory subunit 3	Rpn3	552.319	2	HNVIKTGVR	XL:O-Aldehyde-H2O@404	0.615446	19.2	0.0021	O43242	K440	26S proteasome non-ATPase regulatory subunit 3	Rpn3	1057.06	2	LQLDSPEDAEFIVAKAIR	XL:O-Aldehyde@440	-0.549399	22	0.00028
	556.817	4	9.00299	O43242	K315	26S proteasome non-ATPase regulatory subunit 3	Rpn3	632.345	2	KAPQHTAVGFK	XL:O-Aldehyde-H2O@315	1.03532	21.9	5e-05	Q15008	K382	26S proteasome non-ATPase regulatory subunit 6	Rpn7	405.745	2	VQKLSR	XL:O-Aldehyde-H2O@382	1.83652	19	0.011
	445.655	5	9.03819	O43242	K315	26S proteasome non-ATPase regulatory subunit 3	Rpn3	641.351	2	KAPQHTAVGFK	XL:O-Aldehyde@315	0.993261	20.6	0.003	Q15008	K382	26S proteasome non-ATPase regulatory subunit 6	Rpn7	405.745	2	VQKLSR	XL:O-Aldehyde-H2O@382	0.850682	21.9	0.024
	729.397	4	4.80945	O43242	K315	26S proteasome non-ATPase regulatory subunit 3	Rpn3	632.346	2	KAPQHTAVGFK	XL:O-Aldehyde-H2O@315	0.244615	34	1.4e-06	P11387	K666	DNA topoisomerase 1	TOP1	759.911	2	DLKSAKADAKVMK	XL:O-Aldehyde@666;Oxidation@675	3.2124	13.8	0.098
	734.868	4	-6.36153	P55036	K365	26S proteasome non-ATPase regulatory subunit 4	Rpn10	843.928	2	NAMGSLASQATKDGKK	XL:O-Aldehyde-H2O@365	0.131717	14.6	0.022	P55036	K372	26S proteasome non-ATPase regulatory subunit 4	Rpn10	550.285	2	DKKEEDKK	XL:O-Aldehyde-H2O@372	0.596824	20.4	0.028
	735.122	4	-2.67966	P55036	K365	26S proteasome non-ATPase regulatory subunit 4	Rpn10	843.927	2	NAMGSLASQATKDGKK	XL:O-Aldehyde-H2O@365	0.842679	25.5	0.00054	P55036	K372	26S proteasome non-ATPase regulatory subunit 4	Rpn10	550.285	2	DKKEEDKK	XL:O-Aldehyde-H2O@372	0.4151	24.8	0.0097
	932.467	4	-7.33348	P48556	K281	26S proteasome non-ATPase regulatory subunit 8	Rpn12	761.402	2	AYEKILFTEATR	XL:O-Aldehyde-H2O@281	-0.625347	28.4	0.00036	O43242	K455	26S proteasome non-ATPase regulatory subunit 3	Rpn3	1036.52	2	DGVIEASINHEKGYVQSK	XL:O-Aldehyde@455	-0.0232591	16.4	0.025
	932.722	4	-3.18755	P48556	K281	26S proteasome non-ATPase regulatory subunit 8	Rpn12	761.401	2	AYEKILFTEATR	XL:O-Aldehyde-H2O@281	-0.362673	33.4	7.4e-05	O43242	K455	26S proteasome non-ATPase regulatory subunit 3	Rpn3	1027.51	2	DGVIEASINHEKGYVQSK	XL:O-Aldehyde-H2O@455	0.772297	25.4	0.00021
	932.724	4	-1.54985	P48556	K281	26S proteasome non-ATPase regulatory subunit 8	Rpn12	761.403	2	AYEKILFTEATR	XL:O-Aldehyde-H2O@281	-2.59539	19	0.0048	O43242	K455	26S proteasome non-ATPase regulatory subunit 3	Rpn3	1036.52	2	DGVIEASINHEKGYVQSK	XL:O-Aldehyde@455	-1.85632	15.2	0.028
	932.724	4	-1.35332	P48556	K281	26S proteasome non-ATPase regulatory subunit 8	Rpn12	761.401	2	AYEKILFTEATR	XL:O-Aldehyde-H2O@281	0.294011	27.3	7.4e-05	O43242	K455	26S proteasome non-ATPase regulatory subunit 3	Rpn3	1036.52	2	DGVIEASINHEKGYVQSK	XL:O-Aldehyde@455	0.652079	21.4	0.0004
	932.977	4	1.02164	P48556	K281	26S proteasome non-ATPase regulatory subunit 8	Rpn12	761.4	2	AYEKILFTEATR	XL:O-Aldehyde-H2O@281	0.950696	28	0.0002	O43242	K455	26S proteasome non-ATPase regulatory subunit 3	Rpn3	1036.52	2	DGVIEASINHEKGYVQSK	XL:O-Aldehyde@455	0.748556	19.7	0.0018
	932.473	4	-0.780896	P48556	K281	26S proteasome non-ATPase regulatory subunit 8	Rpn12	761.402	2	AYEKILFTEATR	XL:O-Aldehyde-H2O@281	-0.88802	37.9	3.6e-05	O43242	K455	26S proteasome non-ATPase regulatory subunit 3	Rpn3	1036.52	2	DGVIEASINHEKGYVQSK	XL:O-Aldehyde@455	-1.0845	32.8	7.7e-06
	932.474	4	-0.453267	P48556	K281	26S proteasome non-ATPase regulatory subunit 8	Rpn12	761.4	2	AYEKILFTEATR	XL:O-Aldehyde-H2O@281	0.688022	35.2	1.1e-05	O43242	K455	26S proteasome non-ATPase regulatory subunit 3	Rpn3	1036.52	2	DGVIEASINHEKGYVQSK	XL:O-Aldehyde@455	0.459125	14.6	0.12
	932.474	4	0.201991	P48556	K281	26S proteasome non-ATPase regulatory subunit 8	Rpn12	761.402	2	AYEKILFTEATR	XL:O-Aldehyde-H2O@281	-1.28203	40.1	6.6e-05	O43242	K455	26S proteasome non-ATPase regulatory subunit 3	Rpn3	1027.51	2	DGVIEASINHEKGYVQSK	XL:O-Aldehyde-H2O@455	-1.75808	44.8	7.3e-08
	932.475	4	0.660672	P48556	K281	26S proteasome non-ATPase regulatory subunit 8	Rpn12	761.401	2	AYEKILFTEATR	XL:O-Aldehyde-H2O@281	0.162674	43.8	3.8e-06	O43242	K455	26S proteasome non-ATPase regulatory subunit 3	Rpn3	1027.52	2	DGVIEASINHEKGYVQSK	XL:O-Aldehyde-H2O@455	-2.43934	34.5	1.2e-06
	746.182	5	1.21408	P48556	K281	26S proteasome non-ATPase regulatory subunit 8	Rpn12	513.94	3	AYEKILFTEATR	XL:O-Aldehyde@281	-0.655793	22.4	0.0053	O43242	K455	26S proteasome non-ATPase regulatory subunit 3	Rpn3	1036.52	2	DGVIEASINHEKGYVQSK	XL:O-Aldehyde@455	0.266171	14	0.14
	932.476	4	1.97119	P48556	K281	26S proteasome non-ATPase regulatory subunit 8	Rpn12	761.402	2	AYEKILFTEATR	XL:O-Aldehyde-H2O@281	-0.625347	37.8	2.7e-06	O43242	K455	26S proteasome non-ATPase regulatory subunit 3	Rpn3	1027.51	2	DGVIEASINHEKGYVQSK	XL:O-Aldehyde-H2O@455	-0.200927	28.9	8.6e-05
	932.48	4	6.09932	P48556	K281	26S proteasome non-ATPase regulatory subunit 8	Rpn12	761.401	2	AYEKILFTEATR	XL:O-Aldehyde-H2O@281	0.294011	21.1	0.00089	O43242	K455	26S proteasome non-ATPase regulatory subunit 3	Rpn3	1036.52	2	DGVIEASINHEKGYVQSK	XL:O-Aldehyde@455	0.459125	17.6	0.017
	569.553	4	-0.975336	P48556	K297	26S proteasome non-ATPase regulatory subunit 8	Rpn12	603.351	2	ILFFNTPKK	XL:O-Aldehyde@297	-0.705415	22.5	0.041	P48556	K304	26S proteasome non-ATPase regulatory subunit 8	Rpn12	477.734	2	MTDYAKK	XL:O-Aldehyde@304	-0.238985	24.1	0.0013
	747.343	4	-12.9188	O00233	K117	26S proteasome non-ATPase regulatory subunit 9	p27/Nas2	736.319	2	DMAEAHKEAMSR	XL:O-Aldehyde-H2O@117;Oxidation@120	-0.338636	20	0.00062	O00233	K123	26S proteasome non-ATPase regulatory subunit 9	p27/Nas2	682.352	2	KLGQSESQGPPR	XL:O-Aldehyde-H2O@123	0.242288	23.4	0.00022
	743.35	4	-5.32802	O00233	K117	26S proteasome non-ATPase regulatory subunit 9	p27/Nas2	728.322	2	DMAEAHKEAMSR	XL:O-Aldehyde-H2O@117	-0.146446	44.4	4.1e-08	O00233	K123	26S proteasome non-ATPase regulatory subunit 9	p27/Nas2	682.352	2	KLGQSESQGPPR	XL:O-Aldehyde-H2O@123	0.242288	32	3e-06
	747.349	4	-4.90451	O00233	K117	26S proteasome non-ATPase regulatory subunit 9	p27/Nas2	736.32	2	DMAEAHKEAMSR	XL:O-Aldehyde-H2O@117;Oxidation@120	-1.69674	17	0.0023	O00233	K123	26S proteasome non-ATPase regulatory subunit 9	p27/Nas2	682.352	2	KLGQSESQGPPR	XL:O-Aldehyde-H2O@123	-0.34392	15.4	0.0015
	594.883	5	-2.04372	O00233	K117	26S proteasome non-ATPase regulatory subunit 9	p27/Nas2	737.327	2	DMAEAHKEAMSR	XL:O-Aldehyde@117	-0.575474	24.7	2.4e-06	O00233	K123	26S proteasome non-ATPase regulatory subunit 9	p27/Nas2	461.241	3	KLGQSESQGPPR	XL:O-Aldehyde@123	-0.381713	18.6	0.024
	594.884	5	-1.22153	O00233	K117	26S proteasome non-ATPase regulatory subunit 9	p27/Nas2	737.326	2	DMAEAHKEAMSR	XL:O-Aldehyde@117	0.509527	24.2	0.00012	O00233	K123	26S proteasome non-ATPase regulatory subunit 9	p27/Nas2	461.24	3	KLGQSESQGPPR	XL:O-Aldehyde@123	1.78636	22	0.0077
	743.353	4	-0.9704	O00233	K117	26S proteasome non-ATPase regulatory subunit 9	p27/Nas2	728.321	2	DMAEAHKEAMSR	XL:O-Aldehyde-H2O@117	0.26546	44.9	2.1e-08	O00233	K123	26S proteasome non-ATPase regulatory subunit 9	p27/Nas2	682.352	2	KLGQSESQGPPR	XL:O-Aldehyde-H2O@123	0.242288	27.6	1.4e-05
	594.884	5	-0.810436	O00233	K117	26S proteasome non-ATPase regulatory subunit 9	p27/Nas2	491.886	3	DMAEAHKEAMSR	XL:O-Aldehyde@117	1.5775	14.6	0.0068	O00233	K123	26S proteasome non-ATPase regulatory subunit 9	p27/Nas2	461.24	3	KLGQSESQGPPR	XL:O-Aldehyde@123	2.00316	22.8	0.013
	743.353	4	-0.723742	O00233	K117	26S proteasome non-ATPase regulatory subunit 9	p27/Nas2	728.322	2	DMAEAHKEAMSR	XL:O-Aldehyde-H2O@117	-0.146446	38.8	8.2e-08	O00233	K123	26S proteasome non-ATPase regulatory subunit 9	p27/Nas2	682.352	2	KLGQSESQGPPR	XL:O-Aldehyde-H2O@123	-0.783575	20.5	0.00042
	743.354	4	-0.312646	O00233	K117	26S proteasome non-ATPase regulatory subunit 9	p27/Nas2	728.321	2	DMAEAHKEAMSR	XL:O-Aldehyde-H2O@117	0.26546	39.8	6.5e-08	O00233	K123	26S proteasome non-ATPase regulatory subunit 9	p27/Nas2	682.351	2	KLGQSESQGPPR	XL:O-Aldehyde-H2O@123	0.535392	26.3	4.1e-05
	747.353	4	0.247551	O00233	K117	26S proteasome non-ATPase regulatory subunit 9	p27/Nas2	736.319	2	DMAEAHKEAMSR	XL:O-Aldehyde-H2O@117;Oxidation@120	-0.881879	33.8	1.6e-07	O00233	K123	26S proteasome non-ATPase regulatory subunit 9	p27/Nas2	682.352	2	KLGQSESQGPPR	XL:O-Aldehyde-H2O@123	-0.637024	23.2	3.7e-05
	594.885	5	0.320078	O00233	K117	26S proteasome non-ATPase regulatory subunit 9	p27/Nas2	737.327	2	DMAEAHKEAMSR	XL:O-Aldehyde@117	-0.846724	17.7	0.0026	O00233	K123	26S proteasome non-ATPase regulatory subunit 9	p27/Nas2	461.241	3	KLGQSESQGPPR	XL:O-Aldehyde@123	-0.164907	22.6	0.0035
	743.354	4	0.345108	O00233	K117	26S proteasome non-ATPase regulatory subunit 9	p27/Nas2	728.322	2	DMAEAHKEAMSR	XL:O-Aldehyde-H2O@117	-0.42105	41.9	2.6e-08	O00233	K123	26S proteasome non-ATPase regulatory subunit 9	p27/Nas2	682.352	2	KLGQSESQGPPR	XL:O-Aldehyde-H2O@123	0.242288	32.7	1.2e-05
	743.354	4	0.920642	O00233	K117	26S proteasome non-ATPase regulatory subunit 9	p27/Nas2	728.321	2	DMAEAHKEAMSR	XL:O-Aldehyde-H2O@117	0.677367	35.9	2.6e-07	O00233	K123	26S proteasome non-ATPase regulatory subunit 9	p27/Nas2	682.351	2	KLGQSESQGPPR	XL:O-Aldehyde-H2O@123	1.26815	22.6	8.4e-05
	743.355	4	1.1673	O00233	K117	26S proteasome non-ATPase regulatory subunit 9	p27/Nas2	728.322	2	DMAEAHKEAMSR	XL:O-Aldehyde-H2O@117	-0.970257	42.5	2.7e-07	O00233	K123	26S proteasome non-ATPase regulatory subunit 9	p27/Nas2	682.352	2	KLGQSESQGPPR	XL:O-Aldehyde-H2O@123	-0.34392	30.4	4.4e-06
	747.354	4	1.55601	O00233	K117	26S proteasome non-ATPase regulatory subunit 9	p27/Nas2	736.321	2	DMAEAHKEAMSR	XL:O-Aldehyde-H2O@117;Oxidation@120	-2.5116	12.7	0.016	O00233	K123	26S proteasome non-ATPase regulatory subunit 9	p27/Nas2	682.352	2	KLGQSESQGPPR	XL:O-Aldehyde-H2O@123	0.242288	16.5	0.0024
	594.885	5	1.65614	O00233	K117	26S proteasome non-ATPase regulatory subunit 9	p27/Nas2	491.887	3	DMAEAHKEAMSR	XL:O-Aldehyde@117	-0.658793	12.1	0.052	O00233	K123	26S proteasome non-ATPase regulatory subunit 9	p27/Nas2	455.238	3	KLGQSESQGPPR	XL:O-Aldehyde-H2O@123	-1.53244	24	0.00079
	524.479	5	-0.160432	O00233	K123	26S proteasome non-ATPase regulatory subunit 9	p27/Nas2	455.237	3	KLGQSESQGPPR	XL:O-Aldehyde-H2O@123	-0.653783	29.4	0.00038	O00233	K198	26S proteasome non-ATPase regulatory subunit 9	p27/Nas2	561.313	2	RGEKHQLR	XL:O-Aldehyde@198	-0.986596	23	0.044
	655.347	4	-0.0387585	O00233	K123	26S proteasome non-ATPase regulatory subunit 9	p27/Nas2	682.351	2	KLGQSESQGPPR	XL:O-Aldehyde-H2O@123	1.1216	25.5	8.1e-06	O00233	K198	26S proteasome non-ATPase regulatory subunit 9	p27/Nas2	561.312	2	RGEKHQLR	XL:O-Aldehyde@198	0.616789	20.3	0.14
	655.347	4	0.427629	O00233	K123	26S proteasome non-ATPase regulatory subunit 9	p27/Nas2	682.352	2	KLGQSESQGPPR	XL:O-Aldehyde-H2O@123	0.0957358	15.7	0.0071	O00233	K198	26S proteasome non-ATPase regulatory subunit 9	p27/Nas2	561.312	2	RGEKHQLR	XL:O-Aldehyde@198	0.26048	17.9	0.028
	524.48	5	1.70512	O00233	K123	26S proteasome non-ATPase regulatory subunit 9	p27/Nas2	455.238	3	KLGQSESQGPPR	XL:O-Aldehyde-H2O@123	-1.97177	32.1	0.00032	O00233	K198	26S proteasome non-ATPase regulatory subunit 9	p27/Nas2	561.314	2	RGEKHQLR	XL:O-Aldehyde@198	-2.23367	22.4	0.076
	655.348	4	2.57301	O00233	K123	26S proteasome non-ATPase regulatory subunit 9	p27/Nas2	682.352	2	KLGQSESQGPPR	XL:O-Aldehyde-H2O@123	0.0957358	17.1	0.0026	O00233	K198	26S proteasome non-ATPase regulatory subunit 9	p27/Nas2	561.312	2	RGEKHQLR	XL:O-Aldehyde@198	-0.0958276	20	0.054
	524.48	5	2.75449	O00233	K123	26S proteasome non-ATPase regulatory subunit 9	p27/Nas2	455.237	3	KLGQSESQGPPR	XL:O-Aldehyde-H2O@123	0.00521413	28.9	0.00031	O00233	K198	26S proteasome non-ATPase regulatory subunit 9	p27/Nas2	561.313	2	RGEKHQLR	XL:O-Aldehyde@198	-0.630289	24.5	0.075
	524.28	5	4.01448	O00233	K123	26S proteasome non-ATPase regulatory subunit 9	p27/Nas2	691.357	2	KLGQSESQGPPR	XL:O-Aldehyde@123	0.213598	15.8	0.0075	O00233	K198	26S proteasome non-ATPase regulatory subunit 9	p27/Nas2	561.312	2	RGEKHQLR	XL:O-Aldehyde@198	-0.0958276	23.9	0.039
	710.376	4	-0.540499	O00233	K30	26S proteasome non-ATPase regulatory subunit 9	p27/Nas2	662.367	2	RKEEIEAQIK	XL:O-Aldehyde-H2O@30	-0.0240509	24.3	0.014	O00233	K123	26S proteasome non-ATPase regulatory subunit 9	p27/Nas2	682.352	2	KLGQSESQGPPR	XL:O-Aldehyde-H2O@123	0.38884	33.8	1.4e-06
	710.376	4	-0.454457	O00233	K30	26S proteasome non-ATPase regulatory subunit 9	p27/Nas2	662.367	2	RKEEIEAQIK	XL:O-Aldehyde-H2O@30	-0.175025	25.1	0.0044	O00233	K123	26S proteasome non-ATPase regulatory subunit 9	p27/Nas2	682.352	2	KLGQSESQGPPR	XL:O-Aldehyde-H2O@123	-0.34392	33.9	4.4e-06
	710.377	4	0.750123	O00233	K30	26S proteasome non-ATPase regulatory subunit 9	p27/Nas2	671.372	2	RKEEIEAQIK	XL:O-Aldehyde@30	0.396824	21.1	0.037	O00233	K123	26S proteasome non-ATPase regulatory subunit 9	p27/Nas2	682.352	2	KLGQSESQGPPR	XL:O-Aldehyde-H2O@123	0.38884	20.5	0.0011
	436.645	5	0.0848866	P62333	K20	26S proteasome regulatory subunit 10B	Rpt4	430.567	3	LLEHKEIDGR	XL:O-Aldehyde-H2O@20	-0.789822	22.8	0.0065	P62333	K27	26S proteasome regulatory subunit 10B	Rpt4	369.729	2	LKELR	XL:O-Aldehyde-H2O@27	-0.0979762	17.9	0.15
	773.419	4	2.88493	P62333	K72	26S proteasome regulatory subunit 10B	Rpt4	591.835	2	FIVKATNGPR	XL:O-Aldehyde-H2O@72	-0.468348	28.5	2.5e-05	P62195	K222	26S proteasome regulatory subunit 8	Rpt6	887.97	2	VSGSELVQKFIGEGAR	XL:O-Aldehyde@222	0.150065	22.5	0.0017
	788.215	5	2.09703	P62191	K293	26S proteasome regulatory subunit 4	Rpt2	830.768	3	VAEEHAPSIVFIDEIDAIGTKR	XL:O-Aldehyde-H2O@293	-0.668504	29	0.00057	P62191	K350	26S proteasome regulatory subunit 4	Rpt2	648.348	2	KIEFPLPDEK	XL:O-Aldehyde-H2O@350	-0.418479	25.8	0.00017
	615.313	4	-3.16603	P17980	K70	26S proteasome regulatory subunit 6A	Rpt5	690.353	2	VTHELQAMKDK	XL:O-Aldehyde-H2O@70	-0.261577	30.2	5.8e-06	P17980	K74	26S proteasome regulatory subunit 6A	Rpt5	464.243	2	IKENSEK	XL:O-Aldehyde-H2O@74	-0.361276	26.1	0.00096
	615.314	4	-1.97376	P17980	K70	26S proteasome regulatory subunit 6A	Rpt5	690.352	2	VTHELQAMKDK	XL:O-Aldehyde-H2O@70	1.0421	28.2	1.6e-05	P17980	K74	26S proteasome regulatory subunit 6A	Rpt5	464.242	2	IKENSEK	XL:O-Aldehyde-H2O@74	1.14656	24.3	0.00088
	615.314	4	-1.47698	P17980	K70	26S proteasome regulatory subunit 6A	Rpt5	690.352	2	VTHELQAMKDK	XL:O-Aldehyde-H2O@70	1.18696	32.6	2.1e-06	P17980	K74	26S proteasome regulatory subunit 6A	Rpt5	464.242	2	IKENSEK	XL:O-Aldehyde-H2O@74	0.931152	20.5	0.0021
	492.453	5	-1.34577	P17980	K70	26S proteasome regulatory subunit 6A	Rpt5	460.572	3	VTHELQAMKDK	XL:O-Aldehyde-H2O@70	-1.07453	22.3	0.0077	P17980	K74	26S proteasome regulatory subunit 6A	Rpt5	464.243	2	IKENSEK	XL:O-Aldehyde-H2O@74	-0.57668	23.8	0.0034
	615.314	4	-1.17891	P17980	K70	26S proteasome regulatory subunit 6A	Rpt5	690.353	2	VTHELQAMKDK	XL:O-Aldehyde-H2O@70	-0.551284	36.6	2.9e-07	P17980	K74	26S proteasome regulatory subunit 6A	Rpt5	464.243	2	IKENSEK	XL:O-Aldehyde-H2O@74	-0.57668	21.4	0.015
	615.314	4	-0.980199	P17980	K70	26S proteasome regulatory subunit 6A	Rpt5	690.353	2	VTHELQAMKDK	XL:O-Aldehyde-H2O@70	0.0281298	18.6	0.0037	P17980	K74	26S proteasome regulatory subunit 6A	Rpt5	464.242	2	IKENSEK	XL:O-Aldehyde-H2O@74	0.931152	24	0.003
	615.315	4	-0.284707	P17980	K70	26S proteasome regulatory subunit 6A	Rpt5	699.357	2	VTHELQAMKDK	XL:O-Aldehyde@70	1.14643	23.4	0.00014	P17980	K74	26S proteasome regulatory subunit 6A	Rpt5	464.243	2	IKENSEK	XL:O-Aldehyde-H2O@74	0.500343	21.2	0.0035
	492.453	5	-0.165919	P17980	K70	26S proteasome regulatory subunit 6A	Rpt5	699.357	2	VTHELQAMKDK	XL:O-Aldehyde@70	1.43241	21.6	0.0056	P17980	K74	26S proteasome regulatory subunit 6A	Rpt5	464.243	2	IKENSEK	XL:O-Aldehyde-H2O@74	0.284938	21.3	0.014
	492.453	5	-0.103822	P17980	K70	26S proteasome regulatory subunit 6A	Rpt5	466.575	3	VTHELQAMKDK	XL:O-Aldehyde@70	-0.371499	22.4	0.01	P17980	K74	26S proteasome regulatory subunit 6A	Rpt5	464.243	2	IKENSEK	XL:O-Aldehyde-H2O@74	-0.57668	18.8	0.016
	615.315	4	-0.0859951	P17980	K70	26S proteasome regulatory subunit 6A	Rpt5	699.357	2	VTHELQAMKDK	XL:O-Aldehyde@70	1.71839	26.5	6.3e-05	P17980	K74	26S proteasome regulatory subunit 6A	Rpt5	464.242	2	IKENSEK	XL:O-Aldehyde-H2O@74	0.931152	23	0.0024
	492.453	5	0.0203733	P17980	K70	26S proteasome regulatory subunit 6A	Rpt5	460.572	3	VTHELQAMKDK	XL:O-Aldehyde-H2O@70	-2.8115	20.7	0.015	P17980	K74	26S proteasome regulatory subunit 6A	Rpt5	464.244	2	IKENSEK	XL:O-Aldehyde-H2O@74	-1.8691	21.8	0.016
	492.454	5	0.392958	P17980	K70	26S proteasome regulatory subunit 6A	Rpt5	460.572	3	VTHELQAMKDK	XL:O-Aldehyde-H2O@70	-1.29165	16.7	0.037	P17980	K74	26S proteasome regulatory subunit 6A	Rpt5	464.243	2	IKENSEK	XL:O-Aldehyde-H2O@74	-1.22289	22.4	0.0072
	615.315	4	0.609497	P17980	K70	26S proteasome regulatory subunit 6A	Rpt5	690.353	2	VTHELQAMKDK	XL:O-Aldehyde-H2O@70	0.172983	36.6	2.4e-07	P17980	K74	26S proteasome regulatory subunit 6A	Rpt5	464.243	2	IKENSEK	XL:O-Aldehyde-H2O@74	0.0695332	22.4	0.005
	615.316	4	1.10628	P17980	K70	26S proteasome regulatory subunit 6A	Rpt5	690.354	2	VTHELQAMKDK	XL:O-Aldehyde-H2O@70	-1.27555	38.3	9.2e-07	P17980	K74	26S proteasome regulatory subunit 6A	Rpt5	464.243	2	IKENSEK	XL:O-Aldehyde-H2O@74	-0.792084	25.7	0.0065
	492.454	5	1.13813	P17980	K70	26S proteasome regulatory subunit 6A	Rpt5	466.575	3	VTHELQAMKDK	XL:O-Aldehyde@70	-0.371499	18.6	0.048	P17980	K74	26S proteasome regulatory subunit 6A	Rpt5	464.243	2	IKENSEK	XL:O-Aldehyde-H2O@74	-0.361276	21	0.014
	615.317	4	2.69597	P17980	K70	26S proteasome regulatory subunit 6A	Rpt5	690.352	2	VTHELQAMKDK	XL:O-Aldehyde-H2O@70	1.91123	30.2	4.4e-06	P17980	K74	26S proteasome regulatory subunit 6A	Rpt5	464.242	2	IKENSEK	XL:O-Aldehyde-H2O@74	1.14656	21.6	0.005
	443.444	5	-1.16139	P17980	K70	26S proteasome regulatory subunit 6A	Rpt5	460.571	3	VTHELQAMKDK	XL:O-Aldehyde-H2O@70	0.445323	24	0.0065	P17980	K81	26S proteasome regulatory subunit 6A	Rpt5	341.218	2	IKVNK	XL:O-Aldehyde-H2O@81	0.386584	17	0.022
	443.243	5	-1.67352	P17980	K70	26S proteasome regulatory subunit 6A	Rpt5	460.572	3	VTHELQAMKDK	XL:O-Aldehyde-H2O@70	-1.29165	23.2	0.0055	P17980	K81	26S proteasome regulatory subunit 6A	Rpt5	341.219	2	IKVNK	XL:O-Aldehyde-H2O@81	-0.492618	16.5	0.027
	443.243	5	-1.05246	P17980	K70	26S proteasome regulatory subunit 6A	Rpt5	460.571	3	VTHELQAMKDK	XL:O-Aldehyde-H2O@70	0.228202	18.7	0.056	P17980	K81	26S proteasome regulatory subunit 6A	Rpt5	341.218	2	IKVNK	XL:O-Aldehyde-H2O@81	0.0935167	14.9	0.049
	660.843	4	-4.28497	P43686	K80	26S proteasome regulatory subunit 6B	Rpt3	742.38	2	EFLHAQEEVKR	XL:O-Aldehyde@80	1.10829	11.1	0.12	P62195	K55	26S proteasome regulatory subunit 8	Rpt6	512.282	2	NELNAKVR	XL:O-Aldehyde-H2O@55	1.41154	22.5	0.0046
	660.845	4	-2.15747	P43686	K80	26S proteasome regulatory subunit 6B	Rpt3	742.38	2	EFLHAQEEVKR	XL:O-Aldehyde@80	1.10829	18.8	0.0032	P62195	K55	26S proteasome regulatory subunit 8	Rpt6	521.287	2	NELNAKVR	XL:O-Aldehyde@55	1.16145	21.6	0.0027
	528.877	5	-2.00063	P43686	K80	26S proteasome regulatory subunit 6B	Rpt3	489.253	3	EFLHAQEEVKR	XL:O-Aldehyde-H2O@80	-0.0972138	22.8	0.13	P62195	K55	26S proteasome regulatory subunit 8	Rpt6	512.283	2	NELNAKVR	XL:O-Aldehyde-H2O@55	0.43551	29	0.00078
	660.846	4	-0.214971	P43686	K80	26S proteasome regulatory subunit 6B	Rpt3	742.38	2	EFLHAQEEVKR	XL:O-Aldehyde@80	0.300074	27	0.00027	P62195	K55	26S proteasome regulatory subunit 8	Rpt6	512.282	2	NELNAKVR	XL:O-Aldehyde-H2O@55	0.82592	25.5	0.0041
	811.939	4	-0.0404994	P35998	K116	26S proteasome regulatory subunit 7	Rpt1	661.379	2	YIINVKQFAK	XL:O-Aldehyde@116	0.0954844	18.1	0.015	P62333	K206	26S proteasome regulatory subunit 10B	Rpt4	895.47	2	VVSSSIVDKYIGESAR	XL:O-Aldehyde-H2O@206	0.743835	27.8	0.00011
	706.98	5	0.298498	P35998	K418	26S proteasome regulatory subunit 7	Rpt1	444.764	2	VIKSYAK	XL:O-Aldehyde-H2O@418	-0.891337	19	0.063	P62191	K293	26S proteasome regulatory subunit 4	Rpt2	623.329	4	VAEEHAPSIVFIDEIDAIGTKR	XL:O-Aldehyde-H2O@293	-2.20175	23.8	0.17
	825.945	4	0.0309778	P35998	K116	26S proteasome regulatory subunit 7	Rpt1	652.374	2	YIINVKQFAK	XL:O-Aldehyde-H2O@116	0.890294	28.2	0.00042	P43686	K238	26S proteasome regulatory subunit 6B	Rpt3	931.985	2	VVGSEFVQKYLGEGPR	XL:O-Aldehyde@238	0.94778	27.8	8.8e-05
	650.103	4	-2.02594	P35998	K407	26S proteasome regulatory subunit 7	Rpt1	788.417	2	IATEKDFLEAVNK	XL:O-Aldehyde@407	-0.0369078	17.2	0.015	P35998	K418	26S proteasome regulatory subunit 7	Rpt1	444.763	2	VIKSYAK	XL:O-Aldehyde-H2O@418	0.00801741	20.7	0.012
	650.114	4	14.0533	P35998	K407	26S proteasome regulatory subunit 7	Rpt1	788.417	2	IATEKDFLEAVNK	XL:O-Aldehyde@407	0.470438	15.2	0.1	P35998	K418	26S proteasome regulatory subunit 7	Rpt1	444.763	2	VIKSYAK	XL:O-Aldehyde-H2O@418	0.232856	25.5	0.0048
	542.808	4	0.0395449	P62195	K330	26S proteasome regulatory subunit 8	Rpt6	596.857	2	LDILKIHSR	XL:O-Aldehyde@330	-1.24783	24.6	0.003	P62195	K335	26S proteasome regulatory subunit 8	Rpt6	421.732	2	KMNLTR	XL:O-Aldehyde-H2O@335	-1.2318	19.6	0.099
	542.809	4	2.29259	P62195	K330	26S proteasome regulatory subunit 8	Rpt6	596.857	2	LDILKIHSR	XL:O-Aldehyde@330	-1.58291	22.1	0.0096	P62195	K335	26S proteasome regulatory subunit 8	Rpt6	421.732	2	KMNLTR	XL:O-Aldehyde-H2O@335	-1.70604	16.2	0.075
	619.742	5	-1.08131	P62195	K88	26S proteasome regulatory subunit 8	Rpt6	602.358	2	VLVKVHPEGK	XL:O-Aldehyde@88	0.217047	11.6	0.2	P62195	K222	26S proteasome regulatory subunit 8	Rpt6	586.313	3	VSGSELVQKFIGEGAR	XL:O-Aldehyde-H2O@222	-0.580872	27.7	0.0015
	774.175	4	-1.98587	P62195	K88	26S proteasome regulatory subunit 8	Rpt6	602.359	2	VLVKVHPEGK	XL:O-Aldehyde@88	-0.114981	20.9	0.0016	P62195	K222	26S proteasome regulatory subunit 8	Rpt6	878.965	2	VSGSELVQKFIGEGAR	XL:O-Aldehyde-H2O@222	-0.169625	42.9	2.1e-05
	774.175	4	-1.82799	P62195	K88	26S proteasome regulatory subunit 8	Rpt6	602.358	2	VLVKVHPEGK	XL:O-Aldehyde@88	0.383061	16.2	0.15	P62195	K222	26S proteasome regulatory subunit 8	Rpt6	878.965	2	VSGSELVQKFIGEGAR	XL:O-Aldehyde-H2O@222	0.626767	26.2	0.00071
	774.427	4	-0.46542	P62195	K88	26S proteasome regulatory subunit 8	Rpt6	602.359	2	VLVKVHPEGK	XL:O-Aldehyde@88	-0.779037	15.4	0.02	P62195	K222	26S proteasome regulatory subunit 8	Rpt6	878.966	2	VSGSELVQKFIGEGAR	XL:O-Aldehyde-H2O@222	-1.30732	39.5	6.5e-06
	619.743	5	-0.292154	P62195	K88	26S proteasome regulatory subunit 8	Rpt6	602.359	2	VLVKVHPEGK	XL:O-Aldehyde@88	-0.613023	14	0.13	P62195	K222	26S proteasome regulatory subunit 8	Rpt6	887.971	2	VSGSELVQKFIGEGAR	XL:O-Aldehyde@222	-0.300401	31.4	2.7e-05
	619.542	5	-1.39811	P62195	K88	26S proteasome regulatory subunit 8	Rpt6	395.905	3	VLVKVHPEGK	XL:O-Aldehyde-H2O@88	-1.20125	18.1	0.016	P62195	K222	26S proteasome regulatory subunit 8	Rpt6	887.971	2	VSGSELVQKFIGEGAR	XL:O-Aldehyde@222	-0.63825	30.8	0.0003
	774.679	4	1.21183	P62195	K88	26S proteasome regulatory subunit 8	Rpt6	593.353	2	VLVKVHPEGK	XL:O-Aldehyde-H2O@88	0.0815585	34.1	1.5e-05	P62195	K222	26S proteasome regulatory subunit 8	Rpt6	878.966	2	VSGSELVQKFIGEGAR	XL:O-Aldehyde-H2O@222	-0.510935	44.3	8.9e-06
	774.176	4	-0.564926	P62195	K88	26S proteasome regulatory subunit 8	Rpt6	593.353	2	VLVKVHPEGK	XL:O-Aldehyde-H2O@88	0.0815585	31.2	0.0002	P62195	K222	26S proteasome regulatory subunit 8	Rpt6	878.965	2	VSGSELVQKFIGEGAR	XL:O-Aldehyde-H2O@222	0.171686	36.8	5.4e-05
	774.428	4	1.42856	P62195	K88	26S proteasome regulatory subunit 8	Rpt6	593.353	2	VLVKVHPEGK	XL:O-Aldehyde-H2O@88	0.58716	27.5	0.00017	P62195	K222	26S proteasome regulatory subunit 8	Rpt6	878.964	2	VSGSELVQKFIGEGAR	XL:O-Aldehyde-H2O@222	0.968078	38.3	3.5e-05
	619.543	5	0.871461	P62195	K88	26S proteasome regulatory subunit 8	Rpt6	602.359	2	VLVKVHPEGK	XL:O-Aldehyde@88	-0.945051	25.5	0.00027	P62195	K222	26S proteasome regulatory subunit 8	Rpt6	586.314	3	VSGSELVQKFIGEGAR	XL:O-Aldehyde-H2O@222	-2.11589	33.5	0.00016
	619.544	5	3.04235	P62195	K88	26S proteasome regulatory subunit 8	Rpt6	602.358	2	VLVKVHPEGK	XL:O-Aldehyde@88	0.0510329	21.7	0.00073	P62195	K222	26S proteasome regulatory subunit 8	Rpt6	586.313	3	VSGSELVQKFIGEGAR	XL:O-Aldehyde-H2O@222	-1.2631	36.7	2.3e-05
	619.545	5	4.32515	P62195	K88	26S proteasome regulatory subunit 8	Rpt6	602.359	2	VLVKVHPEGK	XL:O-Aldehyde@88	-1.11106	19.9	0.0017	P62195	K222	26S proteasome regulatory subunit 8	Rpt6	586.314	3	VSGSELVQKFIGEGAR	XL:O-Aldehyde-H2O@222	-2.28644	42.1	1.2e-05
	619.345	5	4.70097	P62195	K88	26S proteasome regulatory subunit 8	Rpt6	602.359	2	VLVKVHPEGK	XL:O-Aldehyde@88	-0.114981	19.7	0.0087	P62195	K222	26S proteasome regulatory subunit 8	Rpt6	887.969	2	VSGSELVQKFIGEGAR	XL:O-Aldehyde@222	1.051	33.9	3.6e-05
	774.689	4	14.1498	P62195	K88	26S proteasome regulatory subunit 8	Rpt6	602.359	2	VLVKVHPEGK	XL:O-Aldehyde@88	-0.280995	13.3	0.05	P62195	K222	26S proteasome regulatory subunit 8	Rpt6	878.965	2	VSGSELVQKFIGEGAR	XL:O-Aldehyde-H2O@222	-0.397165	20.9	0.0031
	619.349	5	11.3145	P62195	K88	26S proteasome regulatory subunit 8	Rpt6	602.359	2	VLVKVHPEGK	XL:O-Aldehyde@88	-0.114981	21.4	0.00081	P62195	K222	26S proteasome regulatory subunit 8	Rpt6	878.966	2	VSGSELVQKFIGEGAR	XL:O-Aldehyde-H2O@222	-0.624705	38.2	3.3e-05
	679.098	4	-1.09855	Q13442	K117	28 kDa heat- and acid-stable phosphoprotein	PDAP1	634.827	2	EREEIEKQK	XL:O-Aldehyde-H2O@117	0.617077	15	0.046	Q13442	K132	28 kDa heat- and acid-stable phosphoprotein	Q13442	647.334	2	MHLAGKTEQAK	XL:O-Aldehyde-H2O@132	0.818269	22.4	0.00014
	679.098	4	-0.828523	Q13442	K117	28 kDa heat- and acid-stable phosphoprotein	PDAP1	634.827	2	EREEIEKQK	XL:O-Aldehyde-H2O@117	0.932124	13.9	0.073	Q13442	K132	28 kDa heat- and acid-stable phosphoprotein	PDAP1	647.334	2	MHLAGKTEQAK	XL:O-Aldehyde-H2O@132	0.972749	19.9	0.0007
	665.112	4	-0.057556	Q13442	K94	28 kDa heat- and acid-stable phosphoprotein	PDAP1	428.25	2	VAQTTKK	XL:O-Aldehyde-H2O@94	-0.326129	18.7	0.041	Q13442	K105	28 kDa heat- and acid-stable phosphoprotein	PDAP1	834.945	2	VTQLDLDGPKELSR	XL:O-Aldehyde@105	-1.93527	22	0.016
	784.633	4	0.415066	O60783	K42	28S ribosomal protein S14, mitochondrial	MRPS14	678.3	2	KMAYEYADER	XL:O-Aldehyde-H2O@42	0.519736	19.7	0.00029	Q96EY7	K126	Pentatricopeptide repeat domain-containing protein 3, mitochondrial	PTCD3	823.434	2	FIINSYPKYFQK	XL:O-Aldehyde@126	1.05251	22.4	0.011
	784.382	4	-0.773644	O60783	K42	28S ribosomal protein S14, mitochondrial	MRPS14	678.3	2	KMAYEYADER	XL:O-Aldehyde-H2O@42	0.372308	28.9	3e-06	Q96EY7	K126	Pentatricopeptide repeat domain-containing protein 3, mitochondrial	PTCD3	814.429	2	FIINSYPKYFQK	XL:O-Aldehyde-H2O@126	0.349111	23	0.0046
	951.229	4	-5.09409	Q9Y676	K52	28S ribosomal protein S18b, mitochondrial	MRPS18B	1280.11	2	APSEEDSLSSVPISPYKDEPWK	XL:O-Aldehyde@52	0.618458	14	0.15	Q9Y676	K156	28S ribosomal protein S18b, mitochondrial	MRPS18B	554.827	2	LTQAIQKAR	XL:O-Aldehyde-H2O@156	1.4379	26.6	0.00058
	951.232	4	-2.7175	Q9Y676	K52	28S ribosomal protein S18b, mitochondrial	MRPS18B	1280.11	2	APSEEDSLSSVPISPYKDEPWK	XL:O-Aldehyde@52	0.305985	19.1	0.0033	Q9Y676	K156	28S ribosomal protein S18b, mitochondrial	MRPS18B	554.827	2	LTQAIQKAR	XL:O-Aldehyde-H2O@156	-0.364468	19.6	0.00038
	951.233	4	-1.17593	Q9Y676	K52	28S ribosomal protein S18b, mitochondrial	MRPS18B	1280.11	2	APSEEDSLSSVPISPYKDEPWK	XL:O-Aldehyde@52	0.696577	22.8	0.0015	Q9Y676	K156	28S ribosomal protein S18b, mitochondrial	MRPS18B	554.827	2	LTQAIQKAR	XL:O-Aldehyde-H2O@156	0.176241	29.3	0.00059
	950.983	4	-0.807356	Q9Y676	K52	28S ribosomal protein S18b, mitochondrial	MRPS18B	1280.11	2	APSEEDSLSSVPISPYKDEPWK	XL:O-Aldehyde@52	0.774695	14.1	0.02	Q9Y676	K156	28S ribosomal protein S18b, mitochondrial	MRPS18B	554.827	2	LTQAIQKAR	XL:O-Aldehyde-H2O@156	1.25766	21.2	0.0013
	732.172	4	-0.174248	Q9Y676	K156	28S ribosomal protein S18b, mitochondrial	MRPS18B	554.827	2	LTQAIQKAR	XL:O-Aldehyde-H2O@156	0.71695	34.1	7.4e-05	P82650	K211	28S ribosomal protein S22, mitochondrial	MRPS22	833.482	2	ILTPIIFKEENLR	XL:O-Aldehyde-H2O@211	0.29777	32.6	8.8e-06
	732.173	4	1.16138	Q9Y676	K156	28S ribosomal protein S18b, mitochondrial	MRPS18B	554.828	2	LTQAIQKAR	XL:O-Aldehyde-H2O@156	-0.72494	37.6	0.00013	P82650	K211	28S ribosomal protein S22, mitochondrial	MRPS22	833.483	2	ILTPIIFKEENLR	XL:O-Aldehyde-H2O@211	-0.782036	36.1	1.4e-06
	624.344	4	-2.05453	P82650	K123	28S ribosomal protein S22, mitochondrial	MRPS22	526.298	2	QAVEAAKVR	XL:O-Aldehyde-H2O@123	-0.240988	17.6	0.0052	P82650	K127	28S ribosomal protein S22, mitochondrial	MRPS22	646.358	2	LKMPPVLEER	XL:O-Aldehyde-H2O@127	-0.350473	22.2	0.0015
	624.344	4	-1.56495	P82650	K123	28S ribosomal protein S22, mitochondrial	MRPS22	526.298	2	QAVEAAKVR	XL:O-Aldehyde-H2O@123	0.139024	19.1	0.0045	P82650	K127	28S ribosomal protein S22, mitochondrial	MRPS22	646.357	2	LKMPPVLEER	XL:O-Aldehyde-H2O@127	0.113667	22.2	0.0034
	624.344	4	-1.17328	P82650	K123	28S ribosomal protein S22, mitochondrial	MRPS22	526.298	2	QAVEAAKVR	XL:O-Aldehyde-H2O@123	0.709044	19.3	0.00064	P82650	K127	28S ribosomal protein S22, mitochondrial	MRPS22	646.358	2	LKMPPVLEER	XL:O-Aldehyde-H2O@127	-0.350473	14.9	0.034
	800.402	5	0.216333	Q9Y3D9	K73	28S ribosomal protein S23, mitochondrial	MRPS23	721.856	2	AKFYSVYGSGQR	XL:O-Aldehyde-H2O@73	0.946898	33.8	2.2e-07	Q9Y3D9	K150	28S ribosomal protein S23, mitochondrial	MRPS23	802.075	3	KSEHLSVRPQTALEENETQK	XL:O-Aldehyde-H2O@150	0.434791	24.7	0.003
	1026.29	4	1.95957	Q92552	K216	28S ribosomal protein S27, mitochondrial	MRPS27	1079.56	2	QKNSVGFSSQLYGYALLGK	XL:O-Aldehyde@216	0.0800528	24.3	0.0002	Q92552	K265	28S ribosomal protein S27, mitochondrial	MRPS27	913.981	2	ALQVMEKVAASPEDIK	XL:O-Aldehyde@265	0.822819	14.2	0.043
	894.469	4	-0.870537	P51398	K203	28S ribosomal protein S29, mitochondrial	DAP3	663.874	2	FLNQIKVQEK	XL:O-Aldehyde-H2O@203	0.218344	32.3	0.0004	P51398	K218	28S ribosomal protein S29, mitochondrial	DAP3	1057.53	2	ESTEKGSPLGEVVEQGITR	XL:O-Aldehyde@218	-0.0728744	26.7	0.00017
	894.471	4	1.58873	P51398	K203	28S ribosomal protein S29, mitochondrial	DAP3	663.875	2	FLNQIKVQEK	XL:O-Aldehyde-H2O@203	-0.0829179	27.4	0.002	P51398	K218	28S ribosomal protein S29, mitochondrial	DAP3	1057.53	2	ESTEKGSPLGEVVEQGITR	XL:O-Aldehyde@218	-0.640232	18.8	0.0021
	894.22	4	1.70817	P51398	K203	28S ribosomal protein S29, mitochondrial	DAP3	663.874	2	FLNQIKVQEK	XL:O-Aldehyde-H2O@203	0.218344	24.9	0.0053	P51398	K218	28S ribosomal protein S29, mitochondrial	DAP3	1048.53	2	ESTEKGSPLGEVVEQGITR	XL:O-Aldehyde-H2O@218	0.610938	20.9	0.00052
	593.125	5	-1.17892	P51398	K275	28S ribosomal protein S29, mitochondrial	DAP3	349.713	2	TTLKR	XL:O-Aldehyde-H2O@275	0.325155	15.2	0.04	P51398	K279	28S ribosomal protein S29, mitochondrial	DAP3	704.375	3	EDKSPIAPEELALVHNLR	XL:O-Aldehyde-H2O@279	0.851008	18.2	0.019
	707.076	4	-0.371116	P82930	K123	28S ribosomal protein S34, mitochondrial	MRPS34	479.235	2	GKTESEAR	XL:O-Aldehyde-H2O@123	0.706477	22.5	0.00045	P82930	K206	28S ribosomal protein S34, mitochondrial	MRPS34	858.882	2	MEPWDYPAKQEDK	XL:O-Aldehyde-H2O@206	0.509952	15.6	0.0093
	513.786	6	1.18546	Q9Y2R9	K121	28S ribosomal protein S7, mitochondrial	MRPS7	305.839	3	RKQFEK	XL:O-Aldehyde-H2O@121	0.796192	16.3	0.12	Q9Y2R9	K208	28S ribosomal protein S7, mitochondrial	MRPS7	503.534	4	LSHKLLEAFHNQGPVIK	XL:O-Aldehyde-H2O@208	-0.503021	34.6	0.0052
	965.274	4	-4.68557	P52758	K13	2-iminobutanoate/2-iminopropanoate deaminase	HRSP12	1156.14	2	VISTAKAPGAIGPYSQAVLVDR	XL:O-Aldehyde@13	0.908081	20.7	0.00093	P52758	K117	2-iminobutanoate/2-iminopropanoate deaminase	HRSP12	706.388	2	AAYQVAALPKGSR	XL:O-Aldehyde-H2O@117	-0.0696162	27.3	4.5e-05
	809.4	4	2.12693	P12694	K107	2-oxoisovalerate dehydrogenase subunit alpha, mitochondrial	BCKDHA	833.421	2	LYKSMTLLNTMDR	XL:O-Aldehyde-H2O@107	-0.0287096	27.6	2.9e-05	P12694	K389	2-oxoisovalerate dehydrogenase subunit alpha, mitochondrial	BCKDHA	709.343	2	KVMEAFEQAER	XL:O-Aldehyde-H2O@389	-0.63199	33.5	1.5e-05
	747.384	4	-0.69404	Q9H6S0	K1143	3'-5' RNA helicase YTHDC2	Q9H6S0	882.948	2	APSKPWSQVDEATIR	XL:O-Aldehyde-H2O@1143	1.02027	20.9	0.0016	Q9H6S0	K139	3'-5' RNA helicase YTHDC2	YTHDC2	535.785	2	FPVTNKER	XL:O-Aldehyde-H2O@139	0.743988	19.1	0.011
	747.38	4	-5.84588	Q9H6S0	K139	3'-5' RNA helicase YTHDC2	YTHDC2	535.784	2	FPVTNKER	XL:O-Aldehyde-H2O@139	1.11727	22	0.0009	Q9H6S0	K1143	3'-5' RNA helicase YTHDC2	YTHDC2	891.954	2	APSKPWSQVDEATIR	XL:O-Aldehyde@1143	1.2144	21.4	0.00077
	747.384	4	-1.02114	Q9H6S0	K139	3'-5' RNA helicase YTHDC2	YTHDC2	544.79	2	FPVTNKER	XL:O-Aldehyde@139	0.882844	18.8	0.049	Q9H6S0	K1143	3'-5' RNA helicase YTHDC2	YTHDC2	882.948	2	APSKPWSQVDEATIR	XL:O-Aldehyde-H2O@1143	1.58655	22.7	0.00053
	747.384	4	-0.69404	Q9H6S0	K139	3'-5' RNA helicase YTHDC2	YTHDC2	535.785	2	FPVTNKER	XL:O-Aldehyde-H2O@139	0.743988	19.1	0.011	Q9H6S0	K1143	3'-5' RNA helicase YTHDC2	YTHDC2	891.954	2	APSKPWSQVDEATIR	XL:O-Aldehyde@1143	0.765946	16.1	0.022
	747.636	4	1.04403	Q9H6S0	K139	3'-5' RNA helicase YTHDC2	YTHDC2	535.785	2	FPVTNKER	XL:O-Aldehyde-H2O@139	0.557346	18.4	0.0033	Q9H6S0	K1143	3'-5' RNA helicase YTHDC2	YTHDC2	882.948	2	APSKPWSQVDEATIR	XL:O-Aldehyde-H2O@1143	1.36004	22	0.00061
	802.192	4	-0.806474	Q9BYD6	K101	39S ribosomal protein L1, mitochondrial	MRPL1	825.465	2	QIYEVEKAVHLLK	XL:O-Aldehyde-H2O@101	1.57259	15.6	0.082	Q9BYD6	K108	39S ribosomal protein L1, mitochondrial	MRPL1	702.382	2	KFQILDFTSPK	XL:O-Aldehyde-H2O@108	-0.423112	24.9	0.0027
	641.955	5	-0.791575	Q9BYD6	K101	39S ribosomal protein L1, mitochondrial	MRPL1	834.473	2	QIYEVEKAVHLLK	XL:O-Aldehyde@101	-0.982094	25	0.0022	Q9BYD6	K108	39S ribosomal protein L1, mitochondrial	MRPL1	474.594	3	KFQILDFTSPK	XL:O-Aldehyde@108	-0.388549	24.8	0.0095
	802.192	4	-0.730293	Q9BYD6	K101	39S ribosomal protein L1, mitochondrial	MRPL1	825.466	2	QIYEVEKAVHLLK	XL:O-Aldehyde-H2O@101	0.724587	22.8	0.0009	Q9BYD6	K108	39S ribosomal protein L1, mitochondrial	MRPL1	702.382	2	KFQILDFTSPK	XL:O-Aldehyde-H2O@108	0.431124	30.2	0.00026
	801.941	4	-0.826432	Q9BYD6	K101	39S ribosomal protein L1, mitochondrial	MRPL1	825.466	2	QIYEVEKAVHLLK	XL:O-Aldehyde-H2O@101	0.845731	33.1	4.2e-05	Q9BYD6	K108	39S ribosomal protein L1, mitochondrial	MRPL1	702.382	2	KFQILDFTSPK	XL:O-Aldehyde-H2O@108	-0.28074	36.9	2.5e-06
	641.754	5	-0.52576	Q9BYD6	K101	39S ribosomal protein L1, mitochondrial	MRPL1	834.472	2	QIYEVEKAVHLLK	XL:O-Aldehyde@101	-0.143241	22.4	0.0047	Q9BYD6	K108	39S ribosomal protein L1, mitochondrial	MRPL1	702.382	2	KFQILDFTSPK	XL:O-Aldehyde-H2O@108	-0.28074	29.5	1.1e-05
	801.941	4	-0.369203	Q9BYD6	K101	39S ribosomal protein L1, mitochondrial	MRPL1	825.466	2	QIYEVEKAVHLLK	XL:O-Aldehyde-H2O@101	0.724587	25.5	0.0012	Q9BYD6	K108	39S ribosomal protein L1, mitochondrial	MRPL1	702.382	2	KFQILDFTSPK	XL:O-Aldehyde-H2O@108	0.288751	29.8	3.2e-05
	641.755	5	0.617315	Q9BYD6	K101	39S ribosomal protein L1, mitochondrial	MRPL1	834.471	2	QIYEVEKAVHLLK	XL:O-Aldehyde@101	1.41463	24.2	0.0014	Q9BYD6	K108	39S ribosomal protein L1, mitochondrial	MRPL1	702.381	2	KFQILDFTSPK	XL:O-Aldehyde-H2O@108	1.57011	29.9	0.0001
	801.944	4	3.59345	Q9BYD6	K101	39S ribosomal protein L1, mitochondrial	MRPL1	825.465	2	QIYEVEKAVHLLK	XL:O-Aldehyde-H2O@101	2.05717	39	0.00013	Q9BYD6	K108	39S ribosomal protein L1, mitochondrial	MRPL1	702.381	2	KFQILDFTSPK	XL:O-Aldehyde-H2O@108	1.28536	38.2	1.8e-05
	641.758	5	4.80859	Q9BYD6	K101	39S ribosomal protein L1, mitochondrial	MRPL1	834.472	2	QIYEVEKAVHLLK	XL:O-Aldehyde@101	0.0964312	16	0.053	Q9BYD6	K108	39S ribosomal protein L1, mitochondrial	MRPL1	474.594	3	KFQILDFTSPK	XL:O-Aldehyde@108	-0.388549	25.6	0.014
	478.787	4	0.698514	P52815	K138	39S ribosomal protein L12, mitochondrial	MRPL12	540.801	2	LTEAKPVDK	XL:O-Aldehyde-H2O@138	-0.528219	21.5	0.0038	P52815	K144	39S ribosomal protein L12, mitochondrial	MRPL12	340.739	2	VKLIK	XL:O-Aldehyde-H2O@144	-0.292974	15.2	0.11
	457.275	5	-1.32086	P52815	K142	39S ribosomal protein L12, mitochondrial	MRPL12	436.591	3	LTEAKPVDKVK	XL:O-Aldehyde-H2O@142	-2.07509	20.9	0.0049	P52815	K147	39S ribosomal protein L12, mitochondrial	MRPL12	412.268	2	LIKEIK	XL:O-Aldehyde-H2O@147	-0.432329	21.6	0.029
	457.275	5	-1.1202	P52815	K142	39S ribosomal protein L12, mitochondrial	MRPL12	436.592	3	LTEAKPVDKVK	XL:O-Aldehyde-H2O@142	-2.99128	18.3	0.03	P52815	K147	39S ribosomal protein L12, mitochondrial	MRPL12	412.269	2	LIKEIK	XL:O-Aldehyde-H2O@147	-2.61537	21.3	0.027
	457.275	5	-0.652004	P52815	K142	39S ribosomal protein L12, mitochondrial	MRPL12	436.591	3	LTEAKPVDKVK	XL:O-Aldehyde-H2O@142	-1.15891	17	0.025	P52815	K147	39S ribosomal protein L12, mitochondrial	MRPL12	412.268	2	LIKEIK	XL:O-Aldehyde-H2O@147	-0.91745	20.9	0.027
	636.623	4	0.061995	P52815	K147	39S ribosomal protein L12, mitochondrial	MRPL12	412.268	2	LIKEIK	XL:O-Aldehyde-H2O@147	-0.189769	22.7	0.043	P52815	K162	39S ribosomal protein L12, mitochondrial	MRPL12	793.949	2	NYIQGINLVQAKK	XL:O-Aldehyde@162	-0.160534	29	0.00054
	685.633	4	-0.387021	P52815	K173	39S ribosomal protein L12, mitochondrial	MRPL12	573.661	3	LVESLPQEIKANVAK	XL:O-Aldehyde-H2O@173	0.503104	29.5	0.0027	P52815	K183	39S ribosomal protein L12, mitochondrial	MRPL12	434.742	2	AEAEKIK	XL:O-Aldehyde-H2O@183	0.386739	23.5	0.05
	685.381	4	-1.21288	P52815	K173	39S ribosomal protein L12, mitochondrial	MRPL12	573.661	3	LVESLPQEIKANVAK	XL:O-Aldehyde-H2O@173	-0.542809	26.7	0.0011	P52815	K183	39S ribosomal protein L12, mitochondrial	MRPL12	434.742	2	AEAEKIK	XL:O-Aldehyde-H2O@183	0.156717	25.4	0.0022
	685.382	4	-0.76696	P52815	K173	39S ribosomal protein L12, mitochondrial	MRPL12	868.994	2	LVESLPQEIKANVAK	XL:O-Aldehyde@173	-0.486736	31	9.3e-05	P52815	K183	39S ribosomal protein L12, mitochondrial	MRPL12	434.742	2	AEAEKIK	XL:O-Aldehyde-H2O@183	0.386739	20.6	0.0083
	685.382	4	-0.76696	P52815	K173	39S ribosomal protein L12, mitochondrial	MRPL12	868.99	2	LVESLPQEIKANVAK	XL:O-Aldehyde@173	3.1957	28.9	0.00022	P52815	K183	39S ribosomal protein L12, mitochondrial	MRPL12	434.742	2	AEAEKIK	XL:O-Aldehyde-H2O@183	1.53685	20	0.045
	685.383	4	0.303245	P52815	K173	39S ribosomal protein L12, mitochondrial	MRPL12	573.661	3	LVESLPQEIKANVAK	XL:O-Aldehyde-H2O@173	0.328785	25.8	0.01	P52815	K183	39S ribosomal protein L12, mitochondrial	MRPL12	434.742	2	AEAEKIK	XL:O-Aldehyde-H2O@183	0.846782	27.1	0.044
	685.383	4	0.303245	P52815	K173	39S ribosomal protein L12, mitochondrial	MRPL12	868.993	2	LVESLPQEIKANVAK	XL:O-Aldehyde@173	0.203717	30.6	2.7e-05	P52815	K183	39S ribosomal protein L12, mitochondrial	MRPL12	434.742	2	AEAEKIK	XL:O-Aldehyde-H2O@183	0.846782	22.1	0.018
	685.383	4	0.659981	P52815	K173	39S ribosomal protein L12, mitochondrial	MRPL12	868.995	2	LVESLPQEIKANVAK	XL:O-Aldehyde@173	-1.98272	14.7	0.037	P52815	K183	39S ribosomal protein L12, mitochondrial	MRPL12	434.743	2	AEAEKIK	XL:O-Aldehyde-H2O@183	-0.533346	28.5	0.0055
	685.383	4	0.749164	P52815	K173	39S ribosomal protein L12, mitochondrial	MRPL12	868.993	2	LVESLPQEIKANVAK	XL:O-Aldehyde@173	-0.026434	26.9	0.00068	P52815	K183	39S ribosomal protein L12, mitochondrial	MRPL12	434.742	2	AEAEKIK	XL:O-Aldehyde-H2O@183	0.61676	27.6	0.01
	685.383	4	0.927532	P52815	K173	39S ribosomal protein L12, mitochondrial	MRPL12	868.995	2	LVESLPQEIKANVAK	XL:O-Aldehyde@173	-2.09779	30.4	7.3e-05	P52815	K183	39S ribosomal protein L12, mitochondrial	MRPL12	434.743	2	AEAEKIK	XL:O-Aldehyde-H2O@183	-0.533346	26	0.014
	457.275	5	-0.652004	P52815	K142	39S ribosomal protein L12, mitochondrial	MRPL12	436.591	3	LTEAKPVDKVK	XL:O-Aldehyde-H2O@142	-1.15891	17	0.025	decoy	K504	Acyl-coenzyme A synthetase ACSM2B, mitochondrial	decoy	412.268	2	ILKEIK	XL:O-Aldehyde-H2O@504	-0.91745	20.9	0.027
	546.513	5	-2.01155	O75394	K40	39S ribosomal protein L33, mitochondrial	MRPL33	826.966	2	EKLTLLHYDPVVK	XL:O-Aldehyde@40	0.76297	24.8	0.00025	O75394	K59	39S ribosomal protein L33, mitochondrial	MRPL33	471.786	2	VLFVEKK	XL:O-Aldehyde-H2O@59	0.590653	26.5	0.0074
	575.114	6	0.534533	Q9H9J2	K43	39S ribosomal protein L44, mitochondrial	MRPL44	515.272	2	FQKELER	XL:O-Aldehyde-H2O@43	-0.729582	24.3	0.0054	Q9H9J2	K63	39S ribosomal protein L44, mitochondrial	MRPL44	567.018	4	SEKPNWDYHAEIQAFGHR	XL:O-Aldehyde-H2O@63	-1.13733	31.5	0.00072
	571.104	5	-0.504299	Q96EL3	K14	39S ribosomal protein L53, mitochondrial	MRPL53	421.935	3	LGLRPVKQVR	XL:O-Aldehyde@14	-1.40654	17.6	0.0028	Q96EL3	K105	39S ribosomal protein L53, mitochondrial	MRPL53	485.556	3	DAAGSGDKPGADTGR	XL:O-Aldehyde-H2O@105	-1.52459	26.8	7.3e-05
	713.628	4	-0.413989	Q96EL3	K14	39S ribosomal protein L53, mitochondrial	MRPL53	632.398	2	LGLRPVKQVR	XL:O-Aldehyde@14	0.982869	16.5	0.0061	Q96EL3	K105	39S ribosomal protein L53, mitochondrial	MRPL53	727.829	2	DAAGSGDKPGADTGR	XL:O-Aldehyde-H2O@105	0.482744	23.3	3.4e-06
	869.421	4	-2.47372	Q96EL3	K105	39S ribosomal protein L53, mitochondrial	MRPL53	727.83	2	DAAGSGDKPGADTGR	XL:O-Aldehyde-H2O@105	-1.30339	37.3	3.5e-08	Q9NVS2	K45	39S ribosomal protein S18a, mitochondrial	MRPS18A	934.985	2	EVVETQEGKTTIIEGR	XL:O-Aldehyde-H2O@45	-1.13627	42.1	2.4e-06
	869.674	4	-0.0658934	Q96EL3	K105	39S ribosomal protein L53, mitochondrial	MRPL53	727.826	2	DAAGSGDKPGADTGR	XL:O-Aldehyde-H2O@105	3.64284	14.8	0.00027	Q9NVS2	K45	39S ribosomal protein S18a, mitochondrial	MRPS18A	943.984	2	EVVETQEGKTTIIEGR	XL:O-Aldehyde@45	5.10597	17.2	0.032
	869.423	4	-0.435503	Q96EL3	K105	39S ribosomal protein L53, mitochondrial	MRPL53	727.829	2	DAAGSGDKPGADTGR	XL:O-Aldehyde-H2O@105	-0.341626	24	9.3e-07	Q9NVS2	K45	39S ribosomal protein S18a, mitochondrial	MRPS18A	934.984	2	EVVETQEGKTTIIEGR	XL:O-Aldehyde-H2O@45	0.147178	27	2.7e-05
	869.675	4	0.777263	Q96EL3	K105	39S ribosomal protein L53, mitochondrial	MRPL53	727.83	2	DAAGSGDKPGADTGR	XL:O-Aldehyde-H2O@105	-1.0286	38.9	3.3e-07	Q9NVS2	K45	39S ribosomal protein S18a, mitochondrial	MRPS18A	934.984	2	EVVETQEGKTTIIEGR	XL:O-Aldehyde-H2O@45	-0.601498	36.1	4.1e-05
	869.423	4	-0.0138033	Q96EL3	K105	39S ribosomal protein L53, mitochondrial	MRPL53	727.829	2	DAAGSGDKPGADTGR	XL:O-Aldehyde-H2O@105	0.482744	34.2	1.1e-06	Q9NVS2	K45	39S ribosomal protein S18a, mitochondrial	MRPS18A	934.983	2	EVVETQEGKTTIIEGR	XL:O-Aldehyde-H2O@45	1.00281	36.2	1.5e-05
	653.966	5	0.218523	Q96EL3	K14	39S ribosomal protein L53, mitochondrial	MRPL53	421.934	3	LGLRPVKQVR	XL:O-Aldehyde@14	0.963497	21.2	0.0057	Q9NVS2	K45	39S ribosomal protein S18a, mitochondrial	MRPS18A	943.987	2	EVVETQEGKTTIIEGR	XL:O-Aldehyde@45	1.61014	28	8.8e-05
	817.209	4	4.55982	Q96EL3	K14	39S ribosomal protein L53, mitochondrial	MRPL53	632.399	2	LGLRPVKQVR	XL:O-Aldehyde@14	-1.54718	15.4	0.028	Q9NVS2	K45	39S ribosomal protein S18a, mitochondrial	MRPS18A	934.986	2	EVVETQEGKTTIIEGR	XL:O-Aldehyde-H2O@45	-1.99189	30.6	0.00021
	711.975	5	-0.359584	Q15125	K221	3-beta-hydroxysteroid-Delta(8),Delta(7)-isomerase	EBP	851.45	2	HLTHAQSTLDAKATK	XL:O-Aldehyde-H2O@221	-0.624801	38.6	1.2e-06	Q15125	K221	3-beta-hydroxysteroid-Delta(8),Delta(7)-isomerase	EBP	567.969	3	HLTHAQSTLDAKATK	XL:O-Aldehyde-H2O@221	-0.344798	33.6	3.7e-05
	711.977	5	1.52907	Q15125	K221	3-beta-hydroxysteroid-Delta(8),Delta(7)-isomerase	EBP	573.971	3	HLTHAQSTLDAKATK	XL:O-Aldehyde@221	2.13553	24.7	0.0017	Q15125	K221	3-beta-hydroxysteroid-Delta(8),Delta(7)-isomerase	EBP	851.446	2	HLTHAQSTLDAKATK	XL:O-Aldehyde-H2O@221	3.95564	29.5	6.9e-06
	593.482	6	2.46966	Q15125	K221	3-beta-hydroxysteroid-Delta(8),Delta(7)-isomerase	EBP	573.973	3	HLTHAQSTLDAKATK	XL:O-Aldehyde@221	-0.652069	23.1	0.021	Q15125	K221	3-beta-hydroxysteroid-Delta(8),Delta(7)-isomerase	EBP	567.969	3	HLTHAQSTLDAKATK	XL:O-Aldehyde-H2O@221	0.00733397	28.4	9.2e-05
	711.978	5	3.16018	Q15125	K221	3-beta-hydroxysteroid-Delta(8),Delta(7)-isomerase	EBP	851.447	2	HLTHAQSTLDAKATK	XL:O-Aldehyde-H2O@221	3.6033	38.1	3.1e-07	Q15125	K221	3-beta-hydroxysteroid-Delta(8),Delta(7)-isomerase	EBP	567.967	3	HLTHAQSTLDAKATK	XL:O-Aldehyde-H2O@221	3.00047	31.1	2.6e-05
	491.068	5	1.59119	Q15125	K221	3-beta-hydroxysteroid-Delta(8),Delta(7)-isomerase	EBP	430.731	4	HLTHAQSTLDAKATK	XL:O-Aldehyde@221	-0.781426	22.9	0.15	Q15125	K224	3-beta-hydroxysteroid-Delta(8),Delta(7)-isomerase	EBP	308.687	2	ATKAK	XL:O-Aldehyde@224	-0.438601	11.9	0.14
	800.43	4	-0.57984	Q99714	K52	3-hydroxyacyl-CoA dehydrogenase type-2	HSD17B10	1211.15	2	LVGQGASAVLLDLPNSGGEAQAKK	XL:O-Aldehyde@52	0.518701	26.3	0.0012	Q99714	K81	3-hydroxyacyl-CoA dehydrogenase type-2	HSD17B10	322.679	2	GKFGR	XL:O-Aldehyde-H2O@81	0.229084	9.1	0.097
	800.432	4	2.09237	Q99714	K52	3-hydroxyacyl-CoA dehydrogenase type-2	HSD17B10	1211.15	2	LVGQGASAVLLDLPNSGGEAQAKK	XL:O-Aldehyde@52	-0.88492	23.5	0.0048	Q99714	K81	3-hydroxyacyl-CoA dehydrogenase type-2	HSD17B10	322.679	2	GKFGR	XL:O-Aldehyde-H2O@81	-0.0808212	14	0.038
	891.197	4	8.17041	P42765	K137	3-ketoacyl-CoA thiolase, mitochondrial	ACAA2	573.314	2	FGTKLGSDIK	XL:O-Aldehyde-H2O@137	-0.368229	24.4	0.0081	P42765	K209	3-ketoacyl-CoA thiolase, mitochondrial	ACAA2	1141.53	2	AANDAGYFNDEMAPIEVKTK	XL:O-Aldehyde@209	1.05853	23.8	0.00047
	541.875	5	-2.43004	P46783	K24	40S ribosomal protein S10	RPS10	479.258	2	EGVMVAKK	Oxidation@21;XL:O-Aldehyde-H2O@24	-0.567343	12.6	0.088	P46783	K31	40S ribosomal protein S10	RPS10	532.932	3	DVHMPKHPELADK	XL:O-Aldehyde-H2O@31	0.776795	21.9	0.0052
	673.094	4	-1.26621	P46783	K24	40S ribosomal protein S10	RPS10	471.26	2	EGVMVAKK	XL:O-Aldehyde-H2O@24	0.362394	27.5	0.00032	P46783	K31	40S ribosomal protein S10	RPS10	807.901	2	DVHMPKHPELADK	XL:O-Aldehyde@31	-0.290777	20.8	0.0086
	673.094	4	-1.17539	P46783	K24	40S ribosomal protein S10	RPS10	471.26	2	EGVMVAKK	XL:O-Aldehyde-H2O@24	-0.0620006	27.1	0.0005	P46783	K31	40S ribosomal protein S10	RPS10	798.897	2	DVHMPKHPELADK	XL:O-Aldehyde-H2O@31	-1.77403	31.1	2.7e-05
	538.678	5	0.522435	P46783	K24	40S ribosomal protein S10	RPS10	471.26	2	EGVMVAKK	XL:O-Aldehyde-H2O@24	-0.698592	24.9	0.029	P46783	K31	40S ribosomal protein S10	RPS10	532.934	3	DVHMPKHPELADK	XL:O-Aldehyde-H2O@31	-1.66253	20.7	0.039
	673.095	4	0.731709	P46783	K24	40S ribosomal protein S10	RPS10	471.26	2	EGVMVAKK	XL:O-Aldehyde-H2O@24	-0.0620006	27.4	0.0034	P46783	K31	40S ribosomal protein S10	RPS10	807.901	2	DVHMPKHPELADK	XL:O-Aldehyde@31	-0.0432219	18.1	0.0052
	673.095	4	0.731709	P46783	K24	40S ribosomal protein S10	RPS10	471.26	2	EGVMVAKK	XL:O-Aldehyde-H2O@24	0.362394	29	0.00079	P46783	K31	40S ribosomal protein S10	RPS10	807.901	2	DVHMPKHPELADK	XL:O-Aldehyde@31	0.204333	22.9	0.00021
	538.678	5	0.862988	P46783	K24	40S ribosomal protein S10	RPS10	471.26	2	EGVMVAKK	XL:O-Aldehyde-H2O@24	-1.12299	21.6	0.0033	P46783	K31	40S ribosomal protein S10	RPS10	532.935	3	DVHMPKHPELADK	XL:O-Aldehyde-H2O@31	-3.91421	28.1	0.00034
	673.096	4	1.27659	P46783	K24	40S ribosomal protein S10	RPS10	471.261	2	EGVMVAKK	XL:O-Aldehyde-H2O@24	-1.54738	28.1	0.00036	P46783	K31	40S ribosomal protein S10	RPS10	798.897	2	DVHMPKHPELADK	XL:O-Aldehyde-H2O@31	-1.8992	29.5	1.3e-05
	538.88	5	4.06346	P46783	K24	40S ribosomal protein S10	RPS10	471.26	2	EGVMVAKK	XL:O-Aldehyde-H2O@24	0.150197	24.9	0.0063	P46783	K31	40S ribosomal protein S10	RPS10	807.901	2	DVHMPKHPELADK	XL:O-Aldehyde@31	-0.290777	17.3	0.01
	673.097	4	3.63777	P46783	K24	40S ribosomal protein S10	RPS10	471.26	2	EGVMVAKK	XL:O-Aldehyde-H2O@24	-0.0620006	16.2	0.11	P46783	K31	40S ribosomal protein S10	RPS10	798.895	2	DVHMPKHPELADK	XL:O-Aldehyde-H2O@31	0.353906	17	0.0071
	673.098	4	4.45509	P46783	K24	40S ribosomal protein S10	RPS10	471.261	2	EGVMVAKK	XL:O-Aldehyde-H2O@24	-1.54738	25.2	0.0023	P46783	K31	40S ribosomal protein S10	RPS10	798.899	2	DVHMPKHPELADK	XL:O-Aldehyde-H2O@31	-3.77678	22	8.7e-05
	673.098	4	4.99998	P46783	K24	40S ribosomal protein S10	RPS10	471.26	2	EGVMVAKK	XL:O-Aldehyde-H2O@24	-1.33518	26.9	0.00055	P46783	K31	40S ribosomal protein S10	RPS10	798.898	2	DVHMPKHPELADK	XL:O-Aldehyde-H2O@31	-2.39989	30.6	4.4e-05
	672.848	4	6.06853	P46783	K24	40S ribosomal protein S10	RPS10	471.26	2	EGVMVAKK	XL:O-Aldehyde-H2O@24	-0.486395	19.8	0.0028	P46783	K31	40S ribosomal protein S10	RPS10	798.897	2	DVHMPKHPELADK	XL:O-Aldehyde-H2O@31	-2.02437	19.4	0.00096
	672.848	4	6.52277	P46783	K24	40S ribosomal protein S10	RPS10	471.26	2	EGVMVAKK	XL:O-Aldehyde-H2O@24	0.362394	22.8	0.00025	P46783	K31	40S ribosomal protein S10	RPS10	798.896	2	DVHMPKHPELADK	XL:O-Aldehyde-H2O@31	-0.397131	25.5	0.00012
	538.48	5	6.63139	P46783	K24	40S ribosomal protein S10	RPS10	471.26	2	EGVMVAKK	XL:O-Aldehyde-H2O@24	-0.910788	22.8	0.003	P46783	K31	40S ribosomal protein S10	RPS10	532.933	3	DVHMPKHPELADK	XL:O-Aldehyde-H2O@31	-1.09961	24.4	0.00051
	538.48	5	6.63139	P46783	K24	40S ribosomal protein S10	RPS10	471.26	2	EGVMVAKK	XL:O-Aldehyde-H2O@24	-0.698592	21	0.0062	P46783	K31	40S ribosomal protein S10	RPS10	532.933	3	DVHMPKHPELADK	XL:O-Aldehyde-H2O@31	-0.911973	22.4	0.0093
	538.48	5	7.08563	P46783	K24	40S ribosomal protein S10	RPS10	471.26	2	EGVMVAKK	XL:O-Aldehyde-H2O@24	0.362394	26.9	0.0025	P46783	K31	40S ribosomal protein S10	RPS10	807.901	2	DVHMPKHPELADK	XL:O-Aldehyde@31	-0.290777	14.3	0.029
	672.849	4	7.79465	P46783	K24	40S ribosomal protein S10	RPS10	471.26	2	EGVMVAKK	XL:O-Aldehyde-H2O@24	0.574591	31.2	0.00092	P46783	K31	40S ribosomal protein S10	RPS10	807.901	2	DVHMPKHPELADK	XL:O-Aldehyde@31	-0.414554	22.1	0.00021
	717.37	5	-1.32257	P46783	K107	40S ribosomal protein S10	RPS10	586.819	4	SRPETGRPRPKGLEGERPAR	XL:O-Aldehyde@107	1.48211	22.5	0.19	P25398	K116	40S ribosomal protein S12	RPS12	553.262	2	DYGKESQAK	XL:O-Aldehyde-H2O@116	-0.265106	21	0.00047
	512.696	7	0.646687	P46783	K107	40S ribosomal protein S10	RPS10	469.657	5	SRPETGRPRPKGLEGERPAR	XL:O-Aldehyde@107	1.42887	23.6	0.13	P25398	K116	40S ribosomal protein S12	RPS12	553.261	2	DYGKESQAK	XL:O-Aldehyde-H2O@116	1.18087	19.3	0.00069
	597.978	6	0.820799	P46783	K107	40S ribosomal protein S10	RPS10	469.658	5	SRPETGRPRPKGLEGERPAR	XL:O-Aldehyde@107	-0.0615785	23.7	0.073	P25398	K116	40S ribosomal protein S12	RPS12	553.261	2	DYGKESQAK	XL:O-Aldehyde-H2O@116	0.277133	27	6e-05
	597.978	6	2.25218	P46783	K107	40S ribosomal protein S10	RPS10	586.821	4	SRPETGRPRPKGLEGERPAR	XL:O-Aldehyde@107	-0.73322	26.2	0.1	P25398	K116	40S ribosomal protein S12	RPS12	553.262	2	DYGKESQAK	XL:O-Aldehyde-H2O@116	-0.445852	33.8	2.6e-05
	706.955	5	-0.367833	P46783	K139	40S ribosomal protein S10	RPS10	556.606	3	KAEAGAGSATEFQFR	XL:O-Aldehyde@139	-0.102529	26.4	0.00064	P60866	K8	40S ribosomal protein S20	RPS20	576.969	3	DTGKTPVEPEVAIHR	XL:O-Aldehyde-H2O@8	-0.7059	16.3	0.04
	706.755	5	0.479002	P46783	K139	40S ribosomal protein S10	RPS10	834.405	2	KAEAGAGSATEFQFR	XL:O-Aldehyde@139	-0.208337	24.2	8.6e-05	P60866	K8	40S ribosomal protein S20	RPS20	576.969	3	DTGKTPVEPEVAIHR	XL:O-Aldehyde-H2O@8	-0.879219	32.1	4.2e-05
	706.756	5	1.68976	P46783	K139	40S ribosomal protein S10	RPS10	834.405	2	KAEAGAGSATEFQFR	XL:O-Aldehyde@139	-0.567875	23.5	0.00017	P60866	K8	40S ribosomal protein S20	RPS20	873.955	2	DTGKTPVEPEVAIHR	XL:O-Aldehyde@8	-0.591348	24.5	0.00022
	522.266	5	5.36856	P46783	K31	40S ribosomal protein S10	RPS10	807.901	2	DVHMPKHPELADK	XL:O-Aldehyde@31	-0.290777	14	0.069	P62273	K13	40S ribosomal protein S29	RPS29	430.225	2	KFGQGSR	XL:O-Aldehyde-H2O@13	-0.0536996	21.3	0.014
	522.065	5	5.34639	P46783	K31	40S ribosomal protein S10	RPS10	807.901	2	DVHMPKHPELADK	XL:O-Aldehyde@31	-0.538332	14.5	0.017	P62273	K13	40S ribosomal protein S29	RPS29	430.225	2	KFGQGSR	XL:O-Aldehyde-H2O@13	0.178737	19.3	0.0023
	522.066	5	6.75204	P46783	K31	40S ribosomal protein S10	RPS10	532.934	3	DVHMPKHPELADK	XL:O-Aldehyde-H2O@31	-1.47489	23	0.0026	P62273	K13	40S ribosomal protein S29	RPS29	430.225	2	KFGQGSR	XL:O-Aldehyde-H2O@13	-0.518573	22.1	0.011
	522.067	5	8.27483	P46783	K31	40S ribosomal protein S10	RPS10	532.934	3	DVHMPKHPELADK	XL:O-Aldehyde-H2O@31	-1.85017	19.3	0.079	P62273	K13	40S ribosomal protein S29	RPS29	430.225	2	KFGQGSR	XL:O-Aldehyde-H2O@13	-0.518573	19.6	0.0072
	652.332	4	8.72506	P46783	K31	40S ribosomal protein S10	RPS10	798.897	2	DVHMPKHPELADK	XL:O-Aldehyde-H2O@31	-1.64886	23.4	0.00011	P62273	K13	40S ribosomal protein S29	RPS29	430.225	2	KFGQGSR	XL:O-Aldehyde-H2O@13	0.178737	19.4	0.011
	652.332	4	9.0999	P46783	K31	40S ribosomal protein S10	RPS10	798.896	2	DVHMPKHPELADK	XL:O-Aldehyde-H2O@31	-1.14817	26	2e-05	P62273	K13	40S ribosomal protein S29	RPS29	430.225	2	KFGQGSR	XL:O-Aldehyde-H2O@13	-0.518573	21.7	0.0037
	732.594	5	0.336138	P46783	K107	40S ribosomal protein S10	RPS10	586.82	4	SRPETGRPRPKGLEGERPAR	XL:O-Aldehyde@107	1.14129	23.5	0.17	P23396	K62	40S ribosomal protein S3	RPS3	591.316	2	TQNVLGEKGR	XL:O-Aldehyde-H2O@62	1.68136	25.3	0.00035
	610.663	6	0.449306	P46783	K107	40S ribosomal protein S10	RPS10	586.821	4	SRPETGRPRPKGLEGERPAR	XL:O-Aldehyde@107	-1.41486	24.5	0.11	P23396	K62	40S ribosomal protein S3	RPS3	591.317	2	TQNVLGEKGR	XL:O-Aldehyde-H2O@62	-0.178897	22.7	0.0013
	732.594	5	1.00357	P46783	K107	40S ribosomal protein S10	RPS10	586.82	4	SRPETGRPRPKGLEGERPAR	XL:O-Aldehyde@107	0.630059	25.9	0.081	P23396	K62	40S ribosomal protein S3	RPS3	591.317	2	TQNVLGEKGR	XL:O-Aldehyde-H2O@62	-0.348011	19.5	0.0031
	610.666	6	6.25593	P46783	K107	40S ribosomal protein S10	RPS10	469.657	5	SRPETGRPRPKGLEGERPAR	XL:O-Aldehyde@107	0.790106	21.6	0.12	P23396	K62	40S ribosomal protein S3	RPS3	591.317	2	TQNVLGEKGR	XL:O-Aldehyde-H2O@62	0.835787	25.7	8.4e-05
	746.375	4	-0.0658972	P46783	K139	40S ribosomal protein S10	RPS10	834.404	2	KAEAGAGSATEFQFR	XL:O-Aldehyde@139	1.58935	26.2	7.3e-05	P23396	K62	40S ribosomal protein S3	RPS3	600.322	2	TQNVLGEKGR	XL:O-Aldehyde@62	1.29358	28	0.0013
	746.377	4	2.06314	P46783	K139	40S ribosomal protein S10	RPS10	825.399	2	KAEAGAGSATEFQFR	XL:O-Aldehyde-H2O@139	0.295391	17.9	0.0019	P23396	K62	40S ribosomal protein S3	RPS3	600.322	2	TQNVLGEKGR	XL:O-Aldehyde@62	0.793844	16.9	0.037
	681.164	5	-3.19705	P46783	K107	40S ribosomal protein S10	RPS10	586.82	4	SRPETGRPRPKGLEGERPAR	XL:O-Aldehyde@107	-0.0515806	20.3	0.13	Q8NC51	K299	Plasminogen activator inhibitor 1 RNA-binding protein	SERBP1	462.748	2	AIQNKDR	XL:O-Aldehyde-H2O@299	0.683184	20.3	0.076
	486.834	7	-1.14989	P46783	K107	40S ribosomal protein S10	RPS10	469.658	5	SRPETGRPRPKGLEGERPAR	XL:O-Aldehyde@107	-0.2745	22.9	0.19	Q8NC51	K299	Plasminogen activator inhibitor 1 RNA-binding protein	SERBP1	462.749	2	AIQNKDR	XL:O-Aldehyde-H2O@299	-0.397317	23.2	0.031
	486.835	7	0.16924	P46783	K107	40S ribosomal protein S10	RPS10	469.658	5	SRPETGRPRPKGLEGERPAR	XL:O-Aldehyde@107	-0.0615785	24.3	0.092	Q8NC51	K299	Plasminogen activator inhibitor 1 RNA-binding protein	SERBP1	462.749	2	AIQNKDR	XL:O-Aldehyde-H2O@299	-0.397317	22.4	0.019
	660.471	6	-1.27133	P46783	K31	40S ribosomal protein S10	RPS10	807.9	2	DVHMPKHPELADK	XL:O-Aldehyde@31	1.19456	12.9	0.13	Q8NC51	K329	Plasminogen activator inhibitor 1 RNA-binding protein	SERBP1	552.74	4	SKSEEAHAEDSVMDHHFR	XL:O-Aldehyde-H2O@329;Oxidation@340	0.588182	23.9	0.0014
	563.833	7	-1.61099	P46783	K31	40S ribosomal protein S10	RPS10	532.933	3	DVHMPKHPELADK	XL:O-Aldehyde-H2O@31	-0.349051	15.3	0.085	Q8NC51	K329	Plasminogen activator inhibitor 1 RNA-binding protein	SERBP1	548.742	4	SKSEEAHAEDSVMDHHFR	XL:O-Aldehyde-H2O@329	-0.370931	28.8	0.00012
	493.606	8	-0.436325	P46783	K31	40S ribosomal protein S10	RPS10	538.938	3	DVHMPKHPELADK	XL:O-Aldehyde@31	-3.4595	16.3	0.13	Q8NC51	K329	Plasminogen activator inhibitor 1 RNA-binding protein	SERBP1	439.196	5	SKSEEAHAEDSVMDHHFR	XL:O-Aldehyde-H2O@329	-1.24669	27.1	0.0029
	566.119	7	-0.766371	P46783	K31	40S ribosomal protein S10	RPS10	538.266	3	DVHMPKHPELADK	Oxidation@29;XL:O-Aldehyde-H2O@31	-3.61867	22.1	0.032	Q8NC51	K329	Plasminogen activator inhibitor 1 RNA-binding protein	SERBP1	548.743	4	SKSEEAHAEDSVMDHHFR	XL:O-Aldehyde-H2O@329	-1.2821	22.5	0.002
	565.975	7	-1.47703	P46783	K31	40S ribosomal protein S10	RPS10	538.936	3	DVHMPKHPELADK	XL:O-Aldehyde@31	0.993706	19.6	0.032	Q8NC51	K329	Plasminogen activator inhibitor 1 RNA-binding protein	SERBP1	552.74	4	SKSEEAHAEDSVMDHHFR	XL:O-Aldehyde-H2O@329;Oxidation@340	0.407265	21.9	0.0052
	657.639	6	0.266916	P46783	K31	40S ribosomal protein S10	RPS10	807.901	2	DVHMPKHPELADK	XL:O-Aldehyde@31	-0.166999	15.2	0.014	Q8NC51	K329	Plasminogen activator inhibitor 1 RNA-binding protein	SERBP1	737.324	3	SKSEEAHAEDSVMDHHFR	XL:O-Aldehyde@329	-0.870697	12.5	0.058
	493.355	8	-0.530587	P46783	K31	40S ribosomal protein S10	RPS10	532.933	3	DVHMPKHPELADK	XL:O-Aldehyde-H2O@31	-0.16141	19.4	0.044	Q8NC51	K329	Plasminogen activator inhibitor 1 RNA-binding protein	SERBP1	439.195	5	SKSEEAHAEDSVMDHHFR	XL:O-Aldehyde-H2O@329	-0.563628	29.7	0.0016
	657.471	6	-0.306898	P46783	K31	40S ribosomal protein S10	RPS10	807.899	2	DVHMPKHPELADK	XL:O-Aldehyde@31	1.81344	22.7	0.00068	Q8NC51	K329	Plasminogen activator inhibitor 1 RNA-binding protein	SERBP1	548.742	4	SKSEEAHAEDSVMDHHFR	XL:O-Aldehyde-H2O@329	0.358009	28.2	5.2e-05
	563.691	7	-0.263783	P46783	K31	40S ribosomal protein S10	RPS10	532.933	3	DVHMPKHPELADK	XL:O-Aldehyde-H2O@31	0.0262308	22.8	0.0056	Q8NC51	K329	Plasminogen activator inhibitor 1 RNA-binding protein	SERBP1	548.742	4	SKSEEAHAEDSVMDHHFR	XL:O-Aldehyde-H2O@329	0.722479	26.9	0.00043
	788.965	5	0.828	P46783	K31	40S ribosomal protein S10	RPS10	798.896	2	DVHMPKHPELADK	XL:O-Aldehyde-H2O@31	-0.0216125	24.4	0.00023	Q8NC51	K329	Plasminogen activator inhibitor 1 RNA-binding protein	SERBP1	731.32	3	SKSEEAHAEDSVMDHHFR	XL:O-Aldehyde-H2O@329	-0.086899	27.8	1.1e-05
	657.471	6	0.250956	P46783	K31	40S ribosomal protein S10	RPS10	807.901	2	DVHMPKHPELADK	XL:O-Aldehyde@31	-0.0432219	23.5	0.00035	Q8NC51	K329	Plasminogen activator inhibitor 1 RNA-binding protein	SERBP1	548.742	4	SKSEEAHAEDSVMDHHFR	XL:O-Aldehyde-H2O@329	-0.735401	21.4	0.0044
	563.835	7	1.317	P46783	K31	40S ribosomal protein S10	RPS10	532.932	3	DVHMPKHPELADK	XL:O-Aldehyde-H2O@31	1.33972	17.9	0.0026	Q8NC51	K329	Plasminogen activator inhibitor 1 RNA-binding protein	SERBP1	548.742	4	SKSEEAHAEDSVMDHHFR	XL:O-Aldehyde-H2O@329	0.722479	31.7	0.0002
	565.976	7	0.791664	P46783	K31	40S ribosomal protein S10	RPS10	538.266	3	DVHMPKHPELADK	Oxidation@29;XL:O-Aldehyde-H2O@31	-2.68977	18.1	0.12	Q8NC51	K329	Plasminogen activator inhibitor 1 RNA-binding protein	SERBP1	548.743	4	SKSEEAHAEDSVMDHHFR	XL:O-Aldehyde-H2O@329	-1.64657	24.6	0.0006
	565.976	7	1.11576	P46783	K31	40S ribosomal protein S10	RPS10	538.938	3	DVHMPKHPELADK	XL:O-Aldehyde@31	-2.7173	20.4	0.031	Q8NC51	K329	Plasminogen activator inhibitor 1 RNA-binding protein	SERBP1	552.741	4	SKSEEAHAEDSVMDHHFR	XL:O-Aldehyde-H2O@329;Oxidation@340	-0.859151	23.9	0.0015
	493.356	8	1.51488	P46783	K31	40S ribosomal protein S10	RPS10	538.939	3	DVHMPKHPELADK	XL:O-Aldehyde@31	-4.75834	19.7	0.038	Q8NC51	K329	Plasminogen activator inhibitor 1 RNA-binding protein	SERBP1	439.196	5	SKSEEAHAEDSVMDHHFR	XL:O-Aldehyde-H2O@329	-2.15745	31.2	0.0021
	563.692	7	1.68871	P46783	K31	40S ribosomal protein S10	RPS10	538.938	3	DVHMPKHPELADK	XL:O-Aldehyde@31	-3.0884	18.9	0.045	Q8NC51	K329	Plasminogen activator inhibitor 1 RNA-binding protein	SERBP1	548.743	4	SKSEEAHAEDSVMDHHFR	XL:O-Aldehyde-H2O@329	-1.2821	29	0.0009
	495.355	8	1.68343	P46783	K31	40S ribosomal protein S10	RPS10	538.936	3	DVHMPKHPELADK	XL:O-Aldehyde@31	0.622604	19.4	0.026	Q8NC51	K329	Plasminogen activator inhibitor 1 RNA-binding protein	SERBP1	442.394	5	SKSEEAHAEDSVMDHHFR	XL:O-Aldehyde-H2O@329;Oxidation@340	-0.146061	25.6	0.0055
	660.138	6	1.84449	P46783	K31	40S ribosomal protein S10	RPS10	806.892	2	DVHMPKHPELADK	Oxidation@29;XL:O-Aldehyde-H2O@31	0.793227	16.4	0.0095	Q8NC51	K329	Plasminogen activator inhibitor 1 RNA-binding protein	SERBP1	548.742	4	SKSEEAHAEDSVMDHHFR	XL:O-Aldehyde-H2O@329	-0.370931	24.3	0.012
	660.306	6	3.24862	P46783	K31	40S ribosomal protein S10	RPS10	807.901	2	DVHMPKHPELADK	XL:O-Aldehyde@31	-0.290777	15.2	0.021	Q8NC51	K329	Plasminogen activator inhibitor 1 RNA-binding protein	SERBP1	552.741	4	SKSEEAHAEDSVMDHHFR	XL:O-Aldehyde-H2O@329;Oxidation@340	-1.04007	25.6	0.0013
	568.262	7	2.269	P46783	K31	40S ribosomal protein S10	RPS10	538.264	3	DVHMPKHPELADK	Oxidation@29;XL:O-Aldehyde-H2O@31	0.468523	17.1	0.079	Q8NC51	K329	Plasminogen activator inhibitor 1 RNA-binding protein	SERBP1	552.741	4	SKSEEAHAEDSVMDHHFR	XL:O-Aldehyde-H2O@329;Oxidation@340	-0.316402	25.4	0.0027
	493.357	8	3.93224	P46783	K31	40S ribosomal protein S10	RPS10	532.933	3	DVHMPKHPELADK	XL:O-Aldehyde-H2O@31	-0.349051	17.5	0.029	Q8NC51	K329	Plasminogen activator inhibitor 1 RNA-binding protein	SERBP1	548.742	4	SKSEEAHAEDSVMDHHFR	XL:O-Aldehyde-H2O@329	-0.0064616	22.2	0.016
	565.978	7	4.14068	P46783	K31	40S ribosomal protein S10	RPS10	538.936	3	DVHMPKHPELADK	XL:O-Aldehyde@31	0.0659521	17.9	0.15	Q8NC51	K329	Plasminogen activator inhibitor 1 RNA-binding protein	SERBP1	552.741	4	SKSEEAHAEDSVMDHHFR	XL:O-Aldehyde-H2O@329;Oxidation@340	-0.859151	22.6	0.0043
	566.122	7	6.03797	P46783	K31	40S ribosomal protein S10	RPS10	532.932	3	DVHMPKHPELADK	XL:O-Aldehyde-H2O@31	2.46557	14.2	0.031	Q8NC51	K329	Plasminogen activator inhibitor 1 RNA-binding protein	SERBP1	736.65	3	SKSEEAHAEDSVMDHHFR	XL:O-Aldehyde-H2O@329;Oxidation@340	2.27334	17.1	0.0056
	565.836	7	6.99708	P46783	K31	40S ribosomal protein S10	RPS10	532.933	3	DVHMPKHPELADK	XL:O-Aldehyde-H2O@31	-1.28725	17.4	0.14	Q8NC51	K329	Plasminogen activator inhibitor 1 RNA-binding protein	SERBP1	552.741	4	SKSEEAHAEDSVMDHHFR	XL:O-Aldehyde-H2O@329;Oxidation@340	0.0454313	23.5	0.0099
	626.735	5	1.91586	P46783	K38	40S ribosomal protein S10	RPS10	641.338	3	HPELADKNVPNLHVMK	XL:O-Aldehyde-H2O@38	-2.32237	20	0.036	Q8NC51	K303	Plasminogen activator inhibitor 1 RNA-binding protein	SERBP1	528.796	2	AKVEFNIR	XL:O-Aldehyde-H2O@303	-1.57653	26.7	0.0011
	673.095	4	0.731709	P46783	K24	40S ribosomal protein S10	RPS10	471.26	2	EGVMVAKK	XL:O-Aldehyde-H2O@24	0.362394	29	0.00079	Q9NQ39	K31	Putative 40S ribosomal protein S10-like	RPS10P5	807.901	2	DVHMPKHPELADK	XL:O-Aldehyde@31	0.204333	22.9	0.00021
	672.848	4	6.52277	P46783	K24	40S ribosomal protein S10	RPS10	471.26	2	EGVMVAKK	XL:O-Aldehyde-H2O@24	0.362394	22.8	0.00025	Q9NQ39	K31	Putative 40S ribosomal protein S10-like	RPS10P5	798.896	2	DVHMPKHPELADK	XL:O-Aldehyde-H2O@31	-0.397131	25.5	0.00012
	673.095	4	0.731709	P46783	K31	40S ribosomal protein S10	RPS10	807.901	2	DVHMPKHPELADK	XL:O-Aldehyde@31	0.204333	22.9	0.00021	Q9NQ39	K24	Putative 40S ribosomal protein S10-like	RPS10P5	471.26	2	EGVMVAKK	XL:O-Aldehyde-H2O@24	0.362394	29	0.00079
	672.848	4	6.52277	P46783	K31	40S ribosomal protein S10	RPS10	798.896	2	DVHMPKHPELADK	XL:O-Aldehyde-H2O@31	-0.397131	25.5	0.00012	Q9NQ39	K24	Putative 40S ribosomal protein S10-like	RPS10P5	471.26	2	EGVMVAKK	XL:O-Aldehyde-H2O@24	0.362394	22.8	0.00025
	584.338	4	-1.35231	P62280	K45	40S ribosomal protein S11	RPS11	577.832	2	NIGLGFKTPK	XL:O-Aldehyde-H2O@45	-0.434711	29.3	0.00051	P62280	K144	40S ribosomal protein S11	RPS11	514.811	2	FNVLKVTK	XL:O-Aldehyde-H2O@144	-0.22323	30.6	0.00094
	584.338	4	-1.14304	P62280	K45	40S ribosomal protein S11	RPS11	577.832	2	NIGLGFKTPK	XL:O-Aldehyde-H2O@45	-0.434711	32.9	0.00028	P62280	K144	40S ribosomal protein S11	RPS11	514.811	2	FNVLKVTK	XL:O-Aldehyde-H2O@144	-0.22323	27.2	0.0011
	584.338	4	-0.515252	P62280	K45	40S ribosomal protein S11	RPS11	577.832	2	NIGLGFKTPK	XL:O-Aldehyde-H2O@45	-0.434711	31.5	0.00013	P62280	K144	40S ribosomal protein S11	RPS11	514.811	2	FNVLKVTK	XL:O-Aldehyde-H2O@144	-0.611722	30.3	0.0096
	584.339	4	0.11254	P62280	K45	40S ribosomal protein S11	RPS11	577.832	2	NIGLGFKTPK	XL:O-Aldehyde-H2O@45	0.430593	33	0.00015	P62280	K144	40S ribosomal protein S11	RPS11	514.81	2	FNVLKVTK	XL:O-Aldehyde-H2O@144	0.359508	28.7	0.012
	801.925	4	-2.96014	P62280	K30	40S ribosomal protein S11	RPS11	577.327	2	VLLGETGKEK	XL:O-Aldehyde-H2O@30	-0.00646324	26.3	0.00018	P62241	K157	40S ribosomal protein S8	RPS8	959.499	2	NAKISSLLEEQFQQGK	XL:O-Aldehyde@157	0.369823	28.7	2.1e-05
	822.424	4	-6.81846	P62280	K30	40S ribosomal protein S11	RPS11	577.327	2	VLLGETGKEK	XL:O-Aldehyde-H2O@30	0.513173	24.2	0.00027	P62241	K193	40S ribosomal protein S8	RPS8	991.497	2	ADGYVLEGKELEFYLR	XL:O-Aldehyde-H2O@193	1.53659	35.2	1.2e-06
	822.679	4	-2.34028	P62280	K30	40S ribosomal protein S11	RPS11	586.33	2	VLLGETGKEK	XL:O-Aldehyde@30	2.86292	20.9	0.012	P62241	K193	40S ribosomal protein S8	RPS8	1000.5	2	ADGYVLEGKELEFYLR	XL:O-Aldehyde@193	4.10382	18.4	0.0054
	822.68	4	-0.706088	P62280	K30	40S ribosomal protein S11	RPS11	586.331	2	VLLGETGKEK	XL:O-Aldehyde@30	2.69236	19.7	0.01	P62241	K193	40S ribosomal protein S8	RPS8	1000.5	2	ADGYVLEGKELEFYLR	XL:O-Aldehyde@193	4.30372	28.4	4.3e-05
	822.429	4	-0.651213	P62280	K30	40S ribosomal protein S11	RPS11	577.326	2	VLLGETGKEK	XL:O-Aldehyde-H2O@30	0.686386	25.6	0.003	P62241	K193	40S ribosomal protein S8	RPS8	1000.5	2	ADGYVLEGKELEFYLR	XL:O-Aldehyde@193	1.60507	29.6	3.8e-05
	822.43	4	-0.502605	P62280	K30	40S ribosomal protein S11	RPS11	586.332	2	VLLGETGKEK	XL:O-Aldehyde@30	0.645736	19.3	0.03	P62241	K193	40S ribosomal protein S8	RPS8	1000.5	2	ADGYVLEGKELEFYLR	XL:O-Aldehyde@193	0.805466	36.5	1.3e-05
	822.443	4	15.4728	P62280	K30	40S ribosomal protein S11	RPS11	577.327	2	VLLGETGKEK	XL:O-Aldehyde-H2O@30	0.166749	21.4	0.0026	P62241	K193	40S ribosomal protein S8	RPS8	991.498	2	ADGYVLEGKELEFYLR	XL:O-Aldehyde-H2O@193	0.528014	21.9	0.00033
	714.361	4	-16.4439	P62280	K32	40S ribosomal protein S11	RPS11	361.714	2	EKLPR	XL:O-Aldehyde-H2O@32	-0.238556	8.8	0.12	P62241	K193	40S ribosomal protein S8	RPS8	1000.5	2	ADGYVLEGKELEFYLR	XL:O-Aldehyde@193	-0.29398	13.7	0.01
	972.198	4	-3.29992	P25398	K116	40S ribosomal protein S12	RPS12	553.262	2	DYGKESQAK	XL:O-Aldehyde-H2O@116	0.0963862	26.2	0.00019	Q8NC51	K286	Plasminogen activator inhibitor 1 RNA-binding protein	SERBP1	1323.61	2	ENEVEEVKEEGPKEMTLDEWK	XL:O-Aldehyde@286	-0.832138	22.7	0.00015
	724.143	4	-0.828799	P62277	K27	40S ribosomal protein S13	RPS13	834.947	2	SVPTWLKLTSDDVK	XL:O-Aldehyde-H2O@27	-1.44259	29	1.2e-05	P62277	K39	40S ribosomal protein S13	RPS13	536.806	2	EQIYKLAK	XL:O-Aldehyde-H2O@39	-0.931978	15.8	0.16
	723.892	4	-1.52638	P62277	K27	40S ribosomal protein S13	RPS13	834.946	2	SVPTWLKLTSDDVK	XL:O-Aldehyde-H2O@27	-0.364675	26.7	0.00013	P62277	K39	40S ribosomal protein S13	RPS13	536.805	2	EQIYKLAK	XL:O-Aldehyde-H2O@39	0.372032	19.7	0.049
	723.892	4	-1.35752	P62277	K27	40S ribosomal protein S13	RPS13	834.946	2	SVPTWLKLTSDDVK	XL:O-Aldehyde-H2O@27	0.114398	24.3	0.0012	P62277	K39	40S ribosomal protein S13	RPS13	536.805	2	EQIYKLAK	XL:O-Aldehyde-H2O@39	0.372032	19.4	0.086
	732.589	5	4.3622	P62277	K34	40S ribosomal protein S13	RPS13	759.888	2	LTSDDVKEQIYK	XL:O-Aldehyde-H2O@34	-0.0706863	41.8	2.5e-06	P62277	K78	40S ribosomal protein S13	RPS13	663.695	3	SKGLAPDLPEDLYHLIK	XL:O-Aldehyde-H2O@78	-0.0461137	34.3	7.7e-06
	672.392	4	-0.28473	P62277	K39	40S ribosomal protein S13	RPS13	536.805	2	EQIYKLAK	XL:O-Aldehyde-H2O@39	0.185744	18.6	0.089	P62277	K43	40S ribosomal protein S13	RPS13	731.443	2	KGLTPSQIGVILR	XL:O-Aldehyde-H2O@43	-0.511251	34.7	2e-06
	672.14	4	-1.58156	P62277	K39	40S ribosomal protein S13	RPS13	545.811	2	EQIYKLAK	XL:O-Aldehyde@39	-0.76573	13.7	0.15	P62277	K43	40S ribosomal protein S13	RPS13	731.444	2	KGLTPSQIGVILR	XL:O-Aldehyde-H2O@43	-1.05811	14.6	0.012
	672.14	4	-1.58156	P62277	K39	40S ribosomal protein S13	RPS13	536.806	2	EQIYKLAK	XL:O-Aldehyde-H2O@39	-0.000542748	16.4	0.086	P62277	K43	40S ribosomal protein S13	RPS13	731.443	2	KGLTPSQIGVILR	XL:O-Aldehyde-H2O@43	0.582477	15.8	0.0052
	672.141	4	-0.854013	P62277	K39	40S ribosomal protein S13	RPS13	536.805	2	EQIYKLAK	XL:O-Aldehyde-H2O@39	0.372032	16.9	0.1	P62277	K43	40S ribosomal protein S13	RPS13	731.442	2	KGLTPSQIGVILR	XL:O-Aldehyde-H2O@43	1.40278	27.6	1.2e-05
	672.141	4	-0.399296	P62277	K39	40S ribosomal protein S13	RPS13	536.806	2	EQIYKLAK	XL:O-Aldehyde-H2O@39	-0.373117	20.5	0.18	P62277	K43	40S ribosomal protein S13	RPS13	731.443	2	KGLTPSQIGVILR	XL:O-Aldehyde-H2O@43	-0.511251	35	1.4e-05
	672.393	4	1.07891	P62277	K39	40S ribosomal protein S13	RPS13	545.812	2	EQIYKLAK	XL:O-Aldehyde@39	-1.49858	18.1	0.14	P62277	K43	40S ribosomal protein S13	RPS13	731.445	2	KGLTPSQIGVILR	XL:O-Aldehyde-H2O@43	-2.15184	33.9	3.5e-06
	672.142	4	0.692024	P62277	K39	40S ribosomal protein S13	RPS13	536.805	2	EQIYKLAK	XL:O-Aldehyde-H2O@39	1.30347	16.8	0.1	P62277	K43	40S ribosomal protein S13	RPS13	731.442	2	KGLTPSQIGVILR	XL:O-Aldehyde-H2O@43	0.992626	30.4	6.9e-05
	672.142	4	1.51051	P62277	K39	40S ribosomal protein S13	RPS13	536.806	2	EQIYKLAK	XL:O-Aldehyde-H2O@39	-0.373117	21	0.08	P62277	K43	40S ribosomal protein S13	RPS13	731.444	2	KGLTPSQIGVILR	XL:O-Aldehyde-H2O@43	-1.33155	34.2	1.2e-05
	672.143	4	2.14712	P62277	K39	40S ribosomal protein S13	RPS13	536.806	2	EQIYKLAK	XL:O-Aldehyde-H2O@39	-1.49084	19.6	0.12	P62277	K43	40S ribosomal protein S13	RPS13	731.444	2	KGLTPSQIGVILR	XL:O-Aldehyde-H2O@43	-1.87841	36.6	5.6e-05
	671.895	4	6.76424	P62277	K39	40S ribosomal protein S13	RPS13	545.81	2	EQIYKLAK	XL:O-Aldehyde@39	1.06641	19.1	0.0076	P62277	K43	40S ribosomal protein S13	RPS13	731.442	2	KGLTPSQIGVILR	XL:O-Aldehyde-H2O@43	0.85591	30	5.6e-06
	671.895	4	6.76424	P62277	K39	40S ribosomal protein S13	RPS13	545.81	2	EQIYKLAK	XL:O-Aldehyde@39	0.699979	21.4	0.024	P62277	K43	40S ribosomal protein S13	RPS13	740.448	2	KGLTPSQIGVILR	XL:O-Aldehyde@43	0.281445	21.2	0.0027
	671.896	4	7.40108	P62277	K39	40S ribosomal protein S13	RPS13	545.811	2	EQIYKLAK	XL:O-Aldehyde@39	-0.76573	19.6	0.031	P62277	K43	40S ribosomal protein S13	RPS13	731.444	2	KGLTPSQIGVILR	XL:O-Aldehyde-H2O@43	-1.46826	35.7	4.2e-06
	671.896	4	7.94694	P62277	K39	40S ribosomal protein S13	RPS13	536.806	2	EQIYKLAK	XL:O-Aldehyde-H2O@39	-0.000542748	23.7	0.079	P62277	K43	40S ribosomal protein S13	RPS13	731.444	2	KGLTPSQIGVILR	XL:O-Aldehyde-H2O@43	-0.921399	34	6e-06
	671.898	4	11.4041	P62277	K39	40S ribosomal protein S13	RPS13	536.807	2	EQIYKLAK	XL:O-Aldehyde-H2O@39	-2.42227	21.3	0.095	P62277	K43	40S ribosomal protein S13	RPS13	731.446	2	KGLTPSQIGVILR	XL:O-Aldehyde-H2O@43	-3.92914	28.9	0.00016
	804.189	4	-0.830355	P62277	K39	40S ribosomal protein S13	RPS13	536.805	2	EQIYKLAK	XL:O-Aldehyde-H2O@39	0.185744	16.3	0.098	P62277	K78	40S ribosomal protein S13	RPS13	995.037	2	SKGLAPDLPEDLYHLIK	XL:O-Aldehyde-H2O@78	1.42292	22.7	0.0034
	803.939	4	-0.546209	P62277	K39	40S ribosomal protein S13	RPS13	536.805	2	EQIYKLAK	XL:O-Aldehyde-H2O@39	1.48976	17.8	0.044	P62277	K78	40S ribosomal protein S13	RPS13	663.694	3	SKGLAPDLPEDLYHLIK	XL:O-Aldehyde-H2O@78	0.556573	25.8	0.00035
	643.353	5	0.133792	P62277	K39	40S ribosomal protein S13	RPS13	536.805	2	EQIYKLAK	XL:O-Aldehyde-H2O@39	0.930894	17.3	0.14	P62277	K78	40S ribosomal protein S13	RPS13	663.695	3	SKGLAPDLPEDLYHLIK	XL:O-Aldehyde-H2O@78	-0.0461137	33.7	3.3e-06
	643.353	5	0.323831	P62277	K39	40S ribosomal protein S13	RPS13	536.806	2	EQIYKLAK	XL:O-Aldehyde-H2O@39	-0.745691	12.1	0.16	P62277	K78	40S ribosomal protein S13	RPS13	663.696	3	SKGLAPDLPEDLYHLIK	XL:O-Aldehyde-H2O@78	-1.7035	31.9	1.1e-05
	643.355	5	3.07939	P62277	K39	40S ribosomal protein S13	RPS13	536.807	2	EQIYKLAK	XL:O-Aldehyde-H2O@39	-2.23598	13.8	0.18	P62277	K78	40S ribosomal protein S13	RPS13	663.697	3	SKGLAPDLPEDLYHLIK	XL:O-Aldehyde-H2O@78	-3.81289	24.7	0.00052
	643.356	5	5.64491	P62277	K39	40S ribosomal protein S13	RPS13	536.805	2	EQIYKLAK	XL:O-Aldehyde-H2O@39	0.558319	19.7	0.11	P62277	K78	40S ribosomal protein S13	RPS13	663.695	3	SKGLAPDLPEDLYHLIK	XL:O-Aldehyde-H2O@78	-0.196785	32.5	2.3e-06
	686.155	4	-1.06826	P62277	K43	40S ribosomal protein S13	RPS13	731.444	2	KGLTPSQIGVILR	XL:O-Aldehyde-H2O@43	-0.921399	22.9	0.00021	P62277	K70	40S ribosomal protein S13	RPS13	564.333	2	FVTGNKILR	XL:O-Aldehyde-H2O@70	-0.680482	27.8	0.0012
	685.904	4	-1.35904	P62277	K43	40S ribosomal protein S13	RPS13	731.443	2	KGLTPSQIGVILR	XL:O-Aldehyde-H2O@43	0.172329	17.2	0.00069	P62277	K70	40S ribosomal protein S13	RPS13	573.337	2	FVTGNKILR	XL:O-Aldehyde@70	-0.00291486	21.8	0.0029
	685.904	4	-1.0917	P62277	K43	40S ribosomal protein S13	RPS13	731.442	2	KGLTPSQIGVILR	XL:O-Aldehyde-H2O@43	1.26606	20.3	0.0016	P62277	K70	40S ribosomal protein S13	RPS13	564.332	2	FVTGNKILR	XL:O-Aldehyde-H2O@70	1.26873	23.7	0.0051
	685.905	4	-0.111423	P62277	K43	40S ribosomal protein S13	RPS13	731.443	2	KGLTPSQIGVILR	XL:O-Aldehyde-H2O@43	0.0356126	19.3	0.0013	P62277	K70	40S ribosomal protein S13	RPS13	564.332	2	FVTGNKILR	XL:O-Aldehyde-H2O@70	-0.148881	24.9	0.0031
	584.852	4	-2.36228	P62277	K43	40S ribosomal protein S13	RPS13	493.968	3	KGLTPSQIGVILR	XL:O-Aldehyde@43	-0.27447	22.5	0.0059	P62277	K94	40S ribosomal protein S13	RPS13	362.229	2	KAVAVR	XL:O-Aldehyde-H2O@94	0.361503	18.8	0.017
	727.392	4	-4.14844	P62277	K27	40S ribosomal protein S13	RPS13	834.946	2	SVPTWLKLTSDDVK	XL:O-Aldehyde-H2O@27	-0.125138	24.6	1.1e-05	P62081	K74	40S ribosomal protein S7	RPS7	543.309	2	SFQKIQVR	XL:O-Aldehyde-H2O@74	0.0752526	28.8	0.0044
	727.143	4	-2.07025	P62277	K27	40S ribosomal protein S13	RPS13	834.945	2	SVPTWLKLTSDDVK	XL:O-Aldehyde-H2O@27	0.593472	30.7	5.1e-05	P62081	K74	40S ribosomal protein S7	RPS7	543.308	2	SFQKIQVR	XL:O-Aldehyde-H2O@74	1.36366	30.8	0.001
	727.144	4	-1.06159	P62277	K27	40S ribosomal protein S13	RPS13	834.947	2	SVPTWLKLTSDDVK	XL:O-Aldehyde-H2O@27	-1.08328	36.6	1.3e-05	P62081	K74	40S ribosomal protein S7	RPS7	543.309	2	SFQKIQVR	XL:O-Aldehyde-H2O@74	-0.108805	31.9	0.0078
	727.395	4	0.30491	P62277	K27	40S ribosomal protein S13	RPS13	834.945	2	SVPTWLKLTSDDVK	XL:O-Aldehyde-H2O@27	0.593472	31.2	2.1e-05	P62081	K74	40S ribosomal protein S7	RPS7	543.308	2	SFQKIQVR	XL:O-Aldehyde-H2O@74	1.36366	30.5	0.003
	727.144	4	-0.809429	P62277	K27	40S ribosomal protein S13	RPS13	834.947	2	SVPTWLKLTSDDVK	XL:O-Aldehyde-H2O@27	-1.08328	33.8	6.7e-05	P62081	K74	40S ribosomal protein S7	RPS7	543.309	2	SFQKIQVR	XL:O-Aldehyde-H2O@74	-0.660977	29.3	0.002
	727.144	4	-0.305102	P62277	K27	40S ribosomal protein S13	RPS13	834.946	2	SVPTWLKLTSDDVK	XL:O-Aldehyde-H2O@27	0.234166	38.3	7e-07	P62081	K74	40S ribosomal protein S7	RPS7	543.308	2	SFQKIQVR	XL:O-Aldehyde-H2O@74	0.443368	30.5	0.0035
	727.144	4	-0.0529378	P62277	K27	40S ribosomal protein S13	RPS13	834.947	2	SVPTWLKLTSDDVK	XL:O-Aldehyde-H2O@27	-1.56235	42.6	1.7e-06	P62081	K74	40S ribosomal protein S7	RPS7	543.309	2	SFQKIQVR	XL:O-Aldehyde-H2O@74	-1.3972	31.7	0.0051
	727.144	4	-0.0529378	P62277	K27	40S ribosomal protein S13	RPS13	834.946	2	SVPTWLKLTSDDVK	XL:O-Aldehyde-H2O@27	-0.484443	38.6	3.5e-07	P62081	K74	40S ribosomal protein S7	RPS7	543.308	2	SFQKIQVR	XL:O-Aldehyde-H2O@74	0.443368	30	0.0051
	727.146	4	2.04843	P62277	K27	40S ribosomal protein S13	RPS13	834.946	2	SVPTWLKLTSDDVK	XL:O-Aldehyde-H2O@27	-0.244907	32.8	1.1e-05	P62081	K74	40S ribosomal protein S7	RPS7	543.309	2	SFQKIQVR	XL:O-Aldehyde-H2O@74	-0.476919	30.9	0.004
	726.896	4	3.79315	P62277	K27	40S ribosomal protein S13	RPS13	834.946	2	SVPTWLKLTSDDVK	XL:O-Aldehyde-H2O@27	0.353935	26.3	6.7e-05	P62081	K74	40S ribosomal protein S7	RPS7	543.308	2	SFQKIQVR	XL:O-Aldehyde-H2O@74	0.627425	21.5	0.065
	530.294	5	-1.88979	P62841	K52	40S ribosomal protein S15	RPS15	467.279	2	KQHSLLK	XL:O-Aldehyde-H2O@52	0.325548	19.3	0.13	P62841	K65	40S ribosomal protein S15	RPS15	521.282	3	KEAPPMEKPEVVK	XL:O-Aldehyde-H2O@65	-0.514663	23.4	0.0008
	530.094	5	-1.10685	P62841	K52	40S ribosomal protein S15	RPS15	467.279	2	KQHSLLK	XL:O-Aldehyde-H2O@52	0.539553	22.4	0.093	P62841	K65	40S ribosomal protein S15	RPS15	521.282	3	KEAPPMEKPEVVK	XL:O-Aldehyde-H2O@65	-0.514663	24.1	0.0013
	530.296	5	1.33905	P62841	K52	40S ribosomal protein S15	RPS15	467.279	2	KQHSLLK	XL:O-Aldehyde-H2O@52	0.753558	22.4	0.15	P62841	K65	40S ribosomal protein S15	RPS15	521.28	3	KEAPPMEKPEVVK	XL:O-Aldehyde-H2O@65	2.17103	19.8	0.018
	535.895	5	-2.84514	P62841	K58	40S ribosomal protein S15	RPS15	481.283	2	QHSLLKR	XL:O-Aldehyde-H2O@58	-0.36127	17.8	0.0078	P62841	K65	40S ribosomal protein S15	RPS15	521.282	3	KEAPPMEKPEVVK	XL:O-Aldehyde-H2O@65	-1.282	21.8	0.0047
	665.36	4	-2.49133	P62841	K58	40S ribosomal protein S15	RPS15	481.774	2	QHSLLKR	Gln->pyro-Glu@53;XL:O-Aldehyde@58	0.693112	22.1	0.0014	P62841	K65	40S ribosomal protein S15	RPS15	790.423	2	KEAPPMEKPEVVK	XL:O-Aldehyde@65	0.685311	14.2	0.13
	535.487	5	-3.2752	P62841	K58	40S ribosomal protein S15	RPS15	481.775	2	QHSLLKR	Gln->pyro-Glu@53;XL:O-Aldehyde@58	-0.344718	25.6	0.00066	P62841	K65	40S ribosomal protein S15	RPS15	526.613	3	KEAPPMEKPEVVK	XL:O-Aldehyde-H2O@65;Oxidation@70	-0.436894	26.2	0.00026
	446.747	6	-1.2526	P62841	K58	40S ribosomal protein S15	RPS15	490.287	2	QHSLLKR	XL:O-Aldehyde@58	1.44502	17.7	0.015	P62841	K65	40S ribosomal protein S15	RPS15	521.281	3	KEAPPMEKPEVVK	XL:O-Aldehyde-H2O@65	0.828182	29.4	0.0003
	535.896	5	-1.01941	P62841	K58	40S ribosomal protein S15	RPS15	481.282	2	QHSLLKR	XL:O-Aldehyde-H2O@58	0.262064	15.7	0.024	P62841	K65	40S ribosomal protein S15	RPS15	521.282	3	KEAPPMEKPEVVK	XL:O-Aldehyde-H2O@65	-0.706498	22	0.0035
	669.366	4	-2.38542	P62841	K58	40S ribosomal protein S15	RPS15	481.282	2	QHSLLKR	XL:O-Aldehyde-H2O@58	0.8854	13.3	0.059	P62841	K65	40S ribosomal protein S15	RPS15	790.423	2	KEAPPMEKPEVVK	XL:O-Aldehyde@65	1.06485	23.1	0.00077
	446.58	6	-1.55064	P62841	K58	40S ribosomal protein S15	RPS15	321.192	3	QHSLLKR	XL:O-Aldehyde-H2O@58	-5.36675	16.8	0.042	P62841	K65	40S ribosomal protein S15	RPS15	521.286	3	KEAPPMEKPEVVK	XL:O-Aldehyde-H2O@65	-8.188	27.4	0.00016
	446.748	6	-0.0202282	P62841	K58	40S ribosomal protein S15	RPS15	321.191	3	QHSLLKR	XL:O-Aldehyde-H2O@58	-0.385312	17.1	0.017	P62841	K65	40S ribosomal protein S15	RPS15	521.282	3	KEAPPMEKPEVVK	XL:O-Aldehyde-H2O@65	-1.282	26.6	0.00055
	449.414	6	0.00980803	P62841	K58	40S ribosomal protein S15	RPS15	490.287	2	QHSLLKR	XL:O-Aldehyde@58	1.03709	13.1	0.18	P62841	K65	40S ribosomal protein S15	RPS15	526.612	3	KEAPPMEKPEVVK	XL:O-Aldehyde-H2O@65;Oxidation@70	0.892356	19.1	0.042
	532.289	5	-1.32626	P62841	K58	40S ribosomal protein S15	RPS15	472.769	2	QHSLLKR	Gln->pyro-Glu@53;XL:O-Aldehyde-H2O@58	0.532134	24.6	2e-05	P62841	K65	40S ribosomal protein S15	RPS15	521.28	3	KEAPPMEKPEVVK	XL:O-Aldehyde-H2O@65	2.17103	18.6	0.02
	446.58	6	-1.20819	P62841	K58	40S ribosomal protein S15	RPS15	321.192	3	QHSLLKR	XL:O-Aldehyde-H2O@58	-4.12139	20.2	0.011	P62841	K65	40S ribosomal protein S15	RPS15	521.285	3	KEAPPMEKPEVVK	XL:O-Aldehyde-H2O@65	-7.42067	27.1	0.00047
	532.29	5	-1.21138	P62841	K58	40S ribosomal protein S15	RPS15	472.769	2	QHSLLKR	Gln->pyro-Glu@53;XL:O-Aldehyde-H2O@58	0.109094	25.4	9.9e-05	P62841	K65	40S ribosomal protein S15	RPS15	521.281	3	KEAPPMEKPEVVK	XL:O-Aldehyde-H2O@65	0.0608416	24.8	0.00047
	446.58	6	-1.1397	P62841	K58	40S ribosomal protein S15	RPS15	321.191	3	QHSLLKR	XL:O-Aldehyde-H2O@58	-1.63068	17.9	0.056	P62841	K65	40S ribosomal protein S15	RPS15	521.283	3	KEAPPMEKPEVVK	XL:O-Aldehyde-H2O@65	-2.24117	26.3	0.00071
	665.11	4	-0.953637	P62841	K58	40S ribosomal protein S15	RPS15	472.769	2	QHSLLKR	Gln->pyro-Glu@53;XL:O-Aldehyde-H2O@58	0.743654	24.6	0.0001	P62841	K65	40S ribosomal protein S15	RPS15	521.282	3	KEAPPMEKPEVVK	XL:O-Aldehyde-H2O@65	-0.898333	24.4	0.0015
	449.246	6	-0.898744	P62841	K58	40S ribosomal protein S15	RPS15	321.191	3	QHSLLKR	XL:O-Aldehyde-H2O@58	-0.0739706	16.8	0.13	P62841	K65	40S ribosomal protein S15	RPS15	526.613	3	KEAPPMEKPEVVK	XL:O-Aldehyde-H2O@65;Oxidation@70	-0.247002	20.6	0.0093
	532.29	5	-0.866733	P62841	K58	40S ribosomal protein S15	RPS15	472.769	2	QHSLLKR	Gln->pyro-Glu@53;XL:O-Aldehyde-H2O@58	0.955174	27.6	0.0001	P62841	K65	40S ribosomal protein S15	RPS15	521.282	3	KEAPPMEKPEVVK	XL:O-Aldehyde-H2O@65	-0.898333	25.4	0.00028
	669.367	4	-0.832967	P62841	K58	40S ribosomal protein S15	RPS15	490.287	2	QHSLLKR	XL:O-Aldehyde@58	1.44502	8.9	0.11	P62841	K65	40S ribosomal protein S15	RPS15	521.281	3	KEAPPMEKPEVVK	XL:O-Aldehyde-H2O@65	0.828182	21.8	0.0019
	532.29	5	-0.75185	P62841	K58	40S ribosomal protein S15	RPS15	472.769	2	QHSLLKR	Gln->pyro-Glu@53;XL:O-Aldehyde-H2O@58	-0.102426	25.9	3.5e-05	P62841	K65	40S ribosomal protein S15	RPS15	521.282	3	KEAPPMEKPEVVK	XL:O-Aldehyde-H2O@65	-1.66567	30.2	2.8e-05
	446.58	6	-0.728755	P62841	K58	40S ribosomal protein S15	RPS15	321.192	3	QHSLLKR	XL:O-Aldehyde-H2O@58	-2.5647	20.4	0.018	P62841	K65	40S ribosomal protein S15	RPS15	521.284	3	KEAPPMEKPEVVK	XL:O-Aldehyde-H2O@65	-4.73501	27.1	0.0006
	446.581	6	-0.660265	P62841	K58	40S ribosomal protein S15	RPS15	321.192	3	QHSLLKR	XL:O-Aldehyde-H2O@58	-2.25336	17	0.098	P62841	K65	40S ribosomal protein S15	RPS15	521.283	3	KEAPPMEKPEVVK	XL:O-Aldehyde-H2O@65	-3.77584	28.6	0.0001
	532.29	5	-0.636967	P62841	K58	40S ribosomal protein S15	RPS15	472.769	2	QHSLLKR	Gln->pyro-Glu@53;XL:O-Aldehyde-H2O@58	0.320614	27.1	7.7e-05	P62841	K65	40S ribosomal protein S15	RPS15	521.282	3	KEAPPMEKPEVVK	XL:O-Aldehyde-H2O@65	-1.66567	30.2	2.5e-05
	535.695	5	-0.586805	P62841	K58	40S ribosomal protein S15	RPS15	490.288	2	QHSLLKR	XL:O-Aldehyde@58	0.62917	15.2	0.021	P62841	K65	40S ribosomal protein S15	RPS15	521.28	3	KEAPPMEKPEVVK	XL:O-Aldehyde-H2O@65	1.9792	27.4	0.00021
	449.246	6	-0.490245	P62841	K58	40S ribosomal protein S15	RPS15	490.288	2	QHSLLKR	XL:O-Aldehyde@58	-0.39064	7.5	0.16	P62841	K65	40S ribosomal protein S15	RPS15	526.614	3	KEAPPMEKPEVVK	XL:O-Aldehyde-H2O@65;Oxidation@70	-1.19646	20.7	0.015
	532.29	5	-0.407202	P62841	K58	40S ribosomal protein S15	RPS15	472.769	2	QHSLLKR	Gln->pyro-Glu@53;XL:O-Aldehyde-H2O@58	0.743654	27.4	6.2e-05	P62841	K65	40S ribosomal protein S15	RPS15	521.282	3	KEAPPMEKPEVVK	XL:O-Aldehyde-H2O@65	-1.282	27.8	0.00019
	535.695	5	-0.358503	P62841	K58	40S ribosomal protein S15	RPS15	490.287	2	QHSLLKR	XL:O-Aldehyde@58	1.03709	16	0.014	P62841	K65	40S ribosomal protein S15	RPS15	521.282	3	KEAPPMEKPEVVK	XL:O-Aldehyde-H2O@65	-1.282	16.4	0.17
	535.695	5	-0.358503	P62841	K58	40S ribosomal protein S15	RPS15	481.282	2	QHSLLKR	XL:O-Aldehyde-H2O@58	0.677621	12.9	0.15	P62841	K65	40S ribosomal protein S15	RPS15	521.282	3	KEAPPMEKPEVVK	XL:O-Aldehyde-H2O@65	-0.514663	25.8	0.00028
	669.367	4	-0.285042	P62841	K58	40S ribosomal protein S15	RPS15	481.282	2	QHSLLKR	XL:O-Aldehyde-H2O@58	0.262064	13.5	0.18	P62841	K65	40S ribosomal protein S15	RPS15	521.281	3	KEAPPMEKPEVVK	XL:O-Aldehyde-H2O@65	0.252677	24	0.001
	446.581	6	-0.249322	P62841	K58	40S ribosomal protein S15	RPS15	321.191	3	QHSLLKR	XL:O-Aldehyde-H2O@58	-0.696653	18.3	0.033	P62841	K65	40S ribosomal protein S15	RPS15	521.282	3	KEAPPMEKPEVVK	XL:O-Aldehyde-H2O@65	-1.8575	23.8	0.0016
	535.695	5	-0.244352	P62841	K58	40S ribosomal protein S15	RPS15	481.283	2	QHSLLKR	XL:O-Aldehyde-H2O@58	-1.81571	18.4	0.012	P62841	K65	40S ribosomal protein S15	RPS15	521.283	3	KEAPPMEKPEVVK	XL:O-Aldehyde-H2O@65	-3.96768	26.7	8.4e-05
	446.581	6	-0.180831	P62841	K58	40S ribosomal protein S15	RPS15	321.192	3	QHSLLKR	XL:O-Aldehyde-H2O@58	-2.5647	19.4	0.093	P62841	K65	40S ribosomal protein S15	RPS15	521.284	3	KEAPPMEKPEVVK	XL:O-Aldehyde-H2O@65	-4.35134	30.4	0.0001
	532.29	5	-0.177437	P62841	K58	40S ribosomal protein S15	RPS15	472.77	2	QHSLLKR	Gln->pyro-Glu@53;XL:O-Aldehyde-H2O@58	-0.948504	26	0.00012	P62841	K65	40S ribosomal protein S15	RPS15	521.283	3	KEAPPMEKPEVVK	XL:O-Aldehyde-H2O@65	-3.39218	27.1	0.00015
	532.29	5	-0.177437	P62841	K58	40S ribosomal protein S15	RPS15	472.769	2	QHSLLKR	Gln->pyro-Glu@53;XL:O-Aldehyde-H2O@58	-0.102426	26	0.00015	P62841	K65	40S ribosomal protein S15	RPS15	521.281	3	KEAPPMEKPEVVK	XL:O-Aldehyde-H2O@65	0.828182	25.1	0.00016
	532.29	5	-0.177437	P62841	K58	40S ribosomal protein S15	RPS15	481.775	2	QHSLLKR	Gln->pyro-Glu@53;XL:O-Aldehyde@58	-0.967416	25.2	0.00065	P62841	K65	40S ribosomal protein S15	RPS15	521.283	3	KEAPPMEKPEVVK	XL:O-Aldehyde-H2O@65	-2.24117	18.6	0.026
	535.695	5	-0.01605	P62841	K58	40S ribosomal protein S15	RPS15	490.288	2	QHSLLKR	XL:O-Aldehyde@58	0.62917	13	0.017	P62841	K65	40S ribosomal protein S15	RPS15	521.28	3	KEAPPMEKPEVVK	XL:O-Aldehyde-H2O@65	2.36287	29	7.3e-05
	538.895	5	0.0820559	P62841	K58	40S ribosomal protein S15	RPS15	481.283	2	QHSLLKR	XL:O-Aldehyde-H2O@58	-0.36127	15.1	0.06	P62841	K65	40S ribosomal protein S15	RPS15	526.614	3	KEAPPMEKPEVVK	XL:O-Aldehyde-H2O@65;Oxidation@70	-1.57625	17.4	0.036
	669.368	4	0.171561	P62841	K58	40S ribosomal protein S15	RPS15	481.283	2	QHSLLKR	XL:O-Aldehyde-H2O@58	-0.153492	15.3	0.021	P62841	K65	40S ribosomal protein S15	RPS15	781.419	2	KEAPPMEKPEVVK	XL:O-Aldehyde-H2O@65	-0.691897	21.4	0.00063
	538.895	5	0.195528	P62841	K58	40S ribosomal protein S15	RPS15	481.282	2	QHSLLKR	XL:O-Aldehyde-H2O@58	0.677621	13.2	0.095	P62841	K65	40S ribosomal protein S15	RPS15	526.613	3	KEAPPMEKPEVVK	XL:O-Aldehyde-H2O@65;Oxidation@70	0.132784	20.2	0.01
	665.111	4	0.241142	P62841	K58	40S ribosomal protein S15	RPS15	472.768	2	QHSLLKR	Gln->pyro-Glu@53;XL:O-Aldehyde-H2O@58	2.85886	26	0.00021	P62841	K65	40S ribosomal protein S15	RPS15	790.421	2	KEAPPMEKPEVVK	XL:O-Aldehyde@65	3.08909	23	0.0029
	535.696	5	0.326403	P62841	K58	40S ribosomal protein S15	RPS15	490.288	2	QHSLLKR	XL:O-Aldehyde@58	-1.20649	14	0.081	P62841	K65	40S ribosomal protein S15	RPS15	521.28	3	KEAPPMEKPEVVK	XL:O-Aldehyde-H2O@65	1.9792	24.8	0.0004
	446.581	6	0.367093	P62841	K58	40S ribosomal protein S15	RPS15	490.288	2	QHSLLKR	XL:O-Aldehyde@58	-1.00252	14.3	0.03	P62841	K65	40S ribosomal protein S15	RPS15	391.214	4	KEAPPMEKPEVVK	XL:O-Aldehyde-H2O@65	-3.27722	30.9	0.0051
	532.29	5	0.396976	P62841	K58	40S ribosomal protein S15	RPS15	472.769	2	QHSLLKR	Gln->pyro-Glu@53;XL:O-Aldehyde-H2O@58	0.532134	26.1	2.3e-05	P62841	K65	40S ribosomal protein S15	RPS15	521.282	3	KEAPPMEKPEVVK	XL:O-Aldehyde-H2O@65	-1.282	23	0.0027
	449.247	6	0.394837	P62841	K58	40S ribosomal protein S15	RPS15	490.287	2	QHSLLKR	XL:O-Aldehyde@58	0.833132	13.4	0.057	P62841	K65	40S ribosomal protein S15	RPS15	526.612	3	KEAPPMEKPEVVK	XL:O-Aldehyde-H2O@65;Oxidation@70	0.892356	22.5	0.0011
	446.581	6	0.709546	P62841	K58	40S ribosomal protein S15	RPS15	490.288	2	QHSLLKR	XL:O-Aldehyde@58	0.221246	13.7	0.018	P62841	K65	40S ribosomal protein S15	RPS15	395.716	4	KEAPPMEKPEVVK	XL:O-Aldehyde@65	-0.103413	28.3	0.014
	446.581	6	0.709546	P62841	K58	40S ribosomal protein S15	RPS15	321.192	3	QHSLLKR	XL:O-Aldehyde-H2O@58	-2.5647	18.3	0.057	P62841	K65	40S ribosomal protein S15	RPS15	521.283	3	KEAPPMEKPEVVK	XL:O-Aldehyde-H2O@65	-3.96768	27.4	0.00017
	538.895	5	0.762888	P62841	K58	40S ribosomal protein S15	RPS15	481.282	2	QHSLLKR	XL:O-Aldehyde-H2O@58	0.262064	17.5	0.024	P62841	K65	40S ribosomal protein S15	RPS15	526.613	3	KEAPPMEKPEVVK	XL:O-Aldehyde-H2O@65;Oxidation@70	-0.436894	19	0.032
	669.368	4	0.810806	P62841	K58	40S ribosomal protein S15	RPS15	481.282	2	QHSLLKR	XL:O-Aldehyde-H2O@58	1.50874	20.7	0.0088	P62841	K65	40S ribosomal protein S15	RPS15	790.423	2	KEAPPMEKPEVVK	XL:O-Aldehyde@65	1.06485	31.1	6.7e-05
	535.49	5	0.83582	P62841	K58	40S ribosomal protein S15	RPS15	472.769	2	QHSLLKR	Gln->pyro-Glu@53;XL:O-Aldehyde-H2O@58	0.955174	27.1	1.7e-05	P62841	K65	40S ribosomal protein S15	RPS15	526.613	3	KEAPPMEKPEVVK	XL:O-Aldehyde-H2O@65;Oxidation@70	0.322677	18.1	0.024
	535.696	5	0.897157	P62841	K58	40S ribosomal protein S15	RPS15	490.288	2	QHSLLKR	XL:O-Aldehyde@58	-1.41045	19.7	0.004	P62841	K65	40S ribosomal protein S15	RPS15	521.28	3	KEAPPMEKPEVVK	XL:O-Aldehyde-H2O@65	1.9792	29.4	1.3e-05
	535.49	5	0.950015	P62841	K58	40S ribosomal protein S15	RPS15	472.769	2	QHSLLKR	Gln->pyro-Glu@53;XL:O-Aldehyde-H2O@58	0.955174	24.6	0.00016	P62841	K65	40S ribosomal protein S15	RPS15	526.613	3	KEAPPMEKPEVVK	XL:O-Aldehyde-H2O@65;Oxidation@70	0.322677	16.3	0.081
	665.112	4	1.0683	P62841	K58	40S ribosomal protein S15	RPS15	472.769	2	QHSLLKR	Gln->pyro-Glu@53;XL:O-Aldehyde-H2O@58	0.109094	24.2	5.2e-05	P62841	K65	40S ribosomal protein S15	RPS15	790.423	2	KEAPPMEKPEVVK	XL:O-Aldehyde@65	0.179253	23.6	0.0044
	449.247	6	1.07567	P62841	K58	40S ribosomal protein S15	RPS15	321.191	3	QHSLLKR	XL:O-Aldehyde-H2O@58	-1.00799	17.3	0.098	P62841	K65	40S ribosomal protein S15	RPS15	526.613	3	KEAPPMEKPEVVK	XL:O-Aldehyde-H2O@65;Oxidation@70	-0.436894	19.7	0.0079
	538.895	5	1.21678	P62841	K58	40S ribosomal protein S15	RPS15	481.282	2	QHSLLKR	XL:O-Aldehyde-H2O@58	0.469843	14.1	0.074	P62841	K65	40S ribosomal protein S15	RPS15	526.614	3	KEAPPMEKPEVVK	XL:O-Aldehyde-H2O@65;Oxidation@70	-1.57625	21.9	0.004
	669.368	4	1.26741	P62841	K58	40S ribosomal protein S15	RPS15	490.288	2	QHSLLKR	XL:O-Aldehyde@58	-1.41045	12.8	0.072	P62841	K65	40S ribosomal protein S15	RPS15	790.425	2	KEAPPMEKPEVVK	XL:O-Aldehyde@65	-1.46543	22.6	0.00096
	532.291	5	1.89045	P62841	K58	40S ribosomal protein S15	RPS15	472.769	2	QHSLLKR	Gln->pyro-Glu@53;XL:O-Aldehyde-H2O@58	-0.102426	26.4	2.1e-05	P62841	K65	40S ribosomal protein S15	RPS15	521.281	3	KEAPPMEKPEVVK	XL:O-Aldehyde-H2O@65	0.444512	24.9	0.00015
	538.896	5	1.89761	P62841	K58	40S ribosomal protein S15	RPS15	481.283	2	QHSLLKR	XL:O-Aldehyde-H2O@58	-1.40016	18.3	0.034	P62841	K65	40S ribosomal protein S15	RPS15	526.614	3	KEAPPMEKPEVVK	XL:O-Aldehyde-H2O@65;Oxidation@70	-2.7156	23.1	0.00069
	532.092	5	4.62561	P62841	K58	40S ribosomal protein S15	RPS15	472.769	2	QHSLLKR	Gln->pyro-Glu@53;XL:O-Aldehyde-H2O@58	-0.102426	24.1	8.1e-06	P62841	K65	40S ribosomal protein S15	RPS15	521.282	3	KEAPPMEKPEVVK	XL:O-Aldehyde-H2O@65	-0.514663	18.3	0.0096
	535.498	5	6.01259	P62841	K58	40S ribosomal protein S15	RPS15	481.284	2	QHSLLKR	XL:O-Aldehyde-H2O@58	-2.43905	15.4	0.078	P62841	K65	40S ribosomal protein S15	RPS15	521.284	3	KEAPPMEKPEVVK	XL:O-Aldehyde-H2O@65	-4.92684	21.3	0.0019
	446.416	6	6.23601	P62841	K58	40S ribosomal protein S15	RPS15	490.288	2	QHSLLKR	XL:O-Aldehyde@58	-0.186678	16	0.0079	P62841	K65	40S ribosomal protein S15	RPS15	521.282	3	KEAPPMEKPEVVK	XL:O-Aldehyde-H2O@65	-1.66567	22.1	0.0018
	446.417	6	6.92117	P62841	K58	40S ribosomal protein S15	RPS15	481.282	2	QHSLLKR	XL:O-Aldehyde-H2O@58	0.262064	16	0.0015	P62841	K65	40S ribosomal protein S15	RPS15	521.282	3	KEAPPMEKPEVVK	XL:O-Aldehyde-H2O@65	-1.09017	28.7	0.00017
	535.499	5	6.92614	P62841	K58	40S ribosomal protein S15	RPS15	481.282	2	QHSLLKR	XL:O-Aldehyde-H2O@58	1.09318	18.1	0.017	P62841	K65	40S ribosomal protein S15	RPS15	521.281	3	KEAPPMEKPEVVK	XL:O-Aldehyde-H2O@65	0.444512	22.2	0.003
	446.417	6	6.98969	P62841	K58	40S ribosomal protein S15	RPS15	481.282	2	QHSLLKR	XL:O-Aldehyde-H2O@58	0.262064	15.7	0.016	P62841	K65	40S ribosomal protein S15	RPS15	521.282	3	KEAPPMEKPEVVK	XL:O-Aldehyde-H2O@65	-1.282	23.1	0.0017
	532.094	5	7.84354	P62841	K58	40S ribosomal protein S15	RPS15	472.769	2	QHSLLKR	Gln->pyro-Glu@53;XL:O-Aldehyde-H2O@58	0.532134	26.3	1.3e-05	P62841	K65	40S ribosomal protein S15	RPS15	521.282	3	KEAPPMEKPEVVK	XL:O-Aldehyde-H2O@65	-0.322828	21	0.016
	532.094	5	7.84354	P62841	K58	40S ribosomal protein S15	RPS15	481.775	2	QHSLLKR	Gln->pyro-Glu@53;XL:O-Aldehyde@58	-0.552284	22.2	0.0012	P62841	K65	40S ribosomal protein S15	RPS15	790.423	2	KEAPPMEKPEVVK	XL:O-Aldehyde@65	0.179253	19	0.0065
	667.351	4	-0.7541	P62841	K7	40S ribosomal protein S15	RPS15	477.251	2	MAEVEQKK	Acetyl+Met-loss@1;XL:O-Aldehyde-H2O@7	-0.508512	24.1	0.024	P62841	K65	40S ribosomal protein S15	RPS15	790.424	2	KEAPPMEKPEVVK	XL:O-Aldehyde@65	-0.579834	15.8	0.04
	667.352	4	0.345064	P62841	K7	40S ribosomal protein S15	RPS15	477.25	2	MAEVEQKK	Acetyl+Met-loss@1;XL:O-Aldehyde-H2O@7	0.120089	23.8	0.039	P62841	K65	40S ribosomal protein S15	RPS15	790.424	2	KEAPPMEKPEVVK	XL:O-Aldehyde@65	-0.453319	24.9	0.0021
	667.352	4	1.07784	P62841	K7	40S ribosomal protein S15	RPS15	477.25	2	MAEVEQKK	Acetyl+Met-loss@1;XL:O-Aldehyde-H2O@7	0.120089	22.2	0.077	P62841	K65	40S ribosomal protein S15	RPS15	790.423	2	KEAPPMEKPEVVK	XL:O-Aldehyde@65	0.179253	23.9	0.00053
	667.353	4	1.44423	P62841	K7	40S ribosomal protein S15	RPS15	477.252	2	MAEVEQKK	Acetyl+Met-loss@1;XL:O-Aldehyde-H2O@7	-2.18478	26.3	0.0015	P62841	K65	40S ribosomal protein S15	RPS15	790.427	2	KEAPPMEKPEVVK	XL:O-Aldehyde@65	-3.74268	22.2	0.0036
	662.586	4	-0.421333	P62841	K14	40S ribosomal protein S15	RPS15	397.713	2	KFTYR	XL:O-Aldehyde-H2O@14	0.285912	15	0.07	P62269	K94	40S ribosomal protein S18	RPS18	851.426	2	DGKYSQVLANGLDNK	XL:O-Aldehyde-H2O@94	-0.0486551	41.7	1e-06
	662.587	4	-0.236819	P62841	K14	40S ribosomal protein S15	RPS15	397.713	2	KFTYR	XL:O-Aldehyde-H2O@14	1.04023	13.3	0.12	P62269	K94	40S ribosomal protein S18	RPS18	860.43	2	DGKYSQVLANGLDNK	XL:O-Aldehyde@94	1.20977	30.8	8e-06
	662.587	4	0.224464	P62841	K14	40S ribosomal protein S15	RPS15	397.713	2	KFTYR	XL:O-Aldehyde-H2O@14	0.53735	12.8	0.15	P62269	K94	40S ribosomal protein S18	RPS18	860.431	2	DGKYSQVLANGLDNK	XL:O-Aldehyde@94	0.28	34.4	1.3e-06
	662.587	4	0.962518	P62841	K14	40S ribosomal protein S15	RPS15	397.714	2	KFTYR	XL:O-Aldehyde-H2O@14	-0.468399	15.3	0.18	P62269	K94	40S ribosomal protein S18	RPS18	851.427	2	DGKYSQVLANGLDNK	XL:O-Aldehyde-H2O@94	-0.988255	37.2	4.8e-06
	662.588	4	2.25411	P62841	K14	40S ribosomal protein S15	RPS15	397.713	2	KFTYR	XL:O-Aldehyde-H2O@14	0.53735	13.2	0.14	P62269	K94	40S ribosomal protein S18	RPS18	851.425	2	DGKYSQVLANGLDNK	XL:O-Aldehyde-H2O@94	0.421145	33.5	5.7e-05
	419.037	5	-1.63298	P62841	K58	40S ribosomal protein S15	RPS15	481.775	2	QHSLLKR	Gln->pyro-Glu@53;XL:O-Aldehyde@58	-0.552284	24.7	0.00027	Q8NC51	K327	Plasminogen activator inhibitor 1 RNA-binding protein	SERBP1	507.293	2	GFVLHKSK	XL:O-Aldehyde@327	-0.474083	28.1	0.0009
	419.038	5	-0.464929	P62841	K58	40S ribosomal protein S15	RPS15	481.774	2	QHSLLKR	Gln->pyro-Glu@53;XL:O-Aldehyde@58	0.485546	17.3	0.07	Q8NC51	K327	Plasminogen activator inhibitor 1 RNA-binding protein	SERBP1	507.292	2	GFVLHKSK	XL:O-Aldehyde@327	0.905792	18.4	0.025
	422.443	5	-0.330263	P62841	K58	40S ribosomal protein S15	RPS15	321.192	3	QHSLLKR	XL:O-Aldehyde-H2O@58	-3.18737	18.7	0.048	Q8NC51	K327	Plasminogen activator inhibitor 1 RNA-binding protein	SERBP1	507.294	2	GFVLHKSK	XL:O-Aldehyde@327	-2.44533	24	0.0027
	523.545	4	-0.18116	P62841	K58	40S ribosomal protein S15	RPS15	472.769	2	QHSLLKR	Gln->pyro-Glu@53;XL:O-Aldehyde-H2O@58	0.532134	25.5	3.9e-05	Q8NC51	K327	Plasminogen activator inhibitor 1 RNA-binding protein	SERBP1	498.287	2	GFVLHKSK	XL:O-Aldehyde-H2O@327	-0.246537	31.1	0.00043
	523.545	4	-0.0643547	P62841	K58	40S ribosomal protein S15	RPS15	481.775	2	QHSLLKR	Gln->pyro-Glu@53;XL:O-Aldehyde@58	-1.17498	25.8	0.001	Q8NC51	K327	Plasminogen activator inhibitor 1 RNA-binding protein	SERBP1	498.288	2	GFVLHKSK	XL:O-Aldehyde-H2O@327	-1.24997	25.9	0.00018
	422.443	5	0.0318041	P62841	K58	40S ribosomal protein S15	RPS15	490.289	2	QHSLLKR	XL:O-Aldehyde@58	-1.61441	15	0.012	Q8NC51	K327	Plasminogen activator inhibitor 1 RNA-binding protein	SERBP1	507.293	2	GFVLHKSK	XL:O-Aldehyde@327	-1.85395	29.7	0.00046
	523.545	4	0.169256	P62841	K58	40S ribosomal protein S15	RPS15	472.769	2	QHSLLKR	Gln->pyro-Glu@53;XL:O-Aldehyde-H2O@58	0.109094	24.8	5.5e-05	Q8NC51	K327	Plasminogen activator inhibitor 1 RNA-binding protein	SERBP1	498.287	2	GFVLHKSK	XL:O-Aldehyde-H2O@327	-0.0458493	29.9	0.0003
	419.038	5	0.1921	P62841	K58	40S ribosomal protein S15	RPS15	481.773	2	QHSLLKR	Gln->pyro-Glu@53;XL:O-Aldehyde@58	2.56121	22.7	0.00087	Q8NC51	K327	Plasminogen activator inhibitor 1 RNA-binding protein	SERBP1	507.291	2	GFVLHKSK	XL:O-Aldehyde@327	2.67992	16.7	0.012
	523.546	4	0.870087	P62841	K58	40S ribosomal protein S15	RPS15	472.77	2	QHSLLKR	Gln->pyro-Glu@53;XL:O-Aldehyde-H2O@58	-2.0061	26.1	8.4e-05	Q8NC51	K327	Plasminogen activator inhibitor 1 RNA-binding protein	SERBP1	498.289	2	GFVLHKSK	XL:O-Aldehyde-H2O@327	-2.85547	31.1	0.00014
	422.444	5	1.04559	P62841	K58	40S ribosomal protein S15	RPS15	490.288	2	QHSLLKR	XL:O-Aldehyde@58	-0.798563	18.2	0.0089	Q8NC51	K327	Plasminogen activator inhibitor 1 RNA-binding protein	SERBP1	507.293	2	GFVLHKSK	XL:O-Aldehyde@327	-1.65683	32.5	0.00097
	422.247	5	11.0139	P62841	K58	40S ribosomal protein S15	RPS15	490.287	2	QHSLLKR	XL:O-Aldehyde@58	1.44502	19.8	0.00066	Q8NC51	K327	Plasminogen activator inhibitor 1 RNA-binding protein	SERBP1	498.286	2	GFVLHKSK	XL:O-Aldehyde-H2O@327	2.16172	29.9	0.001
	470.511	7	-1.4282	P62841	K58	40S ribosomal protein S15	RPS15	481.775	2	QHSLLKR	Gln->pyro-Glu@53;XL:O-Aldehyde@58	-0.75985	23.5	0.0014	Q8NC51	K329	Plasminogen activator inhibitor 1 RNA-binding protein	SERBP1	439.196	5	SKSEEAHAEDSVMDHHFR	XL:O-Aldehyde-H2O@329	-1.70207	23.2	0.04
	548.762	6	-1.41487	P62841	K58	40S ribosomal protein S15	RPS15	481.775	2	QHSLLKR	Gln->pyro-Glu@53;XL:O-Aldehyde@58	-1.17498	24.3	0.005	Q8NC51	K329	Plasminogen activator inhibitor 1 RNA-binding protein	SERBP1	553.245	4	SKSEEAHAEDSVMDHHFR	XL:O-Aldehyde@329	-1.378	23.2	0.0023
	470.511	7	-1.2332	P62841	K58	40S ribosomal protein S15	RPS15	481.775	2	QHSLLKR	Gln->pyro-Glu@53;XL:O-Aldehyde@58	-0.344718	25	0.0012	Q8NC51	K329	Plasminogen activator inhibitor 1 RNA-binding protein	SERBP1	439.196	5	SKSEEAHAEDSVMDHHFR	XL:O-Aldehyde-H2O@329	-1.24669	26.8	0.0034
	470.511	7	-0.7132	P62841	K58	40S ribosomal protein S15	RPS15	481.775	2	QHSLLKR	Gln->pyro-Glu@53;XL:O-Aldehyde@58	-1.17498	18	0.011	Q8NC51	K329	Plasminogen activator inhibitor 1 RNA-binding protein	SERBP1	439.196	5	SKSEEAHAEDSVMDHHFR	XL:O-Aldehyde-H2O@329	-2.61282	30.8	0.00045
	470.512	7	-0.518202	P62841	K58	40S ribosomal protein S15	RPS15	481.774	2	QHSLLKR	Gln->pyro-Glu@53;XL:O-Aldehyde@58	0.0704133	17.8	0.012	Q8NC51	K329	Plasminogen activator inhibitor 1 RNA-binding protein	SERBP1	553.245	4	SKSEEAHAEDSVMDHHFR	XL:O-Aldehyde@329	-1.0165	18.1	0.039
	413.952	8	-0.325198	P62841	K58	40S ribosomal protein S15	RPS15	321.191	3	QHSLLKR	XL:O-Aldehyde-H2O@58	0.548713	15.9	0.11	Q8NC51	K329	Plasminogen activator inhibitor 1 RNA-binding protein	SERBP1	439.195	5	SKSEEAHAEDSVMDHHFR	XL:O-Aldehyde-H2O@329	0.347129	26.8	0.0031
	470.512	7	-0.128204	P62841	K58	40S ribosomal protein S15	RPS15	481.775	2	QHSLLKR	Gln->pyro-Glu@53;XL:O-Aldehyde@58	-0.552284	24.8	0.0009	Q8NC51	K329	Plasminogen activator inhibitor 1 RNA-binding protein	SERBP1	548.743	4	SKSEEAHAEDSVMDHHFR	XL:O-Aldehyde-H2O@329	-1.64657	30.9	3.7e-05
	472.944	7	-0.108707	P62841	K58	40S ribosomal protein S15	RPS15	490.288	2	QHSLLKR	XL:O-Aldehyde@58	-0.798563	19.1	0.0048	Q8NC51	K329	Plasminogen activator inhibitor 1 RNA-binding protein	SERBP1	548.743	4	SKSEEAHAEDSVMDHHFR	XL:O-Aldehyde-H2O@329	-1.64657	31.2	0.00021
	548.762	6	-0.0777335	P62841	K58	40S ribosomal protein S15	RPS15	481.775	2	QHSLLKR	Gln->pyro-Glu@53;XL:O-Aldehyde@58	-0.137153	27.6	0.00048	Q8NC51	K329	Plasminogen activator inhibitor 1 RNA-binding protein	SERBP1	737.324	3	SKSEEAHAEDSVMDHHFR	XL:O-Aldehyde@329	0.0786815	16.8	0.007
	472.944	7	0.214615	P62841	K58	40S ribosomal protein S15	RPS15	490.288	2	QHSLLKR	XL:O-Aldehyde@58	0.0172839	10.1	0.081	Q8NC51	K329	Plasminogen activator inhibitor 1 RNA-binding protein	SERBP1	548.742	4	SKSEEAHAEDSVMDHHFR	XL:O-Aldehyde-H2O@329	-0.917636	22.9	0.0052
	472.945	7	1.11992	P62841	K58	40S ribosomal protein S15	RPS15	490.288	2	QHSLLKR	XL:O-Aldehyde@58	-0.594601	16.5	0.04	Q8NC51	K329	Plasminogen activator inhibitor 1 RNA-binding protein	SERBP1	548.743	4	SKSEEAHAEDSVMDHHFR	XL:O-Aldehyde-H2O@329	-2.19328	29.3	0.00019
	475.23	7	1.79149	P62841	K58	40S ribosomal protein S15	RPS15	490.288	2	QHSLLKR	XL:O-Aldehyde@58	0.62917	16	0.0071	Q8NC51	K329	Plasminogen activator inhibitor 1 RNA-binding protein	SERBP1	552.741	4	SKSEEAHAEDSVMDHHFR	XL:O-Aldehyde-H2O@329;Oxidation@340	-0.497318	20.4	0.013
	472.804	7	6.60854	P62841	K58	40S ribosomal protein S15	RPS15	481.283	2	QHSLLKR	XL:O-Aldehyde-H2O@58	-0.569048	17.4	0.07	Q8NC51	K329	Plasminogen activator inhibitor 1 RNA-binding protein	SERBP1	548.743	4	SKSEEAHAEDSVMDHHFR	XL:O-Aldehyde-H2O@329	-2.19328	19.9	0.012
	691.154	4	-4.34704	P62249	K60	40S ribosomal protein S16	RPS16	739.453	2	LLEPVLLLGKER	XL:O-Aldehyde@60	0.0803602	32.5	8.7e-06	P39019	K143	40S ribosomal protein S19	RPS19	584.837	2	IAGQVAAANKK	XL:O-Aldehyde@143	0.619792	29.1	0.00021
	691.407	4	-1.58204	P62249	K60	40S ribosomal protein S16	RPS16	730.447	2	LLEPVLLLGKER	XL:O-Aldehyde-H2O@60	1.47454	45	2.1e-06	P39019	K143	40S ribosomal protein S19	RPS19	575.832	2	IAGQVAAANKK	XL:O-Aldehyde-H2O@143	1.18113	30.6	0.00091
	691.408	4	-0.255955	P62249	K60	40S ribosomal protein S16	RPS16	739.452	2	LLEPVLLLGKER	XL:O-Aldehyde@60	1.02701	38.9	1.5e-06	P39019	K143	40S ribosomal protein S19	RPS19	584.837	2	IAGQVAAANKK	XL:O-Aldehyde@143	1.13276	26.4	0.0006
	691.408	4	-0.0791446	P62249	K60	40S ribosomal protein S16	RPS16	739.453	2	LLEPVLLLGKER	XL:O-Aldehyde@60	-0.325345	27.5	2.1e-05	P39019	K143	40S ribosomal protein S19	RPS19	584.838	2	IAGQVAAANKK	XL:O-Aldehyde@143	-0.577121	33.4	5.9e-05
	691.408	4	0.0976662	P62249	K60	40S ribosomal protein S16	RPS16	739.452	2	LLEPVLLLGKER	XL:O-Aldehyde@60	0.891772	38.9	3.5e-06	P39019	K143	40S ribosomal protein S19	RPS19	584.837	2	IAGQVAAANKK	XL:O-Aldehyde@143	0.961767	28.2	0.00047
	691.408	4	0.186072	P62249	K60	40S ribosomal protein S16	RPS16	730.448	2	LLEPVLLLGKER	XL:O-Aldehyde-H2O@60	-0.852797	40.7	1.1e-05	P39019	K143	40S ribosomal protein S19	RPS19	584.838	2	IAGQVAAANKK	XL:O-Aldehyde@143	-0.235146	27.7	0.00076
	691.156	4	-1.16329	P62249	K60	40S ribosomal protein S16	RPS16	739.453	2	LLEPVLLLGKER	XL:O-Aldehyde@60	0.350831	33.4	2.5e-05	P39019	K143	40S ribosomal protein S19	RPS19	584.838	2	IAGQVAAANKK	XL:O-Aldehyde@143	0.448804	26.9	0.00069
	691.157	4	-0.721105	P62249	K60	40S ribosomal protein S16	RPS16	739.454	2	LLEPVLLLGKER	XL:O-Aldehyde@60	-1.27199	38.4	1.8e-06	P39019	K143	40S ribosomal protein S19	RPS19	584.839	2	IAGQVAAANKK	XL:O-Aldehyde@143	-1.60304	30.4	0.00035
	691.157	4	-0.102042	P62249	K60	40S ribosomal protein S16	RPS16	730.447	2	LLEPVLLLGKER	XL:O-Aldehyde-H2O@60	0.653128	41.7	2.1e-06	P39019	K143	40S ribosomal protein S19	RPS19	584.837	2	IAGQVAAANKK	XL:O-Aldehyde@143	1.13276	30.4	0.0003
	691.158	4	0.428583	P62249	K60	40S ribosomal protein S16	RPS16	730.447	2	LLEPVLLLGKER	XL:O-Aldehyde-H2O@60	1.06384	46	2.8e-07	P39019	K143	40S ribosomal protein S19	RPS19	584.837	2	IAGQVAAANKK	XL:O-Aldehyde@143	0.961767	32.9	0.00036
	691.158	4	0.428583	P62249	K60	40S ribosomal protein S16	RPS16	739.453	2	LLEPVLLLGKER	XL:O-Aldehyde@60	0.215595	41.3	1.6e-06	P39019	K143	40S ribosomal protein S19	RPS19	584.838	2	IAGQVAAANKK	XL:O-Aldehyde@143	0.106829	27.5	0.0012
	691.158	4	0.959208	P62249	K60	40S ribosomal protein S16	RPS16	739.453	2	LLEPVLLLGKER	XL:O-Aldehyde@60	0.350831	36.7	3.8e-06	P39019	K143	40S ribosomal protein S19	RPS19	584.838	2	IAGQVAAANKK	XL:O-Aldehyde@143	0.448804	30.7	0.00077
	691.158	4	1.13608	P62249	K60	40S ribosomal protein S16	RPS16	730.449	2	LLEPVLLLGKER	XL:O-Aldehyde-H2O@60	-1.1266	44.8	3.4e-06	P39019	K143	40S ribosomal protein S19	RPS19	584.838	2	IAGQVAAANKK	XL:O-Aldehyde@143	-0.748109	32	0.0003
	691.159	4	1.75515	P62249	K60	40S ribosomal protein S16	RPS16	730.448	2	LLEPVLLLGKER	XL:O-Aldehyde-H2O@60	-0.578993	44	4.6e-07	P39019	K143	40S ribosomal protein S19	RPS19	584.838	2	IAGQVAAANKK	XL:O-Aldehyde@143	-0.406134	34.7	2.8e-05
	691.159	4	2.19733	P62249	K60	40S ribosomal protein S16	RPS16	730.451	2	LLEPVLLLGKER	XL:O-Aldehyde-H2O@60	-3.72773	43.2	3.1e-06	P39019	K143	40S ribosomal protein S19	RPS19	584.839	2	IAGQVAAANKK	XL:O-Aldehyde@143	-2.11601	33.4	4.6e-05
	691.159	4	2.63952	P62249	K60	40S ribosomal protein S16	RPS16	739.452	2	LLEPVLLLGKER	XL:O-Aldehyde@60	1.29748	33.4	4.4e-06	P39019	K143	40S ribosomal protein S19	RPS19	584.837	2	IAGQVAAANKK	XL:O-Aldehyde@143	1.30374	24	0.00015
	691.159	4	2.90483	P62249	K60	40S ribosomal protein S16	RPS16	739.455	2	LLEPVLLLGKER	XL:O-Aldehyde@60	-1.94816	40.9	8.8e-07	P39019	K143	40S ribosomal protein S19	RPS19	584.839	2	IAGQVAAANKK	XL:O-Aldehyde@143	-1.77403	30.7	0.00014
	690.911	4	6.33333	P62249	K60	40S ribosomal protein S16	RPS16	739.452	2	LLEPVLLLGKER	XL:O-Aldehyde@60	1.29748	36.7	2.8e-06	P39019	K143	40S ribosomal protein S19	RPS19	584.837	2	IAGQVAAANKK	XL:O-Aldehyde@143	1.13276	25.7	0.0012
	690.911	4	6.68721	P62249	K60	40S ribosomal protein S16	RPS16	739.453	2	LLEPVLLLGKER	XL:O-Aldehyde@60	-0.19011	38.4	4.5e-06	P39019	K143	40S ribosomal protein S19	RPS19	584.838	2	IAGQVAAANKK	XL:O-Aldehyde@143	0.106829	27.3	0.00097
	690.911	4	7.12956	P62249	K60	40S ribosomal protein S16	RPS16	730.448	2	LLEPVLLLGKER	XL:O-Aldehyde-H2O@60	-0.989699	44.7	3e-07	P39019	K143	40S ribosomal protein S19	RPS19	584.838	2	IAGQVAAANKK	XL:O-Aldehyde@143	-0.577121	35.1	1.4e-05
	690.912	4	7.92578	P62249	K60	40S ribosomal protein S16	RPS16	730.448	2	LLEPVLLLGKER	XL:O-Aldehyde-H2O@60	-0.852797	37.6	1.2e-05	P39019	K143	40S ribosomal protein S19	RPS19	575.832	2	IAGQVAAANKK	XL:O-Aldehyde-H2O@143	0.139156	30.5	0.0017
	715.163	5	-0.932224	P08708	K72	40S ribosomal protein S17	RPS17	691.37	2	GISIKLQEEER	XL:O-Aldehyde-H2O@72	0.323606	19.2	0.02	P15880	K275	40S ribosomal protein S2	RPS2	1029.01	2	SPYQEFTDHLVKTHTR	XL:O-Aldehyde@275	0.270522	12.7	0.1
	715.165	5	1.20439	P08708	K72	40S ribosomal protein S17	RPS17	691.37	2	GISIKLQEEER	XL:O-Aldehyde-H2O@72	0.178966	18.5	0.0029	P15880	K275	40S ribosomal protein S2	RPS2	680.338	3	SPYQEFTDHLVKTHTR	XL:O-Aldehyde-H2O@275	-0.0644222	21.9	0.0047
	715.165	5	1.20439	P08708	K72	40S ribosomal protein S17	RPS17	691.369	2	GISIKLQEEER	XL:O-Aldehyde-H2O@72	0.612887	22	0.002	P15880	K275	40S ribosomal protein S2	RPS2	1020	2	SPYQEFTDHLVKTHTR	XL:O-Aldehyde-H2O@275	-0.298017	23.2	0.00018
	674.355	4	-2.09362	P62269	K47	40S ribosomal protein S18	RPS18	492.274	2	KADIDLTK	XL:O-Aldehyde-H2O@47	-0.137304	23.7	0.0014	P62269	K78	40S ribosomal protein S18	RPS18	789.409	2	QYKIPDWFLNR	XL:O-Aldehyde@78	-0.147914	20.5	0.0034
	674.607	4	0.73951	P62269	K47	40S ribosomal protein S18	RPS18	492.274	2	KADIDLTK	XL:O-Aldehyde-H2O@47	0.472113	26.1	0.0023	P62269	K78	40S ribosomal protein S18	RPS18	789.409	2	QYKIPDWFLNR	XL:O-Aldehyde@78	0.10544	16.2	0.044
	561.58	4	-0.445162	P39019	K23	40S ribosomal protein S19	RPS19	480.3	2	ALAAFLKK	XL:O-Aldehyde@23	-0.305615	22.1	0.0011	P39019	K143	40S ribosomal protein S19	RPS19	584.838	2	IAGQVAAANKK	XL:O-Aldehyde@143	-0.748109	30.3	0.00029
	561.581	4	-0.227402	P39019	K23	40S ribosomal protein S19	RPS19	480.3	2	ALAAFLKK	XL:O-Aldehyde@23	0.110791	21.2	0.0077	P39019	K143	40S ribosomal protein S19	RPS19	584.838	2	IAGQVAAANKK	XL:O-Aldehyde@143	0.106829	27.8	0.00036
	561.581	4	1.07916	P39019	K23	40S ribosomal protein S19	RPS19	471.294	2	ALAAFLKK	XL:O-Aldehyde-H2O@23	0.574728	26.4	0.009	P39019	K143	40S ribosomal protein S19	RPS19	584.838	2	IAGQVAAANKK	XL:O-Aldehyde@143	-0.748109	27.3	0.00052
	561.582	4	1.51468	P39019	K23	40S ribosomal protein S19	RPS19	471.295	2	ALAAFLKK	XL:O-Aldehyde-H2O@23	-0.48618	23.5	0.0047	P39019	K143	40S ribosomal protein S19	RPS19	584.839	2	IAGQVAAANKK	XL:O-Aldehyde@143	-2.11601	29.8	0.0001
	775.679	4	-0.859025	P39019	K29	40S ribosomal protein S19	RPS19	697.389	2	LKVPEWVDTVK	XL:O-Aldehyde-H2O@29	0.613496	16.4	0.037	P39019	K111	40S ribosomal protein S19	RPS19	777.433	2	VLQALEGLKMVEK	XL:O-Aldehyde-H2O@111;Oxidation@112	0.912493	19.9	0.0044
	771.43	4	-0.791533	P39019	K29	40S ribosomal protein S19	RPS19	706.395	2	LKVPEWVDTVK	XL:O-Aldehyde@29	-0.268698	15	0.06	P39019	K111	40S ribosomal protein S19	RPS19	778.442	2	VLQALEGLKMVEK	XL:O-Aldehyde@111	-0.34115	26	0.0045
	810.456	4	-0.0107085	P39019	K29	40S ribosomal protein S19	RPS19	697.389	2	LKVPEWVDTVK	XL:O-Aldehyde-H2O@29	1.18706	24.2	0.0023	P39019	K111	40S ribosomal protein S19	RPS19	856.492	2	RVLQALEGLKMVEK	XL:O-Aldehyde@111	0.688801	26.1	0.00075
	810.708	4	1.66715	P39019	K29	40S ribosomal protein S19	RPS19	697.39	2	LKVPEWVDTVK	XL:O-Aldehyde-H2O@29	-0.246855	21.5	0.0017	P39019	K111	40S ribosomal protein S19	RPS19	856.493	2	RVLQALEGLKMVEK	XL:O-Aldehyde@111	-0.595507	22.1	0.0034
	771.432	4	1.7436	P39019	K29	40S ribosomal protein S19	RPS19	697.392	2	LKVPEWVDTVK	XL:O-Aldehyde-H2O@29	-3.25807	34.8	4.9e-06	P39019	K111	40S ribosomal protein S19	RPS19	778.443	2	VLQALEGLKMVEK	XL:O-Aldehyde@111	-0.983458	22.9	0.0053
	425.046	5	-0.98583	P39019	K143	40S ribosomal protein S19	RPS19	390.227	3	IAGQVAAANKK	XL:O-Aldehyde@143	0.94084	21.7	0.078	P62851	K102	40S ribosomal protein S25	RPS25	410.245	2	LVSKHR	XL:O-Aldehyde-H2O@102	0.761329	23.8	0.022
	531.056	4	-0.38942	P39019	K143	40S ribosomal protein S19	RPS19	575.832	2	IAGQVAAANKK	XL:O-Aldehyde-H2O@143	1.35479	23.4	0.0078	P62851	K102	40S ribosomal protein S25	RPS25	410.245	2	LVSKHR	XL:O-Aldehyde-H2O@102	1.98011	22.7	0.016
	425.047	5	0.525514	P39019	K143	40S ribosomal protein S19	RPS19	390.228	3	IAGQVAAANKK	XL:O-Aldehyde@143	-0.852984	26.2	0.014	P62851	K102	40S ribosomal protein S25	RPS25	410.245	2	LVSKHR	XL:O-Aldehyde-H2O@102	-0.213698	24.1	0.017
	531.057	4	0.762081	P39019	K143	40S ribosomal protein S19	RPS19	575.833	2	IAGQVAAANKK	XL:O-Aldehyde-H2O@143	-0.208167	27.3	0.0021	P62851	K102	40S ribosomal protein S25	RPS25	419.251	2	LVSKHR	XL:O-Aldehyde@102	-0.489734	13.8	0.061
	531.057	4	1.33783	P39019	K143	40S ribosomal protein S19	RPS19	575.833	2	IAGQVAAANKK	XL:O-Aldehyde-H2O@143	-1.25014	30.6	0.00075	P62851	K102	40S ribosomal protein S25	RPS25	410.246	2	LVSKHR	XL:O-Aldehyde-H2O@102	-0.701211	23.7	0.02
	560.587	4	-1.25044	P39019	K143	40S ribosomal protein S19	RPS19	584.839	2	IAGQVAAANKK	XL:O-Aldehyde@143	-1.43206	33.4	9.7e-05	P62851	K98	40S ribosomal protein S25	RPS25	469.308	2	GLIKLVSK	XL:O-Aldehyde-H2O@98	-0.472515	28	0.00036
	560.587	4	-0.814145	P39019	K143	40S ribosomal protein S19	RPS19	575.832	2	IAGQVAAANKK	XL:O-Aldehyde-H2O@143	0.486479	23.7	0.0049	P62851	K98	40S ribosomal protein S25	RPS25	469.308	2	GLIKLVSK	XL:O-Aldehyde-H2O@98	0.166724	28.5	0.0017
	560.587	4	-0.268779	P39019	K143	40S ribosomal protein S19	RPS19	584.839	2	IAGQVAAANKK	XL:O-Aldehyde@143	-1.43206	33.2	0.00017	P62851	K98	40S ribosomal protein S25	RPS25	469.308	2	GLIKLVSK	XL:O-Aldehyde-H2O@98	-0.685595	27.4	0.001
	560.587	4	0.38566	P39019	K143	40S ribosomal protein S19	RPS19	584.839	2	IAGQVAAANKK	XL:O-Aldehyde@143	-1.94502	27	0.00054	P62851	K98	40S ribosomal protein S25	RPS25	469.308	2	GLIKLVSK	XL:O-Aldehyde-H2O@98	-0.685595	30.1	0.0015
	560.588	4	1.25824	P39019	K143	40S ribosomal protein S19	RPS19	584.838	2	IAGQVAAANKK	XL:O-Aldehyde@143	0.448804	27.4	5.8e-05	P62851	K98	40S ribosomal protein S25	RPS25	478.313	2	GLIKLVSK	XL:O-Aldehyde@98	0.544815	12.1	0.16
	595.302	4	-0.843797	P15880	K58	40S ribosomal protein S2	RPS2	707.338	2	AEDKEWMPVTK	XL:O-Aldehyde-H2O@58	1.94772	21.5	0.0001	P15880	K71	40S ribosomal protein S2	RPS2	407.23	2	LVKDMK	XL:O-Aldehyde-H2O@71	1.18365	18.4	0.19
	595.302	4	-0.638393	P15880	K58	40S ribosomal protein S2	RPS2	707.339	2	AEDKEWMPVTK	XL:O-Aldehyde-H2O@58	1.38222	31	6.3e-05	P15880	K71	40S ribosomal protein S2	RPS2	407.231	2	LVKDMK	XL:O-Aldehyde-H2O@71	-0.0441568	15.1	0.044
	595.303	4	0.594029	P15880	K58	40S ribosomal protein S2	RPS2	707.34	2	AEDKEWMPVTK	XL:O-Aldehyde-H2O@58	-0.597029	38.7	4.5e-05	P15880	K71	40S ribosomal protein S2	RPS2	407.231	2	LVKDMK	XL:O-Aldehyde-H2O@71	-0.0441568	20.5	0.079
	595.303	4	0.902134	P15880	K58	40S ribosomal protein S2	RPS2	707.34	2	AEDKEWMPVTK	XL:O-Aldehyde-H2O@58	0.109844	29.1	0.00027	P15880	K71	40S ribosomal protein S2	RPS2	407.231	2	LVKDMK	XL:O-Aldehyde-H2O@71	-0.535279	18.6	0.049
	601.507	5	-2.19834	P15880	K71	40S ribosomal protein S2	RPS2	407.231	2	LVKDMK	XL:O-Aldehyde-H2O@71	0.201404	20.7	0.12	P15880	K275	40S ribosomal protein S2	RPS2	680.337	3	SPYQEFTDHLVKTHTR	XL:O-Aldehyde-H2O@275	0.376536	20.5	0.011
	751.885	4	1.0386	P15880	K71	40S ribosomal protein S2	RPS2	407.23	2	LVKDMK	XL:O-Aldehyde-H2O@71	0.692527	16.5	0.037	P15880	K275	40S ribosomal protein S2	RPS2	1029.01	2	SPYQEFTDHLVKTHTR	XL:O-Aldehyde@275	1.4367	21.5	0.00062
	601.509	5	0.444313	P15880	K71	40S ribosomal protein S2	RPS2	407.231	2	LVKDMK	XL:O-Aldehyde-H2O@71	-0.78084	21.1	0.023	P15880	K275	40S ribosomal protein S2	RPS2	686.342	3	SPYQEFTDHLVKTHTR	XL:O-Aldehyde@275	-1.63514	19	0.053
	779.396	4	0.417084	P15880	K74	40S ribosomal protein S2	RPS2	357.696	2	DMKIK	XL:O-Aldehyde-H2O@74	1.04853	18.1	0.073	P15880	K263	40S ribosomal protein S2	RPS2	1134.07	2	ETVFTKSPYQEFTDHLVK	XL:O-Aldehyde@263	-0.124409	21.1	0.0013
	581.695	5	-0.341585	P15880	K74	40S ribosomal protein S2	RPS2	357.696	2	DMKIK	XL:O-Aldehyde-H2O@74	0.209831	15.4	0.2	P15880	K275	40S ribosomal protein S2	RPS2	686.342	3	SPYQEFTDHLVKTHTR	XL:O-Aldehyde@275	-1.78084	23.4	0.0024
	581.695	5	0.078849	P15880	K74	40S ribosomal protein S2	RPS2	357.697	2	DMKIK	XL:O-Aldehyde-H2O@74	-0.908435	18.6	0.14	P15880	K275	40S ribosomal protein S2	RPS2	680.34	3	SPYQEFTDHLVKTHTR	XL:O-Aldehyde-H2O@275	-3.59207	20.4	0.011
	581.5	5	9.30987	P15880	K74	40S ribosomal protein S2	RPS2	357.696	2	DMKIK	XL:O-Aldehyde-H2O@74	-0.0697353	16.9	0.14	P15880	K275	40S ribosomal protein S2	RPS2	680.338	3	SPYQEFTDHLVKTHTR	XL:O-Aldehyde-H2O@275	-0.211408	21	0.0096
	508.273	5	-0.671268	P15880	K176	40S ribosomal protein S2	RPS2	406.222	3	IGKPHTVPCK	XL:O-Aldehyde-H2O@176;Carbamidomethyl@182	-0.375111	20.7	0.048	P46781	K91	40S ribosomal protein S9	RPS9	594.321	2	IGVLDEGKMK	XL:O-Aldehyde@91	-0.0729392	24	0.00015
	508.273	5	-0.0696587	P15880	K176	40S ribosomal protein S2	RPS2	406.222	3	IGKPHTVPCK	XL:O-Aldehyde-H2O@176;Carbamidomethyl@182	0.117231	20.9	0.062	P46781	K91	40S ribosomal protein S9	RPS9	594.32	2	IGVLDEGKMK	XL:O-Aldehyde@91	1.27314	27.5	0.00076
	508.273	5	-0.0696587	P15880	K176	40S ribosomal protein S2	RPS2	617.835	2	IGKPHTVPCK	XL:O-Aldehyde@176;Carbamidomethyl@182	-1.35061	11.7	0.19	P46781	K91	40S ribosomal protein S9	RPS9	594.322	2	IGVLDEGKMK	XL:O-Aldehyde@91	-1.92379	21.5	0.011
	508.273	5	1.19372	P15880	K176	40S ribosomal protein S2	RPS2	406.222	3	IGKPHTVPCK	XL:O-Aldehyde-H2O@176;Carbamidomethyl@182	-0.621282	19.4	0.021	P46781	K91	40S ribosomal protein S9	RPS9	594.321	2	IGVLDEGKMK	XL:O-Aldehyde@91	-0.577717	27.5	0.00038
	568.585	4	-1.32075	P15880	K211	40S ribosomal protein S2	RPS2	617.364	2	GTGIVSAPVPKK	XL:O-Aldehyde-H2O@211	0.345157	29.1	6.5e-05	P46781	K47	40S ribosomal protein S9	RPS9	443.773	2	VKFTLAK	XL:O-Aldehyde-H2O@47	0.385969	24.6	0.0074
	568.586	4	0.399823	P15880	K211	40S ribosomal protein S2	RPS2	617.364	2	GTGIVSAPVPKK	XL:O-Aldehyde-H2O@211	-0.950675	28.5	1.8e-05	P46781	K47	40S ribosomal protein S9	RPS9	443.774	2	VKFTLAK	XL:O-Aldehyde-H2O@47	-0.740731	22.4	0.019
	746.925	4	-1.10249	P60866	K30	40S ribosomal protein S20	RPS20	449.255	2	NVKSLEK	XL:O-Aldehyde-H2O@30	0.762779	12.2	0.026	P23396	K201	40S ribosomal protein S3	RPS3	645.375	3	IGPKKPLPDHVSIVEPK	XL:O-Aldehyde-H2O@201	0.110218	31	0.00011
	597.54	5	-2.31535	P60866	K30	40S ribosomal protein S20	RPS20	449.255	2	NVKSLEK	XL:O-Aldehyde-H2O@30	0.762779	26	0.0031	P23396	K201	40S ribosomal protein S3	RPS3	645.375	3	IGPKKPLPDHVSIVEPK	XL:O-Aldehyde-H2O@201	0.110218	29.5	7.8e-05
	597.541	5	-0.678294	P60866	K30	40S ribosomal protein S20	RPS20	449.255	2	NVKSLEK	XL:O-Aldehyde-H2O@30	0.540188	17.7	0.087	P23396	K201	40S ribosomal protein S3	RPS3	645.375	3	IGPKKPLPDHVSIVEPK	XL:O-Aldehyde-H2O@201	0.420115	31.4	2.5e-05
	497.951	6	-1.85048	P60866	K30	40S ribosomal protein S20	RPS20	449.256	2	NVKSLEK	XL:O-Aldehyde-H2O@30	-0.572764	27	0.0023	P23396	K201	40S ribosomal protein S3	RPS3	645.375	3	IGPKKPLPDHVSIVEPK	XL:O-Aldehyde-H2O@201	-0.509577	25.2	0.00048
	497.951	6	-1.66625	P60866	K30	40S ribosomal protein S20	RPS20	449.255	2	NVKSLEK	XL:O-Aldehyde-H2O@30	0.317597	24.3	0.0077	P23396	K201	40S ribosomal protein S3	RPS3	645.375	3	IGPKKPLPDHVSIVEPK	XL:O-Aldehyde-H2O@201	-0.354628	30.5	1.4e-05
	497.952	6	-0.806502	P60866	K30	40S ribosomal protein S20	RPS20	449.256	2	NVKSLEK	XL:O-Aldehyde-H2O@30	-1.24053	25.3	0.0016	P23396	K201	40S ribosomal protein S3	RPS3	645.376	3	IGPKKPLPDHVSIVEPK	XL:O-Aldehyde-H2O@201	-1.28432	26.2	0.00044
	597.341	5	-0.802046	P60866	K30	40S ribosomal protein S20	RPS20	449.256	2	NVKSLEK	XL:O-Aldehyde-H2O@30	-0.795354	28	0.0028	P23396	K201	40S ribosomal protein S3	RPS3	645.376	3	IGPKKPLPDHVSIVEPK	XL:O-Aldehyde-H2O@201	-0.819473	25.5	0.00017
	497.952	6	-0.376629	P60866	K30	40S ribosomal protein S20	RPS20	449.256	2	NVKSLEK	XL:O-Aldehyde-H2O@30	-0.127583	25	0.0034	P23396	K201	40S ribosomal protein S3	RPS3	645.375	3	IGPKKPLPDHVSIVEPK	XL:O-Aldehyde-H2O@201	-0.354628	27.8	0.00023
	597.341	5	-0.290293	P60866	K30	40S ribosomal protein S20	RPS20	449.255	2	NVKSLEK	XL:O-Aldehyde-H2O@30	0.540188	20.7	0.018	P23396	K201	40S ribosomal protein S3	RPS3	645.375	3	IGPKKPLPDHVSIVEPK	XL:O-Aldehyde-H2O@201	-0.354628	34.2	1e-05
	497.952	6	-0.0695773	P60866	K30	40S ribosomal protein S20	RPS20	449.256	2	NVKSLEK	XL:O-Aldehyde-H2O@30	-1.01794	28.9	0.0014	P23396	K201	40S ribosomal protein S3	RPS3	645.376	3	IGPKKPLPDHVSIVEPK	XL:O-Aldehyde-H2O@201	-1.12937	29.7	8.5e-05
	597.341	5	0.0167592	P60866	K30	40S ribosomal protein S20	RPS20	449.256	2	NVKSLEK	XL:O-Aldehyde-H2O@30	-0.350174	26.7	0.0049	P23396	K201	40S ribosomal protein S3	RPS3	645.375	3	IGPKKPLPDHVSIVEPK	XL:O-Aldehyde-H2O@201	-0.509577	31.9	1.3e-05
	746.425	4	0.0826256	P60866	K30	40S ribosomal protein S20	RPS20	449.256	2	NVKSLEK	XL:O-Aldehyde-H2O@30	0.0950069	10.4	0.15	P23396	K201	40S ribosomal protein S3	RPS3	967.559	2	IGPKKPLPDHVSIVEPK	XL:O-Aldehyde-H2O@201	0.122434	18.7	0.0069
	746.425	4	0.328267	P60866	K30	40S ribosomal protein S20	RPS20	449.255	2	NVKSLEK	XL:O-Aldehyde-H2O@30	0.98537	17.6	0.052	P23396	K201	40S ribosomal protein S3	RPS3	967.559	2	IGPKKPLPDHVSIVEPK	XL:O-Aldehyde-H2O@201	0.535846	33	4.4e-05
	597.342	5	1.14262	P60866	K30	40S ribosomal protein S20	RPS20	449.257	2	NVKSLEK	XL:O-Aldehyde-H2O@30	-2.79866	25.9	0.0012	P23396	K201	40S ribosomal protein S3	RPS3	645.377	3	IGPKKPLPDHVSIVEPK	XL:O-Aldehyde-H2O@201	-2.98875	31.1	4.9e-06
	597.343	5	2.67788	P60866	K30	40S ribosomal protein S20	RPS20	449.255	2	NVKSLEK	XL:O-Aldehyde-H2O@30	0.317597	24	0.0043	P23396	K201	40S ribosomal protein S3	RPS3	645.376	3	IGPKKPLPDHVSIVEPK	XL:O-Aldehyde-H2O@201	-0.819473	32.1	2.1e-05
	808.648	4	-3.6013	P63220	K41	40S ribosomal protein S21	RPS21	684.006	3	DHASIQMNVAEVDKVTGR	XL:O-Aldehyde-H2O@41	-1.33155	29.3	0.00095	P63220	K81	40S ribosomal protein S21	RPS21	524.769	2	ADGIVSKNF	XL:O-Aldehyde@81	0.97988	10.8	0.11
	808.651	4	-0.427287	P63220	K41	40S ribosomal protein S21	RPS21	684.005	3	DHASIQMNVAEVDKVTGR	XL:O-Aldehyde-H2O@41	0.569021	30.9	0.00032	P63220	K81	40S ribosomal protein S21	RPS21	524.769	2	ADGIVSKNF	XL:O-Aldehyde@81	0.97988	14.7	0.0064
	808.651	4	-0.0494279	P63220	K41	40S ribosomal protein S21	RPS21	1034.51	2	DHASIQMNVAEVDKVTGR	XL:O-Aldehyde@41	0.0269999	32.7	1.2e-05	P63220	K81	40S ribosomal protein S21	RPS21	524.769	2	ADGIVSKNF	XL:O-Aldehyde@81	-0.73516	15.8	0.00066
[truncated: 39,651 more rows]
