# Supplementary material for: Trioxane-based MS-cleavable cross-linking mass spectrometry for profiling multimeric interactions of cellular networks
Source: Nat Commun. 2025 Jul 1;16:5585. doi: 10.1038/s41467-025-60642-3 (PMC12215968; doi:10.1038/s41467-025-60642-3)
Supplement: Supplementary file 6 — Supplementary Data 4 [file 41467_2025_60642_MOESM6_ESM.xlsx]

## Sheet: Supplementary Data 4
	Supplementary Data 4. TSTO cross-links identified from in vivo cross-linked mouse heart tissue.
	XL m/z	XL z	XL PPM	Acc A	XL A	Protein A	Gene A	m/z A	z A	Seq A	Mods A	PPM A	Sc A	EV A	Acc B	XL B	Protein B	Gene B	m/z B	z B	Seq B	Mods B	PPM B	Sc B	EV B	Acc C	XL C	Protein C	Gene C	m/z C	z C	Seq C	Mods C	PPM C	Sc C	EV C
	549.522	5	2.20597	P14152	K201	Malate dehydrogenase, cytoplasmic	MDHC	376.739	2	VKLQGK	XL:O-Aldehyde-H2O@201	-5.07299	16	0.04	P14152	K236	Malate dehydrogenase, cytoplasmic	MDHC	433.269	2	GAAVIKAR	XL:O-Aldehyde-H2O@236	-6.12843	23	0.002	P14152	K239	Malate dehydrogenase, cytoplasmic	MDHC	537.289	2	KLSSAMSAAK	XL:O-Aldehyde-H2O@239	-4.99385	19.7	0.0011
	565.901	5	-1.93576	P58771/P58774	K5/K7	Tropomyosin alpha-1 chain/Tropomyosin beta chain	TPM1/TPM2	414.22	2	MDAIKK	Acetyl@N-Term;XL:O-Aldehyde-H2O@5	0.0345249	21.2	0.0013	P58771/P21107	K7/K12/K8	Tropomyosin alpha-1 chain/Tropomyosin alpha-3 chain	TPM1/TPM3	429.732	2	KMQMLK	XL:O-Aldehyde-H2O@7	0.313227	18.8	0.075	P58771/P58774/P21107	K12/K5/K7/K8	Tropomyosin alpha-1 chain/Tropomyosin beta chain/Tropomyosin alpha-3 chain	TPM1/TPM2/TPM3	543.788	2	MQMLKLDK	XL:O-Aldehyde-H2O@12	0.0701114	23.2	0.014
	566.102	5	-0.292602	P58771/P58774	K5/K7	Tropomyosin alpha-1 chain/Tropomyosin beta chain	TPM1/TPM2	414.22	2	MDAIKK	Acetyl@N-Term;XL:O-Aldehyde-H2O@5	0.275942	18.4	0.0029	P58771/P21107	K7/K12/K8	Tropomyosin alpha-1 chain/Tropomyosin alpha-3 chain	TPM1/TPM3	429.732	2	KMQMLK	XL:O-Aldehyde-H2O@7	0.54593	20.1	0.1	P58771/P58774/P21107	K12/K5/K7/K8	Tropomyosin alpha-1 chain/Tropomyosin beta chain/Tropomyosin alpha-3 chain	TPM1/TPM2/TPM3	543.787	2	MQMLKLDK	XL:O-Aldehyde-H2O@12	0.989588	26.1	0.0028
	565.902	5	-0.423104	P58771/P58774	K5/K7	Tropomyosin alpha-1 chain/Tropomyosin beta chain	TPM1/TPM2	414.221	2	MDAIKK	Acetyl@N-Term;XL:O-Aldehyde-H2O@5	-1.41398	20.3	0.014	P58771/P21107	K7/K12/K8	Tropomyosin alpha-1 chain/Tropomyosin alpha-3 chain	TPM1/TPM3	429.733	2	KMQMLK	XL:O-Aldehyde-H2O@7	-1.08299	19.5	0.14	P58771/P58774/P21107	K12/K5/K7/K8	Tropomyosin alpha-1 chain/Tropomyosin beta chain/Tropomyosin alpha-3 chain	TPM1/TPM2/TPM3	543.789	2	MQMLKLDK	XL:O-Aldehyde-H2O@12	-1.58494	26.3	0.0085
	565.901	5	-1.07139	P58771/P58774	K5/K7	Tropomyosin alpha-1 chain/Tropomyosin beta chain	TPM1/TPM2	414.221	2	MDAIKK	Acetyl@N-Term;XL:O-Aldehyde-H2O@5	-0.689727	18.4	0.014	P58771/P21107	K7/K12/K8	Tropomyosin alpha-1 chain/Tropomyosin alpha-3 chain	TPM1/TPM3	429.733	2	KMQMLK	XL:O-Aldehyde-H2O@7	-0.152179	18.9	0.15	P58771/P58774/P21107	K12/K5/K7/K8	Tropomyosin alpha-1 chain/Tropomyosin beta chain/Tropomyosin alpha-3 chain	TPM1/TPM2/TPM3	543.788	2	MQMLKLDK	XL:O-Aldehyde-H2O@12	-0.665469	26	0.0024
	565.703	5	3.22929	P58771/P58774	K5/K7	Tropomyosin alpha-1 chain/Tropomyosin beta chain	TPM1/TPM2	414.221	2	MDAIKK	Acetyl@N-Term;XL:O-Aldehyde-H2O@5	-1.17256	18.1	0.008	P58771/P21107	K7/K12/K8	Tropomyosin alpha-1 chain/Tropomyosin alpha-3 chain	TPM1/TPM3	429.733	2	KMQMLK	XL:O-Aldehyde-H2O@7	-0.850287	18.2	0.086	P58771/P58774/P21107	K12/K7/K5/K8	Tropomyosin alpha-1 chain/Tropomyosin beta chain/Tropomyosin alpha-3 chain	TPM1/TPM2/TPM3	543.789	2	MQMLKLDK	XL:O-Aldehyde-H2O@12	-1.40105	21.8	0.014
	567.293	5	-0.219909	P48787	K179	Troponin I, cardiac muscle	TNNI3	421.219	2	KEDIEK	XL:O-Aldehyde-H2O@179	-0.176004	16.9	0.021	P58771	K136	Tropomyosin alpha-1 chain	TPM1	464.224	2	AQKDEEK	XL:O-Aldehyde-H2O@136	0.0851551	16.4	0.0069	P48787	K165	Troponin I, cardiac muscle	TNNI3	506.277	2	AKESLDLR	XL:O-Aldehyde-H2O@165	-0.184852	20.5	0.003
	567.293	5	0.318999	P48787	K179	Troponin I, cardiac muscle	TNNI3	421.219	2	KEDIEK	XL:O-Aldehyde-H2O@179	-1.36303	15	0.1	P58771	K136	Tropomyosin alpha-1 chain	TPM1	464.225	2	AQKDEEK	XL:O-Aldehyde-H2O@136	-0.776496	16.4	0.00085	P48787	K165	Troponin I, cardiac muscle	TNNI3	506.278	2	AKESLDLR	XL:O-Aldehyde-H2O@165	-1.17245	24.8	0.0038
	486.94	6	-1.54158	P16858	K249	Glyceraldehyde-3-phosphate dehydrogenase	G3P	383.229	2	LEKPAK	XL:O-Aldehyde-H2O@249	-0.530743	15.8	0.11	P16858	K257	Glyceraldehyde-3-phosphate dehydrogenase	G3P	431.222	2	YDDIKK	XL:O-Aldehyde-H2O@257	-0.768633	19.2	0.02	P16858	K261	Glyceraldehyde-3-phosphate dehydrogenase	G3P	618.353	2	VVKQASEGPLK	XL:O-Aldehyde-H2O@261	-0.0883474	35.8	2.4e-05
	595.144	5	0.222005	P26041	K64	Moesin	MOES	498.778	2	KVTAQDVR	XL:O-Aldehyde-H2O@64	-1.85737	16.9	0.03	P26041	K3	Moesin	MOES	440.767	2	MPKTISVR	Met-loss@1;XL:O-Aldehyde-H2O@3	-1.8659	24.7	0.0015	P26041	K72	Moesin	MOES	521.304	2	KESPLLFK	XL:O-Aldehyde-H2O@72	-1.93194	19.7	0.0093
	606.131	5	4.10164	Q03265	K126	ATP synthase subunit alpha, mitochondrial	ATPA	540.819	2	LIKEGDVVK	XL:O-Aldehyde-H2O@126	-0.356704	24.8	0.0005	Q9DB20	K199	ATP synthase subunit O, mitochondrial	ATPO	554.771	2	YVDMSAKSK	XL:O-Aldehyde-H2O@199	-0.000676946	24.3	1.7e-05	Q9DB20	K207	ATP synthase subunit O, mitochondrial	ATPO	393.221	2	LSKAMR	XL:O-Aldehyde-H2O@207	-0.130604	17	0.0069
	505.276	6	1.57564	Q03265	K126	ATP synthase subunit alpha, mitochondrial	ATPA	540.819	2	LIKEGDVVK	XL:O-Aldehyde-H2O@126	-1.09632	28.7	0.0007	Q9DB20	K199	ATP synthase subunit O, mitochondrial	ATPO	554.771	2	YVDMSAKSK	XL:O-Aldehyde-H2O@199	-0.541441	23.9	0.0003	Q9DB20	K207	ATP synthase subunit O, mitochondrial	ATPO	393.221	2	LSKAMR	XL:O-Aldehyde-H2O@207	-1.40215	19.5	0.0061
	505.276	6	1.57564	Q03265	K126	ATP synthase subunit alpha, mitochondrial	ATPA	540.819	2	LIKEGDVVK	XL:O-Aldehyde-H2O@126	-0.911418	21	0.0023	Q9DB20	K199	ATP synthase subunit O, mitochondrial	ATPO	554.771	2	YVDMSAKSK	XL:O-Aldehyde-H2O@199	-0.721695	25.7	4.6e-06	Q9DB20	K207	ATP synthase subunit O, mitochondrial	ATPO	393.221	2	LSKAMR	XL:O-Aldehyde-H2O@207	-1.14784	18.3	0.013
	757.406	4	-4.22536	Q03265	K126	ATP synthase subunit alpha, mitochondrial	ATPA	540.819	2	LIKEGDVVK	XL:O-Aldehyde-H2O@126	-1.46613	20.7	0.0053	Q9DB20	K199	ATP synthase subunit O, mitochondrial	ATPO	554.771	2	YVDMSAKSK	XL:O-Aldehyde-H2O@199	-0.721695	18.8	0.00016	Q9DB20	K207	ATP synthase subunit O, mitochondrial	ATPO	393.221	2	LSKAMR	XL:O-Aldehyde-H2O@207	-1.14784	16.5	0.026
	606.133	5	7.22843	Q03265	K126	ATP synthase subunit alpha, mitochondrial	ATPA	540.819	2	LIKEGDVVK	XL:O-Aldehyde-H2O@126	-1.46613	19.3	0.002	Q9DB20	K199	ATP synthase subunit O, mitochondrial	ATPO	554.772	2	YVDMSAKSK	XL:O-Aldehyde-H2O@199	-1.44271	21.6	0.00017	Q9DB20	K207	ATP synthase subunit O, mitochondrial	ATPO	393.221	2	LSKAMR	XL:O-Aldehyde-H2O@207	-1.65646	16.3	0.018
	505.278	6	5.26727	Q03265	K126	ATP synthase subunit alpha, mitochondrial	ATPA	540.819	2	LIKEGDVVK	XL:O-Aldehyde-H2O@126	-0.541609	27.3	0.00017	Q9DB20	K199	ATP synthase subunit O, mitochondrial	ATPO	554.771	2	YVDMSAKSK	XL:O-Aldehyde-H2O@199	-0.000676946	20.3	0.00074	Q9DB20	K207	ATP synthase subunit O, mitochondrial	ATPO	393.221	2	LSKAMR	XL:O-Aldehyde-H2O@207	-0.639224	18.7	0.006
	609.529	5	1.47799	Q03265	K126	ATP synthase subunit alpha, mitochondrial	ATPA	540.818	2	LIKEGDVVK	XL:O-Aldehyde-H2O@126	1.30744	25	0.00028	Q9DB20	K199	ATP synthase subunit O, mitochondrial	ATPO	554.77	2	YVDMSAKSK	XL:O-Aldehyde-H2O@199	1.44136	16.2	0.0068	Q9DB20	K207	ATP synthase subunit O, mitochondrial	ATPO	401.218	2	LSKAMR	XL:O-Aldehyde-H2O@207;Oxidation@209	1.01182	13.9	0.047
	609.328	5	-0.548958	Q03265	K126	ATP synthase subunit alpha, mitochondrial	ATPA	540.819	2	LIKEGDVVK	XL:O-Aldehyde-H2O@126	-0.726513	21.1	0.00069	Q9DB20	K199	ATP synthase subunit O, mitochondrial	ATPO	554.771	2	YVDMSAKSK	XL:O-Aldehyde-H2O@199	-0.541441	19.4	6.7e-05	Q9DB20	K207	ATP synthase subunit O, mitochondrial	ATPO	401.219	2	LSKAMR	XL:O-Aldehyde-H2O@207;Oxidation@209	-1.23135	15.3	0.12
	609.528	5	-0.427727	Q03265	K126	ATP synthase subunit alpha, mitochondrial	ATPA	540.82	2	LIKEGDVVK	XL:O-Aldehyde-H2O@126	-1.83594	18.8	0.0046	Q9DB20	K199	ATP synthase subunit O, mitochondrial	ATPO	554.773	2	YVDMSAKSK	XL:O-Aldehyde-H2O@199	-3.065	21.7	5e-05	Q9DB20	K207	ATP synthase subunit O, mitochondrial	ATPO	401.219	2	LSKAMR	XL:O-Aldehyde-H2O@207;Oxidation@209	-2.22831	17.4	0.13
	609.528	5	-0.427727	Q03265	K126	ATP synthase subunit alpha, mitochondrial	ATPA	540.82	2	LIKEGDVVK	XL:O-Aldehyde-H2O@126	-2.20575	22.2	0.0016	Q9DB20	K199	ATP synthase subunit O, mitochondrial	ATPO	554.771	2	YVDMSAKSK	XL:O-Aldehyde-H2O@199	-1.0822	20	0.00013	Q9DB20	K207	ATP synthase subunit O, mitochondrial	ATPO	401.219	2	LSKAMR	XL:O-Aldehyde-H2O@207;Oxidation@209	-1.97907	14.8	0.073
	513.622	6	2.93079	Q02566	K1244	Myosin-6	MYH6	427.243	2	AKANLEK	XL:O-Aldehyde-H2O@1244	-0.151429	24.4	0.001	Q02566	K1530	Myosin-6	MYH6	618.341	2	NVHELEKIR	XL:O-Aldehyde@1530	-0.211354	21.4	0.0097	Q02566	K1533	Myosin-6	MYH6	477.269	2	KQLEVEK	XL:O-Aldehyde-H2O@1533	-0.314159	19.5	0.011
	513.786	6	-3.12006	Q02566/Q91Z83	K1244/K1242	Myosin-6/Myosin-7	MYH6/MYH7	427.243	2	AKANLEK	XL:O-Aldehyde-H2O@1244	-1.32172	22.5	0.0041	Q02566	K1530/K1533	Myosin-6	MYH6	618.341	2	NVHELEKIR	XL:O-Aldehyde@1530	-0.696523	16.9	0.011	Q02566	K1533/K1530	Myosin-6	MYH6	477.269	2	KQLEVEK	XL:O-Aldehyde-H2O@1533	-0.73321	24.5	0.0093
	625.53	5	0.102752	P58771	K231	Tropomyosin alpha-1 chain	TPM1	441.769	2	VLSDKLK	XL:O-Aldehyde-H2O@231	-0.484614	15.9	0.021	P58771	K233	Tropomyosin alpha-1 chain	TPM1	463.751	2	LKEAETR	XL:O-Aldehyde-H2O@233	-0.594103	19	0.022	P58774/P21107/Q6IRU2	K220/K221/K184	Tropomyosin beta chain/Tropomyosin alpha-3 chain/Tropomyosin alpha-4 chain	TPM2/TPM3/TPM4	631.793	2	EDKYEEEIK	XL:O-Aldehyde-H2O@220	-0.343054	25.4	0.00049
	521.443	6	0.313505	P58771	K231	Tropomyosin alpha-1 chain	TPM1	441.769	2	VLSDKLK	XL:O-Aldehyde-H2O@231	-0.258251	25.1	0.0058	P58771	K233	Tropomyosin alpha-1 chain	TPM1	463.751	2	LKEAETR	XL:O-Aldehyde-H2O@233	-0.378471	24.2	0.0089	P58774/P21107/Q6IRU2	K220/K221/K184	Tropomyosin beta chain/Tropomyosin alpha-3 chain/Tropomyosin alpha-4 chain	TPM2/TPM3/TPM4	631.793	2	EDKYEEEIK	XL:O-Aldehyde-H2O@220	-0.0264948	27.4	0.00064
	521.609	6	-1.42498	P58771	K231	Tropomyosin alpha-1 chain	TPM1	441.769	2	VLSDKLK	XL:O-Aldehyde-H2O@231	-0.484614	15.5	0.11	P58771	K233	Tropomyosin alpha-1 chain	TPM1	463.751	2	LKEAETR	XL:O-Aldehyde-H2O@233	-0.594103	21.1	0.0044	P58774/P21107/Q6IRU2	K220/K221/K184	Tropomyosin beta chain/Tropomyosin alpha-3 chain/Tropomyosin alpha-4 chain	TPM2/TPM3/TPM4	631.793	2	EDKYEEEIK	XL:O-Aldehyde-H2O@220	-0.343054	17.8	0.025
	521.611	6	2.32669	P58771	K231	Tropomyosin alpha-1 chain	TPM1	441.769	2	VLSDKLK	XL:O-Aldehyde-H2O@231	-0.484614	19.3	0.0078	P58771	K233	Tropomyosin alpha-1 chain	TPM1	463.751	2	LKEAETR	XL:O-Aldehyde-H2O@233	-0.378471	22.5	0.019	P58774/P21107/Q6IRU2	K220/K221/K184	Tropomyosin beta chain/Tropomyosin alpha-3 chain/Tropomyosin alpha-4 chain	TPM2/TPM3/TPM4	631.793	2	EDKYEEEIK	XL:O-Aldehyde-H2O@220	-0.343054	19.1	0.0056
	521.442	6	-1.44565	P58771	K231	Tropomyosin alpha-1 chain	TPM1	441.768	2	VLSDKLK	XL:O-Aldehyde-H2O@231	0.420838	27.2	0.0028	P58771	K233	Tropomyosin alpha-1 chain	TPM1	463.75	2	LKEAETR	XL:O-Aldehyde-H2O@233	0.484062	23.7	0.012	P58774/P21107/Q6IRU2	K220/K221/K184	Tropomyosin beta chain/Tropomyosin alpha-3 chain/Tropomyosin alpha-4 chain	TPM2/TPM3/TPM4	631.793	2	EDKYEEEIK	XL:O-Aldehyde-H2O@220	0.448344	29.5	0.00074
	625.53	5	0.689137	P58771	K231	Tropomyosin alpha-1 chain	TPM1	441.769	2	VLSDKLK	XL:O-Aldehyde-H2O@231	-0.484614	19.8	0.016	P58771	K233	Tropomyosin alpha-1 chain	TPM1	463.751	2	LKEAETR	XL:O-Aldehyde-H2O@233	-0.378471	21.4	0.012	P58774/P21107/Q6IRU2	K220/K221/K184	Tropomyosin beta chain/Tropomyosin alpha-3 chain/Tropomyosin alpha-4 chain	TPM2/TPM3/TPM4	631.793	2	EDKYEEEIK	XL:O-Aldehyde-H2O@220	-0.659613	23.5	0.003
	625.53	5	0.689137	P58771	K231	Tropomyosin alpha-1 chain	TPM1	441.769	2	VLSDKLK	XL:O-Aldehyde-H2O@231	-0.937339	15.5	0.028	P58771	K233	Tropomyosin alpha-1 chain	TPM1	463.751	2	LKEAETR	XL:O-Aldehyde-H2O@233	-1.241	20.4	0.011	P58774/P21107/Q6IRU2	K220/K221/K184	Tropomyosin beta chain/Tropomyosin alpha-3 chain/Tropomyosin alpha-4 chain	TPM2/TPM3/TPM4	631.793	2	EDKYEEEIK	XL:O-Aldehyde-H2O@220	-0.817893	21.9	0.0023
	521.443	6	0.665336	P58771	K231	Tropomyosin alpha-1 chain	TPM1	441.769	2	VLSDKLK	XL:O-Aldehyde-H2O@231	-1.1637	18.5	0.029	P58771	K233	Tropomyosin alpha-1 chain	TPM1	463.751	2	LKEAETR	XL:O-Aldehyde-H2O@233	-1.241	22.7	0.01	P58774/P21107/Q6IRU2	K220/K221/K184	Tropomyosin beta chain/Tropomyosin alpha-3 chain/Tropomyosin alpha-4 chain	TPM2/TPM3/TPM4	631.794	2	EDKYEEEIK	XL:O-Aldehyde-H2O@220	-1.29273	20	0.0024
	521.61	6	0.333615	P58771	K231	Tropomyosin alpha-1 chain	TPM1	441.769	2	VLSDKLK	XL:O-Aldehyde-H2O@231	-0.710976	22.4	0.0065	P58771	K233	Tropomyosin alpha-1 chain	TPM1	463.751	2	LKEAETR	XL:O-Aldehyde-H2O@233	-0.594103	22.7	0.0033	P58774/P21107/Q6IRU2	K220/K221/K184	Tropomyosin beta chain/Tropomyosin alpha-3 chain/Tropomyosin alpha-4 chain	TPM2/TPM3/TPM4	631.793	2	EDKYEEEIK	XL:O-Aldehyde-H2O@220	-0.817893	23.7	0.00095
	625.53	5	-0.0927103	P58771	K231	Tropomyosin alpha-1 chain	TPM1	441.769	2	VLSDKLK	XL:O-Aldehyde-H2O@231	-0.258251	24.1	0.014	P58771/P21107	K233/K221	Tropomyosin alpha-1 chain/Tropomyosin alpha-3 chain	TPM1/TPM3	463.751	2	LKEAETR	XL:O-Aldehyde-H2O@233	-0.594103	16.2	0.055	P58774/P21107	K220/K221/K234	Tropomyosin beta chain/Tropomyosin alpha-3 chain	TPM2/TPM3	631.793	2	EDKYEEEIK	XL:O-Aldehyde-H2O@220	-0.0264948	18.5	0.0068
	521.443	6	0.313505	P58771	K231	Tropomyosin alpha-1 chain	TPM1	441.769	2	VLSDKLK	XL:O-Aldehyde-H2O@231	-0.710976	26	0.0032	P58771/P21107	K233/K221/K234	Tropomyosin alpha-1 chain/Tropomyosin alpha-3 chain	TPM1/TPM3	463.751	2	LKEAETR	XL:O-Aldehyde-H2O@233	-0.594103	21.5	0.005	P58774/P21107/P58771	K220/K221/K234	Tropomyosin beta chain/Tropomyosin alpha-3 chain/Tropomyosin alpha-1 chain	TPM2/TPM3/TPM1	631.793	2	EDKYEEEIK	XL:O-Aldehyde-H2O@220	-0.501334	22.8	0.0019
	550.14	6	5.00622	Q9JJW5	K35	Myozenin-2	MYOZ2	390.243	2	KVSIPR	XL:O-Aldehyde-H2O@35	-0.926792	14.7	0.019	Q9JJW5	K12	Myozenin-2	MYOZ2	527.798	2	KQQASAITK	XL:O-Aldehyde-H2O@12	-0.557037	18.2	0.00051	Q9JJW5	K9	Myozenin-2	MYOZ2	714.361	2	MLSHSAMVKQR	Acetyl@N-Term;XL:O-Aldehyde@9	-0.529811	23.4	0.00021
	662.932	5	-0.455147	Q03265	K427	ATP synthase subunit alpha, mitochondrial	ATPA	572.797	2	AMKQVAGTMK	XL:O-Aldehyde-H2O@427	-0.358804	33	1.7e-07	Q03265	K531	ATP synthase subunit alpha, mitochondrial	ATPA	672.818	2	SDGKISEQSDAK	XL:O-Aldehyde-H2O@531	-0.860563	27.4	2.4e-05	P08249	K105	Malate dehydrogenase, mitochondrial	MDHM	385.205	2	KPGMTR	XL:O-Aldehyde-H2O@105	-0.00368687	12.1	0.049
	578.839	6	-0.299972	Q9CQ75	K13	NADH dehydrogenase [ubiquinone] 1 alpha subcomplex subunit 2	NDUA2	491.806	2	AVGAKLGLR	XL:O-Aldehyde@13	-0.337426	17.3	0.047	Q9CQ75	K46	NADH dehydrogenase [ubiquinone] 1 alpha subcomplex subunit 2	NDUA2	685.419	2	KAHPNLPILIR	XL:O-Aldehyde@46	-0.213044	11.8	0.11	Q9CQ75	K98	NADH dehydrogenase [ubiquinone] 1 alpha subcomplex subunit 2	NDUA2	549.784	2	AMQNVLSGKA	XL:O-Aldehyde-H2O@98	-0.106684	12.4	0.14
	595.837	6	0.387084	P63038	K130	60 kDa heat shock protein, mitochondrial	CH60	509.269	2	EGFEKISK	XL:O-Aldehyde-H2O@130	-5.09087	15.3	0.11	P63038	K133	60 kDa heat shock protein, mitochondrial	CH60	641.365	2	ISKGANPVEIR	XL:O-Aldehyde@133	-4.83076	20.7	0.00048	P63038	K473	60 kDa heat shock protein, mitochondrial	CH60	618.876	2	ALKIPAMTIAK	XL:O-Aldehyde-H2O@473	-5.07471	20.4	0.0047
	715.775	5	0.283942	P68254/P63101	K11	14-3-3 protein theta/14-3-3 protein zeta/delta	1433T/1433Z	548.293	2	AKLAEQAER	XL:O-Aldehyde-H2O@11	0.707283	23.2	5.8e-05	P63101	K68	14-3-3 protein zeta/delta	1433Z	792.909	2	VVSSIEQKTEGAEK	XL:O-Aldehyde-H2O@68	0.643224	24.7	0.00041	P63101	K75	14-3-3 protein zeta/delta	1433Z	421.221	2	KQQMAR	XL:O-Aldehyde-H2O@75	0.902055	14.1	0.013
	715.776	5	0.967075	P68254/P63101	K11	14-3-3 protein theta/14-3-3 protein zeta/delta	1433T/1433Z	548.293	2	AKLAEQAER	XL:O-Aldehyde-H2O@11	-0.204638	22.1	0.0044	P63101	K68	14-3-3 protein zeta/delta	1433Z	792.909	2	VVSSIEQKTEGAEK	XL:O-Aldehyde-H2O@68	0.517106	12.4	0.036	P63101	K75	14-3-3 protein zeta/delta	1433Z	421.221	2	KQQMAR	XL:O-Aldehyde-H2O@75	-0.284971	13.4	0.024
	715.577	5	3.76839	Q9CQV8/O70456/P63101	K13/K11	14-3-3 protein beta/alpha/14-3-3 protein sigma/14-3-3 protein zeta/delta	1433B/1433S/1433Z	548.294	2	AKLAEQAER	XL:O-Aldehyde-H2O@13	-0.569406	33.8	0.00048	P63101	K68	14-3-3 protein zeta/delta	1433Z	792.91	2	VVSSIEQKTEGAEK	XL:O-Aldehyde-H2O@68	-0.744072	34.1	6.5e-05	P63101	K75	14-3-3 protein zeta/delta	1433Z	421.221	2	KQQMAR	XL:O-Aldehyde-H2O@75	-0.284971	15.8	0.039
	715.776	5	0.881683	Q9CQV8/O70456/P63101	K13/K11	14-3-3 protein beta/alpha/14-3-3 protein sigma/14-3-3 protein zeta/delta	1433B/1433S/1433Z	548.293	2	AKLAEQAER	XL:O-Aldehyde-H2O@13	-0.022254	31.9	0.00051	P63101	K68	14-3-3 protein zeta/delta	1433Z	792.91	2	VVSSIEQKTEGAEK	XL:O-Aldehyde-H2O@68	-1.37466	39.7	3.2e-05	P63101	K75	14-3-3 protein zeta/delta	1433Z	421.221	2	KQQMAR	XL:O-Aldehyde-H2O@75	-0.047566	16.1	0.045
	715.576	5	1.54759	P68254/P63101	K11	14-3-3 protein theta/14-3-3 protein zeta/delta	1433T/1433Z	548.294	2	AKLAEQAER	XL:O-Aldehyde-H2O@11	-0.934174	28.9	0.00027	P63101	K68	14-3-3 protein zeta/delta	1433Z	792.91	2	VVSSIEQKTEGAEK	XL:O-Aldehyde-H2O@68	-0.744072	33.3	4.1e-05	P63101	K75	14-3-3 protein zeta/delta	1433Z	421.221	2	KQQMAR	XL:O-Aldehyde-H2O@75	-0.522376	17.7	0.039
	602.309	6	-3.22273	P58771	K136	Tropomyosin alpha-1 chain	TPM1	464.225	2	AQKDEEK	XL:O-Aldehyde-H2O@136	-0.776496	22.8	0.0064	P58771	K128	Tropomyosin alpha-1 chain	TPM1	500.269	2	GMKVIESR	XL:O-Aldehyde-H2O@128	-1.34501	25.9	0.0064	P62737/P60710/P68033/P63260	K317/K315	Actin, aortic smooth muscle/Actin, cytoplasmic 1/Actin, alpha cardiac muscle 1/Actin, cytoplasmic 2	ACTA/ACTB/ACTC/ACTG	814.923	2	MQKEITALAPSTMK	XL:O-Aldehyde-H2O@317	-0.18212	31.7	7.7e-05
	602.664	6	0.0021002	Q9WUB3	K12	Glycogen phosphorylase, muscle form	PYGM	405.745	2	KQISVR	XL:O-Aldehyde-H2O@12	-0.628079	20	0.041	Q9WUB3	K10	Glycogen phosphorylase, muscle form	PYGM	671.342	2	MSRPLSDQDKR	Acetyl+Met-loss@1;XL:O-Aldehyde@10	-0.599384	20.4	0.045	Q9WUB3	K29	Glycogen phosphorylase, muscle form	PYGM	712.394	2	GLAGVENVSELKK	XL:O-Aldehyde-H2O@29	-1.12462	32	9.6e-05
	602.665	6	1.92956	Q9WUB3	K12	Glycogen phosphorylase, muscle form	PYGM	405.746	2	KQISVR	XL:O-Aldehyde-H2O@12	-0.874539	16.5	0.036	Q9WUB3	K10	Glycogen phosphorylase, muscle form	PYGM	441.893	3	MSRPLSDQDKR	Acetyl+Met-loss@1;XL:O-Aldehyde-H2O@10	-0.145591	17.6	0.012	Q9WUB3	K29	Glycogen phosphorylase, muscle form	PYGM	712.394	2	GLAGVENVSELKK	XL:O-Aldehyde-H2O@29	-1.82648	28.7	0.0004
	730.178	5	0.160397	P58771	K30	Tropomyosin alpha-1 chain	TPM1	385.196	2	KAAEDR	XL:O-Aldehyde-H2O@30	-0.0386541	9.7	0.14	P58771	K37	Tropomyosin alpha-1 chain	TPM1	798.927	2	SKQLEDELVSLQK	XL:O-Aldehyde-H2O@37	0.504135	26.7	9.4e-05	P58771/P21107	K51/K52	Tropomyosin alpha-1 chain/Tropomyosin alpha-3 chain	TPM1/TPM3	614.309	2	LKGTEDELDK	XL:O-Aldehyde-H2O@51	-0.324761	21	0.0016
	735.755	5	1.29421	Q03265	K239	ATP synthase subunit alpha, mitochondrial	ATPA	567.261	2	FNDGTDEKK	XL:O-Aldehyde-H2O@239	-3.85952	30.2	3.3e-05	Q03265	K531/K427	ATP synthase subunit alpha, mitochondrial	ATPA	672.82	2	SDGKISEQSDAK	XL:O-Aldehyde-H2O@531	-3.08999	31.9	1.3e-05	Q03265	K427/K531	ATP synthase subunit alpha, mitochondrial	ATPA	572.798	2	AMKQVAGTMK	XL:O-Aldehyde-H2O@427	-3.50127	34.7	9.4e-07
	735.755	5	1.70955	Q03265	K239	ATP synthase subunit alpha, mitochondrial	ATPA	567.258	2	FNDGTDEKK	XL:O-Aldehyde-H2O@239	2.66306	25.4	8.7e-05	Q03265	K427	ATP synthase subunit alpha, mitochondrial	ATPA	572.795	2	AMKQVAGTMK	XL:O-Aldehyde-H2O@427	2.6091	34.3	1e-06	Q03265	K531	ATP synthase subunit alpha, mitochondrial	ATPA	672.816	2	SDGKISEQSDAK	XL:O-Aldehyde-H2O@531	2.26064	25.6	3e-05
	613.3	6	5.99233	Q03265	K239	ATP synthase subunit alpha, mitochondrial	ATPA	567.258	2	FNDGTDEKK	XL:O-Aldehyde-H2O@239	1.60534	24.2	0.00026	Q03265	K427	ATP synthase subunit alpha, mitochondrial	ATPA	572.795	2	AMKQVAGTMK	XL:O-Aldehyde-H2O@427	1.38702	30.2	8.5e-06	Q03265	K531	ATP synthase subunit alpha, mitochondrial	ATPA	672.817	2	SDGKISEQSDAK	XL:O-Aldehyde-H2O@531	1.22024	22.9	0.00026
	919.687	4	-5.17963	Q03265	K239	ATP synthase subunit alpha, mitochondrial	ATPA	567.259	2	FNDGTDEKK	XL:O-Aldehyde-H2O@239	0.723906	19	0.003	Q03265	K427	ATP synthase subunit alpha, mitochondrial	ATPA	572.796	2	AMKQVAGTMK	XL:O-Aldehyde-H2O@427	0.514106	35.5	1.8e-07	Q03265	K531	ATP synthase subunit alpha, mitochondrial	ATPA	672.817	2	SDGKISEQSDAK	XL:O-Aldehyde-H2O@531	0.0312082	27.6	0.00013
	919.441	4	0.716335	Q03265	K239	ATP synthase subunit alpha, mitochondrial	ATPA	567.259	2	FNDGTDEKK	XL:O-Aldehyde-H2O@239	-0.510099	21.6	0.00084	Q03265	K427	ATP synthase subunit alpha, mitochondrial	ATPA	572.796	2	AMKQVAGTMK	XL:O-Aldehyde-H2O@427	0.863271	37	2.2e-06	Q03265	K531	ATP synthase subunit alpha, mitochondrial	ATPA	672.817	2	SDGKISEQSDAK	XL:O-Aldehyde-H2O@531	0.179837	35.2	6.6e-06
	613.296	6	0.0113164	Q03265	K239	ATP synthase subunit alpha, mitochondrial	ATPA	567.258	2	FNDGTDEKK	XL:O-Aldehyde-H2O@239	1.42905	27.8	0.00039	Q03265	K427	ATP synthase subunit alpha, mitochondrial	ATPA	572.798	2	AMKQVAGTMK	XL:O-Aldehyde-H2O@427	-2.97753	26.6	0.00022	Q03265	K531	ATP synthase subunit alpha, mitochondrial	ATPA	672.816	2	SDGKISEQSDAK	XL:O-Aldehyde-H2O@531	1.66613	29.3	2e-05
	613.296	6	0.0113164	Q03265	K239	ATP synthase subunit alpha, mitochondrial	ATPA	567.259	2	FNDGTDEKK	XL:O-Aldehyde-H2O@239	0.900192	27.3	4.3e-05	Q03265	K427	ATP synthase subunit alpha, mitochondrial	ATPA	572.796	2	AMKQVAGTMK	XL:O-Aldehyde-H2O@427	0.164942	34.1	1.9e-06	Q03265	K531	ATP synthase subunit alpha, mitochondrial	ATPA	672.817	2	SDGKISEQSDAK	XL:O-Aldehyde-H2O@531	0.625723	26.4	0.00019
	735.759	5	6.11225	Q03265	K239	ATP synthase subunit alpha, mitochondrial	ATPA	567.259	2	FNDGTDEKK	XL:O-Aldehyde-H2O@239	1.07648	23.4	0.00057	Q03265	K427	ATP synthase subunit alpha, mitochondrial	ATPA	572.796	2	AMKQVAGTMK	XL:O-Aldehyde-H2O@427	0.863271	34.7	7.3e-07	Q03265	K531	ATP synthase subunit alpha, mitochondrial	ATPA	672.817	2	SDGKISEQSDAK	XL:O-Aldehyde-H2O@531	0.328466	23.8	0.00024
	735.954	5	-1.18038	Q03265	K239	ATP synthase subunit alpha, mitochondrial	ATPA	567.259	2	FNDGTDEKK	XL:O-Aldehyde-H2O@239	0.371333	28.2	1.9e-05	Q03265	K427	ATP synthase subunit alpha, mitochondrial	ATPA	572.796	2	AMKQVAGTMK	XL:O-Aldehyde-H2O@427	0.339524	29.6	1.5e-05	Q03265	K531	ATP synthase subunit alpha, mitochondrial	ATPA	672.818	2	SDGKISEQSDAK	XL:O-Aldehyde-H2O@531	-0.11742	25.2	6.6e-05
	735.756	5	2.29104	Q03265	K239	ATP synthase subunit alpha, mitochondrial	ATPA	567.259	2	FNDGTDEKK	XL:O-Aldehyde-H2O@239	0.195046	19.2	0.001	Q03265	K427	ATP synthase subunit alpha, mitochondrial	ATPA	572.796	2	AMKQVAGTMK	XL:O-Aldehyde-H2O@427	0.514106	31.5	4.5e-07	Q03265	K531	ATP synthase subunit alpha, mitochondrial	ATPA	672.817	2	SDGKISEQSDAK	XL:O-Aldehyde-H2O@531	0.179837	16.5	0.0056
	736.152	5	-4.89897	Q03265	K239	ATP synthase subunit alpha, mitochondrial	ATPA	567.26	2	FNDGTDEKK	XL:O-Aldehyde-H2O@239	-1.39153	15.5	0.015	Q03265	K427	ATP synthase subunit alpha, mitochondrial	ATPA	572.797	2	AMKQVAGTMK	XL:O-Aldehyde-H2O@427	-1.23171	21.1	0.003	Q03265	K531	ATP synthase subunit alpha, mitochondrial	ATPA	672.819	2	SDGKISEQSDAK	XL:O-Aldehyde-H2O@531	-2.94136	13.3	0.023
	735.955	5	0.314468	Q03265	K239	ATP synthase subunit alpha, mitochondrial	ATPA	567.259	2	FNDGTDEKK	XL:O-Aldehyde-H2O@239	1.07648	31.3	1.5e-05	Q03265	K427	ATP synthase subunit alpha, mitochondrial	ATPA	572.796	2	AMKQVAGTMK	XL:O-Aldehyde-H2O@427	0.514106	37.8	3e-07	Q03265	K531	ATP synthase subunit alpha, mitochondrial	ATPA	672.817	2	SDGKISEQSDAK	XL:O-Aldehyde-H2O@531	0.477095	34	1.1e-05
	613.463	6	-0.469789	Q03265	K239	ATP synthase subunit alpha, mitochondrial	ATPA	567.26	2	FNDGTDEKK	XL:O-Aldehyde-H2O@239	-0.862671	25.3	0.00011	Q03265	K427	ATP synthase subunit alpha, mitochondrial	ATPA	572.798	2	AMKQVAGTMK	XL:O-Aldehyde-H2O@427	-2.80295	28.3	1.5e-05	Q03265	K531	ATP synthase subunit alpha, mitochondrial	ATPA	672.818	2	SDGKISEQSDAK	XL:O-Aldehyde-H2O@531	-0.711935	24.8	0.00012
	613.297	6	1.20752	Q03265	K239	ATP synthase subunit alpha, mitochondrial	ATPA	567.26	2	FNDGTDEKK	XL:O-Aldehyde-H2O@239	-1.39153	22	0.0014	Q03265	K427	ATP synthase subunit alpha, mitochondrial	ATPA	572.798	2	AMKQVAGTMK	XL:O-Aldehyde-H2O@427	-2.10462	32.9	1.5e-06	Q03265	K531	ATP synthase subunit alpha, mitochondrial	ATPA	672.818	2	SDGKISEQSDAK	XL:O-Aldehyde-H2O@531	-1.15782	27.2	4.3e-05
	919.695	4	4.12163	Q03265	K239	ATP synthase subunit alpha, mitochondrial	ATPA	567.258	2	FNDGTDEKK	XL:O-Aldehyde-H2O@239	1.25277	32.3	2.8e-05	Q03265	K427	ATP synthase subunit alpha, mitochondrial	ATPA	572.796	2	AMKQVAGTMK	XL:O-Aldehyde-H2O@427	0.514106	36.4	9.2e-07	Q03265	K531	ATP synthase subunit alpha, mitochondrial	ATPA	672.817	2	SDGKISEQSDAK	XL:O-Aldehyde-H2O@531	0.774352	27.1	0.00019
	735.754	5	0.380439	Q03265	K239	ATP synthase subunit alpha, mitochondrial	ATPA	567.261	2	FNDGTDEKK	XL:O-Aldehyde-H2O@239	-4.21209	24.2	0.00062	Q03265	K427	ATP synthase subunit alpha, mitochondrial	ATPA	572.799	2	AMKQVAGTMK	XL:O-Aldehyde-H2O@427	-4.19959	34.6	1.6e-07	Q03265	K531	ATP synthase subunit alpha, mitochondrial	ATPA	672.82	2	SDGKISEQSDAK	XL:O-Aldehyde-H2O@531	-3.53587	35.2	1.4e-05
	919.44	4	-0.745691	Q03265	K239	ATP synthase subunit alpha, mitochondrial	ATPA	567.258	2	FNDGTDEKK	XL:O-Aldehyde-H2O@239	1.78163	19.4	0.0024	Q03265	K427	ATP synthase subunit alpha, mitochondrial	ATPA	572.796	2	AMKQVAGTMK	XL:O-Aldehyde-H2O@427	1.21244	27.2	4.5e-06	Q03265	K531	ATP synthase subunit alpha, mitochondrial	ATPA	672.817	2	SDGKISEQSDAK	XL:O-Aldehyde-H2O@531	0.922981	23.4	0.00042
	613.295	6	-1.78299	Q03265	K239	ATP synthase subunit alpha, mitochondrial	ATPA	567.259	2	FNDGTDEKK	XL:O-Aldehyde-H2O@239	-0.157526	22.5	0.0015	Q03265	K427	ATP synthase subunit alpha, mitochondrial	ATPA	572.799	2	AMKQVAGTMK	XL:O-Aldehyde-H2O@427	-4.02501	29.9	1.8e-06	Q03265	K531	ATP synthase subunit alpha, mitochondrial	ATPA	672.818	2	SDGKISEQSDAK	XL:O-Aldehyde-H2O@531	-0.563306	25.4	1.8e-05
	735.955	5	-0.26686	Q03265	K239	ATP synthase subunit alpha, mitochondrial	ATPA	567.259	2	FNDGTDEKK	XL:O-Aldehyde-H2O@239	0.371333	25.9	0.00011	Q03265	K427	ATP synthase subunit alpha, mitochondrial	ATPA	572.796	2	AMKQVAGTMK	XL:O-Aldehyde-H2O@427	0.339524	34.1	1.4e-06	Q03265	K531	ATP synthase subunit alpha, mitochondrial	ATPA	672.818	2	SDGKISEQSDAK	XL:O-Aldehyde-H2O@531	-0.11742	28.9	2.1e-05
	735.955	5	-0.26686	Q03265	K239	ATP synthase subunit alpha, mitochondrial	ATPA	567.259	2	FNDGTDEKK	XL:O-Aldehyde-H2O@239	-0.333812	28.1	2.3e-05	Q03265	K427	ATP synthase subunit alpha, mitochondrial	ATPA	572.797	2	AMKQVAGTMK	XL:O-Aldehyde-H2O@427	-0.533386	35.5	4.7e-07	Q03265	K531	ATP synthase subunit alpha, mitochondrial	ATPA	672.817	2	SDGKISEQSDAK	XL:O-Aldehyde-H2O@531	1.22024	36.5	1.4e-06
	735.76	5	7.69057	Q03265	K239	ATP synthase subunit alpha, mitochondrial	ATPA	567.262	2	FNDGTDEKK	XL:O-Aldehyde-H2O@239	-4.56466	26.9	0.00036	Q03265	K427	ATP synthase subunit alpha, mitochondrial	ATPA	572.799	2	AMKQVAGTMK	XL:O-Aldehyde-H2O@427	-4.37417	32	5.9e-07	Q03265	K531	ATP synthase subunit alpha, mitochondrial	ATPA	672.82	2	SDGKISEQSDAK	XL:O-Aldehyde-H2O@531	-4.27901	29.5	7e-05
	735.953	5	-2.01085	Q03265	K239	ATP synthase subunit alpha, mitochondrial	ATPA	567.259	2	FNDGTDEKK	XL:O-Aldehyde-H2O@239	-0.157526	28.9	7.8e-05	Q03265	K427	ATP synthase subunit alpha, mitochondrial	ATPA	572.797	2	AMKQVAGTMK	XL:O-Aldehyde-H2O@427	-0.533386	37.9	2.5e-06	Q03265	K531	ATP synthase subunit alpha, mitochondrial	ATPA	672.818	2	SDGKISEQSDAK	XL:O-Aldehyde-H2O@531	-0.11742	31.9	1.4e-05
	613.299	6	5.09518	Q03265	K239	ATP synthase subunit alpha, mitochondrial	ATPA	567.26	2	FNDGTDEKK	XL:O-Aldehyde-H2O@239	-1.03896	23	0.0011	Q03265	K427	ATP synthase subunit alpha, mitochondrial	ATPA	572.797	2	AMKQVAGTMK	XL:O-Aldehyde-H2O@427	-1.05713	36.5	5.5e-06	Q03265	K531	ATP synthase subunit alpha, mitochondrial	ATPA	672.818	2	SDGKISEQSDAK	XL:O-Aldehyde-H2O@531	-1.15782	31.4	3e-06
	919.447	4	7.229	Q03265	K239	ATP synthase subunit alpha, mitochondrial	ATPA	567.259	2	FNDGTDEKK	XL:O-Aldehyde-H2O@239	0.723906	26.4	8.1e-05	Q03265	K427	ATP synthase subunit alpha, mitochondrial	ATPA	572.796	2	AMKQVAGTMK	XL:O-Aldehyde-H2O@427	0.164942	36.2	2.5e-06	Q03265	K531	ATP synthase subunit alpha, mitochondrial	ATPA	672.817	2	SDGKISEQSDAK	XL:O-Aldehyde-H2O@531	0.179837	35	5.8e-06
	735.756	5	2.1249	Q03265	K239	ATP synthase subunit alpha, mitochondrial	ATPA	567.259	2	FNDGTDEKK	XL:O-Aldehyde-H2O@239	0.01876	26.4	2.2e-05	Q03265	K427	ATP synthase subunit alpha, mitochondrial	ATPA	572.796	2	AMKQVAGTMK	XL:O-Aldehyde-H2O@427	-0.184222	32.8	2.4e-06	Q03265	K531	ATP synthase subunit alpha, mitochondrial	ATPA	672.818	2	SDGKISEQSDAK	XL:O-Aldehyde-H2O@531	-0.414678	28.4	9.4e-06
	613.297	6	1.10784	Q03265	K239	ATP synthase subunit alpha, mitochondrial	ATPA	567.261	2	FNDGTDEKK	XL:O-Aldehyde-H2O@239	-4.03581	28	5.6e-05	Q03265	K427	ATP synthase subunit alpha, mitochondrial	ATPA	572.799	2	AMKQVAGTMK	XL:O-Aldehyde-H2O@427	-4.02501	30.8	1.8e-06	Q03265	K531	ATP synthase subunit alpha, mitochondrial	ATPA	672.82	2	SDGKISEQSDAK	XL:O-Aldehyde-H2O@531	-3.98175	31.5	5.4e-05
	735.757	5	3.70323	Q03265	K239	ATP synthase subunit alpha, mitochondrial	ATPA	567.261	2	FNDGTDEKK	XL:O-Aldehyde-H2O@239	-4.03581	30.9	6.6e-05	Q03265	K427	ATP synthase subunit alpha, mitochondrial	ATPA	572.798	2	AMKQVAGTMK	XL:O-Aldehyde-H2O@427	-3.85043	35.7	2.3e-06	Q03265	K531	ATP synthase subunit alpha, mitochondrial	ATPA	672.82	2	SDGKISEQSDAK	XL:O-Aldehyde-H2O@531	-3.98175	31.3	5.3e-05
	735.757	5	3.45402	Q03265	K239	ATP synthase subunit alpha, mitochondrial	ATPA	567.26	2	FNDGTDEKK	XL:O-Aldehyde-H2O@239	-1.39153	26.2	0.0003	Q03265	K427	ATP synthase subunit alpha, mitochondrial	ATPA	572.797	2	AMKQVAGTMK	XL:O-Aldehyde-H2O@427	-1.58088	31.9	2.5e-07	Q03265	K531	ATP synthase subunit alpha, mitochondrial	ATPA	672.818	2	SDGKISEQSDAK	XL:O-Aldehyde-H2O@531	-1.45508	29.2	7.4e-05
	735.754	5	0.380439	Q03265	K239	ATP synthase subunit alpha, mitochondrial	ATPA	567.26	2	FNDGTDEKK	XL:O-Aldehyde-H2O@239	-1.03896	23.7	0.00056	Q03265	K427	ATP synthase subunit alpha, mitochondrial	ATPA	572.797	2	AMKQVAGTMK	XL:O-Aldehyde-H2O@427	-1.05713	34.5	2.9e-06	Q03265	K531	ATP synthase subunit alpha, mitochondrial	ATPA	672.818	2	SDGKISEQSDAK	XL:O-Aldehyde-H2O@531	-1.00919	29.3	6.4e-05
	613.297	6	0.808785	Q03265	K239	ATP synthase subunit alpha, mitochondrial	ATPA	567.26	2	FNDGTDEKK	XL:O-Aldehyde-H2O@239	-1.56781	26.4	0.00034	Q03265	K427	ATP synthase subunit alpha, mitochondrial	ATPA	572.797	2	AMKQVAGTMK	XL:O-Aldehyde-H2O@427	-1.93004	28.6	3e-06	Q03265	K531	ATP synthase subunit alpha, mitochondrial	ATPA	672.819	2	SDGKISEQSDAK	XL:O-Aldehyde-H2O@531	-1.6037	27.4	8.8e-05
	919.44	4	-0.546324	Q03265	K239	ATP synthase subunit alpha, mitochondrial	ATPA	567.26	2	FNDGTDEKK	XL:O-Aldehyde-H2O@239	-0.862671	27.4	0.00011	Q03265	K427	ATP synthase subunit alpha, mitochondrial	ATPA	572.797	2	AMKQVAGTMK	XL:O-Aldehyde-H2O@427	-1.23171	28.2	8.4e-06	Q03265	K531	ATP synthase subunit alpha, mitochondrial	ATPA	672.818	2	SDGKISEQSDAK	XL:O-Aldehyde-H2O@531	-1.00919	30.4	1.7e-05
	613.463	6	-0.370132	Q03265	K239	ATP synthase subunit alpha, mitochondrial	ATPA	567.26	2	FNDGTDEKK	XL:O-Aldehyde-H2O@239	-1.21524	25.9	0.00022	Q03265	K427	ATP synthase subunit alpha, mitochondrial	ATPA	572.797	2	AMKQVAGTMK	XL:O-Aldehyde-H2O@427	-1.4063	30.2	1.3e-06	Q03265	K531	ATP synthase subunit alpha, mitochondrial	ATPA	672.818	2	SDGKISEQSDAK	XL:O-Aldehyde-H2O@531	-1.00919	16.3	0.0031
	735.955	5	0.978844	Q03265	K239	ATP synthase subunit alpha, mitochondrial	ATPA	567.26	2	FNDGTDEKK	XL:O-Aldehyde-H2O@239	-0.686385	23.8	0.0012	Q03265	K427	ATP synthase subunit alpha, mitochondrial	ATPA	572.797	2	AMKQVAGTMK	XL:O-Aldehyde-H2O@427	-0.707968	32.7	1.3e-06	Q03265	K531	ATP synthase subunit alpha, mitochondrial	ATPA	672.818	2	SDGKISEQSDAK	XL:O-Aldehyde-H2O@531	-0.711935	29.7	1.5e-05
	735.756	5	2.45718	Q03265	K239	ATP synthase subunit alpha, mitochondrial	ATPA	567.26	2	FNDGTDEKK	XL:O-Aldehyde-H2O@239	-0.686385	19.2	0.0021	Q03265	K427	ATP synthase subunit alpha, mitochondrial	ATPA	572.797	2	AMKQVAGTMK	XL:O-Aldehyde-H2O@427	-0.533386	34.3	2.5e-07	Q03265	K531	ATP synthase subunit alpha, mitochondrial	ATPA	672.818	2	SDGKISEQSDAK	XL:O-Aldehyde-H2O@531	-0.860563	28.2	0.00022
	613.296	6	-1.0852	Q03265	K239	ATP synthase subunit alpha, mitochondrial	ATPA	567.259	2	FNDGTDEKK	XL:O-Aldehyde-H2O@239	-0.510099	13	0.071	Q03265	K427	ATP synthase subunit alpha, mitochondrial	ATPA	572.797	2	AMKQVAGTMK	XL:O-Aldehyde-H2O@427	-1.23171	20.9	0.00067	Q03265	K531	ATP synthase subunit alpha, mitochondrial	ATPA	672.818	2	SDGKISEQSDAK	XL:O-Aldehyde-H2O@531	-0.860563	17.5	0.0023
	735.556	5	3.85323	Q03265	K239	ATP synthase subunit alpha, mitochondrial	ATPA	567.26	2	FNDGTDEKK	XL:O-Aldehyde-H2O@239	-1.7441	18.5	0.0026	Q03265	K427	ATP synthase subunit alpha, mitochondrial	ATPA	572.797	2	AMKQVAGTMK	XL:O-Aldehyde-H2O@427	-1.93004	33.3	7.3e-06	Q03265	K531	ATP synthase subunit alpha, mitochondrial	ATPA	672.819	2	SDGKISEQSDAK	XL:O-Aldehyde-H2O@531	-1.6037	21.2	0.00098
	735.955	5	-0.100767	Q03265	K239	ATP synthase subunit alpha, mitochondrial	ATPA	567.259	2	FNDGTDEKK	XL:O-Aldehyde-H2O@239	-0.157526	27.3	0.00016	Q03265	K427	ATP synthase subunit alpha, mitochondrial	ATPA	572.797	2	AMKQVAGTMK	XL:O-Aldehyde-H2O@427	-0.533386	31.3	7.6e-06	Q03265	K531	ATP synthase subunit alpha, mitochondrial	ATPA	672.818	2	SDGKISEQSDAK	XL:O-Aldehyde-H2O@531	-0.266049	27.9	0.00016
	735.755	5	1.37728	Q03265	K239	ATP synthase subunit alpha, mitochondrial	ATPA	567.259	2	FNDGTDEKK	XL:O-Aldehyde-H2O@239	-0.157526	27.2	0.00031	Q03265	K427	ATP synthase subunit alpha, mitochondrial	ATPA	572.797	2	AMKQVAGTMK	XL:O-Aldehyde-H2O@427	-0.358804	34.8	4.1e-07	Q03265	K531	ATP synthase subunit alpha, mitochondrial	ATPA	672.818	2	SDGKISEQSDAK	XL:O-Aldehyde-H2O@531	-0.266049	32.4	2.8e-05
	613.299	6	4.39739	Q03265	K239	ATP synthase subunit alpha, mitochondrial	ATPA	567.26	2	FNDGTDEKK	XL:O-Aldehyde-H2O@239	-0.686385	27.3	0.00018	Q03265	K427	ATP synthase subunit alpha, mitochondrial	ATPA	572.797	2	AMKQVAGTMK	XL:O-Aldehyde-H2O@427	-0.707968	35.1	2.8e-06	Q03265	K531	ATP synthase subunit alpha, mitochondrial	ATPA	672.818	2	SDGKISEQSDAK	XL:O-Aldehyde-H2O@531	-0.266049	31.9	1.5e-05
	613.464	6	0.9254	Q03265	K239	ATP synthase subunit alpha, mitochondrial	ATPA	567.26	2	FNDGTDEKK	XL:O-Aldehyde-H2O@239	-0.862671	28.6	0.00034	Q03265	K427	ATP synthase subunit alpha, mitochondrial	ATPA	572.797	2	AMKQVAGTMK	XL:O-Aldehyde-H2O@427	-0.707968	31.9	6.2e-06	Q03265	K531	ATP synthase subunit alpha, mitochondrial	ATPA	672.818	2	SDGKISEQSDAK	XL:O-Aldehyde-H2O@531	-0.266049	27.6	0.0002
	919.692	4	-0.0639321	Q03265	K239	ATP synthase subunit alpha, mitochondrial	ATPA	567.26	2	FNDGTDEKK	XL:O-Aldehyde-H2O@239	-0.686385	25.5	0.00026	Q03265	K427	ATP synthase subunit alpha, mitochondrial	ATPA	572.797	2	AMKQVAGTMK	XL:O-Aldehyde-H2O@427	-1.05713	33.1	1e-06	Q03265	K531	ATP synthase subunit alpha, mitochondrial	ATPA	672.818	2	SDGKISEQSDAK	XL:O-Aldehyde-H2O@531	-0.860563	27.9	1.7e-05
	919.44	4	-0.745691	Q03265	K239	ATP synthase subunit alpha, mitochondrial	ATPA	567.26	2	FNDGTDEKK	XL:O-Aldehyde-H2O@239	-0.686385	24.7	0.00035	Q03265	K427	ATP synthase subunit alpha, mitochondrial	ATPA	572.797	2	AMKQVAGTMK	XL:O-Aldehyde-H2O@427	-1.05713	36.6	5.6e-07	Q03265	K531	ATP synthase subunit alpha, mitochondrial	ATPA	672.818	2	SDGKISEQSDAK	XL:O-Aldehyde-H2O@531	-1.00919	34.8	4e-06
	735.956	5	1.64322	Q03265	K239	ATP synthase subunit alpha, mitochondrial	ATPA	567.259	2	FNDGTDEKK	XL:O-Aldehyde-H2O@239	-0.157526	23.5	0.00052	Q03265	K427	ATP synthase subunit alpha, mitochondrial	ATPA	572.797	2	AMKQVAGTMK	XL:O-Aldehyde-H2O@427	-0.88255	32.4	4.3e-07	Q03265	K531	ATP synthase subunit alpha, mitochondrial	ATPA	672.818	2	SDGKISEQSDAK	XL:O-Aldehyde-H2O@531	-0.860563	23.6	0.0011
	735.754	5	0.2143	Q03265	K239	ATP synthase subunit alpha, mitochondrial	ATPA	567.262	2	FNDGTDEKK	XL:O-Aldehyde-H2O@239	-4.91723	25.9	0.0018	Q03265	K427	ATP synthase subunit alpha, mitochondrial	ATPA	572.799	2	AMKQVAGTMK	XL:O-Aldehyde-H2O@427	-4.89792	36.3	4.4e-07	Q03265	K531	ATP synthase subunit alpha, mitochondrial	ATPA	672.821	2	SDGKISEQSDAK	XL:O-Aldehyde-H2O@531	-5.3194	24.8	0.00011
	735.757	5	3.70323	Q03265	K239	ATP synthase subunit alpha, mitochondrial	ATPA	567.26	2	FNDGTDEKK	XL:O-Aldehyde-H2O@239	-1.56781	21.6	0.00034	Q03265	K427	ATP synthase subunit alpha, mitochondrial	ATPA	572.797	2	AMKQVAGTMK	XL:O-Aldehyde-H2O@427	-1.4063	34.7	1.1e-06	Q03265	K531	ATP synthase subunit alpha, mitochondrial	ATPA	672.818	2	SDGKISEQSDAK	XL:O-Aldehyde-H2O@531	-1.00919	24.6	2.5e-05
	735.751	5	-3.6069	Q03265	K239	ATP synthase subunit alpha, mitochondrial	ATPA	567.258	2	FNDGTDEKK	XL:O-Aldehyde-H2O@239	1.25277	20.8	0.0012	Q03265	K427	ATP synthase subunit alpha, mitochondrial	ATPA	572.796	2	AMKQVAGTMK	XL:O-Aldehyde-H2O@427	0.688689	32.2	6.8e-07	Q03265	K531	ATP synthase subunit alpha, mitochondrial	ATPA	672.817	2	SDGKISEQSDAK	XL:O-Aldehyde-H2O@531	0.774352	22.8	9.2e-05
	613.462	6	-1.66567	Q03265	K239	ATP synthase subunit alpha, mitochondrial	ATPA	567.259	2	FNDGTDEKK	XL:O-Aldehyde-H2O@239	0.01876	23	0.001	Q03265	K427	ATP synthase subunit alpha, mitochondrial	ATPA	572.797	2	AMKQVAGTMK	XL:O-Aldehyde-H2O@427	-0.88255	23.7	0.00017	Q03265	K531	ATP synthase subunit alpha, mitochondrial	ATPA	672.818	2	SDGKISEQSDAK	XL:O-Aldehyde-H2O@531	-0.266049	24.6	5e-05
	613.296	6	0.111	Q03265	K239	ATP synthase subunit alpha, mitochondrial	ATPA	567.26	2	FNDGTDEKK	XL:O-Aldehyde-H2O@239	-2.27296	18.1	0.007	Q03265	K427	ATP synthase subunit alpha, mitochondrial	ATPA	572.797	2	AMKQVAGTMK	XL:O-Aldehyde-H2O@427	-1.93004	25.1	7.6e-07	Q03265	K531	ATP synthase subunit alpha, mitochondrial	ATPA	672.819	2	SDGKISEQSDAK	XL:O-Aldehyde-H2O@531	-1.90096	24.1	0.00015
	919.441	4	0.450512	Q03265	K239	ATP synthase subunit alpha, mitochondrial	ATPA	567.26	2	FNDGTDEKK	XL:O-Aldehyde-H2O@239	-0.686385	21.8	0.00039	Q03265	K427	ATP synthase subunit alpha, mitochondrial	ATPA	572.796	2	AMKQVAGTMK	XL:O-Aldehyde-H2O@427	-0.184222	29.4	4.7e-06	Q03265	K531	ATP synthase subunit alpha, mitochondrial	ATPA	672.818	2	SDGKISEQSDAK	XL:O-Aldehyde-H2O@531	-0.11742	28.9	6.1e-05
	919.694	4	2.19495	Q03265	K239	ATP synthase subunit alpha, mitochondrial	ATPA	567.26	2	FNDGTDEKK	XL:O-Aldehyde-H2O@239	-1.21524	26.4	6.2e-05	Q03265	K427	ATP synthase subunit alpha, mitochondrial	ATPA	572.797	2	AMKQVAGTMK	XL:O-Aldehyde-H2O@427	-0.88255	34.2	2.9e-08	Q03265	K531	ATP synthase subunit alpha, mitochondrial	ATPA	672.818	2	SDGKISEQSDAK	XL:O-Aldehyde-H2O@531	-0.860563	35	2.4e-06
	613.63	6	-0.552115	Q03265	K239	ATP synthase subunit alpha, mitochondrial	ATPA	567.26	2	FNDGTDEKK	XL:O-Aldehyde-H2O@239	-0.862671	30	6.5e-05	Q03265	K427	ATP synthase subunit alpha, mitochondrial	ATPA	572.797	2	AMKQVAGTMK	XL:O-Aldehyde-H2O@427	-0.88255	28.9	4.6e-06	Q03265	K531	ATP synthase subunit alpha, mitochondrial	ATPA	672.818	2	SDGKISEQSDAK	XL:O-Aldehyde-H2O@531	-1.00919	26.7	9.6e-05
	735.755	5	1.54341	Q03265	K239	ATP synthase subunit alpha, mitochondrial	ATPA	567.259	2	FNDGTDEKK	XL:O-Aldehyde-H2O@239	0.195046	22.6	0.00031	Q03265	K427	ATP synthase subunit alpha, mitochondrial	ATPA	572.796	2	AMKQVAGTMK	XL:O-Aldehyde-H2O@427	-0.00964034	32.5	4.3e-08	Q03265	K531	ATP synthase subunit alpha, mitochondrial	ATPA	672.818	2	SDGKISEQSDAK	XL:O-Aldehyde-H2O@531	-0.11742	19.4	0.00073
	735.955	5	0.231421	Q03265	K239	ATP synthase subunit alpha, mitochondrial	ATPA	567.258	2	FNDGTDEKK	XL:O-Aldehyde-H2O@239	1.78163	25.9	0.00051	Q03265	K427	ATP synthase subunit alpha, mitochondrial	ATPA	572.795	2	AMKQVAGTMK	XL:O-Aldehyde-H2O@427	1.91077	28.4	1.1e-05	Q03265	K531	ATP synthase subunit alpha, mitochondrial	ATPA	672.816	2	SDGKISEQSDAK	XL:O-Aldehyde-H2O@531	1.66613	19.2	0.0052
	613.964	6	-1.83972	Q03265	K427	ATP synthase subunit alpha, mitochondrial	ATPA	572.796	2	AMKQVAGTMK	XL:O-Aldehyde-H2O@427	0.688689	22.2	0.00012	Q03265	K531	ATP synthase subunit alpha, mitochondrial	ATPA	672.817	2	SDGKISEQSDAK	XL:O-Aldehyde-H2O@531	0.179837	21.8	0.0001	P56480	K522	ATP synthase subunit beta, mitochondrial	ATPB	568.762	2	ADKLAEEHGS	XL:O-Aldehyde-H2O@522	5.02875	12.8	0.018
	736.361	5	6.01478	Q03265	K427	ATP synthase subunit alpha, mitochondrial	ATPA	572.796	2	AMKQVAGTMK	XL:O-Aldehyde-H2O@427	0.514106	32.1	1.3e-06	Q03265	K531	ATP synthase subunit alpha, mitochondrial	ATPA	672.817	2	SDGKISEQSDAK	XL:O-Aldehyde-H2O@531	0.0312082	24	0.0014	P56480	K522	ATP synthase subunit beta, mitochondrial	ATPB	568.764	2	ADKLAEEHGS	XL:O-Aldehyde-H2O@522	0.984873	21.1	0.00096
	736.35	5	-8.0955	Q03265	K427	ATP synthase subunit alpha, mitochondrial	ATPA	572.796	2	AMKQVAGTMK	XL:O-Aldehyde-H2O@427	0.339524	35.6	4.4e-07	Q03265	K531	ATP synthase subunit alpha, mitochondrial	ATPA	672.817	2	SDGKISEQSDAK	XL:O-Aldehyde-H2O@531	0.0312082	29.8	2.9e-05	P56480	K522	ATP synthase subunit beta, mitochondrial	ATPB	568.764	2	ADKLAEEHGS	XL:O-Aldehyde-H2O@522	0.633233	14.6	0.033
	736.35	5	-8.0955	Q03265	K427	ATP synthase subunit alpha, mitochondrial	ATPA	572.796	2	AMKQVAGTMK	XL:O-Aldehyde-H2O@427	0.514106	30.4	1.7e-06	Q03265	K531	ATP synthase subunit alpha, mitochondrial	ATPA	672.817	2	SDGKISEQSDAK	XL:O-Aldehyde-H2O@531	0.328466	30.3	1.3e-05	P56480	K522	ATP synthase subunit beta, mitochondrial	ATPB	568.764	2	ADKLAEEHGS	XL:O-Aldehyde-H2O@522	0.633233	20.3	0.00097
	613.826	6	-0.573365	Q03265	K427	ATP synthase subunit alpha, mitochondrial	ATPA	580.793	2	AMKQVAGTMK	XL:O-Aldehyde-H2O@427;Oxidation@433	2.15532	18.5	0.00025	Q03265	K531	ATP synthase subunit alpha, mitochondrial	ATPA	672.815	2	SDGKISEQSDAK	XL:O-Aldehyde-H2O@531	3.44968	15.4	0.0011	P56480	K485	ATP synthase subunit beta, mitochondrial	ATPB	560.85	2	LVPLKETIK	XL:O-Aldehyde-H2O@485	4.01159	11.7	0.043
	615.963	6	1.2241	Q03265	K239	ATP synthase subunit alpha, mitochondrial	ATPA	567.258	2	FNDGTDEKK	XL:O-Aldehyde-H2O@239	1.95791	31	9.7e-05	Q03265	K427	ATP synthase subunit alpha, mitochondrial	ATPA	580.793	2	AMKQVAGTMK	XL:O-Aldehyde-H2O@427;Oxidation@433	2.15532	31.3	1.8e-06	Q03265	K531	ATP synthase subunit alpha, mitochondrial	ATPA	672.816	2	SDGKISEQSDAK	XL:O-Aldehyde-H2O@531	2.40927	32.7	7.6e-06
	738.953	5	0.284811	Q03265	K239	ATP synthase subunit alpha, mitochondrial	ATPA	567.258	2	FNDGTDEKK	XL:O-Aldehyde-H2O@239	2.66306	26.9	0.00012	Q03265	K427	ATP synthase subunit alpha, mitochondrial	ATPA	580.792	2	AMKQVAGTMK	XL:O-Aldehyde-H2O@427;Oxidation@433	2.67186	30.6	1.7e-06	Q03265	K531	ATP synthase subunit alpha, mitochondrial	ATPA	672.816	2	SDGKISEQSDAK	XL:O-Aldehyde-H2O@531	2.85516	32.6	5.1e-05
	738.953	5	0.284811	Q03265	K239	ATP synthase subunit alpha, mitochondrial	ATPA	567.258	2	FNDGTDEKK	XL:O-Aldehyde-H2O@239	2.31049	29.4	6.6e-06	Q03265	K427	ATP synthase subunit alpha, mitochondrial	ATPA	580.792	2	AMKQVAGTMK	XL:O-Aldehyde-H2O@427;Oxidation@433	2.3275	36	1.5e-06	Q03265	K531	ATP synthase subunit alpha, mitochondrial	ATPA	672.816	2	SDGKISEQSDAK	XL:O-Aldehyde-H2O@531	2.26064	30.6	8.3e-05
	923.689	4	-1.59636	Q03265	K239	ATP synthase subunit alpha, mitochondrial	ATPA	567.259	2	FNDGTDEKK	XL:O-Aldehyde-H2O@239	0.723906	18.7	0.0007	Q03265	K427	ATP synthase subunit alpha, mitochondrial	ATPA	580.794	2	AMKQVAGTMK	XL:O-Aldehyde-H2O@427;Oxidation@433	-0.0830018	29.1	5.2e-06	Q03265	K531	ATP synthase subunit alpha, mitochondrial	ATPA	672.818	2	SDGKISEQSDAK	XL:O-Aldehyde-H2O@531	-0.266049	21.3	0.00096
	738.952	5	-0.955832	Q03265	K239	ATP synthase subunit alpha, mitochondrial	ATPA	567.258	2	FNDGTDEKK	XL:O-Aldehyde-H2O@239	2.31049	25.1	0.00033	Q03265	K427	ATP synthase subunit alpha, mitochondrial	ATPA	580.793	2	AMKQVAGTMK	Oxidation@426;XL:O-Aldehyde-H2O@427	2.15532	32.8	8.2e-07	Q03265	K531	ATP synthase subunit alpha, mitochondrial	ATPA	672.816	2	SDGKISEQSDAK	XL:O-Aldehyde-H2O@531	2.26064	24.5	0.00011
	738.953	5	0.119392	Q03265	K239	ATP synthase subunit alpha, mitochondrial	ATPA	567.258	2	FNDGTDEKK	XL:O-Aldehyde-H2O@239	1.78163	29.4	7.4e-05	Q03265	K427	ATP synthase subunit alpha, mitochondrial	ATPA	580.793	2	AMKQVAGTMK	Oxidation@426;XL:O-Aldehyde-H2O@427	2.15532	25.7	2.5e-05	Q03265	K531	ATP synthase subunit alpha, mitochondrial	ATPA	672.816	2	SDGKISEQSDAK	XL:O-Aldehyde-H2O@531	2.11201	28.8	5.3e-05
	615.963	6	1.52185	Q03265	K239	ATP synthase subunit alpha, mitochondrial	ATPA	567.258	2	FNDGTDEKK	XL:O-Aldehyde-H2O@239	1.42905	22	0.00034	Q03265	K427	ATP synthase subunit alpha, mitochondrial	ATPA	580.793	2	AMKQVAGTMK	XL:O-Aldehyde-H2O@427;Oxidation@426|Oxidation@433	1.4666	22.1	0.00041	Q03265	K531	ATP synthase subunit alpha, mitochondrial	ATPA	672.817	2	SDGKISEQSDAK	XL:O-Aldehyde-H2O@531	1.22024	27.3	0.00012
	738.953	5	0.284811	Q03265	K239	ATP synthase subunit alpha, mitochondrial	ATPA	567.258	2	FNDGTDEKK	XL:O-Aldehyde-H2O@239	2.31049	27.3	1.8e-05	Q03265	K427	ATP synthase subunit alpha, mitochondrial	ATPA	580.792	2	AMKQVAGTMK	Oxidation@426;XL:O-Aldehyde-H2O@427	2.3275	28.2	5.4e-05	Q03265	K531	ATP synthase subunit alpha, mitochondrial	ATPA	672.816	2	SDGKISEQSDAK	XL:O-Aldehyde-H2O@531	2.40927	24.1	0.00027
	739.152	5	-2.26146	Q03265	K239	ATP synthase subunit alpha, mitochondrial	ATPA	567.261	2	FNDGTDEKK	XL:O-Aldehyde-H2O@239	-3.15438	29.8	0.00013	Q03265	K427	ATP synthase subunit alpha, mitochondrial	ATPA	580.796	2	AMKQVAGTMK	Oxidation@426;XL:O-Aldehyde-H2O@427	-3.1822	30.6	1.7e-05	Q03265	K531	ATP synthase subunit alpha, mitochondrial	ATPA	672.819	2	SDGKISEQSDAK	XL:O-Aldehyde-H2O@531	-2.79273	26.1	0.00013
	739.152	5	-2.26146	Q03265	K239	ATP synthase subunit alpha, mitochondrial	ATPA	567.258	2	FNDGTDEKK	XL:O-Aldehyde-H2O@239	1.78163	28.4	2.7e-05	Q03265	K427	ATP synthase subunit alpha, mitochondrial	ATPA	580.793	2	AMKQVAGTMK	XL:O-Aldehyde-H2O@427;Oxidation@426|Oxidation@433	1.81096	27.4	6.4e-06	Q03265	K531	ATP synthase subunit alpha, mitochondrial	ATPA	672.816	2	SDGKISEQSDAK	XL:O-Aldehyde-H2O@531	1.96339	31.6	3.3e-06
	738.959	5	7.64596	Q03265	K239	ATP synthase subunit alpha, mitochondrial	ATPA	567.258	2	FNDGTDEKK	XL:O-Aldehyde-H2O@239	2.66306	25.6	6.1e-05	Q03265	K427	ATP synthase subunit alpha, mitochondrial	ATPA	580.792	2	AMKQVAGTMK	Oxidation@426;XL:O-Aldehyde-H2O@427	2.67186	25.9	7.2e-05	Q03265	K531	ATP synthase subunit alpha, mitochondrial	ATPA	672.816	2	SDGKISEQSDAK	XL:O-Aldehyde-H2O@531	2.85516	24.3	0.00015
	739.353	5	-1.33443	Q03265	K239	ATP synthase subunit alpha, mitochondrial	ATPA	567.258	2	FNDGTDEKK	XL:O-Aldehyde-H2O@239	2.48677	30.4	2.2e-05	Q03265	K427	ATP synthase subunit alpha, mitochondrial	ATPA	580.792	2	AMKQVAGTMK	Oxidation@426;XL:O-Aldehyde-H2O@427	2.49968	28	1e-05	Q03265	K531	ATP synthase subunit alpha, mitochondrial	ATPA	672.816	2	SDGKISEQSDAK	XL:O-Aldehyde-H2O@531	2.40927	36.7	3.4e-06
	738.956	5	4.25487	Q03265	K239	ATP synthase subunit alpha, mitochondrial	ATPA	567.258	2	FNDGTDEKK	XL:O-Aldehyde-H2O@239	1.60534	26.3	0.00044	Q03265	K427	ATP synthase subunit alpha, mitochondrial	ATPA	580.793	2	AMKQVAGTMK	XL:O-Aldehyde-H2O@427;Oxidation@433	1.81096	26.1	1.1e-05	Q03265	K531	ATP synthase subunit alpha, mitochondrial	ATPA	672.816	2	SDGKISEQSDAK	XL:O-Aldehyde-H2O@531	1.96339	31.8	6.4e-06
	739.154	5	-0.0289097	Q03265	K239	ATP synthase subunit alpha, mitochondrial	ATPA	567.258	2	FNDGTDEKK	XL:O-Aldehyde-H2O@239	2.66306	22	0.0004	Q03265	K427	ATP synthase subunit alpha, mitochondrial	ATPA	580.792	2	AMKQVAGTMK	Oxidation@426;XL:O-Aldehyde-H2O@427	2.67186	28.9	7.9e-06	Q03265	K531	ATP synthase subunit alpha, mitochondrial	ATPA	672.816	2	SDGKISEQSDAK	XL:O-Aldehyde-H2O@531	2.85516	32.4	3.3e-06
	738.958	5	7.39783	Q03265	K239	ATP synthase subunit alpha, mitochondrial	ATPA	567.257	2	FNDGTDEKK	XL:O-Aldehyde-H2O@239	3.19192	26.5	0.00012	Q03265	K427	ATP synthase subunit alpha, mitochondrial	ATPA	580.792	2	AMKQVAGTMK	Oxidation@426;XL:O-Aldehyde-H2O@427	3.18839	27.8	9.8e-06	Q03265	K531	ATP synthase subunit alpha, mitochondrial	ATPA	672.815	2	SDGKISEQSDAK	XL:O-Aldehyde-H2O@531	3.59831	28.8	4.6e-05
	739.154	5	0.0537774	Q03265	K239	ATP synthase subunit alpha, mitochondrial	ATPA	567.258	2	FNDGTDEKK	XL:O-Aldehyde-H2O@239	2.1342	27.6	0.00023	Q03265	K427	ATP synthase subunit alpha, mitochondrial	ATPA	580.793	2	AMKQVAGTMK	Oxidation@426;XL:O-Aldehyde-H2O@427	1.63878	31.1	2.8e-06	Q03265	K531	ATP synthase subunit alpha, mitochondrial	ATPA	672.816	2	SDGKISEQSDAK	XL:O-Aldehyde-H2O@531	1.81476	34.7	3.8e-07
	739.154	5	0.0537774	Q03265	K239	ATP synthase subunit alpha, mitochondrial	ATPA	567.258	2	FNDGTDEKK	XL:O-Aldehyde-H2O@239	1.42905	24.8	3.5e-05	Q03265	K427	ATP synthase subunit alpha, mitochondrial	ATPA	580.793	2	AMKQVAGTMK	XL:O-Aldehyde-H2O@427;Oxidation@426|Oxidation@433	1.63878	25.5	8.3e-05	Q03265	K531	ATP synthase subunit alpha, mitochondrial	ATPA	672.817	2	SDGKISEQSDAK	XL:O-Aldehyde-H2O@531	1.22024	31.9	1.4e-06
	738.951	5	-2.69273	Q03265	K239	ATP synthase subunit alpha, mitochondrial	ATPA	567.258	2	FNDGTDEKK	XL:O-Aldehyde-H2O@239	1.60534	21.1	0.00062	Q03265	K427	ATP synthase subunit alpha, mitochondrial	ATPA	580.793	2	AMKQVAGTMK	Oxidation@426;XL:O-Aldehyde-H2O@427	1.29443	23.4	0.00018	Q03265	K531	ATP synthase subunit alpha, mitochondrial	ATPA	672.817	2	SDGKISEQSDAK	XL:O-Aldehyde-H2O@531	1.22024	26.6	1.9e-05
	616.297	6	-0.0319331	Q03265	K239	ATP synthase subunit alpha, mitochondrial	ATPA	567.259	2	FNDGTDEKK	XL:O-Aldehyde-H2O@239	0.900192	18.5	0.015	Q03265	K427	ATP synthase subunit alpha, mitochondrial	ATPA	580.794	2	AMKQVAGTMK	Oxidation@426;XL:O-Aldehyde-H2O@427	-0.25518	24.5	1.3e-05	Q03265	K531	ATP synthase subunit alpha, mitochondrial	ATPA	672.818	2	SDGKISEQSDAK	XL:O-Aldehyde-H2O@531	-0.11742	28.6	5.5e-06
	739.153	5	-0.85578	Q03265	K239	ATP synthase subunit alpha, mitochondrial	ATPA	567.259	2	FNDGTDEKK	XL:O-Aldehyde-H2O@239	0.547619	22.2	0.0007	Q03265	K427	ATP synthase subunit alpha, mitochondrial	ATPA	580.793	2	AMKQVAGTMK	Oxidation@426;XL:O-Aldehyde-H2O@427	0.433533	21.4	0.00011	Q03265	K531	ATP synthase subunit alpha, mitochondrial	ATPA	672.817	2	SDGKISEQSDAK	XL:O-Aldehyde-H2O@531	0.328466	30.5	4.8e-05
	739.154	5	1.04602	Q03265	K239	ATP synthase subunit alpha, mitochondrial	ATPA	567.259	2	FNDGTDEKK	XL:O-Aldehyde-H2O@239	0.195046	23.9	0.00013	Q03265	K427	ATP synthase subunit alpha, mitochondrial	ATPA	580.794	2	AMKQVAGTMK	Oxidation@426;XL:O-Aldehyde-H2O@427	-0.0830018	27.3	2.3e-05	Q03265	K531	ATP synthase subunit alpha, mitochondrial	ATPA	672.818	2	SDGKISEQSDAK	XL:O-Aldehyde-H2O@531	-0.11742	30.3	0.00013
	738.954	5	0.698358	Q03265	K239	ATP synthase subunit alpha, mitochondrial	ATPA	567.259	2	FNDGTDEKK	XL:O-Aldehyde-H2O@239	0.371333	21.6	0.00059	Q03265	K427	ATP synthase subunit alpha, mitochondrial	ATPA	580.794	2	AMKQVAGTMK	Oxidation@426;XL:O-Aldehyde-H2O@427	0.261355	33.2	4.8e-07	Q03265	K531	ATP synthase subunit alpha, mitochondrial	ATPA	672.817	2	SDGKISEQSDAK	XL:O-Aldehyde-H2O@531	0.0312082	23.4	6.1e-05
	739.155	5	1.45946	Q03265	K239	ATP synthase subunit alpha, mitochondrial	ATPA	567.259	2	FNDGTDEKK	XL:O-Aldehyde-H2O@239	0.723906	25.2	0.00042	Q03265	K427	ATP synthase subunit alpha, mitochondrial	ATPA	580.793	2	AMKQVAGTMK	XL:O-Aldehyde-H2O@427;Oxidation@433	0.77789	31.7	2.6e-07	Q03265	K531	ATP synthase subunit alpha, mitochondrial	ATPA	672.817	2	SDGKISEQSDAK	XL:O-Aldehyde-H2O@531	0.328466	32.3	5.7e-05
	738.954	5	1.11191	Q03265	K239	ATP synthase subunit alpha, mitochondrial	ATPA	567.259	2	FNDGTDEKK	XL:O-Aldehyde-H2O@239	0.900192	14.9	0.09	Q03265	K427	ATP synthase subunit alpha, mitochondrial	ATPA	580.793	2	AMKQVAGTMK	XL:O-Aldehyde-H2O@427;Oxidation@433	0.950068	30.2	7.3e-06	Q03265	K531	ATP synthase subunit alpha, mitochondrial	ATPA	672.817	2	SDGKISEQSDAK	XL:O-Aldehyde-H2O@531	0.328466	26.3	0.00023
	615.962	6	0.529338	Q03265	K239	ATP synthase subunit alpha, mitochondrial	ATPA	567.259	2	FNDGTDEKK	XL:O-Aldehyde-H2O@239	0.01876	15.7	0.012	Q03265	K427	ATP synthase subunit alpha, mitochondrial	ATPA	580.794	2	AMKQVAGTMK	Oxidation@426;XL:O-Aldehyde-H2O@427	-0.427358	24.5	6.9e-06	Q03265	K531	ATP synthase subunit alpha, mitochondrial	ATPA	672.818	2	SDGKISEQSDAK	XL:O-Aldehyde-H2O@531	-1.45508	18.1	0.0052
	615.962	6	0.529338	Q03265	K239	ATP synthase subunit alpha, mitochondrial	ATPA	567.259	2	FNDGTDEKK	XL:O-Aldehyde-H2O@239	0.900192	17.5	0.03	Q03265	K427	ATP synthase subunit alpha, mitochondrial	ATPA	580.793	2	AMKQVAGTMK	Oxidation@426;XL:O-Aldehyde-H2O@427	1.12225	25.1	5.7e-06	Q03265	K531	ATP synthase subunit alpha, mitochondrial	ATPA	672.816	2	SDGKISEQSDAK	XL:O-Aldehyde-H2O@531	1.81476	23.1	0.00035
	738.955	5	3.01423	Q03265	K239	ATP synthase subunit alpha, mitochondrial	ATPA	567.259	2	FNDGTDEKK	XL:O-Aldehyde-H2O@239	0.723906	21.8	0.0023	Q03265	K427	ATP synthase subunit alpha, mitochondrial	ATPA	580.793	2	AMKQVAGTMK	XL:O-Aldehyde-H2O@427;Oxidation@426|Oxidation@433	0.433533	27.1	8.7e-06	Q03265	K531	ATP synthase subunit alpha, mitochondrial	ATPA	672.817	2	SDGKISEQSDAK	XL:O-Aldehyde-H2O@531	0.0312082	26.3	2.2e-05
	739.154	5	0.5499	Q03265	K239	ATP synthase subunit alpha, mitochondrial	ATPA	567.259	2	FNDGTDEKK	XL:O-Aldehyde-H2O@239	0.723906	25.6	0.00013	Q03265	K427	ATP synthase subunit alpha, mitochondrial	ATPA	580.793	2	AMKQVAGTMK	XL:O-Aldehyde-H2O@427;Oxidation@426|Oxidation@433	0.605711	25.6	7.2e-05	Q03265	K531	ATP synthase subunit alpha, mitochondrial	ATPA	672.817	2	SDGKISEQSDAK	XL:O-Aldehyde-H2O@531	0.179837	30.9	3.6e-05
	615.962	6	0.529338	Q03265	K239	ATP synthase subunit alpha, mitochondrial	ATPA	567.259	2	FNDGTDEKK	XL:O-Aldehyde-H2O@239	-0.510099	25	0.00068	Q03265	K427	ATP synthase subunit alpha, mitochondrial	ATPA	580.794	2	AMKQVAGTMK	Oxidation@426;XL:O-Aldehyde-H2O@427	-0.771714	23.9	7.4e-05	Q03265	K531	ATP synthase subunit alpha, mitochondrial	ATPA	672.818	2	SDGKISEQSDAK	XL:O-Aldehyde-H2O@531	-0.414678	25.8	0.00012
	738.954	5	1.52545	Q03265	K239	ATP synthase subunit alpha, mitochondrial	ATPA	567.259	2	FNDGTDEKK	XL:O-Aldehyde-H2O@239	1.07648	29.4	7.6e-05	Q03265	K427	ATP synthase subunit alpha, mitochondrial	ATPA	580.793	2	AMKQVAGTMK	Oxidation@426;XL:O-Aldehyde-H2O@427	0.433533	28.2	2.1e-05	Q03265	K531	ATP synthase subunit alpha, mitochondrial	ATPA	672.817	2	SDGKISEQSDAK	XL:O-Aldehyde-H2O@531	0.328466	33.1	8.5e-05
	616.129	6	0.248626	Q03265	K239	ATP synthase subunit alpha, mitochondrial	ATPA	567.26	2	FNDGTDEKK	XL:O-Aldehyde-H2O@239	-0.862671	25.6	0.00044	Q03265	K427	ATP synthase subunit alpha, mitochondrial	ATPA	580.794	2	AMKQVAGTMK	XL:O-Aldehyde-H2O@427;Oxidation@426|Oxidation@433	-1.11607	23.7	0.00023	Q03265	K531	ATP synthase subunit alpha, mitochondrial	ATPA	672.818	2	SDGKISEQSDAK	XL:O-Aldehyde-H2O@531	-1.00919	19.1	0.0013
	739.154	5	0.5499	Q03265	K239	ATP synthase subunit alpha, mitochondrial	ATPA	567.259	2	FNDGTDEKK	XL:O-Aldehyde-H2O@239	-0.157526	16.1	0.0022	Q03265	K427	ATP synthase subunit alpha, mitochondrial	ATPA	580.794	2	AMKQVAGTMK	XL:O-Aldehyde-H2O@427;Oxidation@433	0.0891763	23.4	1.4e-05	Q03265	K531	ATP synthase subunit alpha, mitochondrial	ATPA	672.818	2	SDGKISEQSDAK	XL:O-Aldehyde-H2O@531	-0.11742	30.2	1.9e-06
	738.954	5	1.939	Q03265	K239	ATP synthase subunit alpha, mitochondrial	ATPA	567.259	2	FNDGTDEKK	XL:O-Aldehyde-H2O@239	0.723906	30.5	0.00011	Q03265	K427	ATP synthase subunit alpha, mitochondrial	ATPA	580.793	2	AMKQVAGTMK	Oxidation@426;XL:O-Aldehyde-H2O@427	0.433533	28	1.3e-05	Q03265	K531	ATP synthase subunit alpha, mitochondrial	ATPA	672.817	2	SDGKISEQSDAK	XL:O-Aldehyde-H2O@531	0.477095	25.2	0.00012
	615.963	6	1.12485	Q03265	K239	ATP synthase subunit alpha, mitochondrial	ATPA	567.259	2	FNDGTDEKK	XL:O-Aldehyde-H2O@239	0.900192	24.8	0.00037	Q03265	K427	ATP synthase subunit alpha, mitochondrial	ATPA	580.793	2	AMKQVAGTMK	XL:O-Aldehyde-H2O@427;Oxidation@433	0.950068	22.5	0.00013	Q03265	K531	ATP synthase subunit alpha, mitochondrial	ATPA	672.817	2	SDGKISEQSDAK	XL:O-Aldehyde-H2O@531	0.625723	19.1	0.0033
	616.293	6	-5.4878	Q03265	K239	ATP synthase subunit alpha, mitochondrial	ATPA	567.259	2	FNDGTDEKK	XL:O-Aldehyde-H2O@239	-0.333812	24.3	0.00058	Q03265	K427	ATP synthase subunit alpha, mitochondrial	ATPA	580.794	2	AMKQVAGTMK	Oxidation@426;XL:O-Aldehyde-H2O@427	-0.943892	18.8	0.00032	Q03265	K531	ATP synthase subunit alpha, mitochondrial	ATPA	672.818	2	SDGKISEQSDAK	XL:O-Aldehyde-H2O@531	-1.00919	25	6.4e-05
	738.954	5	1.60816	Q03265	K239	ATP synthase subunit alpha, mitochondrial	ATPA	567.259	2	FNDGTDEKK	XL:O-Aldehyde-H2O@239	1.07648	23.4	0.00019	Q03265	K427	ATP synthase subunit alpha, mitochondrial	ATPA	580.793	2	AMKQVAGTMK	Oxidation@426;XL:O-Aldehyde-H2O@427	0.77789	25.1	3.4e-05	Q03265	K531	ATP synthase subunit alpha, mitochondrial	ATPA	672.817	2	SDGKISEQSDAK	XL:O-Aldehyde-H2O@531	0.328466	25.7	1.8e-05
	739.155	5	1.2114	Q03265	K239	ATP synthase subunit alpha, mitochondrial	ATPA	567.259	2	FNDGTDEKK	XL:O-Aldehyde-H2O@239	0.547619	19.1	0.0009	Q03265	K427	ATP synthase subunit alpha, mitochondrial	ATPA	580.793	2	AMKQVAGTMK	XL:O-Aldehyde-H2O@427;Oxidation@426|Oxidation@433	0.433533	24.7	8.9e-05	Q03265	K531	ATP synthase subunit alpha, mitochondrial	ATPA	672.817	2	SDGKISEQSDAK	XL:O-Aldehyde-H2O@531	0.179837	21.4	0.00027
	738.953	5	0.36752	Q03265	K239	ATP synthase subunit alpha, mitochondrial	ATPA	567.259	2	FNDGTDEKK	XL:O-Aldehyde-H2O@239	0.371333	16.8	0.0021	Q03265	K427	ATP synthase subunit alpha, mitochondrial	ATPA	580.793	2	AMKQVAGTMK	Oxidation@426;XL:O-Aldehyde-H2O@427	0.433533	28.2	3.3e-05	Q03265	K531	ATP synthase subunit alpha, mitochondrial	ATPA	672.817	2	SDGKISEQSDAK	XL:O-Aldehyde-H2O@531	0.179837	25.8	0.00027
	739.154	5	0.136464	Q03265	K239	ATP synthase subunit alpha, mitochondrial	ATPA	567.261	2	FNDGTDEKK	XL:O-Aldehyde-H2O@239	-3.33067	17.1	0.013	Q03265	K427	ATP synthase subunit alpha, mitochondrial	ATPA	580.796	2	AMKQVAGTMK	XL:O-Aldehyde-H2O@427;Oxidation@433	-3.35438	22.7	9.5e-05	Q03265	K531	ATP synthase subunit alpha, mitochondrial	ATPA	672.82	2	SDGKISEQSDAK	XL:O-Aldehyde-H2O@531	-3.23861	29.3	0.00026
	739.355	5	0.318857	Q03265	K239	ATP synthase subunit alpha, mitochondrial	ATPA	567.26	2	FNDGTDEKK	XL:O-Aldehyde-H2O@239	-0.686385	28	1.9e-05	Q03265	K427	ATP synthase subunit alpha, mitochondrial	ATPA	580.794	2	AMKQVAGTMK	XL:O-Aldehyde-H2O@427;Oxidation@433	-0.943892	30	7.8e-06	Q03265	K531	ATP synthase subunit alpha, mitochondrial	ATPA	672.818	2	SDGKISEQSDAK	XL:O-Aldehyde-H2O@531	-0.860563	26.7	8.7e-05
	738.953	5	0.202101	Q03265	K239	ATP synthase subunit alpha, mitochondrial	ATPA	567.259	2	FNDGTDEKK	XL:O-Aldehyde-H2O@239	-0.333812	26.6	0.00016	Q03265	K427	ATP synthase subunit alpha, mitochondrial	ATPA	580.794	2	AMKQVAGTMK	XL:O-Aldehyde-H2O@427;Oxidation@433	-0.599536	28.1	1.6e-05	Q03265	K531	ATP synthase subunit alpha, mitochondrial	ATPA	672.818	2	SDGKISEQSDAK	XL:O-Aldehyde-H2O@531	-0.414678	34	2.9e-06
	738.953	5	0.202101	Q03265	K239	ATP synthase subunit alpha, mitochondrial	ATPA	567.262	2	FNDGTDEKK	XL:O-Aldehyde-H2O@239	-4.38838	26.7	0.00011	Q03265	K427	ATP synthase subunit alpha, mitochondrial	ATPA	580.797	2	AMKQVAGTMK	XL:O-Aldehyde-H2O@427;Oxidation@433	-4.90397	28.8	4.8e-06	Q03265	K531	ATP synthase subunit alpha, mitochondrial	ATPA	672.821	2	SDGKISEQSDAK	XL:O-Aldehyde-H2O@531	-4.57626	35.5	2.3e-06
	615.963	6	1.32335	Q03265	K239	ATP synthase subunit alpha, mitochondrial	ATPA	567.259	2	FNDGTDEKK	XL:O-Aldehyde-H2O@239	-0.333812	27.5	4.4e-05	Q03265	K427	ATP synthase subunit alpha, mitochondrial	ATPA	580.794	2	AMKQVAGTMK	Oxidation@426;XL:O-Aldehyde-H2O@427	-0.25518	24	6.2e-05	Q03265	K531	ATP synthase subunit alpha, mitochondrial	ATPA	672.818	2	SDGKISEQSDAK	XL:O-Aldehyde-H2O@531	-0.414678	30.4	5.1e-06
	923.691	4	0.851173	Q03265	K239	ATP synthase subunit alpha, mitochondrial	ATPA	567.259	2	FNDGTDEKK	XL:O-Aldehyde-H2O@239	0.01876	25.5	0.00012	Q03265	K427	ATP synthase subunit alpha, mitochondrial	ATPA	580.794	2	AMKQVAGTMK	Oxidation@426;XL:O-Aldehyde-H2O@427	-0.0830018	35.2	2.4e-06	Q03265	K531	ATP synthase subunit alpha, mitochondrial	ATPA	672.818	2	SDGKISEQSDAK	XL:O-Aldehyde-H2O@531	-0.563306	33.7	1.1e-05
	738.955	5	3.09694	Q03265	K239	ATP synthase subunit alpha, mitochondrial	ATPA	567.259	2	FNDGTDEKK	XL:O-Aldehyde-H2O@239	0.01876	28.6	3.7e-05	Q03265	K427	ATP synthase subunit alpha, mitochondrial	ATPA	580.794	2	AMKQVAGTMK	Oxidation@426;XL:O-Aldehyde-H2O@427	-0.0830018	30.8	1.4e-05	Q03265	K531	ATP synthase subunit alpha, mitochondrial	ATPA	672.818	2	SDGKISEQSDAK	XL:O-Aldehyde-H2O@531	-0.11742	34.7	7.3e-06
	739.151	5	-3.41908	Q03265	K239	ATP synthase subunit alpha, mitochondrial	ATPA	567.259	2	FNDGTDEKK	XL:O-Aldehyde-H2O@239	0.723906	27.9	0.00051	Q03265	K427	ATP synthase subunit alpha, mitochondrial	ATPA	580.793	2	AMKQVAGTMK	XL:O-Aldehyde-H2O@427;Oxidation@426|Oxidation@433	0.433533	25.9	2.4e-05	Q03265	K531	ATP synthase subunit alpha, mitochondrial	ATPA	672.817	2	SDGKISEQSDAK	XL:O-Aldehyde-H2O@531	0.328466	30.9	3e-05
	923.694	4	4.22481	Q03265	K239	ATP synthase subunit alpha, mitochondrial	ATPA	567.26	2	FNDGTDEKK	XL:O-Aldehyde-H2O@239	-0.862671	21.6	0.00094	Q03265	K427	ATP synthase subunit alpha, mitochondrial	ATPA	580.794	2	AMKQVAGTMK	Oxidation@426;XL:O-Aldehyde-H2O@427	-0.0830018	32.4	7.6e-07	Q03265	K531	ATP synthase subunit alpha, mitochondrial	ATPA	672.818	2	SDGKISEQSDAK	XL:O-Aldehyde-H2O@531	-0.266049	24.3	0.00011
	615.967	6	8.07245	Q03265	K239	ATP synthase subunit alpha, mitochondrial	ATPA	567.259	2	FNDGTDEKK	XL:O-Aldehyde-H2O@239	-0.333812	27.3	4.6e-05	Q03265	K427	ATP synthase subunit alpha, mitochondrial	ATPA	580.794	2	AMKQVAGTMK	Oxidation@426;XL:O-Aldehyde-H2O@427	-0.25518	27.7	8.9e-06	Q03265	K531	ATP synthase subunit alpha, mitochondrial	ATPA	672.818	2	SDGKISEQSDAK	XL:O-Aldehyde-H2O@531	-0.711935	29.1	0.00012
	738.954	5	1.0292	Q03265	K239	ATP synthase subunit alpha, mitochondrial	ATPA	567.259	2	FNDGTDEKK	XL:O-Aldehyde-H2O@239	0.195046	26.7	0.00035	Q03265	K427	ATP synthase subunit alpha, mitochondrial	ATPA	580.794	2	AMKQVAGTMK	Oxidation@426;XL:O-Aldehyde-H2O@427	-0.0830018	28.4	1.7e-06	Q03265	K531	ATP synthase subunit alpha, mitochondrial	ATPA	672.818	2	SDGKISEQSDAK	XL:O-Aldehyde-H2O@531	-0.266049	32.2	1.7e-05
	738.954	5	1.0292	Q03265	K239	ATP synthase subunit alpha, mitochondrial	ATPA	567.258	2	FNDGTDEKK	XL:O-Aldehyde-H2O@239	1.25277	29.8	0.0001	Q03265	K427	ATP synthase subunit alpha, mitochondrial	ATPA	580.793	2	AMKQVAGTMK	Oxidation@426;XL:O-Aldehyde-H2O@427	0.77789	28.7	1.2e-06	Q03265	K531	ATP synthase subunit alpha, mitochondrial	ATPA	672.817	2	SDGKISEQSDAK	XL:O-Aldehyde-H2O@531	0.477095	30.1	3.7e-05
	738.954	5	1.85629	Q03265	K239	ATP synthase subunit alpha, mitochondrial	ATPA	567.259	2	FNDGTDEKK	XL:O-Aldehyde-H2O@239	0.371333	25.3	0.00019	Q03265	K427	ATP synthase subunit alpha, mitochondrial	ATPA	580.794	2	AMKQVAGTMK	XL:O-Aldehyde-H2O@427;Oxidation@433	0.261355	29.2	3e-06	Q03265	K531	ATP synthase subunit alpha, mitochondrial	ATPA	672.818	2	SDGKISEQSDAK	XL:O-Aldehyde-H2O@531	-0.266049	32.8	1e-05
	738.957	5	5.99177	Q03265	K239	ATP synthase subunit alpha, mitochondrial	ATPA	567.259	2	FNDGTDEKK	XL:O-Aldehyde-H2O@239	0.195046	30.8	3.7e-06	Q03265	K427	ATP synthase subunit alpha, mitochondrial	ATPA	580.794	2	AMKQVAGTMK	XL:O-Aldehyde-H2O@427;Oxidation@426|Oxidation@433	0.0891763	25.9	0.00016	Q03265	K531	ATP synthase subunit alpha, mitochondrial	ATPA	672.818	2	SDGKISEQSDAK	XL:O-Aldehyde-H2O@531	-0.11742	35.3	4e-06
	738.957	5	5.99177	Q03265	K239	ATP synthase subunit alpha, mitochondrial	ATPA	567.259	2	FNDGTDEKK	XL:O-Aldehyde-H2O@239	0.371333	26.8	0.00027	Q03265	K427	ATP synthase subunit alpha, mitochondrial	ATPA	580.794	2	AMKQVAGTMK	XL:O-Aldehyde-H2O@427;Oxidation@426|Oxidation@433	-0.25518	27.1	7.6e-06	Q03265	K531	ATP synthase subunit alpha, mitochondrial	ATPA	672.818	2	SDGKISEQSDAK	XL:O-Aldehyde-H2O@531	-0.266049	28.5	1.9e-05
	738.953	5	-0.459575	Q03265	K239	ATP synthase subunit alpha, mitochondrial	ATPA	567.259	2	FNDGTDEKK	XL:O-Aldehyde-H2O@239	0.195046	31.8	3.8e-05	Q03265	K427	ATP synthase subunit alpha, mitochondrial	ATPA	580.794	2	AMKQVAGTMK	Oxidation@426;XL:O-Aldehyde-H2O@427	0.261355	27	6.7e-06	Q03265	K531	ATP synthase subunit alpha, mitochondrial	ATPA	672.818	2	SDGKISEQSDAK	XL:O-Aldehyde-H2O@531	-0.266049	35.5	2.4e-06
	738.954	5	1.27733	Q03265	K239	ATP synthase subunit alpha, mitochondrial	ATPA	567.259	2	FNDGTDEKK	XL:O-Aldehyde-H2O@239	0.900192	26.8	4.8e-05	Q03265	K427	ATP synthase subunit alpha, mitochondrial	ATPA	580.793	2	AMKQVAGTMK	Oxidation@426;XL:O-Aldehyde-H2O@427	0.77789	28	2.7e-05	Q03265	K531	ATP synthase subunit alpha, mitochondrial	ATPA	672.817	2	SDGKISEQSDAK	XL:O-Aldehyde-H2O@531	0.774352	26.1	4.2e-05
	739.152	5	-1.93071	Q03265	K239	ATP synthase subunit alpha, mitochondrial	ATPA	567.259	2	FNDGTDEKK	XL:O-Aldehyde-H2O@239	-0.333812	20.9	0.0012	Q03265	K427	ATP synthase subunit alpha, mitochondrial	ATPA	580.794	2	AMKQVAGTMK	XL:O-Aldehyde-H2O@427;Oxidation@433	-0.599536	29	4.6e-06	Q03265	K531	ATP synthase subunit alpha, mitochondrial	ATPA	672.818	2	SDGKISEQSDAK	XL:O-Aldehyde-H2O@531	-1.00919	23.6	0.0016
	615.962	6	-0.0661703	Q03265	K239	ATP synthase subunit alpha, mitochondrial	ATPA	567.26	2	FNDGTDEKK	XL:O-Aldehyde-H2O@239	-1.56781	26.2	0.00039	Q03265	K427	ATP synthase subunit alpha, mitochondrial	ATPA	580.795	2	AMKQVAGTMK	XL:O-Aldehyde-H2O@427;Oxidation@433	-1.6326	26.9	1.6e-05	Q03265	K531	ATP synthase subunit alpha, mitochondrial	ATPA	672.818	2	SDGKISEQSDAK	XL:O-Aldehyde-H2O@531	-1.45508	23.4	0.00092
	738.957	5	5.08196	Q03265	K239	ATP synthase subunit alpha, mitochondrial	ATPA	567.259	2	FNDGTDEKK	XL:O-Aldehyde-H2O@239	-0.157526	27.5	0.00011	Q03265	K427	ATP synthase subunit alpha, mitochondrial	ATPA	580.794	2	AMKQVAGTMK	XL:O-Aldehyde-H2O@427;Oxidation@433	-0.599536	24.5	0.00025	Q03265	K531	ATP synthase subunit alpha, mitochondrial	ATPA	672.818	2	SDGKISEQSDAK	XL:O-Aldehyde-H2O@531	-0.711935	33.1	4.4e-06
	739.354	5	-0.425124	Q03265	K239	ATP synthase subunit alpha, mitochondrial	ATPA	567.26	2	FNDGTDEKK	XL:O-Aldehyde-H2O@239	-1.92039	22.6	0.0018	Q03265	K427	ATP synthase subunit alpha, mitochondrial	ATPA	580.795	2	AMKQVAGTMK	Oxidation@426;XL:O-Aldehyde-H2O@427	-2.14914	32.2	4.4e-06	Q03265	K531	ATP synthase subunit alpha, mitochondrial	ATPA	672.819	2	SDGKISEQSDAK	XL:O-Aldehyde-H2O@531	-2.34685	23.3	0.0009
	739.154	5	0.632587	Q03265	K239	ATP synthase subunit alpha, mitochondrial	ATPA	567.262	2	FNDGTDEKK	XL:O-Aldehyde-H2O@239	-4.74095	10	0.13	Q03265	K427	ATP synthase subunit alpha, mitochondrial	ATPA	580.797	2	AMKQVAGTMK	XL:O-Aldehyde-H2O@427;Oxidation@433	-5.24832	17.8	0.0065	Q03265	K531	ATP synthase subunit alpha, mitochondrial	ATPA	672.821	2	SDGKISEQSDAK	XL:O-Aldehyde-H2O@531	-5.17077	15.3	0.0028
	616.298	6	2.84479	Q03265	K239	ATP synthase subunit alpha, mitochondrial	ATPA	567.259	2	FNDGTDEKK	XL:O-Aldehyde-H2O@239	0.195046	22.7	0.0012	Q03265	K427	ATP synthase subunit alpha, mitochondrial	ATPA	580.793	2	AMKQVAGTMK	XL:O-Aldehyde-H2O@427;Oxidation@426|Oxidation@433	0.433533	18.6	0.00074	Q03265	K531	ATP synthase subunit alpha, mitochondrial	ATPA	672.817	2	SDGKISEQSDAK	XL:O-Aldehyde-H2O@531	0.0312082	18.5	0.0015
	616.129	6	0.248626	Q03265	K239	ATP synthase subunit alpha, mitochondrial	ATPA	567.26	2	FNDGTDEKK	XL:O-Aldehyde-H2O@239	-1.39153	19.3	0.002	Q03265	K427	ATP synthase subunit alpha, mitochondrial	ATPA	580.795	2	AMKQVAGTMK	Oxidation@426;XL:O-Aldehyde-H2O@427	-1.46042	17.7	0.0017	Q03265	K531	ATP synthase subunit alpha, mitochondrial	ATPA	672.818	2	SDGKISEQSDAK	XL:O-Aldehyde-H2O@531	-1.15782	14.6	0.043
	738.952	5	-1.03854	Q03265	K239	ATP synthase subunit alpha, mitochondrial	ATPA	567.262	2	FNDGTDEKK	XL:O-Aldehyde-H2O@239	-5.09352	23.2	0.00076	Q03265	K427	ATP synthase subunit alpha, mitochondrial	ATPA	580.797	2	AMKQVAGTMK	Oxidation@426;XL:O-Aldehyde-H2O@427	-5.24832	28.6	3.1e-05	Q03265	K531	ATP synthase subunit alpha, mitochondrial	ATPA	672.821	2	SDGKISEQSDAK	XL:O-Aldehyde-H2O@531	-5.17077	29.5	0.0001
	738.958	5	7.1497	Q03265	K239	ATP synthase subunit alpha, mitochondrial	ATPA	567.26	2	FNDGTDEKK	XL:O-Aldehyde-H2O@239	-0.862671	19.8	0.0052	Q03265	K427	ATP synthase subunit alpha, mitochondrial	ATPA	580.794	2	AMKQVAGTMK	XL:O-Aldehyde-H2O@427;Oxidation@426|Oxidation@433	-0.599536	26.1	5.4e-05	Q03265	K531	ATP synthase subunit alpha, mitochondrial	ATPA	672.818	2	SDGKISEQSDAK	XL:O-Aldehyde-H2O@531	-1.00919	26.4	2.9e-05
	739.154	5	-0.276971	Q03265	K239	ATP synthase subunit alpha, mitochondrial	ATPA	567.259	2	FNDGTDEKK	XL:O-Aldehyde-H2O@239	-0.510099	22.1	0.0003	Q03265	K427	ATP synthase subunit alpha, mitochondrial	ATPA	580.794	2	AMKQVAGTMK	XL:O-Aldehyde-H2O@427;Oxidation@433	-0.599536	23.4	0.00025	Q03265	K531	ATP synthase subunit alpha, mitochondrial	ATPA	672.818	2	SDGKISEQSDAK	XL:O-Aldehyde-H2O@531	-1.00919	23	4.6e-05
	738.954	5	1.27733	Q03265	K239	ATP synthase subunit alpha, mitochondrial	ATPA	567.26	2	FNDGTDEKK	XL:O-Aldehyde-H2O@239	-1.21524	20.6	0.00025	Q03265	K427	ATP synthase subunit alpha, mitochondrial	ATPA	580.795	2	AMKQVAGTMK	XL:O-Aldehyde-H2O@427;Oxidation@426|Oxidation@433	-1.46042	17.4	0.0063	Q03265	K531	ATP synthase subunit alpha, mitochondrial	ATPA	672.818	2	SDGKISEQSDAK	XL:O-Aldehyde-H2O@531	-1.45508	21.4	0.00063
	739.354	5	0.153528	Q03265	K239	ATP synthase subunit alpha, mitochondrial	ATPA	567.259	2	FNDGTDEKK	XL:O-Aldehyde-H2O@239	-0.157526	22.8	0.00033	Q03265	K427	ATP synthase subunit alpha, mitochondrial	ATPA	580.794	2	AMKQVAGTMK	XL:O-Aldehyde-H2O@427;Oxidation@426|Oxidation@433	-0.25518	20.4	0.00022	Q03265	K531	ATP synthase subunit alpha, mitochondrial	ATPA	672.818	2	SDGKISEQSDAK	XL:O-Aldehyde-H2O@531	-0.563306	21.3	0.00027
	739.155	5	1.87289	Q03265	K239	ATP synthase subunit alpha, mitochondrial	ATPA	567.26	2	FNDGTDEKK	XL:O-Aldehyde-H2O@239	-0.862671	19.1	0.00094	Q03265	K427	ATP synthase subunit alpha, mitochondrial	ATPA	580.794	2	AMKQVAGTMK	Oxidation@426;XL:O-Aldehyde-H2O@427	-0.943892	26.2	1.2e-05	Q03265	K531	ATP synthase subunit alpha, mitochondrial	ATPA	672.818	2	SDGKISEQSDAK	XL:O-Aldehyde-H2O@531	-1.30645	16.9	0.0041
	738.953	5	0.284811	Q03265	K239	ATP synthase subunit alpha, mitochondrial	ATPA	567.259	2	FNDGTDEKK	XL:O-Aldehyde-H2O@239	-0.510099	29.3	2.6e-05	Q03265	K427	ATP synthase subunit alpha, mitochondrial	ATPA	580.794	2	AMKQVAGTMK	XL:O-Aldehyde-H2O@427;Oxidation@433	-0.943892	31.1	2.3e-06	Q03265	K531	ATP synthase subunit alpha, mitochondrial	ATPA	672.818	2	SDGKISEQSDAK	XL:O-Aldehyde-H2O@531	-0.563306	33	1.3e-05
	923.435	4	-5.18696	Q03265	K239	ATP synthase subunit alpha, mitochondrial	ATPA	567.259	2	FNDGTDEKK	XL:O-Aldehyde-H2O@239	0.01876	16.4	0.0078	Q03265	K427	ATP synthase subunit alpha, mitochondrial	ATPA	580.794	2	AMKQVAGTMK	XL:O-Aldehyde-H2O@427;Oxidation@426|Oxidation@433	-0.0830018	23.2	0.00016	Q03265	K531	ATP synthase subunit alpha, mitochondrial	ATPA	672.818	2	SDGKISEQSDAK	XL:O-Aldehyde-H2O@531	-0.563306	32.2	6e-05
	923.693	4	2.50491	Q03265	K239	ATP synthase subunit alpha, mitochondrial	ATPA	567.259	2	FNDGTDEKK	XL:O-Aldehyde-H2O@239	0.195046	23.5	0.00027	Q03265	K427	ATP synthase subunit alpha, mitochondrial	ATPA	580.794	2	AMKQVAGTMK	Oxidation@426;XL:O-Aldehyde-H2O@427	0.261355	26.4	5.4e-06	Q03265	K531	ATP synthase subunit alpha, mitochondrial	ATPA	672.818	2	SDGKISEQSDAK	XL:O-Aldehyde-H2O@531	-0.414678	24.4	0.00062
	615.963	6	0.827093	Q03265	K239	ATP synthase subunit alpha, mitochondrial	ATPA	567.259	2	FNDGTDEKK	XL:O-Aldehyde-H2O@239	-0.510099	23.1	0.0021	Q03265	K427	ATP synthase subunit alpha, mitochondrial	ATPA	580.794	2	AMKQVAGTMK	Oxidation@426;XL:O-Aldehyde-H2O@427	-0.427358	27.3	5.7e-06	Q03265	K531	ATP synthase subunit alpha, mitochondrial	ATPA	672.818	2	SDGKISEQSDAK	XL:O-Aldehyde-H2O@531	-0.860563	28	0.00019
	739.154	5	1.04602	Q03265	K239	ATP synthase subunit alpha, mitochondrial	ATPA	567.259	2	FNDGTDEKK	XL:O-Aldehyde-H2O@239	-0.510099	24.7	0.00019	Q03265	K427	ATP synthase subunit alpha, mitochondrial	ATPA	580.794	2	AMKQVAGTMK	XL:O-Aldehyde-H2O@427;Oxidation@433	-0.771714	23.3	0.00021	Q03265	K531	ATP synthase subunit alpha, mitochondrial	ATPA	672.818	2	SDGKISEQSDAK	XL:O-Aldehyde-H2O@531	-0.563306	29	3.3e-05
	738.953	5	0.0366821	Q03265	K239	ATP synthase subunit alpha, mitochondrial	ATPA	567.26	2	FNDGTDEKK	XL:O-Aldehyde-H2O@239	-1.21524	29.7	7.5e-05	Q03265	K427	ATP synthase subunit alpha, mitochondrial	ATPA	580.795	2	AMKQVAGTMK	XL:O-Aldehyde-H2O@427;Oxidation@426|Oxidation@433	-1.46042	26.4	6.9e-05	Q03265	K531	ATP synthase subunit alpha, mitochondrial	ATPA	672.818	2	SDGKISEQSDAK	XL:O-Aldehyde-H2O@531	-1.00919	34.7	1.2e-06
	738.953	5	0.0366821	Q03265	K239	ATP synthase subunit alpha, mitochondrial	ATPA	567.259	2	FNDGTDEKK	XL:O-Aldehyde-H2O@239	0.01876	29.6	6.6e-05	Q03265	K427	ATP synthase subunit alpha, mitochondrial	ATPA	580.794	2	AMKQVAGTMK	Oxidation@426;XL:O-Aldehyde-H2O@427	0.0891763	28.5	0.00014	Q03265	K531	ATP synthase subunit alpha, mitochondrial	ATPA	672.818	2	SDGKISEQSDAK	XL:O-Aldehyde-H2O@531	-0.11742	33.4	1.7e-06
	616.132	6	4.11838	Q03265	K239	ATP synthase subunit alpha, mitochondrial	ATPA	567.26	2	FNDGTDEKK	XL:O-Aldehyde-H2O@239	-2.09667	20.5	0.002	Q03265	K427	ATP synthase subunit alpha, mitochondrial	ATPA	580.795	2	AMKQVAGTMK	XL:O-Aldehyde-H2O@427;Oxidation@426|Oxidation@433	-1.97696	24.9	0.00054	Q03265	K531	ATP synthase subunit alpha, mitochondrial	ATPA	672.818	2	SDGKISEQSDAK	XL:O-Aldehyde-H2O@531	-1.45508	30.6	7.1e-06
	738.954	5	1.85629	Q03265	K239	ATP synthase subunit alpha, mitochondrial	ATPA	567.26	2	FNDGTDEKK	XL:O-Aldehyde-H2O@239	-0.686385	13.4	0.062	Q03265	K427	ATP synthase subunit alpha, mitochondrial	ATPA	580.794	2	AMKQVAGTMK	Oxidation@426;XL:O-Aldehyde-H2O@427	-0.599536	27.2	8.5e-05	Q03265	K531	ATP synthase subunit alpha, mitochondrial	ATPA	672.818	2	SDGKISEQSDAK	XL:O-Aldehyde-H2O@531	-0.860563	20.4	0.0015
	923.938	4	-3.69504	Q03265	K239	ATP synthase subunit alpha, mitochondrial	ATPA	567.259	2	FNDGTDEKK	XL:O-Aldehyde-H2O@239	-0.157526	13.7	0.043	Q03265	K427	ATP synthase subunit alpha, mitochondrial	ATPA	580.794	2	AMKQVAGTMK	XL:O-Aldehyde-H2O@427;Oxidation@426|Oxidation@433	-1.11607	23.1	0.00049	Q03265	K531	ATP synthase subunit alpha, mitochondrial	ATPA	672.819	2	SDGKISEQSDAK	XL:O-Aldehyde-H2O@531	-1.75233	26.4	0.00011
	738.953	5	0.0366821	Q03265	K239	ATP synthase subunit alpha, mitochondrial	ATPA	567.259	2	FNDGTDEKK	XL:O-Aldehyde-H2O@239	-0.333812	24.3	0.00025	Q03265	K427	ATP synthase subunit alpha, mitochondrial	ATPA	580.794	2	AMKQVAGTMK	XL:O-Aldehyde-H2O@427;Oxidation@426|Oxidation@433	-0.25518	22.7	7.9e-05	Q03265	K531	ATP synthase subunit alpha, mitochondrial	ATPA	672.818	2	SDGKISEQSDAK	XL:O-Aldehyde-H2O@531	-0.563306	26.6	0.00023
	739.154	5	1.04602	Q03265	K239	ATP synthase subunit alpha, mitochondrial	ATPA	567.259	2	FNDGTDEKK	XL:O-Aldehyde-H2O@239	0.371333	22	0.00049	Q03265	K427	ATP synthase subunit alpha, mitochondrial	ATPA	580.794	2	AMKQVAGTMK	Oxidation@426;XL:O-Aldehyde-H2O@427	0.261355	23.1	4.6e-05	Q03265	K531	ATP synthase subunit alpha, mitochondrial	ATPA	672.818	2	SDGKISEQSDAK	XL:O-Aldehyde-H2O@531	-0.11742	35.2	6.6e-06
	738.955	5	2.26984	Q03265	K239	ATP synthase subunit alpha, mitochondrial	ATPA	567.259	2	FNDGTDEKK	XL:O-Aldehyde-H2O@239	-0.510099	16.6	0.0074	Q03265	K427	ATP synthase subunit alpha, mitochondrial	ATPA	580.794	2	AMKQVAGTMK	XL:O-Aldehyde-H2O@427;Oxidation@426|Oxidation@433	-0.427358	15.2	0.033	Q03265	K531	ATP synthase subunit alpha, mitochondrial	ATPA	672.818	2	SDGKISEQSDAK	XL:O-Aldehyde-H2O@531	-0.711935	25	9.3e-05
	738.954	5	1.85629	Q03265	K239	ATP synthase subunit alpha, mitochondrial	ATPA	567.259	2	FNDGTDEKK	XL:O-Aldehyde-H2O@239	0.01876	30.9	0.00017	Q03265	K427	ATP synthase subunit alpha, mitochondrial	ATPA	580.794	2	AMKQVAGTMK	Oxidation@426;XL:O-Aldehyde-H2O@427	0.0891763	28.5	1.6e-05	Q03265	K531	ATP synthase subunit alpha, mitochondrial	ATPA	672.818	2	SDGKISEQSDAK	XL:O-Aldehyde-H2O@531	-0.563306	32.3	7.7e-05
	739.153	5	-0.442345	Q03265	K239	ATP synthase subunit alpha, mitochondrial	ATPA	567.26	2	FNDGTDEKK	XL:O-Aldehyde-H2O@239	-1.92039	21	0.0028	Q03265	K427	ATP synthase subunit alpha, mitochondrial	ATPA	580.795	2	AMKQVAGTMK	Oxidation@426;XL:O-Aldehyde-H2O@427	-2.14914	17	0.00076	Q03265	K531	ATP synthase subunit alpha, mitochondrial	ATPA	672.819	2	SDGKISEQSDAK	XL:O-Aldehyde-H2O@531	-1.90096	28.6	3.3e-07
	738.954	5	1.0292	Q03265	K239	ATP synthase subunit alpha, mitochondrial	ATPA	567.259	2	FNDGTDEKK	XL:O-Aldehyde-H2O@239	0.371333	29	9.4e-05	Q03265	K427	ATP synthase subunit alpha, mitochondrial	ATPA	580.793	2	AMKQVAGTMK	Oxidation@426;XL:O-Aldehyde-H2O@427	0.433533	26.4	3.7e-05	Q03265	K531	ATP synthase subunit alpha, mitochondrial	ATPA	672.818	2	SDGKISEQSDAK	XL:O-Aldehyde-H2O@531	-0.11742	31.6	9.8e-06
	738.954	5	1.19462	Q03265	K239	ATP synthase subunit alpha, mitochondrial	ATPA	567.26	2	FNDGTDEKK	XL:O-Aldehyde-H2O@239	-1.03896	22.2	0.00019	Q03265	K427	ATP synthase subunit alpha, mitochondrial	ATPA	580.794	2	AMKQVAGTMK	XL:O-Aldehyde-H2O@427;Oxidation@433	-0.599536	26.2	1e-05	Q03265	K531	ATP synthase subunit alpha, mitochondrial	ATPA	672.818	2	SDGKISEQSDAK	XL:O-Aldehyde-H2O@531	-0.860563	25.1	0.00028
	739.154	5	0.715274	Q03265	K239	ATP synthase subunit alpha, mitochondrial	ATPA	567.259	2	FNDGTDEKK	XL:O-Aldehyde-H2O@239	-0.157526	22.9	0.00072	Q03265	K427	ATP synthase subunit alpha, mitochondrial	ATPA	580.794	2	AMKQVAGTMK	Oxidation@426;XL:O-Aldehyde-H2O@427	-0.25518	24.7	1.6e-05	Q03265	K531	ATP synthase subunit alpha, mitochondrial	ATPA	672.818	2	SDGKISEQSDAK	XL:O-Aldehyde-H2O@531	-0.563306	28.3	1.4e-05
	739.155	5	1.2114	Q03265	K239	ATP synthase subunit alpha, mitochondrial	ATPA	567.26	2	FNDGTDEKK	XL:O-Aldehyde-H2O@239	-0.862671	14.1	0.01	Q03265	K427	ATP synthase subunit alpha, mitochondrial	ATPA	580.794	2	AMKQVAGTMK	XL:O-Aldehyde-H2O@427;Oxidation@426|Oxidation@433	-0.943892	19.4	0.00011	Q03265	K531	ATP synthase subunit alpha, mitochondrial	ATPA	672.818	2	SDGKISEQSDAK	XL:O-Aldehyde-H2O@531	-0.860563	32.5	5.6e-06
	738.953	5	-0.376866	Q03265	K239	ATP synthase subunit alpha, mitochondrial	ATPA	567.26	2	FNDGTDEKK	XL:O-Aldehyde-H2O@239	-1.39153	11.3	0.028	Q03265	K427	ATP synthase subunit alpha, mitochondrial	ATPA	580.795	2	AMKQVAGTMK	Oxidation@426;XL:O-Aldehyde-H2O@427	-1.80478	12.3	0.0054	Q03265	K531	ATP synthase subunit alpha, mitochondrial	ATPA	672.818	2	SDGKISEQSDAK	XL:O-Aldehyde-H2O@531	-1.30645	21.1	0.00048
	739.155	5	1.95558	Q03265	K239	ATP synthase subunit alpha, mitochondrial	ATPA	567.26	2	FNDGTDEKK	XL:O-Aldehyde-H2O@239	-0.862671	13.7	0.021	Q03265	K427	ATP synthase subunit alpha, mitochondrial	ATPA	580.795	2	AMKQVAGTMK	Oxidation@426;XL:O-Aldehyde-H2O@427	-1.6326	16.6	0.0016	Q03265	K531	ATP synthase subunit alpha, mitochondrial	ATPA	672.818	2	SDGKISEQSDAK	XL:O-Aldehyde-H2O@531	-1.15782	22.3	0.00034
	739.353	5	-2.16108	Q03265	K239	ATP synthase subunit alpha, mitochondrial	ATPA	567.26	2	FNDGTDEKK	XL:O-Aldehyde-H2O@239	-0.686385	11.6	0.019	Q03265	K427	ATP synthase subunit alpha, mitochondrial	ATPA	580.794	2	AMKQVAGTMK	XL:O-Aldehyde-H2O@427;Oxidation@433	-1.28825	20.9	0.00016	Q03265	K531	ATP synthase subunit alpha, mitochondrial	ATPA	672.818	2	SDGKISEQSDAK	XL:O-Aldehyde-H2O@531	-1.30645	16.7	0.0015
	616.854	6	1.75294	P56480	K350	ATP synthase subunit beta, mitochondrial	ATPB	386.234	2	ITTTKK	XL:O-Aldehyde-H2O@350	1.49897	15.7	0.047	Q03265	K261	ATP synthase subunit alpha, mitochondrial	ATPA	541.321	2	STVAQLVKR	XL:O-Aldehyde-H2O@261	1.19756	39.1	0.0002	Q03265	K161	ATP synthase subunit alpha, mitochondrial	ATPA	904.99	2	VVDALGNAIDGKGPIGSK	XL:O-Aldehyde@161	1.39854	29.3	3.7e-05
	616.854	6	2.94223	P56480	K350	ATP synthase subunit beta, mitochondrial	ATPB	386.234	2	ITTTKK	XL:O-Aldehyde-H2O@350	-0.572319	18.8	0.045	Q03265	K261	ATP synthase subunit alpha, mitochondrial	ATPA	541.322	2	STVAQLVKR	XL:O-Aldehyde-H2O@261	-0.834504	37.7	0.00011	Q03265	K161	ATP synthase subunit alpha, mitochondrial	ATPA	597.66	3	VVDALGNAIDGKGPIGSK	XL:O-Aldehyde-H2O@161	-0.589463	19.8	0.027
	616.853	6	0.662752	P56480	K350	ATP synthase subunit beta, mitochondrial	ATPB	386.234	2	ITTTKK	XL:O-Aldehyde-H2O@350	0.722233	12.5	0.072	Q03265	K261	ATP synthase subunit alpha, mitochondrial	ATPA	541.321	2	STVAQLVKR	XL:O-Aldehyde-H2O@261	0.828093	36.8	0.0002	Q03265	K161	ATP synthase subunit alpha, mitochondrial	ATPA	597.659	3	VVDALGNAIDGKGPIGSK	XL:O-Aldehyde-H2O@161	0.414452	24.6	0.0013
	740.021	5	-1.51403	P56480	K350	ATP synthase subunit beta, mitochondrial	ATPB	386.234	2	ITTTKK	XL:O-Aldehyde-H2O@350	1.24005	14.2	0.011	Q03265	K261	ATP synthase subunit alpha, mitochondrial	ATPA	541.321	2	STVAQLVKR	XL:O-Aldehyde-H2O@261	1.19756	35.6	0.00038	Q03265	K161	ATP synthase subunit alpha, mitochondrial	ATPA	904.99	2	VVDALGNAIDGKGPIGSK	XL:O-Aldehyde@161	1.39854	28	1.9e-05
	616.856	6	4.92439	P56480	K350	ATP synthase subunit beta, mitochondrial	ATPB	386.234	2	ITTTKK	XL:O-Aldehyde-H2O@350	0.463322	16	0.032	Q03265	K261	ATP synthase subunit alpha, mitochondrial	ATPA	541.321	2	STVAQLVKR	XL:O-Aldehyde-H2O@261	0.828093	35.7	0.00044	Q03265	K161	ATP synthase subunit alpha, mitochondrial	ATPA	904.99	2	VVDALGNAIDGKGPIGSK	XL:O-Aldehyde@161	1.50904	30.4	1.9e-05
	616.855	6	3.14045	P56480	K350	ATP synthase subunit beta, mitochondrial	ATPB	386.235	2	ITTTKK	XL:O-Aldehyde-H2O@350	-1.86687	18	0.025	Q03265	K261	ATP synthase subunit alpha, mitochondrial	ATPA	541.323	2	STVAQLVKR	XL:O-Aldehyde-H2O@261	-2.49709	38.9	0.00022	Q03265	K161	ATP synthase subunit alpha, mitochondrial	ATPA	904.993	2	VVDALGNAIDGKGPIGSK	XL:O-Aldehyde@161	-1.58491	29.9	6.8e-06
	740.022	5	0.881081	P56480	K350	ATP synthase subunit beta, mitochondrial	ATPB	386.234	2	ITTTKK	XL:O-Aldehyde-H2O@350	-0.313408	12	0.18	Q03265	K261	ATP synthase subunit alpha, mitochondrial	ATPA	541.322	2	STVAQLVKR	XL:O-Aldehyde-H2O@261	0.0891606	32	0.0019	Q03265	K161	ATP synthase subunit alpha, mitochondrial	ATPA	904.991	2	VVDALGNAIDGKGPIGSK	XL:O-Aldehyde@161	0.293555	28.3	0.00029
	740.022	5	0.963671	P56480	K350	ATP synthase subunit beta, mitochondrial	ATPB	386.235	2	ITTTKK	XL:O-Aldehyde-H2O@350	-1.60796	13.1	0.16	Q03265	K261	ATP synthase subunit alpha, mitochondrial	ATPA	541.322	2	STVAQLVKR	XL:O-Aldehyde-H2O@261	-1.20397	39.3	0.00019	Q03265	K161	ATP synthase subunit alpha, mitochondrial	ATPA	904.993	2	VVDALGNAIDGKGPIGSK	XL:O-Aldehyde@161	-1.47442	35.4	6.2e-06
	616.853	6	0.563644	P56480	K350	ATP synthase subunit beta, mitochondrial	ATPB	386.235	2	ITTTKK	XL:O-Aldehyde-H2O@350	-1.60796	18.7	0.052	Q03265	K261	ATP synthase subunit alpha, mitochondrial	ATPA	541.323	2	STVAQLVKR	XL:O-Aldehyde-H2O@261	-1.57343	38.5	0.00047	Q03265	K161	ATP synthase subunit alpha, mitochondrial	ATPA	597.661	3	VVDALGNAIDGKGPIGSK	XL:O-Aldehyde-H2O@161	-1.92801	9.6	0.13
	740.022	5	-0.192588	P56480	K350	ATP synthase subunit beta, mitochondrial	ATPB	386.234	2	ITTTKK	XL:O-Aldehyde-H2O@350	-0.572319	12.6	0.088	Q03265	K261	ATP synthase subunit alpha, mitochondrial	ATPA	541.322	2	STVAQLVKR	XL:O-Aldehyde-H2O@261	-0.465038	35.5	0.00054	Q03265	K161	ATP synthase subunit alpha, mitochondrial	ATPA	904.991	2	VVDALGNAIDGKGPIGSK	XL:O-Aldehyde@161	-0.258937	26.2	0.00016
	742.351	5	-2.92156	Q03265	K239	ATP synthase subunit alpha, mitochondrial	ATPA	567.259	2	FNDGTDEKK	XL:O-Aldehyde-H2O@239	1.07648	22	0.00062	Q03265	K427	ATP synthase subunit alpha, mitochondrial	ATPA	588.79	2	AMKQVAGTMK	Oxidation@426;XL:O-Aldehyde-H2O@427;Oxidation@433	1.88371	29.7	5.1e-06	Q03265	K531	ATP synthase subunit alpha, mitochondrial	ATPA	672.817	2	SDGKISEQSDAK	XL:O-Aldehyde-H2O@531	1.22024	22.3	0.00058
	742.152	5	-0.139403	Q03265	K239	ATP synthase subunit alpha, mitochondrial	ATPA	567.259	2	FNDGTDEKK	XL:O-Aldehyde-H2O@239	0.900192	25.7	4e-05	Q03265	K427	ATP synthase subunit alpha, mitochondrial	ATPA	588.791	2	AMKQVAGTMK	Oxidation@426;XL:O-Aldehyde-H2O@427;Oxidation@433	0.864667	32.7	3.2e-06	Q03265	K531	ATP synthase subunit alpha, mitochondrial	ATPA	672.817	2	SDGKISEQSDAK	XL:O-Aldehyde-H2O@531	0.625723	31.5	4e-05
	618.63	6	2.92053	Q03265	K239	ATP synthase subunit alpha, mitochondrial	ATPA	567.259	2	FNDGTDEKK	XL:O-Aldehyde-H2O@239	1.07648	27.6	0.00027	Q03265	K427	ATP synthase subunit alpha, mitochondrial	ATPA	588.79	2	AMKQVAGTMK	Oxidation@426;XL:O-Aldehyde-H2O@427;Oxidation@433	1.20435	25.8	5.5e-05	Q03265	K531	ATP synthase subunit alpha, mitochondrial	ATPA	672.817	2	SDGKISEQSDAK	XL:O-Aldehyde-H2O@531	0.774352	27.7	5e-05
	618.794	6	-1.70666	Q03265	K239	ATP synthase subunit alpha, mitochondrial	ATPA	567.258	2	FNDGTDEKK	XL:O-Aldehyde-H2O@239	1.78163	27	0.0002	Q03265	K427	ATP synthase subunit alpha, mitochondrial	ATPA	588.79	2	AMKQVAGTMK	Oxidation@426;XL:O-Aldehyde-H2O@427;Oxidation@433	2.05355	26.9	4.5e-05	Q03265	K531	ATP synthase subunit alpha, mitochondrial	ATPA	672.816	2	SDGKISEQSDAK	XL:O-Aldehyde-H2O@531	1.81476	27.2	7.1e-05
	742.153	5	1.01353	Q03265	K239	ATP synthase subunit alpha, mitochondrial	ATPA	567.259	2	FNDGTDEKK	XL:O-Aldehyde-H2O@239	0.723906	25.5	8.4e-05	Q03265	K427	ATP synthase subunit alpha, mitochondrial	ATPA	588.791	2	AMKQVAGTMK	Oxidation@426;XL:O-Aldehyde-H2O@427;Oxidation@433	0.694828	31	3.2e-06	Q03265	K531	ATP synthase subunit alpha, mitochondrial	ATPA	672.817	2	SDGKISEQSDAK	XL:O-Aldehyde-H2O@531	0.328466	24.6	0.00013
	742.353	5	0.536309	Q03265	K239	ATP synthase subunit alpha, mitochondrial	ATPA	567.258	2	FNDGTDEKK	XL:O-Aldehyde-H2O@239	1.25277	13.7	0.16	Q03265	K427	ATP synthase subunit alpha, mitochondrial	ATPA	588.791	2	AMKQVAGTMK	Oxidation@426;XL:O-Aldehyde-H2O@427;Oxidation@433	0.0154691	30.6	6.1e-07	Q03265	K531	ATP synthase subunit alpha, mitochondrial	ATPA	672.817	2	SDGKISEQSDAK	XL:O-Aldehyde-H2O@531	0.179837	30.4	9.2e-07
	618.794	6	-1.41027	Q03265	K239	ATP synthase subunit alpha, mitochondrial	ATPA	567.261	2	FNDGTDEKK	XL:O-Aldehyde-H2O@239	-3.15438	21.4	0.00084	Q03265	K427	ATP synthase subunit alpha, mitochondrial	ATPA	588.792	2	AMKQVAGTMK	Oxidation@426;XL:O-Aldehyde-H2O@427;Oxidation@433	-2.0226	22.1	0.00029	Q03265	K531	ATP synthase subunit alpha, mitochondrial	ATPA	672.819	2	SDGKISEQSDAK	XL:O-Aldehyde-H2O@531	-2.49547	19.9	0.00074
	618.627	6	-1.62533	Q03265	K239	ATP synthase subunit alpha, mitochondrial	ATPA	567.259	2	FNDGTDEKK	XL:O-Aldehyde-H2O@239	0.371333	25.2	0.00046	Q03265	K427	ATP synthase subunit alpha, mitochondrial	ATPA	588.791	2	AMKQVAGTMK	Oxidation@426;XL:O-Aldehyde-H2O@427;Oxidation@433	-0.15437	22.8	3.5e-05	Q03265	K531	ATP synthase subunit alpha, mitochondrial	ATPA	672.817	2	SDGKISEQSDAK	XL:O-Aldehyde-H2O@531	1.07161	27.7	2e-05
	742.352	5	-0.616315	Q03265	K239	ATP synthase subunit alpha, mitochondrial	ATPA	567.258	2	FNDGTDEKK	XL:O-Aldehyde-H2O@239	1.42905	27.3	6.6e-05	Q03265	K427	ATP synthase subunit alpha, mitochondrial	ATPA	588.79	2	AMKQVAGTMK	Oxidation@426;XL:O-Aldehyde-H2O@427;Oxidation@433	1.54403	33.8	8.1e-07	Q03265	K531	ATP synthase subunit alpha, mitochondrial	ATPA	672.817	2	SDGKISEQSDAK	XL:O-Aldehyde-H2O@531	0.625723	23.5	0.00064
	742.352	5	-0.616315	Q03265	K239	ATP synthase subunit alpha, mitochondrial	ATPA	567.259	2	FNDGTDEKK	XL:O-Aldehyde-H2O@239	0.371333	20.7	0.0025	Q03265	K427	ATP synthase subunit alpha, mitochondrial	ATPA	588.792	2	AMKQVAGTMK	Oxidation@426;XL:O-Aldehyde-H2O@427;Oxidation@433	-0.663888	27.6	1.9e-05	Q03265	K531	ATP synthase subunit alpha, mitochondrial	ATPA	672.818	2	SDGKISEQSDAK	XL:O-Aldehyde-H2O@531	-0.266049	28	5.2e-05
	742.151	5	-2.03351	Q03265	K239	ATP synthase subunit alpha, mitochondrial	ATPA	567.258	2	FNDGTDEKK	XL:O-Aldehyde-H2O@239	1.25277	19.2	0.0056	Q03265	K427	ATP synthase subunit alpha, mitochondrial	ATPA	588.79	2	AMKQVAGTMK	Oxidation@426;XL:O-Aldehyde-H2O@427;Oxidation@433	1.54403	29.4	4.2e-06	Q03265	K531	ATP synthase subunit alpha, mitochondrial	ATPA	672.816	2	SDGKISEQSDAK	XL:O-Aldehyde-H2O@531	1.81476	25.8	1.6e-05
	742.151	5	-2.03351	Q03265	K239	ATP synthase subunit alpha, mitochondrial	ATPA	567.258	2	FNDGTDEKK	XL:O-Aldehyde-H2O@239	2.1342	19.5	0.0039	Q03265	K427	ATP synthase subunit alpha, mitochondrial	ATPA	588.791	2	AMKQVAGTMK	Oxidation@426;XL:O-Aldehyde-H2O@427;Oxidation@433	1.03451	29.1	1.2e-06	Q03265	K531	ATP synthase subunit alpha, mitochondrial	ATPA	672.817	2	SDGKISEQSDAK	XL:O-Aldehyde-H2O@531	0.625723	25.8	3.5e-05
	742.353	5	0.536309	Q03265	K239	ATP synthase subunit alpha, mitochondrial	ATPA	567.259	2	FNDGTDEKK	XL:O-Aldehyde-H2O@239	0.01876	25.1	0.0013	Q03265	K427	ATP synthase subunit alpha, mitochondrial	ATPA	588.791	2	AMKQVAGTMK	Oxidation@426;XL:O-Aldehyde-H2O@427;Oxidation@433	0.185309	29.7	3.2e-06	Q03265	K531	ATP synthase subunit alpha, mitochondrial	ATPA	672.817	2	SDGKISEQSDAK	XL:O-Aldehyde-H2O@531	0.477095	23.7	0.00018
	742.353	5	0.536309	Q03265	K239	ATP synthase subunit alpha, mitochondrial	ATPA	567.257	2	FNDGTDEKK	XL:O-Aldehyde-H2O@239	3.01564	18.8	0.013	Q03265	K427	ATP synthase subunit alpha, mitochondrial	ATPA	588.79	2	AMKQVAGTMK	Oxidation@426;XL:O-Aldehyde-H2O@427;Oxidation@433	1.37419	31.5	6.6e-06	Q03265	K531	ATP synthase subunit alpha, mitochondrial	ATPA	672.817	2	SDGKISEQSDAK	XL:O-Aldehyde-H2O@531	1.36887	26.8	2.3e-05
	742.155	5	4.06058	Q03265	K239	ATP synthase subunit alpha, mitochondrial	ATPA	567.259	2	FNDGTDEKK	XL:O-Aldehyde-H2O@239	0.371333	20.6	0.0034	Q03265	K427	ATP synthase subunit alpha, mitochondrial	ATPA	588.791	2	AMKQVAGTMK	Oxidation@426;XL:O-Aldehyde-H2O@427;Oxidation@433	0.524988	31.1	1e-06	Q03265	K531	ATP synthase subunit alpha, mitochondrial	ATPA	672.817	2	SDGKISEQSDAK	XL:O-Aldehyde-H2O@531	0.328466	31.3	1.3e-05
	742.35	5	-3.5802	Q03265	K239	ATP synthase subunit alpha, mitochondrial	ATPA	567.258	2	FNDGTDEKK	XL:O-Aldehyde-H2O@239	1.25277	17.7	0.0011	Q03265	K427	ATP synthase subunit alpha, mitochondrial	ATPA	588.791	2	AMKQVAGTMK	Oxidation@426;XL:O-Aldehyde-H2O@427;Oxidation@433	0.694828	25.6	6.6e-06	Q03265	K531	ATP synthase subunit alpha, mitochondrial	ATPA	672.817	2	SDGKISEQSDAK	XL:O-Aldehyde-H2O@531	0.625723	20.6	0.0027
	742.354	5	1.85359	Q03265	K239	ATP synthase subunit alpha, mitochondrial	ATPA	567.259	2	FNDGTDEKK	XL:O-Aldehyde-H2O@239	0.900192	23.7	0.00036	Q03265	K427	ATP synthase subunit alpha, mitochondrial	ATPA	588.791	2	AMKQVAGTMK	Oxidation@426;XL:O-Aldehyde-H2O@427;Oxidation@433	0.694828	30.1	1.2e-05	Q03265	K531	ATP synthase subunit alpha, mitochondrial	ATPA	672.817	2	SDGKISEQSDAK	XL:O-Aldehyde-H2O@531	0.477095	25.9	3.7e-05
	618.797	6	3.33195	Q03265	K239	ATP synthase subunit alpha, mitochondrial	ATPA	567.258	2	FNDGTDEKK	XL:O-Aldehyde-H2O@239	1.25277	20.1	0.0048	Q03265	K427	ATP synthase subunit alpha, mitochondrial	ATPA	588.79	2	AMKQVAGTMK	Oxidation@426;XL:O-Aldehyde-H2O@427;Oxidation@433	1.54403	24.6	6.5e-05	Q03265	K531	ATP synthase subunit alpha, mitochondrial	ATPA	672.817	2	SDGKISEQSDAK	XL:O-Aldehyde-H2O@531	0.922981	22	0.00041
	742.553	5	0.14165	Q03265	K239	ATP synthase subunit alpha, mitochondrial	ATPA	567.259	2	FNDGTDEKK	XL:O-Aldehyde-H2O@239	0.371333	23	0.00039	Q03265	K427	ATP synthase subunit alpha, mitochondrial	ATPA	588.791	2	AMKQVAGTMK	Oxidation@426;XL:O-Aldehyde-H2O@427;Oxidation@433	0.355148	32.7	2.5e-06	Q03265	K531	ATP synthase subunit alpha, mitochondrial	ATPA	672.817	2	SDGKISEQSDAK	XL:O-Aldehyde-H2O@531	0.328466	27.5	2.5e-05
	742.152	5	-0.139403	Q03265	K239	ATP synthase subunit alpha, mitochondrial	ATPA	567.259	2	FNDGTDEKK	XL:O-Aldehyde-H2O@239	0.723906	17.1	0.012	Q03265	K427	ATP synthase subunit alpha, mitochondrial	ATPA	588.791	2	AMKQVAGTMK	Oxidation@426;XL:O-Aldehyde-H2O@427;Oxidation@433	0.524988	26.3	7.6e-05	Q03265	K531	ATP synthase subunit alpha, mitochondrial	ATPA	672.817	2	SDGKISEQSDAK	XL:O-Aldehyde-H2O@531	0.328466	25	4.7e-05
	618.627	6	-1.32886	Q03265	K239	ATP synthase subunit alpha, mitochondrial	ATPA	567.259	2	FNDGTDEKK	XL:O-Aldehyde-H2O@239	-0.157526	26.1	0.00011	Q03265	K427	ATP synthase subunit alpha, mitochondrial	ATPA	588.792	2	AMKQVAGTMK	Oxidation@426;XL:O-Aldehyde-H2O@427;Oxidation@433	-0.833728	25.8	1.5e-05	Q03265	K531	ATP synthase subunit alpha, mitochondrial	ATPA	672.818	2	SDGKISEQSDAK	XL:O-Aldehyde-H2O@531	-0.860563	28.5	5.6e-06
	742.156	5	5.54292	Q03265	K239	ATP synthase subunit alpha, mitochondrial	ATPA	567.26	2	FNDGTDEKK	XL:O-Aldehyde-H2O@239	-0.686385	25.7	4.9e-05	Q03265	K427	ATP synthase subunit alpha, mitochondrial	ATPA	588.792	2	AMKQVAGTMK	Oxidation@426;XL:O-Aldehyde-H2O@427;Oxidation@433	-0.663888	27.4	1.1e-05	Q03265	K531	ATP synthase subunit alpha, mitochondrial	ATPA	672.818	2	SDGKISEQSDAK	XL:O-Aldehyde-H2O@531	-0.860563	27.1	4.4e-05
	742.153	5	1.26059	Q03265	K239	ATP synthase subunit alpha, mitochondrial	ATPA	567.259	2	FNDGTDEKK	XL:O-Aldehyde-H2O@239	0.195046	14.7	0.011	Q03265	K427	ATP synthase subunit alpha, mitochondrial	ATPA	588.791	2	AMKQVAGTMK	Oxidation@426;XL:O-Aldehyde-H2O@427;Oxidation@433	0.0154691	28	3.9e-05	Q03265	K531	ATP synthase subunit alpha, mitochondrial	ATPA	672.818	2	SDGKISEQSDAK	XL:O-Aldehyde-H2O@531	-0.11742	18.5	0.0027
	624.318	6	2.25661	Q03265	K427	ATP synthase subunit alpha, mitochondrial	ATPA	572.797	2	AMKQVAGTMK	XL:O-Aldehyde-H2O@427	-0.88255	32.9	6.1e-07	Q03265	K531	ATP synthase subunit alpha, mitochondrial	ATPA	672.818	2	SDGKISEQSDAK	XL:O-Aldehyde-H2O@531	-0.860563	19.8	0.00031	Q03265	K539	ATP synthase subunit alpha, mitochondrial	ATPA	599.82	2	ISEQSDAKLK	XL:O-Aldehyde-H2O@539	-0.774591	25	0.021
	624.683	6	-1.37713	Q9CQQ7	K191	ATP synthase F(0) complex subunit B1, mitochondrial	AT5F1	409.227	2	AYKEVK	XL:O-Aldehyde-H2O@191	-0.845696	20.5	0.046	Q03265	K161	ATP synthase subunit alpha, mitochondrial	ATPA	904.993	2	VVDALGNAIDGKGPIGSK	XL:O-Aldehyde@161	-1.80591	32.9	4.6e-06	Q03265	K261	ATP synthase subunit alpha, mitochondrial	ATPA	541.323	2	STVAQLVKR	XL:O-Aldehyde-H2O@261	-1.3887	36.9	0.00053
	761.575	5	2.18374	Q03265	K427	ATP synthase subunit alpha, mitochondrial	ATPA	572.796	2	AMKQVAGTMK	XL:O-Aldehyde-H2O@427	-0.184222	28.4	1.2e-06	Q03265	K239	ATP synthase subunit alpha, mitochondrial	ATPA	631.307	2	FNDGTDEKKK	XL:O-Aldehyde-H2O@239	-0.0124272	30.3	0.00023	Q03265	K531	ATP synthase subunit alpha, mitochondrial	ATPA	672.818	2	SDGKISEQSDAK	XL:O-Aldehyde-H2O@531	-0.266049	22.4	0.0003
	761.573	5	-0.464502	Q03265	K427	ATP synthase subunit alpha, mitochondrial	ATPA	572.796	2	AMKQVAGTMK	XL:O-Aldehyde-H2O@427	0.339524	32.3	4.2e-06	Q03265	K239|K240	ATP synthase subunit alpha, mitochondrial	ATPA	631.307	2	FNDGTDEKKK	XL:O-Aldehyde-H2O@239|XL:O-Aldehyde-H2O@240	0.145974	26.2	0.0013	Q03265	K531	ATP synthase subunit alpha, mitochondrial	ATPA	672.818	2	SDGKISEQSDAK	XL:O-Aldehyde-H2O@531	-0.414678	30.7	1.1e-05
	761.575	5	2.18374	Q03265	K427	ATP synthase subunit alpha, mitochondrial	ATPA	572.799	2	AMKQVAGTMK	XL:O-Aldehyde-H2O@427	-4.89792	28.6	2.3e-06	Q03265	K239|K240	ATP synthase subunit alpha, mitochondrial	ATPA	631.309	2	FNDGTDEKKK	XL:O-Aldehyde-H2O@239|XL:O-Aldehyde-H2O@240	-3.97245	20.8	0.0064	Q03265	K531	ATP synthase subunit alpha, mitochondrial	ATPA	672.821	2	SDGKISEQSDAK	XL:O-Aldehyde-H2O@531	-5.02214	27.6	6.9e-06
	761.381	5	10.1948	Q03265	K427	ATP synthase subunit alpha, mitochondrial	ATPA	572.797	2	AMKQVAGTMK	XL:O-Aldehyde-H2O@427	-1.75546	23.7	1.2e-05	Q03265	K239|K240	ATP synthase subunit alpha, mitochondrial	ATPA	631.307	2	FNDGTDEKKK	XL:O-Aldehyde-H2O@239|XL:O-Aldehyde-H2O@240	-1.27964	18.5	0.029	Q03265	K531	ATP synthase subunit alpha, mitochondrial	ATPA	672.818	2	SDGKISEQSDAK	XL:O-Aldehyde-H2O@531	-1.00919	21.9	0.00066
	634.979	6	-0.980783	Q03265	K427	ATP synthase subunit alpha, mitochondrial	ATPA	572.797	2	AMKQVAGTMK	XL:O-Aldehyde-H2O@427	-1.05713	25.8	1.3e-06	Q03265	K239|K240	ATP synthase subunit alpha, mitochondrial	ATPA	631.306	2	FNDGTDEKKK	XL:O-Aldehyde-H2O@239|XL:O-Aldehyde-H2O@240	1.72999	11.7	0.073	Q03265	K531	ATP synthase subunit alpha, mitochondrial	ATPA	672.818	2	SDGKISEQSDAK	XL:O-Aldehyde-H2O@531	-1.00919	22.5	0.0002
	761.574	5	0.418244	Q03265	K427	ATP synthase subunit alpha, mitochondrial	ATPA	572.797	2	AMKQVAGTMK	XL:O-Aldehyde-H2O@427	-1.05713	26.1	2.8e-05	Q03265	K239|K240	ATP synthase subunit alpha, mitochondrial	ATPA	631.307	2	FNDGTDEKKK	XL:O-Aldehyde-H2O@239|XL:O-Aldehyde-H2O@240	-1.12124	17.9	0.057	Q03265	K531	ATP synthase subunit alpha, mitochondrial	ATPA	672.818	2	SDGKISEQSDAK	XL:O-Aldehyde-H2O@531	-1.45508	15	0.0019
	767.175	5	-0.34526	Q03265	K427	ATP synthase subunit alpha, mitochondrial	ATPA	572.796	2	AMKQVAGTMK	XL:O-Aldehyde-H2O@427	0.514106	33.4	1.1e-06	Q03265	K239	ATP synthase subunit alpha, mitochondrial	ATPA	654.314	2	RFNDGTDEKK	XL:O-Aldehyde@239	0.838293	16.6	0.021	Q03265	K531	ATP synthase subunit alpha, mitochondrial	ATPA	672.817	2	SDGKISEQSDAK	XL:O-Aldehyde-H2O@531	0.328466	26.1	3.4e-06
	639.314	6	0.957447	Q03265	K427	ATP synthase subunit alpha, mitochondrial	ATPA	572.797	2	AMKQVAGTMK	XL:O-Aldehyde-H2O@427	-1.05713	27.9	3.4e-06	Q03265	K239	ATP synthase subunit alpha, mitochondrial	ATPA	654.316	2	RFNDGTDEKK	XL:O-Aldehyde@239	-0.995686	16.4	0.022	Q03265	K531	ATP synthase subunit alpha, mitochondrial	ATPA	672.818	2	SDGKISEQSDAK	XL:O-Aldehyde-H2O@531	-0.860563	26.1	0.00011
	766.979	5	5.53477	Q03265	K427	ATP synthase subunit alpha, mitochondrial	ATPA	572.797	2	AMKQVAGTMK	XL:O-Aldehyde-H2O@427	-0.88255	29	5.5e-05	Q03265	K239	ATP synthase subunit alpha, mitochondrial	ATPA	654.315	2	RFNDGTDEKK	XL:O-Aldehyde@239	-0.384361	12.9	0.11	Q03265	K531	ATP synthase subunit alpha, mitochondrial	ATPA	672.818	2	SDGKISEQSDAK	XL:O-Aldehyde-H2O@531	-0.860563	27.5	2.2e-06
	766.973	5	-1.71646	Q03265	K427	ATP synthase subunit alpha, mitochondrial	ATPA	572.799	2	AMKQVAGTMK	XL:O-Aldehyde-H2O@427	-5.24708	28.3	5.5e-06	Q03265	K239	ATP synthase subunit alpha, mitochondrial	ATPA	654.318	2	RFNDGTDEKK	XL:O-Aldehyde@239	-4.96928	11.9	0.15	Q03265	K531	ATP synthase subunit alpha, mitochondrial	ATPA	672.821	2	SDGKISEQSDAK	XL:O-Aldehyde-H2O@531	-5.17077	24.5	0.00051
	769.577	5	3.5527	P07724	K223	Albumin	ALBU	540.24	2	MKCSSMQK	XL:O-Aldehyde-H2O@223;Carbamidomethyl@224	-5.08079	21.3	0.00024	P07724	K212	Albumin	ALBU	534.809	2	EKALVSSVR	XL:O-Aldehyde-H2O@212	-4.80353	24	0.00075	P07724	K460	Albumin	ALBU	831.387	2	VGTKCCTLPEDQR	XL:O-Aldehyde@460;Carbamidomethyl@461;Carbamidomethyl@462	-2.86041	21	0.0017
	769.776	5	1.18639	P07724	K223	Albumin	ALBU	540.238	2	MKCSSMQK	XL:O-Aldehyde-H2O@223;Carbamidomethyl@224	-0.268125	27.3	4.3e-05	P07724	K212	Albumin	ALBU	534.806	2	EKALVSSVR	XL:O-Aldehyde-H2O@212	-0.128965	20.4	0.0022	P07724	K460	Albumin	ALBU	822.38	2	VGTKCCTLPEDQR	XL:O-Aldehyde-H2O@460;Carbamidomethyl@461;Carbamidomethyl@462	-0.438304	30	2.7e-05
	642.146	6	-1.00861	Q03265	K427	ATP synthase subunit alpha, mitochondrial	ATPA	580.793	2	AMKQVAGTMK	Oxidation@426;XL:O-Aldehyde-H2O@427	0.77789	28.6	3.5e-05	Q03265	K239	ATP synthase subunit alpha, mitochondrial	ATPA	645.309	2	RFNDGTDEKK	XL:O-Aldehyde-H2O@239	1.34224	17.1	0.019	Q03265	K531	ATP synthase subunit alpha, mitochondrial	ATPA	672.817	2	SDGKISEQSDAK	XL:O-Aldehyde-H2O@531	0.774352	29.5	2.6e-05
	770.371	5	-3.44857	Q03265	K427	ATP synthase subunit alpha, mitochondrial	ATPA	580.793	2	AMKQVAGTMK	Oxidation@426;XL:O-Aldehyde-H2O@427	1.29443	26.7	2.1e-05	Q03265	K239	ATP synthase subunit alpha, mitochondrial	ATPA	654.314	2	RFNDGTDEKK	XL:O-Aldehyde@239	1.14396	13.9	0.031	Q03265	K531	ATP synthase subunit alpha, mitochondrial	ATPA	672.817	2	SDGKISEQSDAK	XL:O-Aldehyde-H2O@531	1.07161	21.4	0.0011
	642.145	6	-2.24618	Q03265	K427	ATP synthase subunit alpha, mitochondrial	ATPA	580.794	2	AMKQVAGTMK	Oxidation@426;XL:O-Aldehyde-H2O@427	0.261355	21.8	7.3e-05	Q03265	K239	ATP synthase subunit alpha, mitochondrial	ATPA	645.31	2	RFNDGTDEKK	XL:O-Aldehyde-H2O@239	0.102524	18	0.0047	Q03265	K531	ATP synthase subunit alpha, mitochondrial	ATPA	672.818	2	SDGKISEQSDAK	XL:O-Aldehyde-H2O@531	-0.266049	22.3	0.00052
	642.145	6	-2.15098	Q03265	K427	ATP synthase subunit alpha, mitochondrial	ATPA	580.794	2	AMKQVAGTMK	Oxidation@426;XL:O-Aldehyde-H2O@427	0.0891763	18.4	0.00026	Q03265	K239	ATP synthase subunit alpha, mitochondrial	ATPA	654.316	2	RFNDGTDEKK	XL:O-Aldehyde@239	-1.75984	10.2	0.088	Q03265	K531	ATP synthase subunit alpha, mitochondrial	ATPA	672.818	2	SDGKISEQSDAK	XL:O-Aldehyde-H2O@531	-0.266049	15.8	0.0024
	642.87	6	0.531237	P56480	K350	ATP synthase subunit beta, mitochondrial	ATPB	386.234	2	ITTTKK	XL:O-Aldehyde-H2O@350	0.463322	14.5	0.073	Q03265	K261	ATP synthase subunit alpha, mitochondrial	ATPA	413.25	3	RSTVAQLVKR	XL:O-Aldehyde-H2O@261	1.43903	27.3	0.00077	Q03265	K161	ATP synthase subunit alpha, mitochondrial	ATPA	904.991	2	VVDALGNAIDGKGPIGSK	XL:O-Aldehyde@161	0.404053	26.1	5.4e-05
	643.037	6	-0.0229087	P56480	K350	ATP synthase subunit beta, mitochondrial	ATPB	386.234	2	ITTTKK	XL:O-Aldehyde-H2O@350	-0.313408	18.3	0.063	Q03265	K261	ATP synthase subunit alpha, mitochondrial	ATPA	413.25	3	RSTVAQLVKR	XL:O-Aldehyde-H2O@261	0.471091	28.1	0.0019	Q03265	K161	ATP synthase subunit alpha, mitochondrial	ATPA	904.991	2	VVDALGNAIDGKGPIGSK	XL:O-Aldehyde@161	-0.258937	40.1	3.6e-06
	551.177	7	4.31557	P56480	K350	ATP synthase subunit beta, mitochondrial	ATPB	386.234	2	ITTTKK	XL:O-Aldehyde-H2O@350	0.463322	13.3	0.012	Q03265	K261	ATP synthase subunit alpha, mitochondrial	ATPA	419.254	3	RSTVAQLVKR	XL:O-Aldehyde@261	0.0387429	16.9	0.2	Q03265	K161	ATP synthase subunit alpha, mitochondrial	ATPA	597.659	3	VVDALGNAIDGKGPIGSK	XL:O-Aldehyde-H2O@161	0.581772	34	1.3e-05
	642.876	6	10.0403	P56480	K350	ATP synthase subunit beta, mitochondrial	ATPB	386.235	2	ITTTKK	XL:O-Aldehyde-H2O@350	-0.831228	14.8	0.069	Q03265	K261	ATP synthase subunit alpha, mitochondrial	ATPA	413.251	3	RSTVAQLVKR	XL:O-Aldehyde-H2O@261	-1.46478	24	0.0072	Q03265	K161	ATP synthase subunit alpha, mitochondrial	ATPA	904.992	2	VVDALGNAIDGKGPIGSK	XL:O-Aldehyde@161	-0.70093	30.6	3e-06
	643.037	6	0.737619	P56480	K350	ATP synthase subunit beta, mitochondrial	ATPB	386.235	2	ITTTKK	XL:O-Aldehyde-H2O@350	-1.09014	16.6	0.09	Q03265	K261	ATP synthase subunit alpha, mitochondrial	ATPA	413.251	3	RSTVAQLVKR	XL:O-Aldehyde-H2O@261	-0.738828	21.7	0.0062	Q03265	K161	ATP synthase subunit alpha, mitochondrial	ATPA	904.992	2	VVDALGNAIDGKGPIGSK	XL:O-Aldehyde@161	-0.921926	37.6	1.8e-06
	777.982	5	5.7331	Q03265	K427	ATP synthase subunit alpha, mitochondrial	ATPA	572.797	2	AMKQVAGTMK	XL:O-Aldehyde-H2O@427	-0.533386	32.2	1.9e-05	Q03265	K531	ATP synthase subunit alpha, mitochondrial	ATPA	672.818	2	SDGKISEQSDAK	XL:O-Aldehyde-H2O@531	-0.414678	33.4	5.7e-06	Q03265	K531	ATP synthase subunit alpha, mitochondrial	ATPA	672.818	2	SDGKISEQSDAK	XL:O-Aldehyde-H2O@531	-0.414678	16.4	0.0044
	648.483	6	0.984936	Q03265	K427	ATP synthase subunit alpha, mitochondrial	ATPA	572.796	2	AMKQVAGTMK	XL:O-Aldehyde-H2O@427	-0.00964034	35.4	9e-07	Q03265	K531	ATP synthase subunit alpha, mitochondrial	ATPA	672.817	2	SDGKISEQSDAK	XL:O-Aldehyde-H2O@531	0.625723	34.3	1.8e-05	Q03265	K531	ATP synthase subunit alpha, mitochondrial	ATPA	672.817	2	SDGKISEQSDAK	XL:O-Aldehyde-H2O@531	0.625723	17.4	0.0036
	648.651	6	2.88577	Q03265	K427	ATP synthase subunit alpha, mitochondrial	ATPA	572.797	2	AMKQVAGTMK	XL:O-Aldehyde-H2O@427	-1.58088	32	9.7e-07	Q03265	K531	ATP synthase subunit alpha, mitochondrial	ATPA	672.818	2	SDGKISEQSDAK	XL:O-Aldehyde-H2O@531	-1.45508	26.1	1.4e-05	Q03265	K531	ATP synthase subunit alpha, mitochondrial	ATPA	672.818	2	SDGKISEQSDAK	XL:O-Aldehyde-H2O@531	-1.45508	17.7	0.00046
	780.392	5	-0.434207	Q02566/Q5SX40/G3UW82	K1459/K1464	Myosin-6/Myosin-1/Myosin-2	MYH6/MYH1/MYH2	548.314	2	ILAEWKQK	XL:O-Aldehyde-H2O@1459	-0.926636	21.8	0.0033	Q02566/Q91Z83	K1461/K1459	Myosin-6/Myosin-7	MYH6/MYH7	940.434	2	QKYEESQSELESSQK	XL:O-Aldehyde-H2O@1461	-3.0466	12.9	0.024	Q02566/Q91Z83	K1756/K1754	Myosin-6/Myosin-7	MYH6/MYH7	435.222	2	NAEEKAK	XL:O-Aldehyde-H2O@1756	-1.37891	24.5	0.0034
	780.188	5	-4.75879	Q5SX40/G3UW82/Q02566	K1464/K1459/K1761	Myosin-1/Myosin-2/Myosin-6	MYH1/MYH2/MYH6	548.313	2	ILAEWKQK	XL:O-Aldehyde-H2O@1464	1.07952	16.3	0.17	Q02566	K1461/K1459	Myosin-6	MYH6	949.436	2	QKYEESQSELESSQK	XL:O-Aldehyde@1461	0.860745	19.5	0.00037	Q02566/Q91Z83	K1756/K1754/K1461	Myosin-6/Myosin-7	MYH6/MYH7	435.222	2	NAEEKAK	XL:O-Aldehyde-H2O@1756	-0.919372	18.8	0.013
	651.316	6	1.29902	Q03265	K427	ATP synthase subunit alpha, mitochondrial	ATPA	580.796	2	AMKQVAGTMK	XL:O-Aldehyde-H2O@427;Oxidation@426|Oxidation@433	-3.52655	21.9	0.00015	Q03265	K531	ATP synthase subunit alpha, mitochondrial	ATPA	672.82	2	SDGKISEQSDAK	XL:O-Aldehyde-H2O@531	-3.38724	31	3.1e-05	Q03265	K531	ATP synthase subunit alpha, mitochondrial	ATPA	672.82	2	SDGKISEQSDAK	XL:O-Aldehyde-H2O@531	-3.38724	12.6	0.022
	572.024	7	0.65922	P09542	K10	Myosin light chain 3	MYL3	328.666	2	KDDAK	XL:O-Aldehyde-H2O@10	-0.82401	16.3	0.069	P09542	K5/K19	Myosin light chain 3	MYL3	339.695	2	KPEPK	XL:O-Aldehyde-H2O@5	-0.324875	16.9	0.19	P09542/P09541	K19/K5	Myosin light chain 3/Myosin light chain 4	MYL3/MYL4	653.605	4	AAAPKAAPAPAAAPAAAPAAAPEPERPK	XL:O-Aldehyde-H2O@19	-0.104622	52	1.4e-06
	806.64	5	2.20398	P01942	K12	Hemoglobin subunit alpha	HBA	527.788	2	SNIKAAWGK	XL:O-Aldehyde-H2O@12	-0.679624	17.8	0.0064	P01942	K8	Hemoglobin subunit alpha	HBA	635.338	2	MVLSGEDKSNIK	Met-loss@1;XL:O-Aldehyde-H2O@8	0.460044	10.8	0.17	P01942	K140	Hemoglobin subunit alpha	HBA	826.457	2	FLASVSTVLTSKYR	XL:O-Aldehyde-H2O@140	-0.205208	13.2	0.066
	681.364	6	-2.09489	Q03265	K126	ATP synthase subunit alpha, mitochondrial	ATPA	540.819	2	LIKEGDVVK	XL:O-Aldehyde-H2O@126	-0.171799	19	0.0051	Q9DB20	K176	ATP synthase subunit O, mitochondrial	ATPO	929.492	2	LEIKTDPSIMGGMIVR	XL:O-Aldehyde@176	2.33713	13.9	0.0024	Q9DB20	K199	ATP synthase subunit O, mitochondrial	ATPO	554.771	2	YVDMSAKSK	XL:O-Aldehyde-H2O@199	-0.000676946	24	2e-05
	827.648	5	0.241737	O35129	K216	Prohibitin-2	PHB2	557.318	2	AQFLVEKAK	XL:O-Aldehyde-H2O@216	1.0304	15.1	0.023	P67778	K202	Prohibitin 1	PHB1	643.342	2	FVVEKAEQQK	XL:O-Aldehyde-H2O@202	1.20877	37	0.0002	O35129	K262	Prohibitin-2	PHB2	841.944	2	AAQNISKTIATSQNR	XL:O-Aldehyde-H2O@262	0.771803	32.5	2e-06
	827.653	5	6.4439	O35129	K216	Prohibitin-2	PHB2	557.319	2	AQFLVEKAK	XL:O-Aldehyde-H2O@216	-0.584478	16.4	0.078	P67778	K202	Prohibitin 1	PHB1	643.344	2	FVVEKAEQQK	XL:O-Aldehyde-H2O@202	-1.1228	37.4	0.00022	O35129	K262	Prohibitin-2	PHB2	841.945	2	AAQNISKTIATSQNR	XL:O-Aldehyde-H2O@262	-0.891014	38.4	8.1e-07
	689.875	6	1.33128	O35129	K216	Prohibitin-2	PHB2	557.319	2	AQFLVEKAK	XL:O-Aldehyde-H2O@216	-0.584478	23.5	0.0091	P67778	K202	Prohibitin 1	PHB1	643.344	2	FVVEKAEQQK	XL:O-Aldehyde-H2O@202	-0.967363	36.6	0.00017	O35129	K262	Prohibitin-2	PHB2	841.946	2	AAQNISKTIATSQNR	XL:O-Aldehyde-H2O@262	-1.24733	17.2	0.002
	827.655	5	9.3973	O35129	K216	Prohibitin-2	PHB2	557.319	2	AQFLVEKAK	XL:O-Aldehyde-H2O@216	-0.0461865	18.8	0.0082	P67778	K202	Prohibitin 1	PHB1	643.343	2	FVVEKAEQQK	XL:O-Aldehyde-H2O@202	-0.190174	35.7	0.00059	O35129	K262	Prohibitin-2	PHB2	841.945	2	AAQNISKTIATSQNR	XL:O-Aldehyde-H2O@262	-0.415924	35.6	2.3e-06
	697.719	6	-1.05213	P48962	K166	ADP/ATP translocase 1	ADT1	494.279	2	IFKSDGLK	XL:O-Aldehyde-H2O@166	-0.166346	22	0.0062	P48962	K147	ADP/ATP translocase 1	ADT1	634.833	2	LAADVGKGSSQR	XL:O-Aldehyde-H2O@147	0.800884	29.8	0.00086	P48962	K43	ADP/ATP translocase 1	ADT1	625.024	3	LLLQVQHASKQISAEK	XL:O-Aldehyde-H2O@43	-0.945668	16.7	0.069
	701.707	6	-1.62609	Q8BMS1	K60	Trifunctional enzyme subunit alpha, mitochondrial	ECHA	754.905	2	INSPNSKVNTLNK	XL:O-Aldehyde-H2O@60	1.99323	20.1	0.0076	Q8BMS1	K350	Trifunctional enzyme subunit alpha, mitochondrial	ECHA	837.939	2	ALMGLYNGQVLCKK	Carbamidomethyl@349;XL:O-Aldehyde-H2O@350	0.281636	21.4	0.0018	Q8BMS1	K353	Trifunctional enzyme subunit alpha, mitochondrial	ECHA	485.262	2	NKFGAPQK	XL:O-Aldehyde-H2O@353	-0.90802	21.1	0.0097
	701.708	6	1.0742	Q8BMS1	K60	Trifunctional enzyme subunit alpha, mitochondrial	ECHA	754.907	2	INSPNSKVNTLNK	XL:O-Aldehyde-H2O@60	0.271158	25.1	0.00047	Q8BMS1	K350	Trifunctional enzyme subunit alpha, mitochondrial	ECHA	837.941	2	ALMGLYNGQVLCKK	Carbamidomethyl@349;XL:O-Aldehyde-H2O@350	-2.10517	25.7	0.00059	Q8BMS1	K353	Trifunctional enzyme subunit alpha, mitochondrial	ECHA	485.262	2	NKFGAPQK	XL:O-Aldehyde-H2O@353	-2.14446	19.1	0.066
	704.544	6	4.31383	Q8BMS1	K60	Trifunctional enzyme subunit alpha, mitochondrial	ECHA	754.904	2	INSPNSKVNTLNK	XL:O-Aldehyde-H2O@60	3.3179	23.3	0.0041	Q8BMS1	K350	Trifunctional enzyme subunit alpha, mitochondrial	ECHA	845.936	2	ALMGLYNGQVLCKK	Oxidation@340;Carbamidomethyl@349;XL:O-Aldehyde-H2O@350	0.583151	24.3	9.6e-05	Q8BMS1	K353	Trifunctional enzyme subunit alpha, mitochondrial	ECHA	485.261	2	NKFGAPQK	XL:O-Aldehyde-H2O@353	1.3588	17.8	0.022
	718.199	6	1.41416	O35129	K218	Prohibitin-2	PHB2	420.222	2	AKQEQR	XL:O-Aldehyde-H2O@218	-0.156555	19	0.017	P67778	K208	Prohibitin 1	PHB1	635.338	2	KAAIISAEGDSK	XL:O-Aldehyde-H2O@208	-0.169543	29.4	2.5e-05	P67778	K186	Prohibitin 1	PHB1	1072.02	2	EFTEAVEAKQVAQQEAER	XL:O-Aldehyde-H2O@186	-1.08203	28.3	0.00019
	721.56	6	-0.662669	Q8BMS1	K353	Trifunctional enzyme subunit alpha, mitochondrial	ECHA	485.262	2	NKFGAPQK	XL:O-Aldehyde-H2O@353	-1.93839	15.1	0.0022	Q8BMS1	K519	Trifunctional enzyme subunit alpha, mitochondrial	ECHA	787.924	2	TSKDTTASAVAVGLR	XL:O-Aldehyde@519	-1.71115	14.5	0.021	Q8BMS1	K540	Trifunctional enzyme subunit alpha, mitochondrial	ECHA	872.988	2	VIIVVKDGPGFYTTR	XL:O-Aldehyde-H2O@540	-2.8007	14.4	0.004
	865.677	5	6.30041	Q8BMS1	K353	Trifunctional enzyme subunit alpha, mitochondrial	ECHA	485.261	2	NKFGAPQK	XL:O-Aldehyde-H2O@353	-0.0837227	6.4	0.054	Q8BMS1	K519	Trifunctional enzyme subunit alpha, mitochondrial	ECHA	778.918	2	TSKDTTASAVAVGLR	XL:O-Aldehyde-H2O@519	-0.0392942	20.3	0.0012	Q8BMS1	K540	Trifunctional enzyme subunit alpha, mitochondrial	ECHA	872.985	2	VIIVVKDGPGFYTTR	XL:O-Aldehyde-H2O@540	-0.166074	11.6	0.029
	721.392	6	-1.77886	Q8BMS1	K353	Trifunctional enzyme subunit alpha, mitochondrial	ECHA	485.262	2	NKFGAPQK	XL:O-Aldehyde-H2O@353	-1.73232	10.9	0.044	Q8BMS1	K519	Trifunctional enzyme subunit alpha, mitochondrial	ECHA	787.924	2	TSKDTTASAVAVGLR	XL:O-Aldehyde@519	-1.20349	25.8	1.5e-06	Q8BMS1	K540	Trifunctional enzyme subunit alpha, mitochondrial	ECHA	872.986	2	VIIVVKDGPGFYTTR	XL:O-Aldehyde-H2O@540	-0.624271	21.5	0.0016
	721.392	6	-1.77886	Q8BMS1	K353	Trifunctional enzyme subunit alpha, mitochondrial	ECHA	485.262	2	NKFGAPQK	XL:O-Aldehyde-H2O@353	-2.14446	16	0.0048	Q8BMS1	K519	Trifunctional enzyme subunit alpha, mitochondrial	ECHA	778.919	2	TSKDTTASAVAVGLR	XL:O-Aldehyde-H2O@519	-2.47857	16.7	0.014	Q8BMS1	K540	Trifunctional enzyme subunit alpha, mitochondrial	ECHA	881.992	2	VIIVVKDGPGFYTTR	XL:O-Aldehyde@540	-1.88509	22.3	0.00016
	740.873	6	0.46205	P56382	K32	ATP synthase subunit epsilon, mitochondrial	ATP5E	559.279	2	TEFKANAEK	XL:O-Aldehyde-H2O@32	0.618789	27.9	9.3e-05	P56382	K21	ATP synthase subunit epsilon, mitochondrial	ATP5E	630.332	2	FSQICAKAVR	Carbamidomethyl@19;XL:O-Aldehyde-H2O@21	0.460125	27.4	0.00053	Q9D3D9	K136	ATP synthase subunit delta, mitochondrial	ATPD	1014.99	2	ANLEKAQSELSGAADEAAR	XL:O-Aldehyde@136	0.753643	18.9	0.00029
	888.845	5	-0.676138	P56382	K32	ATP synthase subunit epsilon, mitochondrial	ATP5E	559.282	2	TEFKANAEK	XL:O-Aldehyde-H2O@32	-3.49363	24.2	0.00037	P56382	K21	ATP synthase subunit epsilon, mitochondrial	ATP5E	630.334	2	FSQICAKAVR	Carbamidomethyl@19;XL:O-Aldehyde-H2O@21	-3.66467	28.6	0.00072	Q9D3D9	K136	ATP synthase subunit delta, mitochondrial	ATPD	1015	2	ANLEKAQSELSGAADEAAR	XL:O-Aldehyde@136	-3.18725	38.6	9.3e-08
	889.047	5	0.369187	P56382	K32	ATP synthase subunit epsilon, mitochondrial	ATP5E	559.28	2	TEFKANAEK	XL:O-Aldehyde-H2O@32	0.0823845	21.8	0.00056	P56382	K21	ATP synthase subunit epsilon, mitochondrial	ATP5E	630.332	2	FSQICAKAVR	Carbamidomethyl@19;XL:O-Aldehyde-H2O@21	-0.0158153	27.3	8e-05	Q9D3D9	K136	ATP synthase subunit delta, mitochondrial	ATPD	1015	2	ANLEKAQSELSGAADEAAR	XL:O-Aldehyde@136	0.26103	29.7	1.4e-05
	889.245	5	-2.43399	P56382	K32	ATP synthase subunit epsilon, mitochondrial	ATP5E	559.28	2	TEFKANAEK	XL:O-Aldehyde-H2O@32	0.261186	17.5	0.011	P56382	K21	ATP synthase subunit epsilon, mitochondrial	ATP5E	630.332	2	FSQICAKAVR	Carbamidomethyl@19;XL:O-Aldehyde-H2O@21	0.142831	22.3	0.0023	Q9D3D9	K136	ATP synthase subunit delta, mitochondrial	ATPD	1015	2	ANLEKAQSELSGAADEAAR	XL:O-Aldehyde@136	0.0639844	27.6	5.8e-06
	888.845	5	-0.744883	P56382	K32	ATP synthase subunit epsilon, mitochondrial	ATP5E	559.279	2	TEFKANAEK	XL:O-Aldehyde-H2O@32	1.334	14.4	0.024	P56382	K21	ATP synthase subunit epsilon, mitochondrial	ATP5E	630.331	2	FSQICAKAVR	Carbamidomethyl@19;XL:O-Aldehyde-H2O@21	1.41201	29.2	0.00016	Q9D3D9	K136	ATP synthase subunit delta, mitochondrial	ATPD	1014.99	2	ANLEKAQSELSGAADEAAR	XL:O-Aldehyde@136	1.14773	25.9	9.7e-06
	888.845	5	-0.744883	P56382	K32	ATP synthase subunit epsilon, mitochondrial	ATP5E	559.28	2	TEFKANAEK	XL:O-Aldehyde-H2O@32	0.0823845	12.9	0.037	P56382	K21	ATP synthase subunit epsilon, mitochondrial	ATP5E	630.332	2	FSQICAKAVR	Carbamidomethyl@19;XL:O-Aldehyde-H2O@21	0.301478	23.5	0.0081	Q9D3D9	K136	ATP synthase subunit delta, mitochondrial	ATPD	1014.99	2	ANLEKAQSELSGAADEAAR	XL:O-Aldehyde@136	0.950689	32.6	5e-07
	889.044	5	-2.92987	P56382	K32	ATP synthase subunit epsilon, mitochondrial	ATP5E	559.279	2	TEFKANAEK	XL:O-Aldehyde-H2O@32	1.6916	19.8	0.0021	P56382	K21	ATP synthase subunit epsilon, mitochondrial	ATP5E	630.331	2	FSQICAKAVR	Carbamidomethyl@19;XL:O-Aldehyde-H2O@21	1.57065	22.7	0.0034	Q9D3D9	K136	ATP synthase subunit delta, mitochondrial	ATPD	1005.99	2	ANLEKAQSELSGAADEAAR	XL:O-Aldehyde-H2O@136	1.9708	33.8	4.5e-07
	888.846	5	0.630033	P56382	K32	ATP synthase subunit epsilon, mitochondrial	ATP5E	559.28	2	TEFKANAEK	XL:O-Aldehyde-H2O@32	-0.275218	28.6	0.0004	P56382	K21	ATP synthase subunit epsilon, mitochondrial	ATP5E	630.332	2	FSQICAKAVR	Carbamidomethyl@19;XL:O-Aldehyde-H2O@21	-0.809048	34	0.00018	Q9D3D9	K136	ATP synthase subunit delta, mitochondrial	ATPD	1005.99	2	ANLEKAQSELSGAADEAAR	XL:O-Aldehyde-H2O@136	-0.613727	39.5	1.1e-06
	889.045	5	-1.48653	P56382	K32	ATP synthase subunit epsilon, mitochondrial	ATP5E	559.28	2	TEFKANAEK	XL:O-Aldehyde-H2O@32	-0.811622	17.3	0.0021	P56382	K21	ATP synthase subunit epsilon, mitochondrial	ATP5E	630.332	2	FSQICAKAVR	Carbamidomethyl@19;XL:O-Aldehyde-H2O@21	-0.333108	34.3	0.00017	Q9D3D9	K136	ATP synthase subunit delta, mitochondrial	ATPD	1015	2	ANLEKAQSELSGAADEAAR	XL:O-Aldehyde@136	-0.133061	28.5	1.2e-06
	889.045	5	-1.69272	P56382	K32	ATP synthase subunit epsilon, mitochondrial	ATP5E	559.279	2	TEFKANAEK	XL:O-Aldehyde-H2O@32	0.618789	12.6	0.03	P56382	K21	ATP synthase subunit epsilon, mitochondrial	ATP5E	630.331	2	FSQICAKAVR	Carbamidomethyl@19;XL:O-Aldehyde-H2O@21	0.777418	20.4	0.0054	Q9D3D9	K136	ATP synthase subunit delta, mitochondrial	ATPD	1014.99	2	ANLEKAQSELSGAADEAAR	XL:O-Aldehyde@136	0.458075	25.6	2.9e-05
	888.846	5	0.355049	P56382	K32	ATP synthase subunit epsilon, mitochondrial	ATP5E	559.28	2	TEFKANAEK	XL:O-Aldehyde-H2O@32	-0.275218	26	6.8e-05	P56382	K21	ATP synthase subunit epsilon, mitochondrial	ATP5E	630.332	2	FSQICAKAVR	Carbamidomethyl@19;XL:O-Aldehyde-H2O@21	-0.333108	27.6	0.00069	Q9D3D9	K136	ATP synthase subunit delta, mitochondrial	ATPD	1015	2	ANLEKAQSELSGAADEAAR	XL:O-Aldehyde@136	-0.231583	34.6	1.5e-06
	741.863	6	-2.8686	P58771/P21107	K70/K65/K71	Tropomyosin alpha-1 chain/Tropomyosin alpha-3 chain	TPM1/TPM3	677.351	2	DAQEKLELAEK	XL:O-Aldehyde-H2O@70	-3.16383	33.3	0.00069	P58771/P21107	K65/K66/K60	Tropomyosin alpha-1 chain/Tropomyosin alpha-3 chain	TPM1/TPM3	681.335	2	YSEALKDAQEK	XL:O-Aldehyde-H2O@65	-2.92527	40.6	8.1e-06	P58771/P21107	K59/K60/K71	Tropomyosin alpha-1 chain/Tropomyosin alpha-3 chain	TPM1/TPM3	839.399	2	GTEDELDKYSEALK	XL:O-Aldehyde-H2O@59	-3.0588	34.7	9e-06
	741.699	6	1.81352	P58771/P21107	K70/K65/K71	Tropomyosin alpha-1 chain/Tropomyosin alpha-3 chain	TPM1/TPM3	677.349	2	DAQEKLELAEK	XL:O-Aldehyde-H2O@70	-0.654054	32.2	0.00033	P58771/P21107	K65/K66/K60	Tropomyosin alpha-1 chain/Tropomyosin alpha-3 chain	TPM1/TPM3	681.333	2	YSEALKDAQEK	XL:O-Aldehyde-H2O@65	0.303689	37.1	5.2e-06	P58771/P21107	K59/K60/K71	Tropomyosin alpha-1 chain/Tropomyosin alpha-3 chain	TPM1/TPM3	839.397	2	GTEDELDKYSEALK	XL:O-Aldehyde-H2O@59	-0.437881	37.4	1.2e-05
	889.835	5	-0.600647	P58771/P21107	K70/K71	Tropomyosin alpha-1 chain/Tropomyosin alpha-3 chain	TPM1/TPM3	677.348	2	DAQEKLELAEK	XL:O-Aldehyde-H2O@70	0.084118	29.5	0.00029	P58771/P21107	K65/K66	Tropomyosin alpha-1 chain/Tropomyosin alpha-3 chain	TPM1/TPM3	681.332	2	YSEALKDAQEK	XL:O-Aldehyde-H2O@65	0.744003	33.6	2.5e-06	P58771/P21107	K59/K60	Tropomyosin alpha-1 chain/Tropomyosin alpha-3 chain	TPM1/TPM3	839.396	2	GTEDELDKYSEALK	XL:O-Aldehyde-H2O@59	0.157785	27	0.00016
	1112.54	4	-5.56585	P58771/P21107	K70/K71	Tropomyosin alpha-1 chain/Tropomyosin alpha-3 chain	TPM1/TPM3	677.349	2	DAQEKLELAEK	XL:O-Aldehyde-H2O@70	-0.358785	17.7	0.0087	P58771/P21107	K65/K66	Tropomyosin alpha-1 chain/Tropomyosin alpha-3 chain	TPM1/TPM3	681.333	2	YSEALKDAQEK	XL:O-Aldehyde-H2O@65	-0.136625	20.8	0.001	P58771/P21107	K59/K60	Tropomyosin alpha-1 chain/Tropomyosin alpha-3 chain	TPM1/TPM3	839.397	2	GTEDELDKYSEALK	XL:O-Aldehyde-H2O@59	-1.27181	33.6	3e-05
	889.835	5	-0.600647	P58771/P21107	K70/K71	Tropomyosin alpha-1 chain/Tropomyosin alpha-3 chain	TPM1/TPM3	677.347	2	DAQEKLELAEK	XL:O-Aldehyde-H2O@70	1.56047	22.1	0.0025	P58771/P21107	K65/K66	Tropomyosin alpha-1 chain/Tropomyosin alpha-3 chain	TPM1/TPM3	681.332	2	YSEALKDAQEK	XL:O-Aldehyde-H2O@65	1.18432	36	3.7e-06	P58771/P21107	K59/K60	Tropomyosin alpha-1 chain/Tropomyosin alpha-3 chain	TPM1/TPM3	839.396	2	GTEDELDKYSEALK	XL:O-Aldehyde-H2O@59	0.872585	34	4.5e-06
	1112.29	4	-1.95639	P58771/P21107	K70/K71	Tropomyosin alpha-1 chain/Tropomyosin alpha-3 chain	TPM1/TPM3	677.348	2	DAQEKLELAEK	XL:O-Aldehyde-H2O@70	0.379387	13	0.18	P58771/P21107	K65/K66	Tropomyosin alpha-1 chain/Tropomyosin alpha-3 chain	TPM1/TPM3	681.332	2	YSEALKDAQEK	XL:O-Aldehyde-H2O@65	0.744003	32.9	4e-05	P58771/P21107	K59/K60	Tropomyosin alpha-1 chain/Tropomyosin alpha-3 chain	TPM1/TPM3	839.396	2	GTEDELDKYSEALK	XL:O-Aldehyde-H2O@59	0.872585	33.3	1.6e-05
	1112.04	4	0.336243	P58771/P21107	K70/K71	Tropomyosin alpha-1 chain/Tropomyosin alpha-3 chain	TPM1/TPM3	677.348	2	DAQEKLELAEK	XL:O-Aldehyde-H2O@70	0.969926	35.4	0.00016	P58771/P21107	K65/K66	Tropomyosin alpha-1 chain/Tropomyosin alpha-3 chain	TPM1/TPM3	681.332	2	YSEALKDAQEK	XL:O-Aldehyde-H2O@65	0.744003	37.8	7.9e-07	P58771/P21107	K59/K60	Tropomyosin alpha-1 chain/Tropomyosin alpha-3 chain	TPM1/TPM3	839.395	2	GTEDELDKYSEALK	XL:O-Aldehyde-H2O@59	1.11085	41.2	2.2e-06
	741.864	6	-0.973759	P58771/P21107	K70/K65/K71	Tropomyosin alpha-1 chain/Tropomyosin alpha-3 chain	TPM1/TPM3	677.348	2	DAQEKLELAEK	XL:O-Aldehyde-H2O@70	0.674656	31.3	0.00027	P58771/P21107	K65/K66/K60	Tropomyosin alpha-1 chain/Tropomyosin alpha-3 chain	TPM1/TPM3	681.332	2	YSEALKDAQEK	XL:O-Aldehyde-H2O@65	0.890774	36.4	6.6e-07	P58771/P21107	K59/K60/K71	Tropomyosin alpha-1 chain/Tropomyosin alpha-3 chain	TPM1/TPM3	839.396	2	GTEDELDKYSEALK	XL:O-Aldehyde-H2O@59	0.753452	34.5	2.9e-06
	890.236	5	-1.60155	P58771/P21107	K70/K65/K71	Tropomyosin alpha-1 chain/Tropomyosin alpha-3 chain	TPM1/TPM3	677.348	2	DAQEKLELAEK	XL:O-Aldehyde-H2O@70	0.084118	29.7	0.00092	P58771/P21107	K65/K66/K60	Tropomyosin alpha-1 chain/Tropomyosin alpha-3 chain	TPM1/TPM3	681.332	2	YSEALKDAQEK	XL:O-Aldehyde-H2O@65	0.597231	28.4	0.00021	P58771/P21107	K59/K60/K71	Tropomyosin alpha-1 chain/Tropomyosin alpha-3 chain	TPM1/TPM3	839.396	2	GTEDELDKYSEALK	XL:O-Aldehyde-H2O@59	-0.0804814	27.3	0.0042
	1112.55	4	0.584132	P58771/P21107	K70/K65/K71	Tropomyosin alpha-1 chain/Tropomyosin alpha-3 chain	TPM1/TPM3	677.349	2	DAQEKLELAEK	XL:O-Aldehyde-H2O@70	-0.211151	32	0.00036	P58771/P21107	K65/K66/K60	Tropomyosin alpha-1 chain/Tropomyosin alpha-3 chain	TPM1/TPM3	681.333	2	YSEALKDAQEK	XL:O-Aldehyde-H2O@65	0.0101463	42.9	3.2e-07	P58771/P21107	K59/K60/K71	Tropomyosin alpha-1 chain/Tropomyosin alpha-3 chain	TPM1/TPM3	839.396	2	GTEDELDKYSEALK	XL:O-Aldehyde-H2O@59	-0.199615	49.4	7.1e-06
	1112.29	4	0.789753	P58771/P21107	K70/K71	Tropomyosin alpha-1 chain/Tropomyosin alpha-3 chain	TPM1/TPM3	677.349	2	DAQEKLELAEK	XL:O-Aldehyde-H2O@70	-0.211151	30.2	3.9e-05	P58771/P21107	K65/K66	Tropomyosin alpha-1 chain/Tropomyosin alpha-3 chain	TPM1/TPM3	681.333	2	YSEALKDAQEK	XL:O-Aldehyde-H2O@65	0.303689	28.4	1.9e-05	P58771/P21107	K59/K60	Tropomyosin alpha-1 chain/Tropomyosin alpha-3 chain	TPM1/TPM3	839.396	2	GTEDELDKYSEALK	XL:O-Aldehyde-H2O@59	-0.199615	42.7	1.3e-05
	889.836	5	-0.119963	P58771/P21107	K70/K65/K71	Tropomyosin alpha-1 chain/Tropomyosin alpha-3 chain	TPM1/TPM3	677.349	2	DAQEKLELAEK	XL:O-Aldehyde-H2O@70	-0.50642	30.2	0.00062	P58771/P21107	K65/K66/K60	Tropomyosin alpha-1 chain/Tropomyosin alpha-3 chain	TPM1/TPM3	681.333	2	YSEALKDAQEK	XL:O-Aldehyde-H2O@65	0.0101463	43.4	3.6e-07	P58771/P21107	K59/K60/K71	Tropomyosin alpha-1 chain/Tropomyosin alpha-3 chain	TPM1/TPM3	839.396	2	GTEDELDKYSEALK	XL:O-Aldehyde-H2O@59	-0.199615	43.5	4e-06
	889.836	5	-0.119963	P58771/P21107	K70/K71	Tropomyosin alpha-1 chain/Tropomyosin alpha-3 chain	TPM1/TPM3	677.349	2	DAQEKLELAEK	XL:O-Aldehyde-H2O@70	-0.50642	30.5	0.00036	P58771/P21107	K65/K66	Tropomyosin alpha-1 chain/Tropomyosin alpha-3 chain	TPM1/TPM3	681.333	2	YSEALKDAQEK	XL:O-Aldehyde-H2O@65	0.0101463	39.9	8.1e-07	P58771/P21107	K59/K60	Tropomyosin alpha-1 chain/Tropomyosin alpha-3 chain	TPM1/TPM3	839.397	2	GTEDELDKYSEALK	XL:O-Aldehyde-H2O@59	-0.318748	32.7	2e-05
	741.698	6	0.000651878	P58771/P21107	K70/K65/K71	Tropomyosin alpha-1 chain/Tropomyosin alpha-3 chain	TPM1/TPM3	677.349	2	DAQEKLELAEK	XL:O-Aldehyde-H2O@70	-0.654054	36.1	0.00024	P58771/P21107	K65/K66/K60	Tropomyosin alpha-1 chain/Tropomyosin alpha-3 chain	TPM1/TPM3	681.333	2	YSEALKDAQEK	XL:O-Aldehyde-H2O@65	0.303689	40.6	4e-06	P58771/P21107	K59/K60/K71	Tropomyosin alpha-1 chain/Tropomyosin alpha-3 chain	TPM1/TPM3	839.397	2	GTEDELDKYSEALK	XL:O-Aldehyde-H2O@59	-0.437881	39	3.2e-06
	1112.04	4	-4.05859	P58771/P21107	K70/K71	Tropomyosin alpha-1 chain/Tropomyosin alpha-3 chain	TPM1/TPM3	677.349	2	DAQEKLELAEK	XL:O-Aldehyde-H2O@70	-0.654054	17.3	0.022	P58771/P21107	K65/K66	Tropomyosin alpha-1 chain/Tropomyosin alpha-3 chain	TPM1/TPM3	681.333	2	YSEALKDAQEK	XL:O-Aldehyde-H2O@65	0.0101463	31.7	1.7e-05	P58771/P21107	K59/K60	Tropomyosin alpha-1 chain/Tropomyosin alpha-3 chain	TPM1/TPM3	839.396	2	GTEDELDKYSEALK	XL:O-Aldehyde-H2O@59	0.276918	32.5	2.2e-05
	889.836	5	-0.119963	P58771/P21107	K70/K65/K71	Tropomyosin alpha-1 chain/Tropomyosin alpha-3 chain	TPM1/TPM3	677.349	2	DAQEKLELAEK	XL:O-Aldehyde-H2O@70	-0.50642	30.7	0.00036	P58771/P21107	K65/K66/K60	Tropomyosin alpha-1 chain/Tropomyosin alpha-3 chain	TPM1/TPM3	681.333	2	YSEALKDAQEK	XL:O-Aldehyde-H2O@65	0.0101463	26.6	0.00019	P58771/P21107	K59/K60/K71	Tropomyosin alpha-1 chain/Tropomyosin alpha-3 chain	TPM1/TPM3	839.397	2	GTEDELDKYSEALK	XL:O-Aldehyde-H2O@59	-1.15268	34.9	1.1e-05
	741.865	6	0.0972384	P58771/P21107	K70/K65/K71	Tropomyosin alpha-1 chain/Tropomyosin alpha-3 chain	TPM1/TPM3	677.349	2	DAQEKLELAEK	XL:O-Aldehyde-H2O@70	-1.09696	30.2	0.00075	P58771/P21107	K65/K66/K60	Tropomyosin alpha-1 chain/Tropomyosin alpha-3 chain	TPM1/TPM3	681.333	2	YSEALKDAQEK	XL:O-Aldehyde-H2O@65	-0.576938	32.3	3.7e-06	P58771/P21107	K59/K60/K71	Tropomyosin alpha-1 chain/Tropomyosin alpha-3 chain	TPM1/TPM3	839.397	2	GTEDELDKYSEALK	XL:O-Aldehyde-H2O@59	-0.437881	39.5	1.1e-06
	890.036	5	-0.517656	P58771/P21107	K70/K65/K71	Tropomyosin alpha-1 chain/Tropomyosin alpha-3 chain	TPM1/TPM3	677.349	2	DAQEKLELAEK	XL:O-Aldehyde-H2O@70	-0.654054	29.4	0.00016	P58771/P21107	K65/K66/K60	Tropomyosin alpha-1 chain/Tropomyosin alpha-3 chain	TPM1/TPM3	681.333	2	YSEALKDAQEK	XL:O-Aldehyde-H2O@65	0.303689	27.3	4.3e-05	P58771/P21107	K59/K60/K71	Tropomyosin alpha-1 chain/Tropomyosin alpha-3 chain	TPM1/TPM3	839.397	2	GTEDELDKYSEALK	XL:O-Aldehyde-H2O@59	-0.79528	38	4.9e-05
	890.036	5	-0.517656	P58771/P21107	K70/K71	Tropomyosin alpha-1 chain/Tropomyosin alpha-3 chain	TPM1/TPM3	677.349	2	DAQEKLELAEK	XL:O-Aldehyde-H2O@70	-1.24459	28	0.00024	P58771/P21107	K65/K66	Tropomyosin alpha-1 chain/Tropomyosin alpha-3 chain	TPM1/TPM3	681.333	2	YSEALKDAQEK	XL:O-Aldehyde-H2O@65	-0.430167	29.3	9.9e-05	P58771/P21107	K59/K60	Tropomyosin alpha-1 chain/Tropomyosin alpha-3 chain	TPM1/TPM3	839.398	2	GTEDELDKYSEALK	XL:O-Aldehyde-H2O@59	-2.10574	25	0.00024
	920.064	5	0.097886	P56382	K21	ATP synthase subunit epsilon, mitochondrial	ATP5E	630.332	2	FSQICAKAVR	Carbamidomethyl@19;XL:O-Aldehyde-H2O@21	0.618771	19.2	0.028	P56382	K37	ATP synthase subunit epsilon, mitochondrial	ATP5E	636.825	2	ANAEKTSGSSIK	XL:O-Aldehyde-H2O@37	0.234056	15.9	0.0022	Q9D3D9	K136	ATP synthase subunit delta, mitochondrial	ATPD	1015	2	ANLEKAQSELSGAADEAAR	XL:O-Aldehyde@136	0.0639844	27.2	2.2e-05
	920.066	5	1.69174	P56382	K21	ATP synthase subunit epsilon, mitochondrial	ATP5E	630.331	2	FSQICAKAVR	Carbamidomethyl@19;XL:O-Aldehyde-H2O@21	1.25336	29.8	0.00019	P56382	K37	ATP synthase subunit epsilon, mitochondrial	ATP5E	636.825	2	ANAEKTSGSSIK	XL:O-Aldehyde-H2O@37	0.548114	35.2	1e-05	Q9D3D9	K136	ATP synthase subunit delta, mitochondrial	ATPD	1005.99	2	ANLEKAQSELSGAADEAAR	XL:O-Aldehyde-H2O@136	1.47377	30.3	1.7e-05
	920.069	5	5.27791	P56382	K21	ATP synthase subunit epsilon, mitochondrial	ATP5E	630.335	2	FSQICAKAVR	Carbamidomethyl@19;XL:O-Aldehyde-H2O@21	-4.29925	19.5	0.024	P56382	K37	ATP synthase subunit epsilon, mitochondrial	ATP5E	636.828	2	ANAEKTSGSSIK	XL:O-Aldehyde-H2O@37	-4.79085	23.5	0.00011	Q9D3D9	K136	ATP synthase subunit delta, mitochondrial	ATPD	1015	2	ANLEKAQSELSGAADEAAR	XL:O-Aldehyde@136	-3.3843	23.2	7.6e-05
	937.482	6	-8.32055	Q8BMS1	K295	Trifunctional enzyme subunit alpha, mitochondrial	ECHA	648.372	2	QTKGLYPAPLK	XL:O-Aldehyde-H2O@295	-1.3293	23.3	4.9e-05	Q8BMS1	K505	Trifunctional enzyme subunit alpha, mitochondrial	ECHA	1388.72	2	VIGMHYFSPVDKMQLLEIITTDK	XL:O-Aldehyde@505	-0.840962	17.9	0.0051	Q8BMS1	K644	Trifunctional enzyme subunit alpha, mitochondrial	ECHA	757.371	2	GFYIYQEGSKNK	XL:O-Aldehyde-H2O@644	-1.9492	21.4	0.00038
	961.99	6	-2.45107	Q8BMS1	K406	Trifunctional enzyme subunit alpha, mitochondrial	ECHA	721.375	2	GQQQVFKGLNDK	XL:O-Aldehyde-H2O@406	0.194658	21.9	0.0026	Q8BMS1	K505	Trifunctional enzyme subunit alpha, mitochondrial	ECHA	1388.72	2	VIGMHYFSPVDKMQLLEIITTDK	XL:O-Aldehyde@505	-0.264892	16.9	0.0039	Q8BMS1	K644	Trifunctional enzyme subunit alpha, mitochondrial	ECHA	757.37	2	GFYIYQEGSKNK	XL:O-Aldehyde-H2O@644	-0.496809	24.4	0.00013
	961.995	6	3.32862	Q8BMS1	K406	Trifunctional enzyme subunit alpha, mitochondrial	ECHA	721.375	2	GQQQVFKGLNDK	XL:O-Aldehyde-H2O@406	0.0560344	24.4	0.00021	Q8BMS1	K505	Trifunctional enzyme subunit alpha, mitochondrial	ECHA	1388.72	2	VIGMHYFSPVDKMQLLEIITTDK	XL:O-Aldehyde@505	0.0231436	12.7	0.021	Q8BMS1	K644	Trifunctional enzyme subunit alpha, mitochondrial	ECHA	757.37	2	GFYIYQEGSKNK	XL:O-Aldehyde-H2O@644	-0.628845	13.3	0.0042
	1030.85	6	2.69587	Q8BWT1	K137	3-ketoacyl-CoA thiolase, mitochondrial	THIM	603.332	2	FGTKFGLDLK	XL:O-Aldehyde-H2O@137	-0.693418	15	0.062	Q8BWT1	K209	3-ketoacyl-CoA thiolase, mitochondrial	THIM	1155.55	2	AANEAGYFNEEMAPIEVKTK	XL:O-Aldehyde@209	-0.555223	14.1	0.11	Q8BWT1	K25	3-ketoacyl-CoA thiolase, mitochondrial	THIM	1323.66	2	TPFGAYGGLLKDFSATDLTEFAAR	XL:O-Aldehyde@25	-0.949337	21.8	6.5e-05
	1030.51	6	-2.89655	Q8BWT1	K137	3-ketoacyl-CoA thiolase, mitochondrial	THIM	603.333	2	FGTKFGLDLK	XL:O-Aldehyde-H2O@137	-1.68789	14	0.015	Q8BWT1	K209	3-ketoacyl-CoA thiolase, mitochondrial	THIM	1155.55	2	AANEAGYFNEEMAPIEVKTK	XL:O-Aldehyde@209	-0.7283	15.2	0.015	Q8BWT1	K25	3-ketoacyl-CoA thiolase, mitochondrial	THIM	1323.66	2	TPFGAYGGLLKDFSATDLTEFAAR	XL:O-Aldehyde@25	-0.571596	13.1	0.12
	1030.85	6	0.917878	Q8BWT1	K137	3-ketoacyl-CoA thiolase, mitochondrial	THIM	603.332	2	FGTKFGLDLK	XL:O-Aldehyde-H2O@137	-0.693418	14.3	0.047	Q8BWT1	K209	3-ketoacyl-CoA thiolase, mitochondrial	THIM	1155.55	2	AANEAGYFNEEMAPIEVKTK	XL:O-Aldehyde@209	-1.42061	18.7	0.004	Q8BWT1	K25	3-ketoacyl-CoA thiolase, mitochondrial	THIM	1323.66	2	TPFGAYGGLLKDFSATDLTEFAAR	XL:O-Aldehyde@25	-0.269404	32.7	3.1e-06
	1030.85	6	0.443746	Q8BWT1	K137	3-ketoacyl-CoA thiolase, mitochondrial	THIM	603.333	2	FGTKFGLDLK	XL:O-Aldehyde-H2O@137	-1.68789	19.9	0.0046	Q8BWT1	K209	3-ketoacyl-CoA thiolase, mitochondrial	THIM	1155.55	2	AANEAGYFNEEMAPIEVKTK	XL:O-Aldehyde@209	-0.295607	17.9	0.004	Q8BWT1	K25	3-ketoacyl-CoA thiolase, mitochondrial	THIM	1323.66	2	TPFGAYGGLLKDFSATDLTEFAAR	XL:O-Aldehyde@25	0.561627	27.7	1.5e-06
	1030.52	6	0.660592	Q8BWT1	K137	3-ketoacyl-CoA thiolase, mitochondrial	THIM	603.333	2	FGTKFGLDLK	XL:O-Aldehyde-H2O@137	-1.19066	17.6	0.059	Q8BWT1	K209	3-ketoacyl-CoA thiolase, mitochondrial	THIM	1155.55	2	AANEAGYFNEEMAPIEVKTK	XL:O-Aldehyde@209	-0.7283	25.8	0.00079	Q8BWT1	K25	3-ketoacyl-CoA thiolase, mitochondrial	THIM	1323.66	2	TPFGAYGGLLKDFSATDLTEFAAR	XL:O-Aldehyde@25	0.108338	19.5	0.0013
	1030.52	6	0.660592	Q8BWT1	K137	3-ketoacyl-CoA thiolase, mitochondrial	THIM	603.332	2	FGTKFGLDLK	XL:O-Aldehyde-H2O@137	-0.361926	20	0.01	Q8BWT1	K209	3-ketoacyl-CoA thiolase, mitochondrial	THIM	1146.55	2	AANEAGYFNEEMAPIEVKTK	XL:O-Aldehyde-H2O@209	-1.0675	17.6	0.0099	Q8BWT1	K25	3-ketoacyl-CoA thiolase, mitochondrial	THIM	1323.66	2	TPFGAYGGLLKDFSATDLTEFAAR	XL:O-Aldehyde@25	-1.55372	15.2	0.093
	477.263	4	6.83513	P09542/P09541	K5	Myosin light chain 3/Myosin light chain 4	MYL3/MYL4	339.694	2	KPEPK	XL:O-Aldehyde-H2O@5	0.852654	15.6	0.06	P09542	K10;K14	Myosin light chain 3	MYL3	587.808	2	KDDAKAAAPK	XL:O-Aldehyde-H2O@10;XL:O-Aldehyde-H2O@14	1.48125	33.4	8.6e-05
	477.261	4	3.18265	P09542/P09541	K5	Myosin light chain 3/Myosin light chain 4	MYL3/MYL4	339.695	2	KPEPK	XL:O-Aldehyde-H2O@5	0.263889	15.4	0.075	P09542	K10;K14	Myosin light chain 3	MYL3	587.809	2	KDDAKAAAPK	XL:O-Aldehyde-H2O@10;XL:O-Aldehyde-H2O@14	0.290385	35.4	7.1e-06
	477.26	4	0.683589	P09542/P09541	K5	Myosin light chain 3/Myosin light chain 4	MYL3/MYL4	339.695	2	KPEPK	XL:O-Aldehyde-H2O@5	-1.20802	16.3	0.12	P09542	K10;K14	Myosin light chain 3	MYL3	587.809	2	KDDAKAAAPK	XL:O-Aldehyde-H2O@10;XL:O-Aldehyde-H2O@14	-0.560231	34	1.3e-05
	477.262	4	5.36133	P09542/P09541	K5	Myosin light chain 3/Myosin light chain 4	MYL3/MYL4	339.695	2	KPEPK	XL:O-Aldehyde-H2O@5	-0.324875	14.9	0.1	P09542	K10;K14	Myosin light chain 3	MYL3	587.809	2	KDDAKAAAPK	XL:O-Aldehyde-H2O@10;XL:O-Aldehyde-H2O@14	-0.390108	32.7	2.9e-05
	488.031	4	3.31495	P09542	K107	Myosin light chain 3	MYL3	370.239	2	VLGKPK	XL:O-Aldehyde@107	-0.366463	11.3	0.066	P09542	K10;K14	Myosin light chain 3	MYL3	596.814	2	KDDAKAAAPK	XL:O-Aldehyde-H2O@10;XL:O-Aldehyde@14	-0.748913	13.9	0.016
	522.807	4	4.64556	Q91VR2	K46	ATP synthase subunit gamma, mitochondrial	ATPG	402.222	2	ITKSMK	XL:O-Aldehyde-H2O@46;Oxidation@48	-3.69373	20.4	0.11	Q91VR2	K36;K39	ATP synthase subunit gamma, mitochondrial	ATPG	625.381	2	LKSIKNIQK	XL:O-Aldehyde-H2O@36;XL:O-Aldehyde@39	-3.25697	19.1	0.0021
	522.809	4	6.86801	Q91VR2	K46	ATP synthase subunit gamma, mitochondrial	ATPG	402.221	2	ITKSMK	XL:O-Aldehyde-H2O@46;Oxidation@48	-1.70478	18.5	0.16	Q91VR2	K36;K39	ATP synthase subunit gamma, mitochondrial	ATPG	625.38	2	LKSIKNIQK	XL:O-Aldehyde@36&XL:O-Aldehyde-H2O@39|XL:O-Aldehyde-H2O@36&XL:O-Aldehyde@39	-1.17824	11	0.18
	522.809	4	7.68681	Q91VR2	K46	ATP synthase subunit gamma, mitochondrial	ATPG	402.221	2	ITKSMK	XL:O-Aldehyde-H2O@46;Oxidation@48	-1.45616	16.7	0.067	Q91VR2	K36;K39	ATP synthase subunit gamma, mitochondrial	ATPG	625.38	2	LKSIKNIQK	XL:O-Aldehyde-H2O@36;XL:O-Aldehyde@39	-1.33814	13.6	0.047
	522.806	4	1.48735	Q91VR2	K46	ATP synthase subunit gamma, mitochondrial	ATPG	402.221	2	ITKSMK	XL:O-Aldehyde-H2O@46;Oxidation@48	-1.70478	19.5	0.15	Q91VR2	K36;K39	ATP synthase subunit gamma, mitochondrial	ATPG	625.381	2	LKSIKNIQK	XL:O-Aldehyde-H2O@36;XL:O-Aldehyde@39	-3.09707	18.2	0.0074
	522.807	4	3.70979	Q91VR2	K46	ATP synthase subunit gamma, mitochondrial	ATPG	402.221	2	ITKSMK	XL:O-Aldehyde-H2O@46;Oxidation@48	-1.70478	17.1	0.15	Q91VR2	K36;K39	ATP synthase subunit gamma, mitochondrial	ATPG	625.38	2	LKSIKNIQK	XL:O-Aldehyde-H2O@36;XL:O-Aldehyde@39	-1.17824	17.4	0.0035
	523.791	4	6.4692	P58771	K136	Tropomyosin alpha-1 chain	TPM1	464.225	2	AQKDEEK	XL:O-Aldehyde-H2O@136	-0.561084	20.5	0.0034	P48787	K175;K178	Troponin I, cardiac muscle	TNNI3	565.34	2	AHLKQVKK	XL:O-Aldehyde@175;XL:O-Aldehyde-H2O@178	-0.634991	12.1	0.053
	525.274	4	0.68958	P09542	K75	Myosin light chain 3	MYL3	435.724	2	TPKGEMK	XL:O-Aldehyde-H2O@75	-0.869509	23.4	0.0091	P09542	K10;K14	Myosin light chain 3	MYL3	587.809	2	KDDAKAAAPK	XL:O-Aldehyde-H2O@10;XL:O-Aldehyde-H2O@14	-0.390108	32	6.2e-05
	529.284	4	-15.3713	P62631	K450	Elongation factor 1-alpha 2	EF1A2	442.746	2	SGGAGKVTK	XL:O-Aldehyde-H2O@450	-0.356555	31.8	2.3e-05	P62631	K457;K460	Elongation factor 1-alpha 2	EF1A2	588.823	2	SAQKAQKAGK	XL:O-Aldehyde-H2O@457;XL:O-Aldehyde-H2O@460	-1.16773	25.8	2.5e-05
	538.567	4	8.3265	Q8BMS1	K291;K292	Trifunctional enzyme subunit alpha, mitochondrial	ECHA	455.274	2	VKKQTK	XL:O-Aldehyde-H2O@291;XL:O-Aldehyde@292	-1.24006	9.7	0.15	Q8BMS1	K569	Trifunctional enzyme subunit alpha, mitochondrial	ECHA	612.846	2	ILQEGVDPKK	XL:O-Aldehyde@569	-1.21863	21.6	0.013
	539.552	4	6.14383	P50752	K293;K295	Troponin T, cardiac muscle	TNNT2	488.783	2	GKAKVTGR	XL:O-Aldehyde-H2O@293;XL:O-Aldehyde-H2O@295	-1.10692	22.5	0.0034	P50752	K286	Troponin T, cardiac muscle	TNNT2	563.299	2	INDNQKVSK	XL:O-Aldehyde-H2O@286	-0.408051	31	0.0003
	543.565	4	3.65659	O70251	K132;K133	Elongation factor 1-beta	EF1B	536.331	2	AKKPAVVAK	XL:O-Aldehyde-H2O@132;XL:O-Aldehyde-H2O@133	1.27657	21	0.00064	O70251	K129	Elongation factor 1-beta	EF1B	523.779	2	LAQYESKK	XL:O-Aldehyde-H2O@129	1.49286	23.6	0.00091
	543.565	4	3.31911	O70251	K132;K133	Elongation factor 1-beta	EF1B	536.331	2	AKKPAVVAK	XL:O-Aldehyde-H2O@132;XL:O-Aldehyde-H2O@133	0.903661	19.8	0.0011	O70251	K129	Elongation factor 1-beta	EF1B	523.779	2	LAQYESKK	XL:O-Aldehyde-H2O@129	0.729176	22.2	0.0017
	543.567	4	7.25645	O70251	K132;K133	Elongation factor 1-beta	EF1B	536.332	2	AKKPAVVAK	XL:O-Aldehyde-H2O@132;XL:O-Aldehyde-H2O@133	-0.401502	22.5	0.00054	O70251	K129	Elongation factor 1-beta	EF1B	523.78	2	LAQYESKK	XL:O-Aldehyde-H2O@129	-0.607264	27.1	0.0029
	543.567	4	7.03146	O70251	K132;K133	Elongation factor 1-beta	EF1B	536.333	2	AKKPAVVAK	XL:O-Aldehyde-H2O@132;XL:O-Aldehyde-H2O@133	-1.70666	21.7	0.00077	O70251	K129	Elongation factor 1-beta	EF1B	523.78	2	LAQYESKK	XL:O-Aldehyde-H2O@129	-1.9437	27.3	0.0016
	543.565	4	3.31911	O70251	K132;K133	Elongation factor 1-beta	EF1B	536.332	2	AKKPAVVAK	XL:O-Aldehyde-H2O@132;XL:O-Aldehyde-H2O@133	0.344305	18.8	0.0037	O70251	K129	Elongation factor 1-beta	EF1B	523.779	2	LAQYESKK	XL:O-Aldehyde-H2O@129	0.156416	22	0.0046
	543.565	4	2.30665	O70251	K132;K133	Elongation factor 1-beta	EF1B	536.332	2	AKKPAVVAK	XL:O-Aldehyde-H2O@132;XL:O-Aldehyde-H2O@133	-0.587954	18.2	0.0018	O70251	K129	Elongation factor 1-beta	EF1B	523.78	2	LAQYESKK	XL:O-Aldehyde-H2O@129	-0.225424	23.4	0.017
	547.553	4	6.18458	C0HKE1/C0HKE2/C0HKE3/Q6GSS7/Q8BFU2	K6;K10	Histone H2A type 1-B/Histone H2A type 1-C/Histone H2A type 1-D/Histone H2A type 2-A/Histone H2A type 3	H2A1B/H2A1C/H2A1D/H2A2A/H2A3	490.269	2	GKQGGKAR	XL:O-Aldehyde-H2O@6;XL:O-Aldehyde@10	0.236043	17.2	0.024	P10853	K6	Histone H2B type 1-F/J/L	H2B1F	595.824	2	MPEPAKSAPAPK	Met-loss@1;XL:O-Aldehyde@6	-0.133	21.4	0.0062
	547.551	4	2.49931	Q6GSS7/Q64523/Q8BFU2	K6;K10	Histone H2A type 2-A/Histone H2A type 2-C/Histone H2A type 3	H2A2A/H2A2C/H2A3	490.27	2	GKQGGKAR	XL:O-Aldehyde-H2O@6;XL:O-Aldehyde@10	-1.59968	14.5	0.055	P10853	K6	Histone H2B type 1-F/J/L	H2B1F	595.825	2	MPEPAKSAPAPK	Met-loss@1;XL:O-Aldehyde@6	-0.972173	19.6	0.011
	551.309	4	5.84805	P09542	K10;K14	Myosin light chain 3	MYL3	587.809	2	KDDAKAAAPK	XL:O-Aldehyde-H2O@10;XL:O-Aldehyde-H2O@14	-0.730354	27.3	8.1e-05	P09542	K4	Myosin light chain 3	MYL3	487.787	2	MAPKKPEPK	Met-loss@1;XL:O-Aldehyde-H2O@4	-0.594557	19.6	0.025
	551.815	4	10.3746	P10853/P10854/Q8CGP2/Q64524/Q8CGP0	K16;K17	Histone H2B type 1-F/J/L/Histone H2B type 1-M/Histone H2B type 1-P/Histone H2B type 2-E/Histone H2B type 3-B	H2B1F/H2B1M/H2B1P/H2B2E/H2B3B	489.784	2	GSKKAVTK	XL:O-Aldehyde-H2O@16;XL:O-Aldehyde-H2O@17	0.137402	24.6	0.024	P10853	K6	Histone H2B type 1-F/J/L	H2B1F	595.824	2	MPEPAKSAPAPK	Met-loss@1;XL:O-Aldehyde@6	0.0348344	20.9	0.0029
	551.809	4	-1.37141	P10853/P10854/Q8CGP2/Q64524/Q8CGP0	K16;K17	Histone H2B type 1-F/J/L/Histone H2B type 1-M/Histone H2B type 1-P/Histone H2B type 2-E/Histone H2B type 3-B	H2B1F/H2B1M/H2B1P/H2B2E/H2B3B	498.79	2	GSKKAVTK	XL:O-Aldehyde@16&XL:O-Aldehyde-H2O@17|XL:O-Aldehyde-H2O@16&XL:O-Aldehyde@17	0.0995298	13.9	0.13	P10853	K6	Histone H2B type 1-F/J/L	H2B1F	595.824	2	MPEPAKSAPAPK	Met-loss@1;XL:O-Aldehyde@6	-0.133	21	0.0046
	551.81	4	1.28806	P10853/P10854/Q8CGP2/Q64525/Q8CGP0	K16;K17	Histone H2B type 1-F/J/L/Histone H2B type 1-M/Histone H2B type 1-P/Histone H2B type 2-B/Histone H2B type 3-B	H2B1F/H2B1M/H2B1P/H2B2B/H2B3B	498.79	2	GSKKAVTK	XL:O-Aldehyde-H2O@16;XL:O-Aldehyde@17	-0.501926	13	0.062	P10853	K6	Histone H2B type 1-F/J/L	H2B1F	595.824	2	MPEPAKSAPAPK	Met-loss@1;XL:O-Aldehyde@6	-0.133	18.1	0.03
	565.571	4	0.732569	P10853/P10854/Q8CGP2/Q64524/Q8CGP0	K21	Histone H2B type 1-F/J/L/Histone H2B type 1-M/Histone H2B type 1-P/Histone H2B type 2-E/Histone H2B type 3-B	H2B1F/H2B1M/H2B1P/H2B2E/H2B3B	422.251	2	AVTKAQK	XL:O-Aldehyde@21	-0.804415	19.1	0.08	P10853	K6;K12	Histone H2B type 1-F/J/L	H2B1F	708.891	2	MPEPAKSAPAPKK	Met-loss@1;XL:O-Aldehyde@6;XL:O-Aldehyde@12	-0.43449	16.4	0.069
	565.572	4	2.89478	P10853/P10854/Q8CGP2/Q64524/Q8CGP0	K21	Histone H2B type 1-F/J/L/Histone H2B type 1-M/Histone H2B type 1-P/Histone H2B type 2-E/Histone H2B type 3-B	H2B1F/H2B1M/H2B1P/H2B2E/H2B3B	422.251	2	AVTKAQK	XL:O-Aldehyde@21	-1.27807	24.2	0.061	P10853	K6;K12	Histone H2B type 1-F/J/L	H2B1F	699.885	2	MPEPAKSAPAPKK	Met-loss@1;XL:O-Aldehyde@6&XL:O-Aldehyde-H2O@12|XL:O-Aldehyde-H2O@6&XL:O-Aldehyde@12	-0.700619	23.7	0.0032
	565.57	4	0.300127	P10853/P10854/Q8CGP2/Q64524/Q8CGP0	K21;K24	Histone H2B type 1-F/J/L/Histone H2B type 1-M/Histone H2B type 1-P/Histone H2B type 2-E/Histone H2B type 3-B	H2B1F/H2B1M/H2B1P/H2B2E/H2B3B	526.312	2	AVTKAQKK	XL:O-Aldehyde@21&XL:O-Aldehyde-H2O@24|XL:O-Aldehyde-H2O@21&XL:O-Aldehyde@24	-1.23648	18.3	0.012	P10853	K6	Histone H2B type 1-F/J/L	H2B1F	595.825	2	MPEPAKSAPAPK	Met-loss@1;XL:O-Aldehyde@6	-1.47568	29.6	5.4e-05
	565.823	4	2.59725	P10853/P10854/Q8CGP2/Q64524/Q8CGP0	K21;K24	Histone H2B type 1-F/J/L/Histone H2B type 1-M/Histone H2B type 1-P/Histone H2B type 2-E/Histone H2B type 3-B	H2B1F/H2B1M/H2B1P/H2B2E/H2B3B	526.311	2	AVTKAQKK	XL:O-Aldehyde@21;XL:O-Aldehyde-H2O@24	-0.666474	6.8	0.16	P10853	K6	Histone H2B type 1-F/J/L	H2B1F	595.825	2	MPEPAKSAPAPK	Met-loss@1;XL:O-Aldehyde@6	-0.636504	13.3	0.16
	565.575	4	7.86786	P10853/P10854/Q8CGP2/Q64524/Q8CGP0	K17;K21	Histone H2B type 1-F/J/L/Histone H2B type 1-M/Histone H2B type 1-P/Histone H2B type 2-E/Histone H2B type 3-B	H2B1F/H2B1M/H2B1P/H2B2E/H2B3B	517.306	2	KAVTKAQK	XL:O-Aldehyde-H2O@17;XL:O-Aldehyde-H2O@21	-0.257333	25	0.00044	P10853	K6	Histone H2B type 1-F/J/L	H2B1F	595.825	2	MPEPAKSAPAPK	Met-loss@1;XL:O-Aldehyde@6	-1.47568	27.8	0.00014
	565.573	4	4.08399	P10853/P10854/Q8CGP2/Q8CGP0	K17;K21	Histone H2B type 1-F/J/L/Histone H2B type 1-M/Histone H2B type 1-P/Histone H2B type 3-B	H2B1F/H2B1M/H2B1P/H2B3B	526.311	2	KAVTKAQK	XL:O-Aldehyde-H2O@17;XL:O-Aldehyde@21	-0.476472	14.3	0.017	P10853	K6	Histone H2B type 1-F/J/L	H2B1F	595.824	2	MPEPAKSAPAPK	Met-loss@1;XL:O-Aldehyde@6	-0.133	24.6	0.00082
	566.329	4	-0.959748	P16858	K249	Glyceraldehyde-3-phosphate dehydrogenase	G3P	383.228	2	LEKPAK	XL:O-Aldehyde-H2O@249	1.29584	16.1	0.06	P16858	K258;K261	Glyceraldehyde-3-phosphate dehydrogenase	G3P	740.423	2	KVVKQASEGPLK	XL:O-Aldehyde@258;XL:O-Aldehyde@261	2.15952	16.8	0.0014
	566.33	4	1.09159	P16858	K249	Glyceraldehyde-3-phosphate dehydrogenase	G3P	383.229	2	LEKPAK	XL:O-Aldehyde-H2O@249	-1.05262	15.7	0.024	P16858	K258;K261	Glyceraldehyde-3-phosphate dehydrogenase	G3P	487.949	3	KVVKQASEGPLK	XL:O-Aldehyde@258&XL:O-Aldehyde-H2O@261|XL:O-Aldehyde-H2O@258&XL:O-Aldehyde@261	-0.881453	16.1	0.079
	569.053	4	1.46941	P58771/P58774/P21107	K6;K7/K7;K8	Tropomyosin alpha-1 chain/Tropomyosin beta chain/Tropomyosin alpha-3 chain	TPM1/TPM2/TPM3	533.793	2	KKMQMLK	XL:O-Aldehyde-H2O@6;XL:O-Aldehyde-H2O@7	0.0440166	18.3	0.06	P58771/P58774	K15	Tropomyosin alpha-1 chain/Tropomyosin beta chain	TPM1/TPM2	577.296	2	LDKENALDR	XL:O-Aldehyde-H2O@15	0.39401	35.7	0.00048
	569.053	4	0.287488	P58771/P58774/P21107	K6;K7/K7;K8	Tropomyosin alpha-1 chain/Tropomyosin beta chain/Tropomyosin alpha-3 chain	TPM1/TPM2/TPM3	533.794	2	KKMQMLK	XL:O-Aldehyde-H2O@6;XL:O-Aldehyde-H2O@7	-1.26735	19.7	0.041	P58771/P58774	K15	Tropomyosin alpha-1 chain/Tropomyosin beta chain	TPM1/TPM2	577.297	2	LDKENALDR	XL:O-Aldehyde-H2O@15	-0.818539	34.4	7.8e-05
	569.055	4	4.80029	P58771/P58774/P21107	K6;K7/K7;K8	Tropomyosin alpha-1 chain/Tropomyosin beta chain/Tropomyosin alpha-3 chain	TPM1/TPM2/TPM3	533.794	2	KKMQMLK	XL:O-Aldehyde-H2O@6;XL:O-Aldehyde-H2O@7	-2.39138	14.2	0.11	P58771/P58774	K15	Tropomyosin alpha-1 chain/Tropomyosin beta chain	TPM1/TPM2	577.297	2	LDKENALDR	XL:O-Aldehyde-H2O@15	-2.37753	20.4	0.011
	457.852	5	6.55209	P48787	K39;K41	Troponin I, cardiac muscle	TNNI3	346.198	3	KSKISASR	XL:O-Aldehyde-H2O@39;XL:O-Aldehyde-H2O@41	-1.13252	16.7	0.037	P48787	K37	Troponin I, cardiac muscle	TNNI3	607.314	2	AYATEPHAKK	XL:O-Aldehyde@37	0.033277	22.4	0.00021
	457.853	5	4.90748	Q02566	K637;K640	Myosin-6	MYH6	367.714	2	GKGGKK	XL:O-Aldehyde-H2O@637;XL:O-Aldehyde-H2O@640	-2.13832	17.8	0.0034	Q02566/Q91Z83	K642/K640	Myosin-6/Myosin-7	MYH6/MYH7	499.933	3	KGSSFQTVSALHR	XL:O-Aldehyde-H2O@642	-1.39655	33.8	0.00074
	584.078	4	0.822212	P47915	K120	Large ribosomal subunit protein eL29	RL29	475.761	2	LCQPKPK	Carbamidomethyl@117;XL:O-Aldehyde-H2O@120	-2.02212	16.1	0.07	P47915	K126;K130	Large ribosomal subunit protein eL29	RL29	674.386	2	VQTKAGAKAPAK	XL:O-Aldehyde@126&XL:O-Aldehyde-H2O@130|XL:O-Aldehyde-H2O@126&XL:O-Aldehyde@130	-1.66549	14.8	0.017
	591.079	4	1.23681	P09541/P09542	K5	Myosin light chain 4/Myosin light chain 3	MYL4/MYL3	339.694	2	KPEPK	XL:O-Aldehyde-H2O@5	1.44142	10.5	0.18	P09542	K107;K109	Myosin light chain 3	MYL3	833.456	2	VLGKPKQEELNSK	XL:O-Aldehyde@107;XL:O-Aldehyde@109	1.1127	16.2	0.011
	593.347	4	1.18679	Q5SX40/Q5SX39/Q02566/Q91Z83	K1883;K1886/K1880;K1883/K1878;K1881/K1876;K1879	Myosin-1/Myosin-4/Myosin-6/Myosin-7	MYH1/MYH4/MYH6/MYH7	471.775	2	VKAYKR	XL:O-Aldehyde@1883&XL:O-Aldehyde-H2O@1886|XL:O-Aldehyde-H2O@1883&XL:O-Aldehyde@1886	-2.3261	15.7	0.028	Q02566/Q91Z83	K1872/K1870	Myosin-6/Myosin-7	MYH6/MYH7	696.91	2	LQDLVDKLQLK	XL:O-Aldehyde-H2O@1872	-2.8917	31.3	0.00014
	597.309	4	-1.25255	P48787	K165	Troponin I, cardiac muscle	TNNI3	506.277	2	AKESLDLR	XL:O-Aldehyde-H2O@165	-0.382372	25	0.00077	P48787	K179;K184	Troponin I, cardiac muscle	TNNI3	669.831	2	KEDIEKENR	XL:O-Aldehyde-H2O@179;XL:O-Aldehyde@184	-0.400998	13.7	0.045
	597.059	4	-0.767557	P48787	K165	Troponin I, cardiac muscle	TNNI3	506.278	2	AKESLDLR	XL:O-Aldehyde-H2O@165	-0.974932	21	0.0023	P48787	K179;K184	Troponin I, cardiac muscle	TNNI3	669.831	2	KEDIEKENR	XL:O-Aldehyde-H2O@179;XL:O-Aldehyde@184	-0.848872	14.5	0.018
	601.341	4	0.214438	Q91VR2	K39	ATP synthase subunit gamma, mitochondrial	ATPG	455.772	2	SIKNIQK	XL:O-Aldehyde-H2O@39	-0.965575	23	0.012	Q91VR2	K46;K49	ATP synthase subunit gamma, mitochondrial	ATPG	728.899	2	ITKSMKMVAAAK	XL:O-Aldehyde@46;XL:O-Aldehyde-H2O@49	-1.03143	28.3	2.3e-05
	601.592	4	2.0699	Q91VR2	K39	ATP synthase subunit gamma, mitochondrial	ATPG	455.772	2	SIKNIQK	XL:O-Aldehyde-H2O@39	-0.307351	19.3	0.092	Q91VR2	K46;K49	ATP synthase subunit gamma, mitochondrial	ATPG	728.899	2	ITKSMKMVAAAK	XL:O-Aldehyde-H2O@46;XL:O-Aldehyde@49	0.0661171	12.1	0.076
	601.34	4	-0.192237	Q91VR2	K39	ATP synthase subunit gamma, mitochondrial	ATPG	455.772	2	SIKNIQK	XL:O-Aldehyde-H2O@39	-0.746167	25.9	0.013	Q91VR2	K46;K49	ATP synthase subunit gamma, mitochondrial	ATPG	728.899	2	ITKSMKMVAAAK	XL:O-Aldehyde-H2O@46;XL:O-Aldehyde@49	-0.619849	28.5	8.8e-05
	601.339	4	-1.6156	Q91VR2	K39	ATP synthase subunit gamma, mitochondrial	ATPG	455.772	2	SIKNIQK	XL:O-Aldehyde-H2O@39	-0.965575	20	0.026	Q91VR2	K46;K49	ATP synthase subunit gamma, mitochondrial	ATPG	728.9	2	ITKSMKMVAAAK	XL:O-Aldehyde@46&XL:O-Aldehyde-H2O@49|XL:O-Aldehyde-H2O@46&XL:O-Aldehyde@49	-1.30581	21.4	0.00057
	601.592	4	1.15526	Q91VR2	K39	ATP synthase subunit gamma, mitochondrial	ATPG	455.772	2	SIKNIQK	XL:O-Aldehyde-H2O@39	-0.0879429	25.8	0.035	Q91VR2	K46;K49	ATP synthase subunit gamma, mitochondrial	ATPG	728.899	2	ITKSMKMVAAAK	XL:O-Aldehyde-H2O@46;XL:O-Aldehyde@49	-0.208269	33.2	3.1e-05
	604.337	4	0.911528	P51667	K5;K7	Myosin regulatory light chain 2, ventricular/cardiac muscle isoform	MLRV	317.7	2	KAKK	XL:O-Aldehyde-H2O@5;XL:O-Aldehyde-H2O@7	-1.65246	9.3	0.17	P51667	K91	Myosin regulatory light chain 2, ventricular/cardiac muscle isoform	MLRV	872.464	2	LKGADPEETILNAFK	XL:O-Aldehyde@91	-2.16659	16.4	0.017
	605.34	4	1.60976	Q91VR2	K39	ATP synthase subunit gamma, mitochondrial	ATPG	455.772	2	SIKNIQK	XL:O-Aldehyde-H2O@39	-0.307351	20.1	0.039	Q91VR2	K46;K49	ATP synthase subunit gamma, mitochondrial	ATPG	736.896	2	ITKSMKMVAAAK	XL:O-Aldehyde-H2O@46;Oxidation@48;XL:O-Aldehyde@49	-0.399639	15.5	0.029
	605.338	4	-2.63207	Q91VR2	K39	ATP synthase subunit gamma, mitochondrial	ATPG	455.771	2	SIKNIQK	XL:O-Aldehyde-H2O@39	0.570282	23.8	0.038	Q91VR2	K46;K49	ATP synthase subunit gamma, mitochondrial	ATPG	736.896	2	ITKSMKMVAAAK	Oxidation@48;XL:O-Aldehyde@46&XL:O-Aldehyde-H2O@49|XL:O-Aldehyde-H2O@46&XL:O-Aldehyde@49	0.414587	15.6	0.036
	605.589	4	-2.20106	Q91VR2	K39	ATP synthase subunit gamma, mitochondrial	ATPG	455.771	2	SIKNIQK	XL:O-Aldehyde-H2O@39	0.350874	13.8	0.16	Q91VR2	K46;K49	ATP synthase subunit gamma, mitochondrial	ATPG	485.598	3	ITKSMKMVAAAK	XL:O-Aldehyde-H2O@46;XL:O-Aldehyde-H2O@49;Oxidation@48|Oxidation@50	-2.73011	13	0.12
	605.339	4	-0.00617521	Q91VR2	K39	ATP synthase subunit gamma, mitochondrial	ATPG	455.772	2	SIKNIQK	XL:O-Aldehyde-H2O@39	-1.18498	20.9	0.032	Q91VR2	K46;K49	ATP synthase subunit gamma, mitochondrial	ATPG	736.897	2	ITKSMKMVAAAK	XL:O-Aldehyde-H2O@46;XL:O-Aldehyde@49;Oxidation@48|Oxidation@50	-1.34957	21.5	0.0014
	605.339	4	0.397809	Q91VR2	K39	ATP synthase subunit gamma, mitochondrial	ATPG	455.772	2	SIKNIQK	XL:O-Aldehyde-H2O@39	-0.746167	22.4	0.04	Q91VR2	K46;K49	ATP synthase subunit gamma, mitochondrial	ATPG	491.6	3	ITKSMKMVAAAK	XL:O-Aldehyde@46;Oxidation@48;XL:O-Aldehyde-H2O@49	-0.618738	16.9	0.15
	605.589	4	-0.989609	Q91VR2	K39	ATP synthase subunit gamma, mitochondrial	ATPG	455.772	2	SIKNIQK	XL:O-Aldehyde-H2O@39	-1.6238	19.1	0.016	Q91VR2	K46;K49	ATP synthase subunit gamma, mitochondrial	ATPG	736.897	2	ITKSMKMVAAAK	XL:O-Aldehyde@46&Oxidation@48&XL:O-Aldehyde-H2O@49|XL:O-Aldehyde-H2O@46&Oxidation@48&XL:O-Aldehyde@49|XL:O-Aldehyde-H2O@46&XL:O-Aldehyde@49&Oxidation@50	-1.34957	9.4	0.11
	606.344	4	-1.12681	Q02566	K50	Myosin-6	MYH6	370.226	2	AKVVSR	XL:O-Aldehyde-H2O@50	0.77861	14.3	0.087	P09542	K107;K109	Myosin light chain 3	MYL3	549.97	3	VLGKPKQEELNSK	XL:O-Aldehyde@107&XL:O-Aldehyde-H2O@109|XL:O-Aldehyde-H2O@107&XL:O-Aldehyde@109	0.222158	13.4	0.08
	608.831	4	-0.505883	P23927	K150	Alpha-crystallin B chain	CRYAB	490.762	2	KQVSGPER	XL:O-Aldehyde-H2O@150	-1.37842	23.3	0.0017	P23927	K166;K174	Alpha-crystallin B chain	CRYAB	699.886	2	EEKPAVAAAPKK	XL:O-Aldehyde-H2O@166;XL:O-Aldehyde-H2O@174	-0.986379	18.8	0.00035
	608.831	4	0.39786	P23927	K150	Alpha-crystallin B chain	CRYAB	490.764	2	KQVSGPER	XL:O-Aldehyde-H2O@150	-5.24993	15.1	0.045	P23927	K166;K174	Alpha-crystallin B chain	CRYAB	708.894	2	EEKPAVAAAPKK	XL:O-Aldehyde@166&XL:O-Aldehyde-H2O@174|XL:O-Aldehyde-H2O@166&XL:O-Aldehyde@174	-4.52537	12.2	0.17
	618.102	4	0.627189	Q8BMS1	K289	Trifunctional enzyme subunit alpha, mitochondrial	ECHA	456.756	2	TVEEKVK	XL:O-Aldehyde-H2O@289	-1.14829	21.5	0.033	Q8BMS1	K292;K295	Trifunctional enzyme subunit alpha, mitochondrial	ECHA	770.443	2	KQTKGLYPAPLK	XL:O-Aldehyde@292;XL:O-Aldehyde@295	-0.659743	13.2	0.013
	618.102	4	0.0337448	Q8BMS1	K289	Trifunctional enzyme subunit alpha, mitochondrial	ECHA	456.756	2	TVEEKVK	XL:O-Aldehyde-H2O@289	-0.929357	19.8	0.036	Q8BMS1	K292;K295	Trifunctional enzyme subunit alpha, mitochondrial	ECHA	761.438	2	KQTKGLYPAPLK	XL:O-Aldehyde-H2O@292;XL:O-Aldehyde@295	-1.30101	13.8	0.035
	623.353	4	0.612679	P09542/P09541	K9	Myosin light chain 3/Myosin light chain 4	MYL3/MYL4	403.743	2	KPEPKK	XL:O-Aldehyde-H2O@9	-1.06218	11.4	0.2	P09542	K107;K109	Myosin light chain 3	MYL3	543.967	3	VLGKPKQEELNSK	XL:O-Aldehyde-H2O@107;XL:O-Aldehyde-H2O@109	-1.10188	22.1	0.0037
	623.103	4	2.35358	P09542/P09541	K9	Myosin light chain 3/Myosin light chain 4	MYL3/MYL4	403.743	2	KPEPKK	XL:O-Aldehyde-H2O@9	-1.06218	12.5	0.15	P09542	K107;K109	Myosin light chain 3	MYL3	833.457	2	VLGKPKQEELNSK	XL:O-Aldehyde@107;XL:O-Aldehyde@109	-0.68704	12.8	0.082
	625.116	4	0.695524	Q9CZX8	K143	Small ribosomal subunit protein eS19	RS19	584.837	2	IAGQVAAANKK	XL:O-Aldehyde@143	1.64572	24.3	0.0017	Q9CZX8	K23;K24	Small ribosomal subunit protein eS19	RS19	656.386	2	ALAAFLKKSGK	XL:O-Aldehyde@23&XL:O-Aldehyde-H2O@24|XL:O-Aldehyde-H2O@23&XL:O-Aldehyde@24	1.96254	17.5	0.0013
	625.115	4	-0.86921	Q9CZX8	K143	Small ribosomal subunit protein eS19	RS19	584.838	2	IAGQVAAANKK	XL:O-Aldehyde@143	-0.748109	32.6	2.6e-05	Q9CZX8	K23;K24	Small ribosomal subunit protein eS19	RS19	656.388	2	ALAAFLKKSGK	XL:O-Aldehyde@23&XL:O-Aldehyde-H2O@24|XL:O-Aldehyde-H2O@23&XL:O-Aldehyde@24	-1.08444	14.4	0.006
	625.115	4	0.499932	Q9CZX8	K143	Small ribosomal subunit protein eS19	RS19	584.838	2	IAGQVAAANKK	XL:O-Aldehyde@143	-0.235146	28.2	0.00032	Q9CZX8	K23;K24	Small ribosomal subunit protein eS19	RS19	656.387	2	ALAAFLKKSGK	XL:O-Aldehyde@23&XL:O-Aldehyde-H2O@24|XL:O-Aldehyde-H2O@23&XL:O-Aldehyde@24	0.134347	15.4	0.026
	625.116	4	0.695524	Q9CZX8	K143	Small ribosomal subunit protein eS19	RS19	584.838	2	IAGQVAAANKK	XL:O-Aldehyde@143	-0.406134	21.2	0.0025	Q9CZX8	K23;K24	Small ribosomal subunit protein eS19	RS19	656.387	2	ALAAFLKKSGK	XL:O-Aldehyde@23&XL:O-Aldehyde-H2O@24|XL:O-Aldehyde-H2O@23&XL:O-Aldehyde@24	0.134347	21.2	0.00034
	625.366	4	-0.452556	Q9CZX8	K143	Small ribosomal subunit protein eS19	RS19	584.838	2	IAGQVAAANKK	XL:O-Aldehyde@143	-0.406134	27.9	0.00013	Q9CZX8	K23;K24	Small ribosomal subunit protein eS19	RS19	656.387	2	ALAAFLKKSGK	XL:O-Aldehyde-H2O@23;XL:O-Aldehyde@24	-0.170351	17.5	0.003
	625.117	4	3.5316	Q9CZX8	K143	Small ribosomal subunit protein eS19	RS19	584.841	2	IAGQVAAANKK	XL:O-Aldehyde@143	-4.85179	25.8	0.00077	Q9CZX8	K23;K24	Small ribosomal subunit protein eS19	RS19	656.39	2	ALAAFLKKSGK	XL:O-Aldehyde@23&XL:O-Aldehyde-H2O@24|XL:O-Aldehyde-H2O@23&XL:O-Aldehyde@24	-3.97906	23	0.00063
	634.11	4	8.35118	Q02566	K1244;K1249	Myosin-6	MYH6	647.363	2	AKANLEKVSR	XL:O-Aldehyde-H2O@1244;XL:O-Aldehyde@1249	-1.3876	22.3	0.00027	Q02566	K1643	Myosin-6	MYH6	602.839	2	IASEAQKHLK	XL:O-Aldehyde-H2O@1643	-1.72106	30.1	0.00042
	635.567	4	1.24638	Q03265	K427	ATP synthase subunit alpha, mitochondrial	ATPA	572.796	2	AMKQVAGTMK	XL:O-Aldehyde-H2O@427	1.03785	26	3.4e-05	Q03265	K239;K240	ATP synthase subunit alpha, mitochondrial	ATPA	680.324	2	FNDGTDEKKK	XL:O-Aldehyde@239&XL:O-Aldehyde-H2O@240|XL:O-Aldehyde-H2O@239&XL:O-Aldehyde@240	1.88422	12	0.06
	635.566	4	-0.581142	Q03265	K427	ATP synthase subunit alpha, mitochondrial	ATPA	572.796	2	AMKQVAGTMK	XL:O-Aldehyde-H2O@427	-0.00964034	31.2	8.2e-07	Q03265	K239;K240	ATP synthase subunit alpha, mitochondrial	ATPA	680.325	2	FNDGTDEKKK	XL:O-Aldehyde@239;XL:O-Aldehyde-H2O@240	-0.173622	12.5	0.027
	640.323	4	-1.17627	P58771/P58774	K29	Tropomyosin alpha-1 chain/Tropomyosin beta chain	TPM1/TPM2	535.262	2	AEQAEADKK	XL:O-Aldehyde-H2O@29	-0.834494	20.7	0.0017	P58771/P21107	K49;K51/K50;K52	Tropomyosin alpha-1 chain/Tropomyosin alpha-3 chain	TPM1/TPM3	718.37	2	KLKGTEDELDK	XL:O-Aldehyde-H2O@49;XL:O-Aldehyde-H2O@51	-1.40681	19.5	0.0019
	647.363	4	0.366365	Q9JJI8	K52;K55	Large ribosomal subunit protein eL38	RL38	503.285	2	EKAEKLK	XL:O-Aldehyde-H2O@52;XL:O-Aldehyde-H2O@55	-1.98669	19.5	0.036	Q9JJI8	K9	Large ribosomal subunit protein eL38	RL38	764.426	2	IEEIKDFLLTAR	XL:O-Aldehyde-H2O@9	-2.09444	39.4	1.4e-05
	653.633	4	-3.71779	Q9DCW4	K205	Electron transfer flavoprotein subunit beta	ETFB	398.253	2	KIEVVK	XL:O-Aldehyde-H2O@205	-0.573254	19.5	0.0092	Q9DCW4	K114;K116	Electron transfer flavoprotein subunit beta	ETFB	594.342	3	LAEKEKVDLLFLGK	XL:O-Aldehyde@114&XL:O-Aldehyde-H2O@116|XL:O-Aldehyde-H2O@114&XL:O-Aldehyde@116	-0.915289	22.9	0.011
	653.636	4	1.05183	Q9DCW4	K205	Electron transfer flavoprotein subunit beta	ETFB	398.253	2	KIEVVK	XL:O-Aldehyde-H2O@205	-2.07983	20	0.0063	Q9DCW4	K114;K116	Electron transfer flavoprotein subunit beta	ETFB	594.343	3	LAEKEKVDLLFLGK	XL:O-Aldehyde@114&XL:O-Aldehyde-H2O@116|XL:O-Aldehyde-H2O@114&XL:O-Aldehyde@116	-3.43908	26.8	0.0048
	662.616	4	-4.54046	Q9Z2I9	K143	Succinate--CoA ligase [ADP-forming] subunit beta, mitochondrial	SUCB1	549.313	2	LITKQTGEK	XL:O-Aldehyde-H2O@143	0.890001	16	0.0096	Q9Z2I9	K108;K116	Succinate--CoA ligase [ADP-forming] subunit beta, mitochondrial	SUCB1	757.913	2	GKGTFTSGLKGGVK	XL:O-Aldehyde-H2O@108;XL:O-Aldehyde@116	1.05343	18	0.0026
	662.618	4	-2.41866	Q9Z2I9	K143	Succinate--CoA ligase [ADP-forming] subunit beta, mitochondrial	SUCB1	549.314	2	LITKQTGEK	XL:O-Aldehyde-H2O@143	-0.748407	27	0.00058	Q9Z2I9	K108;K116	Succinate--CoA ligase [ADP-forming] subunit beta, mitochondrial	SUCB1	757.915	2	GKGTFTSGLKGGVK	XL:O-Aldehyde@108&XL:O-Aldehyde-H2O@116|XL:O-Aldehyde-H2O@108&XL:O-Aldehyde@116	-0.793742	19.3	0.0004
	662.621	4	2.74746	Q9Z2I9	K143	Succinate--CoA ligase [ADP-forming] subunit beta, mitochondrial	SUCB1	549.316	2	LITKQTGEK	XL:O-Aldehyde-H2O@143	-4.20725	28.7	0.0013	Q9Z2I9	K108;K116	Succinate--CoA ligase [ADP-forming] subunit beta, mitochondrial	SUCB1	757.917	2	GKGTFTSGLKGGVK	XL:O-Aldehyde@108&XL:O-Aldehyde-H2O@116|XL:O-Aldehyde-H2O@108&XL:O-Aldehyde@116	-3.56449	15.5	0.0022
	662.62	4	0.533408	Q9Z2I9	K143	Succinate--CoA ligase [ADP-forming] subunit beta, mitochondrial	SUCB1	549.315	2	LITKQTGEK	XL:O-Aldehyde-H2O@143	-2.56885	21.6	0.0044	Q9Z2I9	K108;K116	Succinate--CoA ligase [ADP-forming] subunit beta, mitochondrial	SUCB1	757.916	2	GKGTFTSGLKGGVK	XL:O-Aldehyde@108;XL:O-Aldehyde-H2O@116	-2.37703	17.7	0.0016
	662.62	4	1.64043	Q9Z2I9	K143	Succinate--CoA ligase [ADP-forming] subunit beta, mitochondrial	SUCB1	549.314	2	LITKQTGEK	XL:O-Aldehyde-H2O@143	-1.1125	17	0.047	Q9Z2I9	K108;K116	Succinate--CoA ligase [ADP-forming] subunit beta, mitochondrial	SUCB1	748.91	2	GKGTFTSGLKGGVK	XL:O-Aldehyde-H2O@108;XL:O-Aldehyde-H2O@116	-1.84793	24.4	6.5e-05
	662.618	4	-2.23416	Q9Z2I9	K143	Succinate--CoA ligase [ADP-forming] subunit beta, mitochondrial	SUCB1	549.314	2	LITKQTGEK	XL:O-Aldehyde-H2O@143	-0.202272	30.1	0.0022	Q9Z2I9	K108;K116	Succinate--CoA ligase [ADP-forming] subunit beta, mitochondrial	SUCB1	748.91	2	GKGTFTSGLKGGVK	XL:O-Aldehyde-H2O@108;XL:O-Aldehyde-H2O@116	-0.913243	28.3	4.1e-06
	670.871	4	0.171094	P42125	K255	Enoyl-CoA delta isomerase 1, mitochondrial	ECI1	605.332	2	ATADNLIKQR	XL:O-Aldehyde-H2O@255	1.22954	18.2	0.028	P42125	K247;K255	Enoyl-CoA delta isomerase 1, mitochondrial	ECI1	718.398	2	KATADNLIKQR	XL:O-Aldehyde@247&XL:O-Aldehyde-H2O@255|XL:O-Aldehyde-H2O@247&XL:O-Aldehyde@255	1.27439	13.1	0.14
	670.872	4	0.991136	P42125	K255	Enoyl-CoA delta isomerase 1, mitochondrial	ECI1	605.334	2	ATADNLIKQR	XL:O-Aldehyde-H2O@255	-2.07443	21.5	0.042	P42125	K247;K255	Enoyl-CoA delta isomerase 1, mitochondrial	ECI1	718.4	2	KATADNLIKQR	XL:O-Aldehyde-H2O@247;XL:O-Aldehyde@255	-1.09199	12.6	0.037
	670.871	4	0.0799784	P42125	K255	Enoyl-CoA delta isomerase 1, mitochondrial	ECI1	605.335	2	ATADNLIKQR	XL:O-Aldehyde-H2O@255	-2.57002	27.2	0.0009	P42125	K247;K255	Enoyl-CoA delta isomerase 1, mitochondrial	ECI1	718.4	2	KATADNLIKQR	XL:O-Aldehyde-H2O@247;XL:O-Aldehyde@255	-2.06637	14.8	0.0056
	674.107	4	-1.86933	Q02566	K206;K207	Myosin-6	MYH6	654.332	2	SKKENPNANK	XL:O-Aldehyde-H2O@206;XL:O-Aldehyde@207	2.20264	24.1	0.00021	Q02566/Q91Z83	K451/K450	Myosin-6/Myosin-7	MYH6/MYH7	675.871	2	INATLETKQPR	XL:O-Aldehyde-H2O@451	2.26905	30.3	0.00063
	674.108	4	0.216257	Q02566	K206;K207	Myosin-6	MYH6	654.334	2	SKKENPNANK	XL:O-Aldehyde-H2O@206;XL:O-Aldehyde@207	-0.853913	19.5	0.00089	Q02566/Q91Z83	K451/K450	Myosin-6/Myosin-7	MYH6/MYH7	675.873	2	INATLETKQPR	XL:O-Aldehyde-H2O@451	-0.394175	27.2	0.00029
	674.357	4	-2.11712	Q02566	K206;K207	Myosin-6	MYH6	654.333	2	SKKENPNANK	XL:O-Aldehyde@206&XL:O-Aldehyde-H2O@207|XL:O-Aldehyde-H2O@206&XL:O-Aldehyde@207	-0.395431	19.5	0.00064	Q02566/Q91Z83	K451/K450	Myosin-6/Myosin-7	MYH6/MYH7	675.873	2	INATLETKQPR	XL:O-Aldehyde-H2O@451	-0.246218	27.2	0.0008
	674.111	4	4.93149	Q02566	K206;K207	Myosin-6	MYH6	654.336	2	SKKENPNANK	XL:O-Aldehyde@206&XL:O-Aldehyde-H2O@207|XL:O-Aldehyde-H2O@206&XL:O-Aldehyde@207	-4.98023	16.7	0.021	Q02566/Q91Z83	K451/K450	Myosin-6/Myosin-7	MYH6/MYH7	675.875	2	INATLETKQPR	XL:O-Aldehyde-H2O@451	-4.38899	26.6	0.00037
	676.129	4	10.8949	P05064	K101	Fructose-bisphosphate aldolase A	ALDOA	462.78	2	SKGGVVGIK	XL:O-Aldehyde-H2O@101	-1.97729	17	0.0037	P05064	K318;K322	Fructose-bisphosphate aldolase A	ALDOA	871.455	2	KENLKAAQEEYIK	XL:O-Aldehyde@318&XL:O-Aldehyde-H2O@322|XL:O-Aldehyde-H2O@318&XL:O-Aldehyde@322	-0.820815	11.8	0.06
	685.87	4	-4.48486	Q8BMS1	K351;K353	Trifunctional enzyme subunit alpha, mitochondrial	ECHA	589.326	2	KNKFGAPQK	XL:O-Aldehyde-H2O@351;XL:O-Aldehyde-H2O@353	-6.53583	25.2	0.00025	Q8BMS1	K60	Trifunctional enzyme subunit alpha, mitochondrial	ECHA	754.911	2	INSPNSKVNTLNK	XL:O-Aldehyde-H2O@60	-5.68981	37	3e-06
	689.626	4	-0.824186	P50752	K293;K295	Troponin T, cardiac muscle	TNNT2	488.782	2	GKAKVTGR	XL:O-Aldehyde-H2O@293;XL:O-Aldehyde-H2O@295	0.734388	27.1	0.0037	P58771	K205	Tropomyosin alpha-1 chain	TPM1	863.453	2	TVTNNLKSLEAQAEK	XL:O-Aldehyde-H2O@205	1.2925	26.9	1.9e-05
	689.628	4	2.01211	P50752	K293;K295	Troponin T, cardiac muscle	TNNT2	488.783	2	GKAKVTGR	XL:O-Aldehyde-H2O@293;XL:O-Aldehyde-H2O@295	-1.10692	24	0.00028	P58771	K205	Tropomyosin alpha-1 chain	TPM1	872.461	2	TVTNNLKSLEAQAEK	XL:O-Aldehyde@205	-1.14806	20.1	0.0071
	689.624	4	-2.86277	P50752	K293;K295	Troponin T, cardiac muscle	TNNT2	488.783	2	GKAKVTGR	XL:O-Aldehyde-H2O@293;XL:O-Aldehyde-H2O@295	-0.902332	25.8	0.0002	P58771	K205	Tropomyosin alpha-1 chain	TPM1	872.461	2	TVTNNLKSLEAQAEK	XL:O-Aldehyde@205	-1.49191	20.5	0.0029
	691.378	4	1.43408	Q02566	K1643	Myosin-6	MYH6	602.838	2	IASEAQKHLK	XL:O-Aldehyde-H2O@1643	-0.891653	22.6	0.015	Q02566/Q91Z83	K1446;K1447/K1444;K1445	Myosin-6/Myosin-7	MYH6/MYH7	752.4	2	SNAAAAALDKKQR	XL:O-Aldehyde-H2O@1446;XL:O-Aldehyde-H2O@1447	-1.26683	22.7	0.0019
	692.145	4	-0.984352	Q8BMS1	K569	Trifunctional enzyme subunit alpha, mitochondrial	ECHA	603.84	2	ILQEGVDPKK	XL:O-Aldehyde-H2O@569	0.448495	19.6	0.013	Q8BMS1	K292;K295	Trifunctional enzyme subunit alpha, mitochondrial	ECHA	761.437	2	KQTKGLYPAPLK	XL:O-Aldehyde-H2O@292;XL:O-Aldehyde@295	0.537613	12.1	0.049
	691.643	4	-1.56102	Q8BMS1	K569	Trifunctional enzyme subunit alpha, mitochondrial	ECHA	603.842	2	ILQEGVDPKK	XL:O-Aldehyde-H2O@569	-3.52605	27.4	0.0016	Q8BMS1	K292;K295	Trifunctional enzyme subunit alpha, mitochondrial	ECHA	752.435	2	KQTKGLYPAPLK	XL:O-Aldehyde-H2O@292;XL:O-Aldehyde-H2O@295	-3.95116	22.4	0.0011
	691.644	4	-0.235395	Q8BMS1	K569	Trifunctional enzyme subunit alpha, mitochondrial	ECHA	603.84	2	ILQEGVDPKK	XL:O-Aldehyde-H2O@569	0.448495	30.4	0.001	Q8BMS1	K292;K295	Trifunctional enzyme subunit alpha, mitochondrial	ECHA	761.438	2	KQTKGLYPAPLK	XL:O-Aldehyde@292&XL:O-Aldehyde-H2O@295|XL:O-Aldehyde-H2O@292&XL:O-Aldehyde@295	-0.11904	17.4	0.0057
	691.644	4	0.383231	Q8BMS1	K569	Trifunctional enzyme subunit alpha, mitochondrial	ECHA	603.84	2	ILQEGVDPKK	XL:O-Aldehyde-H2O@569	0.448495	28.7	0.00036	Q8BMS1	K292;K295	Trifunctional enzyme subunit alpha, mitochondrial	ECHA	761.437	2	KQTKGLYPAPLK	XL:O-Aldehyde-H2O@292;XL:O-Aldehyde@295	0.406282	16.8	0.0047
	691.643	4	-0.942397	Q8BMS1	K569	Trifunctional enzyme subunit alpha, mitochondrial	ECHA	603.84	2	ILQEGVDPKK	XL:O-Aldehyde-H2O@569	-0.213932	19.8	0.018	Q8BMS1	K292;K295	Trifunctional enzyme subunit alpha, mitochondrial	ECHA	761.437	2	KQTKGLYPAPLK	XL:O-Aldehyde@292&XL:O-Aldehyde-H2O@295|XL:O-Aldehyde-H2O@292&XL:O-Aldehyde@295	0.143621	14.5	0.0056
	691.643	4	-0.942397	Q8BMS1	K569	Trifunctional enzyme subunit alpha, mitochondrial	ECHA	603.84	2	ILQEGVDPKK	XL:O-Aldehyde-H2O@569	-0.213932	23.9	0.0012	Q8BMS1	K292;K295	Trifunctional enzyme subunit alpha, mitochondrial	ECHA	752.432	2	KQTKGLYPAPLK	XL:O-Aldehyde-H2O@292;XL:O-Aldehyde-H2O@295	0.168801	22.4	0.00013
	691.644	4	0.559981	Q8BMS1	K569	Trifunctional enzyme subunit alpha, mitochondrial	ECHA	603.84	2	ILQEGVDPKK	XL:O-Aldehyde-H2O@569	0.614102	24.8	0.00051	Q8BMS1	K292;K295	Trifunctional enzyme subunit alpha, mitochondrial	ECHA	761.437	2	KQTKGLYPAPLK	XL:O-Aldehyde@292&XL:O-Aldehyde-H2O@295|XL:O-Aldehyde-H2O@292&XL:O-Aldehyde@295	0.537613	12.3	0.087
	691.643	4	-1.56102	Q8BMS1	K569	Trifunctional enzyme subunit alpha, mitochondrial	ECHA	603.839	2	ILQEGVDPKK	XL:O-Aldehyde-H2O@569	1.11092	31.3	0.00031	Q8BMS1	K292;K295	Trifunctional enzyme subunit alpha, mitochondrial	ECHA	761.436	2	KQTKGLYPAPLK	XL:O-Aldehyde-H2O@292;XL:O-Aldehyde@295	1.45693	13.5	0.043
	691.644	4	0.206481	Q8BMS1	K569	Trifunctional enzyme subunit alpha, mitochondrial	ECHA	603.841	2	ILQEGVDPKK	XL:O-Aldehyde-H2O@569	-1.70439	35.5	0.00093	Q8BMS1	K292;K295	Trifunctional enzyme subunit alpha, mitochondrial	ECHA	761.438	2	KQTKGLYPAPLK	XL:O-Aldehyde-H2O@292;XL:O-Aldehyde@295	-1.30101	21.9	0.00069
	691.895	4	0.670965	Q8BMS1	K569	Trifunctional enzyme subunit alpha, mitochondrial	ECHA	603.841	2	ILQEGVDPKK	XL:O-Aldehyde-H2O@569	-0.876358	29.7	0.00014	Q8BMS1	K292;K295	Trifunctional enzyme subunit alpha, mitochondrial	ECHA	761.438	2	KQTKGLYPAPLK	XL:O-Aldehyde@292&XL:O-Aldehyde-H2O@295|XL:O-Aldehyde-H2O@292&XL:O-Aldehyde@295	-0.775692	11.2	0.13
	691.644	4	-0.14702	Q8BMS1	K569	Trifunctional enzyme subunit alpha, mitochondrial	ECHA	603.841	2	ILQEGVDPKK	XL:O-Aldehyde-H2O@569	-1.87	29.7	0.00081	Q8BMS1	K292;K295	Trifunctional enzyme subunit alpha, mitochondrial	ECHA	761.439	2	KQTKGLYPAPLK	XL:O-Aldehyde-H2O@292;XL:O-Aldehyde@295	-1.82633	12.3	0.045
	691.645	4	1.70886	Q8BMS1	K569	Trifunctional enzyme subunit alpha, mitochondrial	ECHA	603.841	2	ILQEGVDPKK	XL:O-Aldehyde-H2O@569	-2.0356	24.1	0.00064	Q8BMS1	K292;K295	Trifunctional enzyme subunit alpha, mitochondrial	ECHA	761.439	2	KQTKGLYPAPLK	XL:O-Aldehyde@292&XL:O-Aldehyde-H2O@295|XL:O-Aldehyde-H2O@292&XL:O-Aldehyde@295	-1.695	17	0.0034
	691.645	4	1.17861	Q8BMS1	K569	Trifunctional enzyme subunit alpha, mitochondrial	ECHA	603.841	2	ILQEGVDPKK	XL:O-Aldehyde-H2O@569	-1.20757	28.1	0.00073	Q8BMS1	K292;K295	Trifunctional enzyme subunit alpha, mitochondrial	ECHA	761.439	2	KQTKGLYPAPLK	XL:O-Aldehyde@292&XL:O-Aldehyde-H2O@295|XL:O-Aldehyde-H2O@292&XL:O-Aldehyde@295	-1.82633	14.1	0.026
	691.645	4	1.35536	Q8BMS1	K569	Trifunctional enzyme subunit alpha, mitochondrial	ECHA	603.84	2	ILQEGVDPKK	XL:O-Aldehyde-H2O@569	-0.379539	29.1	0.00036	Q8BMS1	K292;K295	Trifunctional enzyme subunit alpha, mitochondrial	ECHA	761.438	2	KQTKGLYPAPLK	XL:O-Aldehyde@292&XL:O-Aldehyde-H2O@295|XL:O-Aldehyde-H2O@292&XL:O-Aldehyde@295	-0.250371	20.9	0.00034
	691.645	4	0.736732	Q8BMS1	K569	Trifunctional enzyme subunit alpha, mitochondrial	ECHA	603.84	2	ILQEGVDPKK	XL:O-Aldehyde-H2O@569	-0.545145	30.8	0.00043	Q8BMS1	K292;K295	Trifunctional enzyme subunit alpha, mitochondrial	ECHA	761.438	2	KQTKGLYPAPLK	XL:O-Aldehyde-H2O@292;XL:O-Aldehyde@295	-0.644362	17.2	0.002
	691.895	4	0.670965	Q8BMS1	K569	Trifunctional enzyme subunit alpha, mitochondrial	ECHA	603.841	2	ILQEGVDPKK	XL:O-Aldehyde-H2O@569	-0.876358	22.9	0.003	Q8BMS1	K292;K295	Trifunctional enzyme subunit alpha, mitochondrial	ECHA	761.438	2	KQTKGLYPAPLK	XL:O-Aldehyde-H2O@292;XL:O-Aldehyde@295	-0.250371	17.7	0.00046
	691.643	4	-1.03077	Q8BMS1	K569	Trifunctional enzyme subunit alpha, mitochondrial	ECHA	603.843	2	ILQEGVDPKK	XL:O-Aldehyde-H2O@569	-4.35408	29.8	0.0012	Q8BMS1	K292;K295	Trifunctional enzyme subunit alpha, mitochondrial	ECHA	761.441	2	KQTKGLYPAPLK	XL:O-Aldehyde-H2O@292;XL:O-Aldehyde@295	-4.3216	10.9	0.13
	691.644	4	-0.235395	Q8BMS1	K569	Trifunctional enzyme subunit alpha, mitochondrial	ECHA	603.841	2	ILQEGVDPKK	XL:O-Aldehyde-H2O@569	-1.37318	23.5	0.0016	Q8BMS1	K292;K295	Trifunctional enzyme subunit alpha, mitochondrial	ECHA	761.438	2	KQTKGLYPAPLK	XL:O-Aldehyde@292&XL:O-Aldehyde-H2O@295|XL:O-Aldehyde-H2O@292&XL:O-Aldehyde@295	-1.30101	17.7	0.0012
	691.645	4	1.26698	Q8BMS1	K569	Trifunctional enzyme subunit alpha, mitochondrial	ECHA	603.843	2	ILQEGVDPKK	XL:O-Aldehyde-H2O@569	-4.51969	26.5	0.00051	Q8BMS1	K292;K295	Trifunctional enzyme subunit alpha, mitochondrial	ECHA	761.44	2	KQTKGLYPAPLK	XL:O-Aldehyde@292&XL:O-Aldehyde-H2O@295|XL:O-Aldehyde-H2O@292&XL:O-Aldehyde@295	-3.79628	12.8	0.095
	692.6	4	-0.323962	P09411/P09041	K131	Phosphoglycerate kinase 1/Phosphoglycerate kinase 2	PGK1/PGK2	629.31	2	FHVEEEGKGK	XL:O-Aldehyde@131	-1.37478	18.5	0.0092	P09411	K139;K141	Phosphoglycerate kinase 1	PGK1	746.887	2	DASGNKVKAEPAK	XL:O-Aldehyde@139&XL:O-Aldehyde-H2O@141|XL:O-Aldehyde-H2O@139&XL:O-Aldehyde@141	-1.82364	21	0.0014
	692.853	4	2.3456	P09411/P09041	K131	Phosphoglycerate kinase 1/Phosphoglycerate kinase 2	PGK1/PGK2	629.31	2	FHVEEEGKGK	XL:O-Aldehyde@131	-1.05697	22.3	0.0013	P09411	K139;K141	Phosphoglycerate kinase 1	PGK1	746.887	2	DASGNKVKAEPAK	XL:O-Aldehyde@139;XL:O-Aldehyde-H2O@141	-1.1542	19.6	0.0048
	554.282	5	0.17869	P09411/P09041	K131	Phosphoglycerate kinase 1/Phosphoglycerate kinase 2	PGK1/PGK2	629.309	2	FHVEEEGKGK	XL:O-Aldehyde@131	-0.262447	16.6	0.0069	P09411	K139;K141	Phosphoglycerate kinase 1	PGK1	504.263	3	DASGNKVKAEPAK	XL:O-Aldehyde@139;XL:O-Aldehyde@141	-0.385346	15.4	0.18
	554.482	5	-0.349944	P09411/P09041	K131	Phosphoglycerate kinase 1/Phosphoglycerate kinase 2	PGK1/PGK2	629.309	2	FHVEEEGKGK	XL:O-Aldehyde@131	0.373171	13.9	0.012	P09411	K139;K141	Phosphoglycerate kinase 1	PGK1	498.26	3	DASGNKVKAEPAK	XL:O-Aldehyde@139&XL:O-Aldehyde-H2O@141|XL:O-Aldehyde-H2O@139&XL:O-Aldehyde@141	0.168827	15	0.11
	692.6	4	0.205556	P09411/P09041	K131	Phosphoglycerate kinase 1/Phosphoglycerate kinase 2	PGK1/PGK2	629.309	2	FHVEEEGKGK	XL:O-Aldehyde@131	-0.262447	24.1	0.0018	P09411	K139;K141	Phosphoglycerate kinase 1	PGK1	746.886	2	DASGNKVKAEPAK	XL:O-Aldehyde@139&XL:O-Aldehyde-H2O@141|XL:O-Aldehyde-H2O@139&XL:O-Aldehyde@141	-0.0830857	20	0.0047
	692.601	4	1.6176	P09411/P09041	K131	Phosphoglycerate kinase 1/Phosphoglycerate kinase 2	PGK1/PGK2	629.31	2	FHVEEEGKGK	XL:O-Aldehyde@131	-2.01039	24.6	0.00013	P09411	K139;K141	Phosphoglycerate kinase 1	PGK1	746.887	2	DASGNKVKAEPAK	XL:O-Aldehyde@139&XL:O-Aldehyde-H2O@141|XL:O-Aldehyde-H2O@139&XL:O-Aldehyde@141	-1.82364	24.3	0.0013
	692.601	4	0.823327	P09411/P09041	K131	Phosphoglycerate kinase 1/Phosphoglycerate kinase 2	PGK1/PGK2	629.31	2	FHVEEEGKGK	XL:O-Aldehyde@131	-1.21587	16	0.0047	P09411	K139;K141	Phosphoglycerate kinase 1	PGK1	737.881	2	DASGNKVKAEPAK	XL:O-Aldehyde-H2O@139;XL:O-Aldehyde-H2O@141	-0.737792	27.9	0.0017
	692.852	4	1.90449	P09411/P09041	K131	Phosphoglycerate kinase 1/Phosphoglycerate kinase 2	PGK1/PGK2	629.31	2	FHVEEEGKGK	XL:O-Aldehyde@131	-1.53368	18.3	0.01	P09411	K139;K141	Phosphoglycerate kinase 1	PGK1	746.886	2	DASGNKVKAEPAK	XL:O-Aldehyde@139&XL:O-Aldehyde-H2O@141|XL:O-Aldehyde-H2O@139&XL:O-Aldehyde@141	-0.886421	14	0.046
	692.6	4	0.470315	P09411/P09041	K131	Phosphoglycerate kinase 1/Phosphoglycerate kinase 2	PGK1/PGK2	629.31	2	FHVEEEGKGK	XL:O-Aldehyde@131	-1.05697	19.9	0.0047	P09411	K139;K141	Phosphoglycerate kinase 1	PGK1	746.886	2	DASGNKVKAEPAK	XL:O-Aldehyde@139;XL:O-Aldehyde-H2O@141	-1.02031	21.6	0.0012
	554.286	5	8.78336	P09411/P09041	K131	Phosphoglycerate kinase 1/Phosphoglycerate kinase 2	PGK1/PGK2	629.31	2	FHVEEEGKGK	XL:O-Aldehyde@131	-1.05697	19.9	0.0014	P09411	K139;K141	Phosphoglycerate kinase 1	PGK1	498.26	3	DASGNKVKAEPAK	XL:O-Aldehyde@139;XL:O-Aldehyde-H2O@141	-1.03536	15.4	0.083
	692.599	4	-1.11824	P09411/P09041	K131	Phosphoglycerate kinase 1/Phosphoglycerate kinase 2	PGK1/PGK2	629.31	2	FHVEEEGKGK	XL:O-Aldehyde@131	-1.05697	15.5	0.0099	P09411	K139;K141	Phosphoglycerate kinase 1	PGK1	746.887	2	DASGNKVKAEPAK	XL:O-Aldehyde@139;XL:O-Aldehyde-H2O@141	-1.42198	14.8	0.032
	694.856	4	-3.27533	P58774/P21107/P58771	K7/K8	Tropomyosin beta chain/Tropomyosin alpha-3 chain/Tropomyosin alpha-1 chain	TPM2/TPM3/TPM1	429.733	2	KMQMLK	XL:O-Aldehyde-H2O@7	-0.384882	19.5	0.073	P58771/P58774	K12;K15	Tropomyosin alpha-1 chain/Tropomyosin beta chain	TPM1/TPM2	622.315	3	MQMLKLDKENALDR	XL:O-Aldehyde-H2O@12;XL:O-Aldehyde-H2O@15	-0.953462	26.5	0.0011
	695.131	4	3.84972	P09542	K14	Myosin light chain 3	MYL3	547.796	2	KDDAKAAAPK	XL:O-Aldehyde-H2O@14	-0.0669743	29.7	9e-05	P09542	K107;K109	Myosin light chain 3	MYL3	824.451	2	VLGKPKQEELNSK	XL:O-Aldehyde-H2O@107;XL:O-Aldehyde@109	-0.187961	20.5	0.0058
	695.386	4	-1.21247	Q5SX40/G3UW82/Q5SX39/Q02566/Q91Z83	K1817;K1821/K1814;K1818/K1812;K1816/K1810;K1814	Myosin-1/Myosin-2/Myosin-4/Myosin-6/Myosin-7	MYH1/MYH2/MYH4/MYH6/MYH7	637.37	2	KQIQKLEAR	XL:O-Aldehyde-H2O@1817;XL:O-Aldehyde-H2O@1821	-5.04088	23.4	0.0016	Q02566/Q5SX40/G3UW82/Q5SX39/Q91Z83	K1808/K1813/K1810/K1806	Myosin-6/Myosin-1/Myosin-2/Myosin-4/Myosin-7	MYH6/MYH1/MYH2/MYH4/MYH7	726.394	2	LDEAEQIALKGGK	XL:O-Aldehyde-H2O@1808	-4.4657	30.5	4.8e-05
	695.87	4	0.660343	Q6P8J7	K335	Creatine kinase S-type, mitochondrial	KCRS	383.248	2	IPKLSK	XL:O-Aldehyde-H2O@335	-1.85428	8.7	0.14	P62897	K40;K54	Cytochrome c, somatic	CYC	998.986	2	KTGQAAGFSYTDANKNK	XL:O-Aldehyde@40;XL:O-Aldehyde@54	-1.63273	14.8	0.044
	711.873	4	0.646183	Q60932	K126;K128	Non-selective voltage-gated ion channel VDAC1	VDAC1	600.838	2	NAKIKTGYK	XL:O-Aldehyde-H2O@126;XL:O-Aldehyde@128	-6.01081	18.2	0.0024	Q60932	K122	Non-selective voltage-gated ion channel VDAC1	VDAC1	813.909	2	LTFDSSFSPNTGKK	XL:O-Aldehyde@122	-5.74061	16.1	0.0076
	713.361	4	2.20963	P21107/P58771	K50;K52/K49;K51	Tropomyosin alpha-3 chain/Tropomyosin alpha-1 chain	P21107/TPM1	718.373	2	KLKGTEDELDK	XL:O-Aldehyde-H2O@50;XL:O-Aldehyde-H2O@52	-4.46928	27.3	0.00031	P58771/P21107	K65/K66	Tropomyosin alpha-1 chain/Tropomyosin alpha-3 chain	TPM1/TPM3	681.336	2	YSEALKDAQEK	XL:O-Aldehyde-H2O@65	-4.39297	31.2	1.9e-06
	713.608	4	-2.90807	P58771/P21107	K49;K51/K50;K52	Tropomyosin alpha-1 chain/Tropomyosin alpha-3 chain	TPM1/TPM3	718.371	2	KLKGTEDELDK	XL:O-Aldehyde-H2O@49;XL:O-Aldehyde-H2O@51	-1.82442	15.3	0.041	P58771/P21107	K65/K66	Tropomyosin alpha-1 chain/Tropomyosin alpha-3 chain	TPM1/TPM3	681.334	2	YSEALKDAQEK	XL:O-Aldehyde-H2O@65	-1.16402	22.8	0.00021
	572.527	5	-0.531629	P62806	K6;K9	Histone H4	H4	490.282	2	GKGGKGLGK	XL:O-Aldehyde-H2O@6;XL:O-Aldehyde@9	-0.0167579	14.1	0.0085	Q64475/P10853/P10854/Q64524/Q8CGP0	K109	Histone H2B type 1-B/Histone H2B type 1-F/J/L/Histone H2B type 1-M/Histone H2B type 2-E/Histone H2B type 3-B	H2B1B/H2B1F/H2B1M/H2B2E/H2B3B	615.016	3	LLLPGELAKHAVSEGTK	XL:O-Aldehyde-H2O@109	0.0697712	21.8	0.014
	724.602	4	0.921071	Q03265	K531	ATP synthase subunit alpha, mitochondrial	ATPA	672.818	2	SDGKISEQSDAK	XL:O-Aldehyde-H2O@531	-0.563306	30.1	2.7e-05	Q03265	K239;K240	ATP synthase subunit alpha, mitochondrial	ATPA	758.376	2	RFNDGTDEKKK	XL:O-Aldehyde@239;XL:O-Aldehyde-H2O@240	-0.478128	14.4	0.046
	724.603	4	2.01762	Q03265	K531	ATP synthase subunit alpha, mitochondrial	ATPA	672.818	2	SDGKISEQSDAK	XL:O-Aldehyde-H2O@531	-0.860563	25.9	0.00069	Q03265	K239;K240	ATP synthase subunit alpha, mitochondrial	ATPA	767.381	2	RFNDGTDEKKK	XL:O-Aldehyde@239;XL:O-Aldehyde@240	-0.104582	19.2	0.01
	724.603	4	1.34282	Q03265	K531	ATP synthase subunit alpha, mitochondrial	ATPA	672.819	2	SDGKISEQSDAK	XL:O-Aldehyde-H2O@531	-1.90096	28.3	7.8e-06	Q03265	K239;K240	ATP synthase subunit alpha, mitochondrial	ATPA	499.916	3	RFNDGTDEKKK	XL:O-Aldehyde-H2O@239;XL:O-Aldehyde-H2O@240	-0.942442	19.4	0.0083
	728.893	4	1.24955	P48787	K118	Troponin I, cardiac muscle	TNNI3	566.798	2	YDVEAKVTK	XL:O-Aldehyde-H2O@118	-0.75573	30.9	1.1e-05	P50752	K268;K271	Troponin T, cardiac muscle	TNNT2	872.476	2	FKQQKYEINVLR	XL:O-Aldehyde@268&XL:O-Aldehyde-H2O@271|XL:O-Aldehyde-H2O@268&XL:O-Aldehyde@271	-0.854494	19.4	0.0083
	728.891	4	-1.60144	P48787	K118	Troponin I, cardiac muscle	TNNI3	566.8	2	YDVEAKVTK	XL:O-Aldehyde-H2O@118	-3.75502	20.9	0.00027	P50752	K268;K271	Troponin T, cardiac muscle	TNNT2	872.478	2	FKQQKYEINVLR	XL:O-Aldehyde-H2O@268;XL:O-Aldehyde@271	-3.14681	14.1	0.11
	728.64	4	-2.4625	P48787	K118	Troponin I, cardiac muscle	TNNI3	566.797	2	YDVEAKVTK	XL:O-Aldehyde-H2O@118	1.71429	27.8	1.7e-05	P50752	K268;K271	Troponin T, cardiac muscle	TNNT2	872.474	2	FKQQKYEINVLR	XL:O-Aldehyde-H2O@268;XL:O-Aldehyde@271	1.55245	18.5	0.051
	728.895	4	2.84276	P48787	K118	Troponin I, cardiac muscle	TNNI3	566.799	2	YDVEAKVTK	XL:O-Aldehyde-H2O@118	-1.28502	23.3	0.00019	P50752	K268;K271	Troponin T, cardiac muscle	TNNT2	872.476	2	FKQQKYEINVLR	XL:O-Aldehyde@268&XL:O-Aldehyde-H2O@271|XL:O-Aldehyde-H2O@268&XL:O-Aldehyde@271	-0.854494	16.9	0.044
	728.643	4	1.31218	P48787	K118	Troponin I, cardiac muscle	TNNI3	566.799	2	YDVEAKVTK	XL:O-Aldehyde-H2O@118	-1.28502	30.9	4.9e-07	P50752	K268;K271	Troponin T, cardiac muscle	TNNT2	881.482	2	FKQQKYEINVLR	XL:O-Aldehyde@268;XL:O-Aldehyde@271	-2.22713	19	0.0071
	728.638	4	-4.47566	P48787	K118	Troponin I, cardiac muscle	TNNI3	566.798	2	YDVEAKVTK	XL:O-Aldehyde-H2O@118	-0.5793	24.2	0.00073	P50752	K268;K271	Troponin T, cardiac muscle	TNNT2	872.476	2	FKQQKYEINVLR	XL:O-Aldehyde@268&XL:O-Aldehyde-H2O@271|XL:O-Aldehyde-H2O@268&XL:O-Aldehyde@271	-0.625262	15.6	0.088
	590.941	5	0.625442	P0C0S6	K122;K126	Histone H2A.Z	H2AZ	483.766	2	KGQQKTV	XL:O-Aldehyde@122;XL:O-Aldehyde-H2O@126	0.980946	8.7	0.068	P0C0S6	K116	Histone H2A.Z	H2AZ	656.386	3	ATIAGGGVIPHIHKSLIGK	XL:O-Aldehyde@116	0.56395	17.2	0.091
	590.941	5	0.625442	P0C0S6	K122;K126	Histone H2A.Z	H2AZ	483.766	2	KGQQKTV	XL:O-Aldehyde@122&XL:O-Aldehyde-H2O@126|XL:O-Aldehyde-H2O@122&XL:O-Aldehyde@126	0.774234	11.1	0.071	P0C0S6	K116	Histone H2A.Z	H2AZ	656.386	3	ATIAGGGVIPHIHKSLIGK	XL:O-Aldehyde@116	0.259252	22.4	0.0053
	748.87	4	2.45147	P04247	K43	Myoglobin	MYG	705.848	2	THPETLDKFDK	XL:O-Aldehyde-H2O@43	0.74258	11.9	0.031	P04247	K48;K51	Myoglobin	MYG	764.87	2	FKNLKSEEDMK	XL:O-Aldehyde-H2O@48;XL:O-Aldehyde-H2O@51	1.10081	28.3	0.00023
	748.867	4	-1.46595	P04247	K43	Myoglobin	MYG	705.849	2	THPETLDKFDK	XL:O-Aldehyde-H2O@43	-0.674154	15.4	0.012	P04247	K48;K51	Myoglobin	MYG	764.871	2	FKNLKSEEDMK	XL:O-Aldehyde-H2O@48;XL:O-Aldehyde-H2O@51	-0.0758634	21.4	0.0024
	749.118	4	-0.791679	P04247	K43	Myoglobin	MYG	705.849	2	THPETLDKFDK	XL:O-Aldehyde-H2O@43	-0.249134	16.3	0.00095	P04247	K48;K51	Myoglobin	MYG	764.87	2	FKNLKSEEDMK	XL:O-Aldehyde-H2O@48;XL:O-Aldehyde-H2O@51	0.970065	20.8	0.00017
	748.868	4	0.247921	P04247	K43	Myoglobin	MYG	705.85	2	THPETLDKFDK	XL:O-Aldehyde-H2O@43	-1.24085	13.4	0.056	P04247	K48;K51	Myoglobin	MYG	773.877	2	FKNLKSEEDMK	XL:O-Aldehyde-H2O@48;XL:O-Aldehyde@51	-0.0977916	21.1	6.7e-05
	749.876	4	15.2287	Q03265	K427	ATP synthase subunit alpha, mitochondrial	ATPA	580.794	2	AMKQVAGTMK	XL:O-Aldehyde-H2O@427;Oxidation@433	-0.427358	9	0.032	P62259	K123;K125	14-3-3 protein epsilon	1433E	900.912	2	VFYYKMKGDYHR	XL:O-Aldehyde-H2O@123;Oxidation@124;XL:O-Aldehyde@125	14.2524	11.3	0.076
	753.94	4	-1.09536	Q9DB20	K88;K90	ATP synthase subunit O, mitochondrial	ATPO	762.439	2	TVKVKSLNDITK	XL:O-Aldehyde@88&XL:O-Aldehyde-H2O@90|XL:O-Aldehyde-H2O@88&XL:O-Aldehyde@90	-1.95906	21.1	0.0005	Q9DB20	K84	ATP synthase subunit O, mitochondrial	ATPO	726.934	2	VSLAVLNPYIKR	XL:O-Aldehyde-H2O@84	-2.89685	31.7	0.00026
	753.692	4	2.53236	Q9DB20	K88;K90	ATP synthase subunit O, mitochondrial	ATPO	762.439	2	TVKVKSLNDITK	XL:O-Aldehyde@88;XL:O-Aldehyde-H2O@90	-1.56559	18.1	0.00089	Q9DB20	K84	ATP synthase subunit O, mitochondrial	ATPO	726.934	2	VSLAVLNPYIKR	XL:O-Aldehyde-H2O@84	-2.34659	18.2	0.024
	753.692	4	2.04582	Q9DB20	K88;K90	ATP synthase subunit O, mitochondrial	ATPO	762.437	2	TVKVKSLNDITK	XL:O-Aldehyde@88&XL:O-Aldehyde-H2O@90|XL:O-Aldehyde-H2O@88&XL:O-Aldehyde@90	0.664101	16.8	0.012	Q9DB20	K84	ATP synthase subunit O, mitochondrial	ATPO	726.933	2	VSLAVLNPYIKR	XL:O-Aldehyde-H2O@84	-1.10852	25.1	0.00044
	759.181	4	3.5067	Q8BMS1	K259	Trifunctional enzyme subunit alpha, mitochondrial	ECHA	414.235	2	VSAKQSK	XL:O-Aldehyde-H2O@259	-0.699431	13.7	0.094	Q8BMS1	K213;K214	Trifunctional enzyme subunit alpha, mitochondrial	ECHA	1086.11	2	AKKMGLVDQLVEPLGPGIK	XL:O-Aldehyde@213&XL:O-Aldehyde-H2O@214|XL:O-Aldehyde-H2O@213&XL:O-Aldehyde@214	-1.32778	16.8	0.0061
	759.172	4	-7.36123	Q8BMS1	K259	Trifunctional enzyme subunit alpha, mitochondrial	ECHA	414.235	2	VSAKQSK	XL:O-Aldehyde-H2O@259	-1.42366	14.3	0.026	Q8BMS1	K213;K214	Trifunctional enzyme subunit alpha, mitochondrial	ECHA	1095.12	2	AKKMGLVDQLVEPLGPGIK	XL:O-Aldehyde@213;XL:O-Aldehyde@214	-0.328525	17.2	0.0025
	764.423	4	4.35709	P47915	K126;K130	Large ribosomal subunit protein eL29	RL29	674.385	2	VQTKAGAKAPAK	XL:O-Aldehyde@126;XL:O-Aldehyde-H2O@130	-0.182657	15.3	0.014	P47915	K145	Large ribosomal subunit protein eL29	RL29	845.449	2	AQASAPAQAPKGAQAPK	XL:O-Aldehyde@145	0.671848	23	0.00014
	764.673	4	2.21837	P47915	K126;K130	Large ribosomal subunit protein eL29	RL29	674.386	2	VQTKAGAKAPAK	XL:O-Aldehyde@126&XL:O-Aldehyde-H2O@130|XL:O-Aldehyde-H2O@126&XL:O-Aldehyde@130	-0.775789	17.9	0.0044	P47915	K145	Large ribosomal subunit protein eL29	RL29	845.45	2	AQASAPAQAPKGAQAPK	XL:O-Aldehyde@145	-0.984075	20.5	0.0039
	765.423	4	-1.90717	Q5SX39/Q02566/Q91Z83	K1378/K1376/K1374	Myosin-4/Myosin-6/Myosin-7	MYH4/MYH6/MYH7	652.827	2	TKYETDAIQR	XL:O-Aldehyde-H2O@1378	1.51914	20.5	0.0014	Q02566/Q91Z83	K1872;K1876/K1870;K1874	Myosin-6/Myosin-7	MYH6/MYH7	859.507	2	LQDLVDKLQLKVK	XL:O-Aldehyde@1872&XL:O-Aldehyde-H2O@1876|XL:O-Aldehyde-H2O@1872&XL:O-Aldehyde@1876	1.70207	14.6	0.074
	765.169	4	-6.40125	Q5SX39/Q02566/Q91Z83	K1378/K1376/K1374	Myosin-4/Myosin-6/Myosin-7	MYH4/MYH6/MYH7	652.826	2	TKYETDAIQR	XL:O-Aldehyde-H2O@1378	2.28505	25.7	0.00037	Q02566/Q91Z83	K1872;K1876/K1870;K1874	Myosin-6/Myosin-7	MYH6/MYH7	859.507	2	LQDLVDKLQLKVK	XL:O-Aldehyde@1872&XL:O-Aldehyde-H2O@1876|XL:O-Aldehyde-H2O@1872&XL:O-Aldehyde@1876	1.93477	20.6	0.002
	765.175	4	2.70411	Q5SX40/Q02566/Q91Z83	K1381/K1376/K1374	Myosin-1/Myosin-6/Myosin-7	MYH1/MYH6/MYH7	652.829	2	TKYETDAIQR	XL:O-Aldehyde-H2O@1381	-1.85081	23.1	0.002	Q02566/Q91Z83	K1872;K1876/K1870;K1874	Myosin-6/Myosin-7	MYH6/MYH7	859.51	2	LQDLVDKLQLKVK	XL:O-Aldehyde@1872;XL:O-Aldehyde-H2O@1876	-2.02098	23.6	0.00013
	766.896	4	-0.162777	Q2TPA8	K390	Hydroxysteroid dehydrogenase-like protein 2	HSDL2	720.391	2	IVKDSLSDEVVR	XL:O-Aldehyde-H2O@390	-0.47732	40.3	2.2e-05	Q2TPA8	K424;K427	Hydroxysteroid dehydrogenase-like protein 2	HSDL2	794.89	2	SKGGKVGHGEPSDR	XL:O-Aldehyde@424&XL:O-Aldehyde-H2O@427|XL:O-Aldehyde-H2O@424&XL:O-Aldehyde@427	-0.700386	23.6	0.0023
	768.408	4	-0.841498	Q8BMS1	K292;K295	Trifunctional enzyme subunit alpha, mitochondrial	ECHA	752.432	2	KQTKGLYPAPLK	XL:O-Aldehyde-H2O@292;XL:O-Aldehyde-H2O@295	0.0358987	27.9	6.7e-06	Q8BMS1	K644	Trifunctional enzyme subunit alpha, mitochondrial	ECHA	757.368	2	GFYIYQEGSKNK	XL:O-Aldehyde-H2O@644	2.14391	30.3	7.7e-06
	768.409	4	0.749198	Q8BMS1	K292;K295	Trifunctional enzyme subunit alpha, mitochondrial	ECHA	752.433	2	KQTKGLYPAPLK	XL:O-Aldehyde-H2O@292;XL:O-Aldehyde-H2O@295	-1.55893	31.8	2e-06	Q8BMS1	K644	Trifunctional enzyme subunit alpha, mitochondrial	ECHA	757.37	2	GFYIYQEGSKNK	XL:O-Aldehyde-H2O@644	-1.02495	30.2	2.8e-06
	768.91	4	-0.561394	Q8BMS1	K292;K295	Trifunctional enzyme subunit alpha, mitochondrial	ECHA	752.433	2	KQTKGLYPAPLK	XL:O-Aldehyde-H2O@292;XL:O-Aldehyde-H2O@295	-1.02732	23.8	0.00025	Q8BMS1	K644	Trifunctional enzyme subunit alpha, mitochondrial	ECHA	757.37	2	GFYIYQEGSKNK	XL:O-Aldehyde-H2O@644	-0.364773	25.4	9.8e-05
	768.408	4	-1.31871	Q8BMS1	K292;K295	Trifunctional enzyme subunit alpha, mitochondrial	ECHA	752.433	2	KQTKGLYPAPLK	XL:O-Aldehyde-H2O@292;XL:O-Aldehyde-H2O@295	-0.761515	17.4	0.002	Q8BMS1	K644	Trifunctional enzyme subunit alpha, mitochondrial	ECHA	757.369	2	GFYIYQEGSKNK	XL:O-Aldehyde-H2O@644	1.61577	21	0.00056
	768.659	4	-0.264102	Q8BMS1	K292;K295	Trifunctional enzyme subunit alpha, mitochondrial	ECHA	752.433	2	KQTKGLYPAPLK	XL:O-Aldehyde-H2O@292;XL:O-Aldehyde-H2O@295	-0.761515	29.9	2e-05	Q8BMS1	K644	Trifunctional enzyme subunit alpha, mitochondrial	ECHA	757.368	2	GFYIYQEGSKNK	XL:O-Aldehyde-H2O@644	2.01188	18.6	0.00016
	616.728	5	-1.31037	Q02566	K976	Myosin-6	MYH6	512.774	2	HATENKVK	XL:O-Aldehyde@976	1.42539	13.3	0.027	Q5SX40/G3UW82/Q5SX39/Q02566/Q91Z83	K970;K973/K967;K970/K965;K968/K963;K966	Myosin-1/Myosin-2/Myosin-4/Myosin-6/Myosin-7	MYH1/MYH2/MYH4/MYH6/MYH7	673.688	3	DIDDLELTLAKVEKEK	XL:O-Aldehyde-H2O@970;XL:O-Aldehyde-H2O@973	1.87198	29.5	0.00015
	770.658	4	-0.453551	Q5SX40/G3UW82/Q5SX39/Q02566/Q91Z83	K981/K978/K976/K974	Myosin-1/Myosin-2/Myosin-4/Myosin-6/Myosin-7	MYH1/MYH2/MYH4/MYH6/MYH7	503.772	2	HATENKVK	XL:O-Aldehyde-H2O@981	-4.86618	15	0.0049	Q02566	K965;K968	Myosin-6	MYH6	1010.03	2	DIDDLELTLAKVEKEK	XL:O-Aldehyde-H2O@965;XL:O-Aldehyde-H2O@968	-3.4123	34.9	2e-06
	616.727	5	-2.4999	Q02566	K976	Myosin-6	MYH6	512.775	2	HATENKVK	XL:O-Aldehyde@976	-0.719808	17.5	0.021	Q5SX40/G3UW82/Q5SX39/Q02566/Q91Z83	K970;K973/K967;K970/K965;K968/K963;K966	Myosin-1/Myosin-2/Myosin-4/Myosin-6/Myosin-7	MYH1/MYH2/MYH4/MYH6/MYH7	673.69	3	DIDDLELTLAKVEKEK	XL:O-Aldehyde-H2O@970;XL:O-Aldehyde-H2O@973	-1.6905	42.6	9.9e-08
	771.642	4	0.455275	P56391	K13	Cytochrome c oxidase subunit 6B1	CX6B1	639.81	2	NYKTAPFDSR	XL:O-Aldehyde-H2O@13	-1.55982	18.4	0.0016	Q62425	K74;K76	Cytochrome c oxidase subunit NDUFA4	NDUA4	884.963	2	FYSVNVDYSKLKK	XL:O-Aldehyde@74;XL:O-Aldehyde-H2O@76	-1.86948	20.8	0.00034
	519.612	6	1.72459	P04247	K63	Myoglobin	MYG	428.724	2	GSEDLKK	XL:O-Aldehyde-H2O@63	0.642331	20	0.0034	P04247	K79;K80	Myoglobin	MYG	551.546	4	KKGQHAAEIQPLAQSHATK	XL:O-Aldehyde-H2O@79;XL:O-Aldehyde-H2O@80	-0.699725	37.2	0.00024
	782.163	4	-0.0136344	Q02566/Q91Z83	K1133;K1136/K1131;K1134	Myosin-6/Myosin-7	MYH6/MYH7	511.305	2	AKVEKLR	XL:O-Aldehyde-H2O@1133;XL:O-Aldehyde@1136	0.326381	14.4	0.01	Q5SX40/G3UW82/Q5SX39/Q02566/Q91Z83	K1049/K1046/K1044/K1042	Myosin-1/Myosin-2/Myosin-4/Myosin-6/Myosin-7	MYH1/MYH2/MYH4/MYH6/MYH7	1043.51	2	LEQQVDDLEGSLEQEKK	XL:O-Aldehyde@1049	0.149666	22.3	0.0036
	781.912	4	-0.190169	Q02566/Q91Z83	K1133;K1136/K1131;K1134	Myosin-6/Myosin-7	MYH6/MYH7	511.306	2	AKVEKLR	XL:O-Aldehyde-H2O@1133;XL:O-Aldehyde@1136	-0.651508	13.1	0.14	Q5SX40/G3UW82/Q5SX39/Q02566/Q91Z83	K1049/K1046/K1044/K1042	Myosin-1/Myosin-2/Myosin-4/Myosin-6/Myosin-7	MYH1/MYH2/MYH4/MYH6/MYH7	1043.51	2	LEQQVDDLEGSLEQEKK	XL:O-Aldehyde@1049	-1.19195	23.3	0.0025
	793.404	4	-2.74237	P56382	K21	ATP synthase subunit epsilon, mitochondrial	ATP5E	630.331	2	FSQICAKAVR	Carbamidomethyl@19;XL:O-Aldehyde-H2O@21	1.25336	23.6	0.0011	P56382	K32;K37	ATP synthase subunit epsilon, mitochondrial	ATP5E	938.468	2	TEFKANAEKTSGSSIK	XL:O-Aldehyde@32;XL:O-Aldehyde-H2O@37	2.30488	13.4	0.012
	793.404	4	-2.58832	P56382	K21	ATP synthase subunit epsilon, mitochondrial	ATP5E	630.333	2	FSQICAKAVR	Carbamidomethyl@19;XL:O-Aldehyde-H2O@21	-1.60228	29.2	0.00045	P56382	K32;K37	ATP synthase subunit epsilon, mitochondrial	ATP5E	938.472	2	TEFKANAEKTSGSSIK	XL:O-Aldehyde@32;XL:O-Aldehyde-H2O@37	-1.63771	21	5.8e-05
	793.4	4	-7.67202	P56382	K21	ATP synthase subunit epsilon, mitochondrial	ATP5E	630.335	2	FSQICAKAVR	Carbamidomethyl@19;XL:O-Aldehyde-H2O@21	-4.93384	27.3	0.00095	P56382	K32;K37	ATP synthase subunit epsilon, mitochondrial	ATP5E	938.474	2	TEFKANAEKTSGSSIK	XL:O-Aldehyde@32&XL:O-Aldehyde-H2O@37|XL:O-Aldehyde-H2O@32&XL:O-Aldehyde@37	-3.44916	16.8	0.026
	796.406	4	-6.24179	Q04857	K933;K934	Collagen alpha-1(VI) chain	CO6A1	597.809	2	EASSGATKKR	XL:O-Aldehyde-H2O@933;XL:O-Aldehyde-H2O@934	1.00703	11.3	0.059	Q04857	K987	Collagen alpha-1(VI) chain	CO6A1	977.001	2	VLVTGKTAEYDVAFGER	XL:O-Aldehyde@987	0.542843	22.8	0.0004
	796.407	4	-5.09077	Q04857	K933;K934	Collagen alpha-1(VI) chain	CO6A1	597.809	2	EASSGATKKR	XL:O-Aldehyde-H2O@933;XL:O-Aldehyde-H2O@934	-0.163913	17.3	0.012	Q04857	K987	Collagen alpha-1(VI) chain	CO6A1	977.001	2	VLVTGKTAEYDVAFGER	XL:O-Aldehyde@987	0.440489	24.2	8.1e-05
	796.41	4	-0.640149	Q04857	K933;K934	Collagen alpha-1(VI) chain	CO6A1	597.81	2	EASSGATKKR	XL:O-Aldehyde-H2O@933;XL:O-Aldehyde-H2O@934	-1.16758	21.7	0.00087	Q04857	K987	Collagen alpha-1(VI) chain	CO6A1	977.002	2	VLVTGKTAEYDVAFGER	XL:O-Aldehyde@987	-0.480696	20.9	0.00011
	796.661	4	-0.466689	Q04857	K933;K934	Collagen alpha-1(VI) chain	CO6A1	606.816	2	EASSGATKKR	XL:O-Aldehyde@933&XL:O-Aldehyde-H2O@934|XL:O-Aldehyde-H2O@933&XL:O-Aldehyde@934	-1.50893	22.7	0.015	Q04857	K987	Collagen alpha-1(VI) chain	CO6A1	977.003	2	VLVTGKTAEYDVAFGER	XL:O-Aldehyde@987	-1.09482	32.3	8.2e-06
	796.411	4	0.1272	Q04857	K933;K934	Collagen alpha-1(VI) chain	CO6A1	606.815	2	EASSGATKKR	XL:O-Aldehyde@933&XL:O-Aldehyde-H2O@934|XL:O-Aldehyde-H2O@933&XL:O-Aldehyde@934	-1.01455	13.1	0.11	Q04857	K987	Collagen alpha-1(VI) chain	CO6A1	977.002	2	VLVTGKTAEYDVAFGER	XL:O-Aldehyde@987	-0.378343	24.5	4.8e-05
	796.909	4	-4.69628	P48787	K165	Troponin I, cardiac muscle	TNNI3	506.279	2	AKESLDLR	XL:O-Aldehyde-H2O@165	-3.34516	27.1	0.00061	P58771	K136;K140	Tropomyosin alpha-1 chain	TPM1	1069.54	2	AQKDEEKMEIQEIQLK	XL:O-Aldehyde@136&XL:O-Aldehyde-H2O@140|XL:O-Aldehyde-H2O@136&XL:O-Aldehyde@140	-2.88001	27.7	4e-05
	796.912	4	-1.01533	P48787	K165	Troponin I, cardiac muscle	TNNI3	506.277	2	AKESLDLR	XL:O-Aldehyde-H2O@165	1.00027	26.2	0.0052	P58771	K136;K140	Tropomyosin alpha-1 chain	TPM1	1069.54	2	AQKDEEKMEIQEIQLK	XL:O-Aldehyde@136&XL:O-Aldehyde-H2O@140|XL:O-Aldehyde-H2O@136&XL:O-Aldehyde@140	0.392424	23.7	0.00036
	797.164	4	0.538061	P48787	K165	Troponin I, cardiac muscle	TNNI3	506.277	2	AKESLDLR	XL:O-Aldehyde-H2O@165	0.802751	25.6	0.0017	P58771	K136;K140	Tropomyosin alpha-1 chain	TPM1	1069.54	2	AQKDEEKMEIQEIQLK	XL:O-Aldehyde@136&XL:O-Aldehyde-H2O@140|XL:O-Aldehyde-H2O@136&XL:O-Aldehyde@140	0.205427	28.8	0.00015
	796.912	4	-0.938642	P48787	K165	Troponin I, cardiac muscle	TNNI3	506.276	2	AKESLDLR	XL:O-Aldehyde-H2O@165	1.59283	18	0.031	P58771	K136;K140	Tropomyosin alpha-1 chain	TPM1	707.357	3	AQKDEEKMEIQEIQLK	XL:O-Aldehyde-H2O@136;XL:O-Aldehyde-H2O@140	0.589612	19.5	0.025
	797.16	4	-4.59831	P48787	K165	Troponin I, cardiac muscle	TNNI3	506.277	2	AKESLDLR	XL:O-Aldehyde-H2O@165	-0.382372	18.3	0.0022	P58771	K136;K140	Tropomyosin alpha-1 chain	TPM1	1069.54	2	AQKDEEKMEIQEIQLK	XL:O-Aldehyde@136;XL:O-Aldehyde-H2O@140	-1.10355	22.4	0.00055
	796.912	4	-0.938642	P48787	K165	Troponin I, cardiac muscle	TNNI3	506.277	2	AKESLDLR	XL:O-Aldehyde-H2O@165	-0.184852	26	0.00044	P58771	K136;K140	Tropomyosin alpha-1 chain	TPM1	1069.54	2	AQKDEEKMEIQEIQLK	XL:O-Aldehyde-H2O@136;XL:O-Aldehyde@140	0.298925	22.5	0.002
	797.164	4	0.0780873	P48787	K165	Troponin I, cardiac muscle	TNNI3	506.277	2	AKESLDLR	XL:O-Aldehyde-H2O@165	-0.382372	22	0.0012	P58771	K136;K140	Tropomyosin alpha-1 chain	TPM1	1069.54	2	AQKDEEKMEIQEIQLK	XL:O-Aldehyde@136&XL:O-Aldehyde-H2O@140|XL:O-Aldehyde-H2O@136&XL:O-Aldehyde@140	-0.168566	13.1	0.11
	796.912	4	-1.09201	P48787	K165	Troponin I, cardiac muscle	TNNI3	506.277	2	AKESLDLR	XL:O-Aldehyde-H2O@165	1.00027	18.4	0.098	P58771	K136;K140	Tropomyosin alpha-1 chain	TPM1	1069.54	2	AQKDEEKMEIQEIQLK	XL:O-Aldehyde@136;XL:O-Aldehyde-H2O@140	1.42091	24.9	2.3e-05
	797.162	4	-2.22178	P48787	K165	Troponin I, cardiac muscle	TNNI3	506.278	2	AKESLDLR	XL:O-Aldehyde-H2O@165	-1.36997	25.6	0.00037	P58771	K136;K140	Tropomyosin alpha-1 chain	TPM1	1069.54	2	AQKDEEKMEIQEIQLK	XL:O-Aldehyde-H2O@136;XL:O-Aldehyde@140	-1.38404	29.6	4e-06
	796.911	4	-2.08894	P48787	K165	Troponin I, cardiac muscle	TNNI3	506.277	2	AKESLDLR	XL:O-Aldehyde-H2O@165	-0.777412	26.2	0.0031	P58771	K136;K140	Tropomyosin alpha-1 chain	TPM1	1069.54	2	AQKDEEKMEIQEIQLK	XL:O-Aldehyde-H2O@136;XL:O-Aldehyde@140	-0.823054	27.8	8.1e-05
	796.913	4	-0.0950909	P48787	K165	Troponin I, cardiac muscle	TNNI3	506.277	2	AKESLDLR	XL:O-Aldehyde-H2O@165	-0.184852	28.4	0.0021	P58771	K136;K140	Tropomyosin alpha-1 chain	TPM1	1069.54	2	AQKDEEKMEIQEIQLK	XL:O-Aldehyde@136&XL:O-Aldehyde-H2O@140|XL:O-Aldehyde-H2O@136&XL:O-Aldehyde@140	-0.262065	29.6	7.2e-05
	797.164	4	0.00142498	P48787	K165	Troponin I, cardiac muscle	TNNI3	506.277	2	AKESLDLR	XL:O-Aldehyde-H2O@165	-0.184852	24.5	0.0022	P58771	K136;K140	Tropomyosin alpha-1 chain	TPM1	1069.54	2	AQKDEEKMEIQEIQLK	XL:O-Aldehyde-H2O@136;XL:O-Aldehyde@140	-0.355563	31.9	2.5e-05
	797.162	4	-2.29844	P48787	K165	Troponin I, cardiac muscle	TNNI3	506.277	2	AKESLDLR	XL:O-Aldehyde-H2O@165	-0.382372	23.6	0.0021	P58771	K136;K140	Tropomyosin alpha-1 chain	TPM1	1069.54	2	AQKDEEKMEIQEIQLK	XL:O-Aldehyde@136;XL:O-Aldehyde-H2O@140	0.392424	18.7	0.0012
	796.913	4	0.595087	P48787	K165	Troponin I, cardiac muscle	TNNI3	506.277	2	AKESLDLR	XL:O-Aldehyde-H2O@165	0.210189	20.9	0.0047	P58771	K136;K140	Tropomyosin alpha-1 chain	TPM1	1069.54	2	AQKDEEKMEIQEIQLK	XL:O-Aldehyde-H2O@136;XL:O-Aldehyde@140	0.392424	26.6	0.00015
	797.413	4	-1.35824	P48787	K165	Troponin I, cardiac muscle	TNNI3	506.278	2	AKESLDLR	XL:O-Aldehyde-H2O@165	-1.96253	23.4	0.00034	P58771	K136;K140	Tropomyosin alpha-1 chain	TPM1	1069.54	2	AQKDEEKMEIQEIQLK	XL:O-Aldehyde-H2O@136;XL:O-Aldehyde@140	-2.88001	26.6	3.3e-05
	796.912	4	-1.1687	P48787	K165	Troponin I, cardiac muscle	TNNI3	506.277	2	AKESLDLR	XL:O-Aldehyde-H2O@165	0.210189	26.7	0.0012	P58771	K136;K140	Tropomyosin alpha-1 chain	TPM1	1069.54	2	AQKDEEKMEIQEIQLK	XL:O-Aldehyde@136&XL:O-Aldehyde-H2O@140|XL:O-Aldehyde-H2O@136&XL:O-Aldehyde@140	-0.262065	28.1	3.7e-05
	796.912	4	-1.39876	P48787	K165	Troponin I, cardiac muscle	TNNI3	506.277	2	AKESLDLR	XL:O-Aldehyde-H2O@165	0.0126688	25.4	0.0013	P58771	K136;K140	Tropomyosin alpha-1 chain	TPM1	1069.54	2	AQKDEEKMEIQEIQLK	XL:O-Aldehyde-H2O@136;XL:O-Aldehyde@140	0.205427	22.6	0.00067
	797.166	4	2.99125	P48787	K165	Troponin I, cardiac muscle	TNNI3	506.277	2	AKESLDLR	XL:O-Aldehyde-H2O@165	-0.382372	22.6	0.005	P58771	K136;K140	Tropomyosin alpha-1 chain	TPM1	1069.54	2	AQKDEEKMEIQEIQLK	XL:O-Aldehyde@136&XL:O-Aldehyde-H2O@140|XL:O-Aldehyde-H2O@136&XL:O-Aldehyde@140	-0.636058	24.4	0.0011
	796.913	4	-0.248464	P48787	K165	Troponin I, cardiac muscle	TNNI3	506.277	2	AKESLDLR	XL:O-Aldehyde-H2O@165	-0.579892	25.6	0.0033	P58771	K136;K140	Tropomyosin alpha-1 chain	TPM1	1069.54	2	AQKDEEKMEIQEIQLK	XL:O-Aldehyde@136&XL:O-Aldehyde-H2O@140|XL:O-Aldehyde-H2O@136&XL:O-Aldehyde@140	-0.729556	20.5	0.007
	797.164	4	-5.35122	P48787	K165	Troponin I, cardiac muscle	TNNI3	506.277	2	AKESLDLR	XL:O-Aldehyde-H2O@165	0.60523	26.9	0.0065	P21107	K137;K141	Tropomyosin alpha-3 chain	TPM3	1061.03	2	ALKDEEKMELQEIQLK	XL:O-Aldehyde-H2O@137;XL:O-Aldehyde-H2O@141;Oxidation@142	8.89502	17.9	0.063
	799.645	4	5.40059	P58771/P21107	K51/K52	Tropomyosin alpha-1 chain/Tropomyosin alpha-3 chain	TPM1/TPM3	614.308	2	LKGTEDELDK	XL:O-Aldehyde-H2O@51	0.651947	18.8	0.0066	P50752	K76;K78	Troponin T, cardiac muscle	TNNT2	966.961	2	DAEEGPVEDTKPKPSR	XL:O-Aldehyde@76&XL:O-Aldehyde-H2O@78|XL:O-Aldehyde-H2O@76&XL:O-Aldehyde@78	1.5535	13	0.092
	800.908	4	-4.45689	P48787	K165	Troponin I, cardiac muscle	TNNI3	506.277	2	AKESLDLR	XL:O-Aldehyde-H2O@165	1.00027	27.5	0.00072	P58771	K136;K140	Tropomyosin alpha-1 chain	TPM1	1077.53	2	AQKDEEKMEIQEIQLK	XL:O-Aldehyde-H2O@136;XL:O-Aldehyde@140;Oxidation@141	0.81392	17.2	0.02
	800.911	4	-0.489127	P48787	K165	Troponin I, cardiac muscle	TNNI3	506.278	2	AKESLDLR	XL:O-Aldehyde-H2O@165	-0.974932	19.2	0.0028	P58771	K136;K140	Tropomyosin alpha-1 chain	TPM1	1077.54	2	AQKDEEKMEIQEIQLK	XL:O-Aldehyde@136;XL:O-Aldehyde-H2O@140;Oxidation@141	-1.13497	17.2	0.006
	823.192	4	-3.65685	P60710/Q8BFZ3/P68033/P63260/P63268	K328/K329/K330	Actin, cytoplasmic 1/Beta-actin-like protein 2/Actin, alpha cardiac muscle 1/Actin, cytoplasmic 2/Actin, gamma-enteric smooth muscle	ACTB/ACTBL/ACTC/ACTG/ACTH	558.842	2	IKIIAPPER	XL:O-Aldehyde-H2O@328	1.28216	23.6	0.00065	P58771	K136;K140	Tropomyosin alpha-1 chain	TPM1	1069.54	2	AQKDEEKMEIQEIQLK	XL:O-Aldehyde@136&XL:O-Aldehyde-H2O@140|XL:O-Aldehyde-H2O@136&XL:O-Aldehyde@140	0.485922	27	0.00016
	823.444	4	-2.37493	P60710/Q8BFZ3/P68033/P63260/P63268	K328/K329/K330	Actin, cytoplasmic 1/Beta-actin-like protein 2/Actin, alpha cardiac muscle 1/Actin, cytoplasmic 2/Actin, gamma-enteric smooth muscle	ACTB/ACTBL/ACTC/ACTG/ACTH	558.842	2	IKIIAPPER	XL:O-Aldehyde-H2O@328	0.208515	17.9	0.0013	P58771	K136;K140	Tropomyosin alpha-1 chain	TPM1	1069.54	2	AQKDEEKMEIQEIQLK	XL:O-Aldehyde@136&XL:O-Aldehyde-H2O@140|XL:O-Aldehyde-H2O@136&XL:O-Aldehyde@140	-0.729556	22.5	0.00039
	823.446	4	0.0740743	P62737/P60710/Q8BFZ3/P68033/P63260	K330/K328/K329	Actin, aortic smooth muscle/Actin, cytoplasmic 1/Beta-actin-like protein 2/Actin, alpha cardiac muscle 1/Actin, cytoplasmic 2	ACTA/ACTB/ACTBL/ACTC/ACTG	558.843	2	IKIIAPPER	XL:O-Aldehyde-H2O@330	-0.50725	21.2	0.0028	P58771	K136;K140	Tropomyosin alpha-1 chain	TPM1	1069.54	2	AQKDEEKMEIQEIQLK	XL:O-Aldehyde@136&XL:O-Aldehyde-H2O@140|XL:O-Aldehyde-H2O@136&XL:O-Aldehyde@140	-0.0750681	23.2	0.0011
	823.196	4	0.203371	P62737/P60710/Q8BFZ3/P68033/P63260	K330/K328/K329	Actin, aortic smooth muscle/Actin, cytoplasmic 1/Beta-actin-like protein 2/Actin, alpha cardiac muscle 1/Actin, cytoplasmic 2	ACTA/ACTB/ACTBL/ACTC/ACTG	558.843	2	IKIIAPPER	XL:O-Aldehyde-H2O@330	-1.22301	22	0.00018	P58771	K136;K140	Tropomyosin alpha-1 chain	TPM1	1069.54	2	AQKDEEKMEIQEIQLK	XL:O-Aldehyde@136;XL:O-Aldehyde-H2O@140	-2.41252	16.2	0.021
	826.221	4	7.39203	P16858	K258;K261	Glyceraldehyde-3-phosphate dehydrogenase	G3P	731.42	2	KVVKQASEGPLK	XL:O-Aldehyde-H2O@258;XL:O-Aldehyde@261	-0.660894	14.6	0.027	P16858	K213	Glyceraldehyde-3-phosphate dehydrogenase	G3P	912.005	2	GAAQNIIPASTGAAKAVGK	XL:O-Aldehyde@213	-0.540143	22.3	0.0026
	664.376	5	0.936853	P62960	K56	Y-box-binding protein 1	YBOX1	604.884	2	VIATKVLGTVK	XL:O-Aldehyde-H2O@56	0.134488	38.7	1.3e-06	P62960	K90;K91	Y-box-binding protein 1	YBOX1	686.025	3	EDVFVHQTAIKKNNPR	XL:O-Aldehyde-H2O@90;XL:O-Aldehyde-H2O@91	0.293047	18.7	0.11
	664.574	5	-3.18351	P62960	K56	Y-box-binding protein 1	YBOX1	604.884	2	VIATKVLGTVK	XL:O-Aldehyde-H2O@56	0.630451	19.3	0.0015	P62960	K90;K91	Y-box-binding protein 1	YBOX1	692.029	3	EDVFVHQTAIKKNNPR	XL:O-Aldehyde@90&XL:O-Aldehyde-H2O@91|XL:O-Aldehyde-H2O@90&XL:O-Aldehyde@91	-0.111841	19	0.021
	664.375	5	0.476813	P62960	K56	Y-box-binding protein 1	YBOX1	604.885	2	VIATKVLGTVK	XL:O-Aldehyde-H2O@56	-0.857436	42.4	3.6e-06	P62960	K90;K91	Y-box-binding protein 1	YBOX1	686.026	3	EDVFVHQTAIKKNNPR	XL:O-Aldehyde-H2O@90;XL:O-Aldehyde-H2O@91	-0.581556	29.3	0.00015
	664.379	5	6.45733	Q9JKB3	K82	Y-box-binding protein 3	YBOX3	604.884	2	VLATKVLGTVK	XL:O-Aldehyde-H2O@82	-0.0308326	40.8	3.4e-06	Q9JKB3	K116;K117	Y-box-binding protein 3	YBOX3	686.026	3	EDVFVHQTAIKKNNPR	XL:O-Aldehyde-H2O@116;XL:O-Aldehyde-H2O@117	-0.581556	23.6	0.0054
	667.174	5	5.96549	Q02566/Q91Z83	K1446/K1444	Myosin-6/Myosin-7	MYH6/MYH7	570.308	2	SNAAAAALDKK	XL:O-Aldehyde-H2O@1446	-2.81396	37.6	2.1e-06	Q02566/Q91Z83	K1729;K1730/K1727;K1728	Myosin-6/Myosin-7	MYH6/MYH7	713.737	3	VQLLHSQNTSLINQKKK	XL:O-Aldehyde-H2O@1729;XL:O-Aldehyde-H2O@1730	-2.74737	20.2	0.031
	667.173	5	3.58332	Q02566/Q91Z83	K1446/K1444	Myosin-6/Myosin-7	MYH6/MYH7	570.307	2	SNAAAAALDKK	XL:O-Aldehyde-H2O@1446	-0.1838	31.2	7.2e-06	Q02566/Q91Z83	K1729;K1730/K1727;K1728	Myosin-6/Myosin-7	MYH6/MYH7	713.735	3	VQLLHSQNTSLINQKKK	XL:O-Aldehyde-H2O@1729;XL:O-Aldehyde-H2O@1730	0.194887	19.2	0.063
	836.42	4	-1.33912	P58771	K37	Tropomyosin alpha-1 chain	TPM1	807.935	2	SKQLEDELVSLQK	XL:O-Aldehyde@37	-2.86519	21.3	0.0039	P58771	K29;K30	Tropomyosin alpha-1 chain	TPM1	855.405	2	AEQAEADKKAAEDR	XL:O-Aldehyde@29&XL:O-Aldehyde-H2O@30|XL:O-Aldehyde-H2O@29&XL:O-Aldehyde@30	-2.82854	24.5	6.5e-05
	836.171	4	0.541702	P58771	K37	Tropomyosin alpha-1 chain	TPM1	807.933	2	SKQLEDELVSLQK	XL:O-Aldehyde@37	-0.0184246	33.3	1.2e-05	P58771	K29;K30	Tropomyosin alpha-1 chain	TPM1	855.402	2	AEQAEADKKAAEDR	XL:O-Aldehyde@29&XL:O-Aldehyde-H2O@30|XL:O-Aldehyde-H2O@29&XL:O-Aldehyde@30	0.327863	37.7	4.1e-06
	836.169	4	-1.21226	P58771	K37	Tropomyosin alpha-1 chain	TPM1	807.933	2	SKQLEDELVSLQK	XL:O-Aldehyde@37	0.229121	34.7	2.7e-05	P58771	K29;K30	Tropomyosin alpha-1 chain	TPM1	855.402	2	AEQAEADKKAAEDR	XL:O-Aldehyde@29&XL:O-Aldehyde-H2O@30|XL:O-Aldehyde-H2O@29&XL:O-Aldehyde@30	0.444767	34.2	1.2e-05
	836.17	4	-0.554524	P58771	K37	Tropomyosin alpha-1 chain	TPM1	807.933	2	SKQLEDELVSLQK	XL:O-Aldehyde@37	0.352893	18.3	0.015	P58771	K29;K30	Tropomyosin alpha-1 chain	TPM1	855.402	2	AEQAEADKKAAEDR	XL:O-Aldehyde@29&XL:O-Aldehyde-H2O@30|XL:O-Aldehyde-H2O@29&XL:O-Aldehyde@30	0.678575	28.1	1.2e-05
	836.17	4	-0.627606	P58771	K37	Tropomyosin alpha-1 chain	TPM1	807.933	2	SKQLEDELVSLQK	XL:O-Aldehyde@37	-0.389742	29.8	0.00013	P58771	K29;K30	Tropomyosin alpha-1 chain	TPM1	855.403	2	AEQAEADKKAAEDR	XL:O-Aldehyde@29&XL:O-Aldehyde-H2O@30|XL:O-Aldehyde-H2O@29&XL:O-Aldehyde@30	-0.139753	30.5	1.8e-06
	836.421	4	-0.316286	P58771	K37	Tropomyosin alpha-1 chain	TPM1	807.934	2	SKQLEDELVSLQK	XL:O-Aldehyde@37	-1.0086	20.3	0.0054	P58771	K29;K30	Tropomyosin alpha-1 chain	TPM1	846.398	2	AEQAEADKKAAEDR	XL:O-Aldehyde-H2O@29;XL:O-Aldehyde-H2O@30	-0.711122	39.7	4.6e-07
	836.172	4	1.85717	P58771	K37	Tropomyosin alpha-1 chain	TPM1	807.934	2	SKQLEDELVSLQK	XL:O-Aldehyde@37	-1.75124	29.6	4e-05	P58771	K29;K30	Tropomyosin alpha-1 chain	TPM1	855.404	2	AEQAEADKKAAEDR	XL:O-Aldehyde@29&XL:O-Aldehyde-H2O@30|XL:O-Aldehyde-H2O@29&XL:O-Aldehyde@30	-1.6595	28.8	6.3e-06
	841.435	4	-1.3428	Q5SX40/G3UW82/Q5SX39/Q02566/Q91Z83	K1813/K1810/K1808/K1806	Myosin-1/Myosin-2/Myosin-4/Myosin-6/Myosin-7	MYH1/MYH2/MYH4/MYH6/MYH7	726.39	2	LDEAEQLALKGGK	XL:O-Aldehyde-H2O@1813	1.45396	35.8	1.1e-05	Q02566	K1307;K1318	Myosin-6	MYH6	937.968	2	GKLSYTQQMEDLKR	XL:O-Aldehyde-H2O@1307;XL:O-Aldehyde@1318	1.68021	23.5	0.0032
	841.433	4	-3.88463	Q5SX40/G3UW82/Q5SX39/Q02566/Q91Z83	K1813/K1810/K1808/K1806	Myosin-1/Myosin-2/Myosin-4/Myosin-6/Myosin-7	MYH1/MYH2/MYH4/MYH6/MYH7	726.391	2	LDEAEQLALKGGK	XL:O-Aldehyde-H2O@1813	-0.748711	26.2	6.5e-05	Q02566	K1307;K1318	Myosin-6	MYH6	937.97	2	GKLSYTQQMEDLKR	XL:O-Aldehyde@1307;XL:O-Aldehyde-H2O@1318	-0.558672	18.2	0.00033
	846.233	4	0.0374823	Q03265	K175	ATP synthase subunit alpha, mitochondrial	ATPA	600.876	2	VGLKAPGIIPR	XL:O-Aldehyde-H2O@175	0.982999	27	0.00031	Q03265	K161;K167	ATP synthase subunit alpha, mitochondrial	ATPA	1073.58	2	VVDALGNAIDGKGPIGSKTR	XL:O-Aldehyde@161&XL:O-Aldehyde-H2O@167|XL:O-Aldehyde-H2O@161&XL:O-Aldehyde@167	1.7398	30.6	8e-06
	846.234	4	1.33729	Q03265	K175	ATP synthase subunit alpha, mitochondrial	ATPA	600.877	2	VGLKAPGIIPR	XL:O-Aldehyde-H2O@175	-0.348389	24.7	0.00019	Q03265	K161;K167	ATP synthase subunit alpha, mitochondrial	ATPA	1082.58	2	VVDALGNAIDGKGPIGSKTR	XL:O-Aldehyde@161;XL:O-Aldehyde@167	-0.600273	24	0.00041
	846.484	4	0.272709	Q03265	K175	ATP synthase subunit alpha, mitochondrial	ATPA	600.877	2	VGLKAPGIIPR	XL:O-Aldehyde-H2O@175	-0.348389	25.8	0.00031	Q03265	K161;K167	ATP synthase subunit alpha, mitochondrial	ATPA	1082.58	2	VVDALGNAIDGKGPIGSKTR	XL:O-Aldehyde@161;XL:O-Aldehyde@167	-0.323159	29.3	1.1e-05
	846.233	4	0.109694	Q03265	K175	ATP synthase subunit alpha, mitochondrial	ATPA	600.877	2	VGLKAPGIIPR	XL:O-Aldehyde-H2O@175	-0.181966	25.4	0.00068	Q03265	K161;K167	ATP synthase subunit alpha, mitochondrial	ATPA	1073.58	2	VVDALGNAIDGKGPIGSKTR	XL:O-Aldehyde@161&XL:O-Aldehyde-H2O@167|XL:O-Aldehyde-H2O@161&XL:O-Aldehyde@167	-0.402573	31.8	6.2e-06
	846.235	4	1.77056	Q03265	K175	ATP synthase subunit alpha, mitochondrial	ATPA	600.88	2	VGLKAPGIIPR	XL:O-Aldehyde-H2O@175	-4.67538	18.8	0.012	Q03265	K161;K167	ATP synthase subunit alpha, mitochondrial	ATPA	1082.59	2	VVDALGNAIDGKGPIGSKTR	XL:O-Aldehyde@161;XL:O-Aldehyde@167	-3.92563	31.9	1.8e-05
	680.553	5	1.32777	Q8BK30	K44;K46	NADH dehydrogenase [ubiquinone] flavoprotein 3, mitochondrial	NDUV3	663.857	2	SAKEKELHPK	XL:O-Aldehyde-H2O@44;XL:O-Aldehyde-H2O@46	-0.825172	24.3	0.00025	Q8BK30	K57	NADH dehydrogenase [ubiquinone] flavoprotein 3, mitochondrial	NDUV3	1018.51	2	TQSVLKEPEPTDTTTYK	XL:O-Aldehyde@57	-0.743724	16.3	0.032
	850.458	4	-1.78021	P99029	K79;K81	Peroxiredoxin-5, mitochondrial	PRDX5	712.911	2	VNLAELFKGKK	XL:O-Aldehyde@79;XL:O-Aldehyde-H2O@81	0.459284	14.9	0.014	P99029	K70	Peroxiredoxin-5, mitochondrial	PRDX5	978.502	2	VGDAIPSVEVFEGEPGKK	XL:O-Aldehyde@70	-0.650804	27	0.00077
	853.168	4	-1.72828	P50752	K137	Troponin T, cardiac muscle	TNNT2	720.865	2	EEEELISLKDR	XL:O-Aldehyde-H2O@137	-0.178688	17.1	0.0015	P50752	K76;K78	Troponin T, cardiac muscle	TNNT2	966.963	2	DAEEGPVEDTKPKPSR	XL:O-Aldehyde@76&XL:O-Aldehyde-H2O@78|XL:O-Aldehyde-H2O@76&XL:O-Aldehyde@78	-0.514833	11.8	0.11
	854.409	4	-6.04677	Q91VR2	K46;K49	ATP synthase subunit gamma, mitochondrial	ATPG	728.898	2	ITKSMKMVAAAK	XL:O-Aldehyde@46;XL:O-Aldehyde-H2O@49	0.477697	14.9	0.017	Q91VR2	K262	ATP synthase subunit gamma, mitochondrial	ATPG	970.923	2	MTAMDNASKNASDMIDK	XL:O-Aldehyde@262	0.670403	19.9	0.00017
	854.406	4	-9.69426	Q91VR2	K46;K49	ATP synthase subunit gamma, mitochondrial	ATPG	728.899	2	ITKSMKMVAAAK	XL:O-Aldehyde@46;XL:O-Aldehyde-H2O@49	-0.208269	14.3	0.023	Q91VR2	K262	ATP synthase subunit gamma, mitochondrial	ATPG	970.924	2	MTAMDNASKNASDMIDK	XL:O-Aldehyde@262	-0.0505601	23.8	6.7e-06
	854.669	4	5.34174	Q91VR2	K46;K49	ATP synthase subunit gamma, mitochondrial	ATPG	728.9	2	ITKSMKMVAAAK	XL:O-Aldehyde@46;XL:O-Aldehyde-H2O@49	-1.71739	16.8	0.0014	Q91VR2	K262	ATP synthase subunit gamma, mitochondrial	ATPG	970.924	2	MTAMDNASKNASDMIDK	XL:O-Aldehyde@262	-0.771523	22.6	1.6e-05
	854.422	4	9.40143	Q91VR2	K46;K49	ATP synthase subunit gamma, mitochondrial	ATPG	728.9	2	ITKSMKMVAAAK	XL:O-Aldehyde@46&XL:O-Aldehyde-H2O@49|XL:O-Aldehyde-H2O@46&XL:O-Aldehyde@49	-1.30581	11.1	0.057	Q91VR2	K262	ATP synthase subunit gamma, mitochondrial	ATPG	970.924	2	MTAMDNASKNASDMIDK	XL:O-Aldehyde@262	-0.565533	19.9	0.00023
	854.415	4	0.890615	Q91VR2	K46;K49	ATP synthase subunit gamma, mitochondrial	ATPG	728.899	2	ITKSMKMVAAAK	XL:O-Aldehyde-H2O@46;XL:O-Aldehyde@49	-0.619849	18.5	0.024	Q91VR2	K262	ATP synthase subunit gamma, mitochondrial	ATPG	970.923	2	MTAMDNASKNASDMIDK	XL:O-Aldehyde@262	0.464414	27	8.7e-06
	854.409	4	-5.11702	Q91VR2	K46;K49	ATP synthase subunit gamma, mitochondrial	ATPG	719.894	2	ITKSMKMVAAAK	XL:O-Aldehyde-H2O@46;XL:O-Aldehyde-H2O@49	-0.325263	20	0.00069	Q91VR2	K262	ATP synthase subunit gamma, mitochondrial	ATPG	970.923	2	MTAMDNASKNASDMIDK	XL:O-Aldehyde@262	0.670403	15.3	0.0016
	854.419	4	6.61217	Q91VR2	K46;K49	ATP synthase subunit gamma, mitochondrial	ATPG	728.899	2	ITKSMKMVAAAK	XL:O-Aldehyde@46&XL:O-Aldehyde-H2O@49|XL:O-Aldehyde-H2O@46&XL:O-Aldehyde@49	-1.03143	25.4	0.00017	Q91VR2	K262	ATP synthase subunit gamma, mitochondrial	ATPG	970.923	2	MTAMDNASKNASDMIDK	XL:O-Aldehyde@262	0.0524347	20.1	8.7e-05
	858.192	4	-5.22191	Q8QZS1	K352	3-hydroxyisobutyryl-CoA hydrolase, mitochondrial	HIBCH	654.364	2	AVLIDKDQTPK	XL:O-Aldehyde-H2O@352	-0.5959	22.8	0.003	Q8QZS1	K91;K100	3-hydroxyisobutyryl-CoA hydrolase, mitochondrial	HIBCH	1043.52	2	GAGGKAFCAGGDIKALSEAK	XL:O-Aldehyde-H2O@91;Carbamidomethyl@94;XL:O-Aldehyde@100	-1.80002	18.7	0.00074
	857.945	4	-1.39573	Q8QZS1	K352	3-hydroxyisobutyryl-CoA hydrolase, mitochondrial	HIBCH	654.364	2	AVLIDKDQTPK	XL:O-Aldehyde-H2O@352	0.626661	21	0.004	Q8QZS1	K91;K100	3-hydroxyisobutyryl-CoA hydrolase, mitochondrial	HIBCH	1043.52	2	GAGGKAFCAGGDIKALSEAK	XL:O-Aldehyde-H2O@91;Carbamidomethyl@94;XL:O-Aldehyde@100	0.116571	21.5	0.00027
	857.944	4	-2.10797	Q8QZS1	K352	3-hydroxyisobutyryl-CoA hydrolase, mitochondrial	HIBCH	654.367	2	AVLIDKDQTPK	XL:O-Aldehyde-H2O@352	-4.5692	24.5	0.0017	Q8QZS1	K91;K100	3-hydroxyisobutyryl-CoA hydrolase, mitochondrial	HIBCH	1052.53	2	GAGGKAFCAGGDIKALSEAK	XL:O-Aldehyde@91;Carbamidomethyl@94;XL:O-Aldehyde@100	-4.65167	12.9	0.14
	858.198	4	0.901615	Q8QZS1	K352	3-hydroxyisobutyryl-CoA hydrolase, mitochondrial	HIBCH	654.364	2	AVLIDKDQTPK	XL:O-Aldehyde-H2O@352	-0.29026	33.4	2.5e-05	Q8QZS1	K91;K100	3-hydroxyisobutyryl-CoA hydrolase, mitochondrial	HIBCH	1043.52	2	GAGGKAFCAGGDIKALSEAK	XL:O-Aldehyde@91;Carbamidomethyl@94;XL:O-Aldehyde-H2O@100	-2.27917	18.1	0.00093
	857.946	4	-0.0424589	Q8QZS1	K352	3-hydroxyisobutyryl-CoA hydrolase, mitochondrial	HIBCH	654.364	2	AVLIDKDQTPK	XL:O-Aldehyde-H2O@352	0.1682	25.5	0.00054	Q8QZS1	K91;K100	3-hydroxyisobutyryl-CoA hydrolase, mitochondrial	HIBCH	690.011	3	GAGGKAFCAGGDIKALSEAK	XL:O-Aldehyde-H2O@91;Carbamidomethyl@94;XL:O-Aldehyde-H2O@100	-0.359867	21.7	0.00096
	858.198	4	1.96967	Q8QZS1	K352	3-hydroxyisobutyryl-CoA hydrolase, mitochondrial	HIBCH	654.364	2	AVLIDKDQTPK	XL:O-Aldehyde-H2O@352	0.1682	23.9	0.00031	Q8QZS1	K91;K100	3-hydroxyisobutyryl-CoA hydrolase, mitochondrial	HIBCH	1052.52	2	GAGGKAFCAGGDIKALSEAK	XL:O-Aldehyde@91;Carbamidomethyl@94;XL:O-Aldehyde@100	0.0988014	18.6	0.0021
	858.914	4	0.128032	Q91VR2	K46;K49	ATP synthase subunit gamma, mitochondrial	ATPG	728.9	2	ITKSMKMVAAAK	XL:O-Aldehyde-H2O@46;XL:O-Aldehyde@49	-1.16862	11.1	0.18	Q91VR2	K262	ATP synthase subunit gamma, mitochondrial	ATPG	969.917	2	MTAMDNASKNASDMIDK	XL:O-Aldehyde-H2O@262;Oxidation@267	-1.00434	14	0.0014
	858.678	4	-0.632018	P50752	K286;K289	Troponin T, cardiac muscle	TNNT2	740.892	2	INDNQKVSKTR	XL:O-Aldehyde@286;XL:O-Aldehyde-H2O@289	-0.736093	16.4	0.016	P58771	K189	Tropomyosin alpha-1 chain	TPM1	966.959	2	AELSEGKCAELEEELK	XL:O-Aldehyde@189;Carbamidomethyl@190	-0.443763	13.2	0.059
	862.405	4	-6.72332	Q91VR2	K46;K49	ATP synthase subunit gamma, mitochondrial	ATPG	727.891	2	ITKSMKMVAAAK	XL:O-Aldehyde-H2O@46;XL:O-Aldehyde-H2O@49;Oxidation@48|Oxidation@50	-0.380331	28.4	1e-05	Q91VR2	K262	ATP synthase subunit gamma, mitochondrial	ATPG	978.921	2	MTAMDNASKNASDMIDK	Oxidation@254;XL:O-Aldehyde@262	0.314862	13.8	0.0071
	862.912	4	-1.51335	Q91VR2	K46;K49	ATP synthase subunit gamma, mitochondrial	ATPG	727.892	2	ITKSMKMVAAAK	XL:O-Aldehyde-H2O@46;XL:O-Aldehyde-H2O@49;Oxidation@50	-1.89154	14.1	0.042	Q91VR2	K262	ATP synthase subunit gamma, mitochondrial	ATPG	969.916	2	MTAMDNASKNASDMIDK	XL:O-Aldehyde-H2O@262;Oxidation@254|Oxidation@257	-0.0764211	12.5	0.028
	862.405	4	-6.72332	Q91VR2	K46;K49	ATP synthase subunit gamma, mitochondrial	ATPG	727.89	2	ITKSMKMVAAAK	XL:O-Aldehyde-H2O@46;XL:O-Aldehyde-H2O@49;Oxidation@48|Oxidation@50	0.581352	16.4	0.0025	Q91VR2	K262	ATP synthase subunit gamma, mitochondrial	ATPG	978.92	2	MTAMDNASKNASDMIDK	XL:O-Aldehyde@262;Oxidation@254|Oxidation@257	0.723476	8.8	0.11
	862.422	4	12.4076	Q91VR2	K46;K49	ATP synthase subunit gamma, mitochondrial	ATPG	736.896	2	ITKSMKMVAAAK	Oxidation@48;XL:O-Aldehyde@46&XL:O-Aldehyde-H2O@49|XL:O-Aldehyde-H2O@46&XL:O-Aldehyde@49	-0.399639	13.1	0.07	Q91VR2	K262	ATP synthase subunit gamma, mitochondrial	ATPG	978.923	2	MTAMDNASKNASDMIDK	XL:O-Aldehyde@262;Oxidation@254|Oxidation@257	-1.62605	12.4	0.025
	862.663	4	1.44295	Q91VR2	K46;K49	ATP synthase subunit gamma, mitochondrial	ATPG	727.891	2	ITKSMKMVAAAK	XL:O-Aldehyde-H2O@46;XL:O-Aldehyde-H2O@49;Oxidation@50	0.169202	17.1	0.00077	Q91VR2	K262	ATP synthase subunit gamma, mitochondrial	ATPG	969.917	2	MTAMDNASKNASDMIDK	XL:O-Aldehyde-H2O@262;Oxidation@254|Oxidation@257	-1.21054	13	0.0033
	862.91	4	-3.56696	Q91VR2	K46;K49	ATP synthase subunit gamma, mitochondrial	ATPG	736.9	2	ITKSMKMVAAAK	XL:O-Aldehyde@46;XL:O-Aldehyde-H2O@49;Oxidation@50	-4.74215	11.3	0.12	Q91VR2	K262	ATP synthase subunit gamma, mitochondrial	ATPG	978.925	2	MTAMDNASKNASDMIDK	XL:O-Aldehyde@262;Oxidation@254|Oxidation@257|Oxidation@267	-3.77126	9	0.13
	693.185	5	-1.08466	P11404	K80;K82	Fatty acid-binding protein, heart	FABPH	702.909	2	KVKSLVTLDGGK	XL:O-Aldehyde-H2O@80;XL:O-Aldehyde-H2O@82	-0.0217049	23.7	0.0007	P11404	K97	Fatty acid-binding protein, heart	FABPH	668.694	3	LIHVQKWNGQETTLTR	XL:O-Aldehyde-H2O@97	-0.35468	25	0.0014
	866.232	4	2.05832	P11404	K80;K82	Fatty acid-binding protein, heart	FABPH	702.909	2	KVKSLVTLDGGK	XL:O-Aldehyde-H2O@80;XL:O-Aldehyde-H2O@82	-1.01757	30	6.9e-05	P11404	K97	Fatty acid-binding protein, heart	FABPH	1011.54	2	LIHVQKWNGQETTLTR	XL:O-Aldehyde@97	-0.703526	15.4	0.098
	693.188	5	3.32425	P11404	K80;K82	Fatty acid-binding protein, heart	FABPH	702.91	2	KVKSLVTLDGGK	XL:O-Aldehyde-H2O@80;XL:O-Aldehyde-H2O@82	-2.44022	24.6	0.00016	P11404	K97	Fatty acid-binding protein, heart	FABPH	668.695	3	LIHVQKWNGQETTLTR	XL:O-Aldehyde-H2O@97	-1.99967	23.4	0.0025
	867.411	4	1.19292	Q5SX40/Q02566/Q91Z83	K949/K944/K942	Myosin-1/Myosin-6/Myosin-7	MYH1/MYH6/MYH7	665.813	2	KLEDECSELK	XL:O-Aldehyde-H2O@949;Carbamidomethyl@954	0.139295	16	0.024	Q02566/Q91Z83	K941;K942/K939;K940	Myosin-6/Myosin-7	MYH6/MYH7	1050.49	2	LEDEEEMNAELTAKKR	Oxidation@934;XL:O-Aldehyde@941&XL:O-Aldehyde-H2O@942|XL:O-Aldehyde-H2O@941&XL:O-Aldehyde@942	4.95882	15.9	0.015
	696.177	5	1.81144	Q9CQH3	K152	NADH dehydrogenase [ubiquinone] 1 beta subcomplex subunit 5, mitochondrial	NDUB5	491.274	2	LKEQEVR	XL:O-Aldehyde-H2O@152	-5.03982	23.5	0.036	Q9DCJ5	K159;K162	NADH dehydrogenase [ubiquinone] 1 alpha subcomplex subunit 8	NDUA8	820.775	3	ARPEPNPVIEGDLKPAKHGTR	XL:O-Aldehyde@159&XL:O-Aldehyde-H2O@162|XL:O-Aldehyde-H2O@159&XL:O-Aldehyde@162	-4.49333	17.3	0.096
	870.445	4	1.53631	P58771	K48	Tropomyosin alpha-1 chain	TPM1	755.412	2	QLEDELVSLQKK	XL:O-Aldehyde-H2O@48	-0.412286	30.3	0.00017	P50752	K76;K78	Troponin T, cardiac muscle	TNNT2	966.962	2	DAEEGPVEDTKPKPSR	XL:O-Aldehyde@76&XL:O-Aldehyde-H2O@78|XL:O-Aldehyde-H2O@76&XL:O-Aldehyde@78	0.519333	20.9	0.00095
	870.19	4	-2.83511	P58771	K48	Tropomyosin alpha-1 chain	TPM1	755.411	2	QLEDELVSLQKK	XL:O-Aldehyde-H2O@48	0.249605	23.8	0.00014	P50752	K76;K78	Troponin T, cardiac muscle	TNNT2	966.962	2	DAEEGPVEDTKPKPSR	XL:O-Aldehyde@76&XL:O-Aldehyde-H2O@78|XL:O-Aldehyde-H2O@76&XL:O-Aldehyde@78	0.932999	19	0.0053
	870.443	4	-0.218707	P58771	K48	Tropomyosin alpha-1 chain	TPM1	755.413	2	QLEDELVSLQKK	XL:O-Aldehyde-H2O@48	-1.47131	22	0.013	P50752	K76;K78	Troponin T, cardiac muscle	TNNT2	957.958	2	DAEEGPVEDTKPKPSR	XL:O-Aldehyde-H2O@76;XL:O-Aldehyde-H2O@78	-0.710023	27.8	8.4e-06
	873.445	4	-1.51701	P09542	K107;K109	Myosin light chain 3	MYL3	824.452	2	VLGKPKQEELNSK	XL:O-Aldehyde@107&XL:O-Aldehyde-H2O@109|XL:O-Aldehyde-H2O@107&XL:O-Aldehyde@109	-1.40089	13.6	0.062	P09542	K79	Myosin light chain 3	MYL3	903.93	2	GEMKITYGQCGDVLR	XL:O-Aldehyde-H2O@79;Carbamidomethyl@85	-1.2207	21.8	0.00022
	699.558	5	-4.39532	P19123	K43	Troponin C, slow skeletal and cardiac muscles	TNNC1	456.752	2	ELGKVMR	XL:O-Aldehyde-H2O@43	0.247226	17.8	0.09	P58771	K149;K152	Tropomyosin alpha-1 chain	TPM1	849.091	3	MEIQEIQLKEAKHIAEDADR	XL:O-Aldehyde@149;XL:O-Aldehyde-H2O@152	0.83732	30.6	0.00038
	699.568	5	10.3708	P19123	K43	Troponin C, slow skeletal and cardiac muscles	TNNC1	456.753	2	ELGKVMR	XL:O-Aldehyde-H2O@43	-1.50427	13.5	0.052	P58771	K149;K152	Tropomyosin alpha-1 chain	TPM1	632.569	4	MEIQEIQLKEAKHIAEDADR	XL:O-Aldehyde-H2O@149;XL:O-Aldehyde-H2O@152	-1.44464	35	0.00058
	699.361	5	0.829259	P19123	K43	Troponin C, slow skeletal and cardiac muscles	TNNC1	456.752	2	ELGKVMR	XL:O-Aldehyde-H2O@43	-0.190648	20.8	0.0025	P58771	K149;K152	Tropomyosin alpha-1 chain	TPM1	632.568	4	MEIQEIQLKEAKHIAEDADR	XL:O-Aldehyde-H2O@149;XL:O-Aldehyde-H2O@152	-0.496129	34.2	0.0012
	703.965	5	0.451042	Q99KI0	K517	Aconitate hydratase, mitochondrial	ACON	833.902	2	FNPETDFLTGKDGK	XL:O-Aldehyde@517	-0.497677	25.5	0.00041	Q99KI0	K401;K409	Aconitate hydratase, mitochondrial	ACON	611.002	3	SAAVAKQALAHGLKCK	Carbamidomethyl@410;XL:O-Aldehyde@401&XL:O-Aldehyde-H2O@409|XL:O-Aldehyde-H2O@401&XL:O-Aldehyde@409	-0.753924	19.2	0.023
	883.445	4	-0.164622	Q02566/Q91Z83	K1577;K1581/K1575;K1579	Myosin-6/Myosin-7	MYH6/MYH7	854.909	2	KLAEKDEEMEQAK	XL:O-Aldehyde-H2O@1577;XL:O-Aldehyde-H2O@1581	-0.757101	21.2	0.00072	Q02566/Q91Z83	K1571/K1569	Myosin-6/Myosin-7	MYH6/MYH7	884.966	2	AQLEFNQIKAEIER	XL:O-Aldehyde-H2O@1571	-0.620469	13.7	0.057
	883.441	4	-4.24545	Q02566/Q91Z83	K1577;K1581/K1575;K1579	Myosin-6/Myosin-7	MYH6/MYH7	863.913	2	KLAEKDEEMEQAK	XL:O-Aldehyde-H2O@1577;XL:O-Aldehyde@1581	0.735137	11.4	0.12	Q02566/Q91Z83	K1571/K1569	Myosin-6/Myosin-7	MYH6/MYH7	884.963	2	AQLEFNQIKAEIER	XL:O-Aldehyde-H2O@1571	2.20451	17.1	0.0054
	883.439	4	-7.01211	Q02566/Q91Z83	K1577;K1581/K1575;K1579	Myosin-6/Myosin-7	MYH6/MYH7	854.909	2	KLAEKDEEMEQAK	XL:O-Aldehyde-H2O@1577;XL:O-Aldehyde-H2O@1581	-0.289216	26	0.00024	Q02566/Q91Z83	K1571/K1569	Myosin-6/Myosin-7	MYH6/MYH7	884.965	2	AQLEFNQIKAEIER	XL:O-Aldehyde-H2O@1571	0.057523	29	4.3e-05
	883.44	4	-4.93711	Q02566/Q91Z83	K1577;K1581/K1575;K1579	Myosin-6/Myosin-7	MYH6/MYH7	854.909	2	KLAEKDEEMEQAK	XL:O-Aldehyde-H2O@1577;XL:O-Aldehyde-H2O@1581	-0.0552725	25.4	8.6e-05	Q02566/Q91Z83	K1571/K1569	Myosin-6/Myosin-7	MYH6/MYH7	884.965	2	AQLEFNQIKAEIER	XL:O-Aldehyde-H2O@1571	0.283521	28.4	0.00022
	885.704	4	-9.17645	P50752	K268;K271	Troponin T, cardiac muscle	TNNT2	863.469	2	FKQQKYEINVLR	XL:O-Aldehyde-H2O@268;XL:O-Aldehyde-H2O@271	1.01003	31.4	0.00077	P48787	K118	Troponin I, cardiac muscle	TNNI3	889.943	2	VDEERYDVEAKVTK	XL:O-Aldehyde@118	0.540628	17.2	0.0053
	885.963	4	-0.396856	P50752	K268;K271	Troponin T, cardiac muscle	TNNT2	863.469	2	FKQQKYEINVLR	XL:O-Aldehyde-H2O@268;XL:O-Aldehyde-H2O@271	1.01003	36.5	0.00011	P48787	K118	Troponin I, cardiac muscle	TNNI3	889.943	2	VDEERYDVEAKVTK	XL:O-Aldehyde@118	0.877729	23.5	0.0019
	885.965	4	2.15502	P50752	K268;K271	Troponin T, cardiac muscle	TNNT2	863.469	2	FKQQKYEINVLR	XL:O-Aldehyde-H2O@268;XL:O-Aldehyde-H2O@271	0.546779	27.1	0.00076	P48787	K118	Troponin I, cardiac muscle	TNNI3	889.943	2	VDEERYDVEAKVTK	XL:O-Aldehyde@118	0.765362	19.6	0.0018
	885.712	4	0.275085	P50752	K268;K271	Troponin T, cardiac muscle	TNNT2	863.47	2	FKQQKYEINVLR	XL:O-Aldehyde-H2O@268;XL:O-Aldehyde-H2O@271	-0.03228	26.5	0.0013	P48787	K118	Troponin I, cardiac muscle	TNNI3	889.944	2	VDEERYDVEAKVTK	XL:O-Aldehyde@118	0.203528	14.3	0.11
	885.713	4	0.895988	P50752	K268;K271	Troponin T, cardiac muscle	TNNT2	863.471	2	FKQQKYEINVLR	XL:O-Aldehyde-H2O@268;XL:O-Aldehyde-H2O@271	-1.30621	33.4	7.6e-05	P48787	K118	Troponin I, cardiac muscle	TNNI3	889.945	2	VDEERYDVEAKVTK	XL:O-Aldehyde@118	-0.920137	19.1	0.011
	885.963	4	0.49975	P50752	K268;K271	Troponin T, cardiac muscle	TNNT2	863.47	2	FKQQKYEINVLR	XL:O-Aldehyde-H2O@268;XL:O-Aldehyde-H2O@271	-0.72715	25.1	0.00093	P48787	K118	Troponin I, cardiac muscle	TNNI3	880.939	2	VDEERYDVEAKVTK	XL:O-Aldehyde-H2O@118	-0.114899	21	0.00053
	885.963	4	0.085932	P50752	K268;K271	Troponin T, cardiac muscle	TNNT2	863.47	2	FKQQKYEINVLR	XL:O-Aldehyde-H2O@268;XL:O-Aldehyde-H2O@271	-0.72715	34.2	0.0001	P48787	K118	Troponin I, cardiac muscle	TNNI3	889.945	2	VDEERYDVEAKVTK	XL:O-Aldehyde@118	-1.14487	17.7	0.01
	708.772	5	1.11645	P50752	K268;K271	Troponin T, cardiac muscle	TNNT2	872.476	2	FKQQKYEINVLR	XL:O-Aldehyde@268&XL:O-Aldehyde-H2O@271|XL:O-Aldehyde-H2O@268&XL:O-Aldehyde@271	-0.625262	13.8	0.11	P48787	K118	Troponin I, cardiac muscle	TNNI3	593.632	3	VDEERYDVEAKVTK	XL:O-Aldehyde@118	-0.932829	17.9	0.089
	885.963	4	0.49975	P50752	K268;K271	Troponin T, cardiac muscle	TNNT2	863.47	2	FKQQKYEINVLR	XL:O-Aldehyde-H2O@268;XL:O-Aldehyde-H2O@271	-0.495527	36	7.2e-05	P48787	K118	Troponin I, cardiac muscle	TNNI3	889.945	2	VDEERYDVEAKVTK	XL:O-Aldehyde@118	-0.807771	19.4	0.016
	885.713	4	0.826999	P50752	K268;K271	Troponin T, cardiac muscle	TNNT2	863.471	2	FKQQKYEINVLR	XL:O-Aldehyde-H2O@268;XL:O-Aldehyde-H2O@271	-0.958774	32.9	8.4e-05	P48787	K118	Troponin I, cardiac muscle	TNNI3	889.945	2	VDEERYDVEAKVTK	XL:O-Aldehyde@118	-1.25724	18.9	0.0073
	885.963	4	-0.465826	P50752	K268;K271	Troponin T, cardiac muscle	TNNT2	863.471	2	FKQQKYEINVLR	XL:O-Aldehyde-H2O@268;XL:O-Aldehyde-H2O@271	-0.842962	35.3	0.00012	P48787	K118	Troponin I, cardiac muscle	TNNI3	889.945	2	VDEERYDVEAKVTK	XL:O-Aldehyde@118	-0.695404	14.6	0.055
	885.713	4	0.620031	P50752	K268;K271	Troponin T, cardiac muscle	TNNT2	863.471	2	FKQQKYEINVLR	XL:O-Aldehyde-H2O@268;XL:O-Aldehyde-H2O@271	-1.1904	31	0.00025	P48787	K118	Troponin I, cardiac muscle	TNNI3	889.945	2	VDEERYDVEAKVTK	XL:O-Aldehyde@118	-1.0325	20.6	0.0035
	887.208	4	0.759366	P58771	K48	Tropomyosin alpha-1 chain	TPM1	746.899	2	QLEDELVSLQKK	Gln->pyro-Glu@38;XL:O-Aldehyde-H2O@48	-0.382912	24.8	0.0003	P58771/P21107	K51;K59/K52;K60	Tropomyosin alpha-1 chain/Tropomyosin alpha-3 chain	TPM1/TPM3	1009	2	LKGTEDELDKYSEALK	XL:O-Aldehyde-H2O@51;XL:O-Aldehyde@59	-0.0637485	13.4	0.059
	710.992	5	0.645018	P09542	K5;K9	Myosin light chain 3	MYL3	443.757	2	KPEPKK	XL:O-Aldehyde-H2O@5;XL:O-Aldehyde-H2O@9	-2.97791	20.2	0.008	P09542	K19	Myosin light chain 3	MYL3	871.141	3	AAAPKAAPAPAAAPAAAPAAAPEPERPK	XL:O-Aldehyde-H2O@19	-3.11852	15	0.16
	710.991	5	-0.558519	P09542	K5;K9	Myosin light chain 3	MYL3	443.755	2	KPEPKK	XL:O-Aldehyde-H2O@5;XL:O-Aldehyde-H2O@9	0.853024	18.6	0.007	P09542	K19	Myosin light chain 3	MYL3	653.605	4	AAAPKAAPAPAAAPAAAPAAAPEPERPK	XL:O-Aldehyde-H2O@19	0.813364	25.9	0.015
	711.192	5	-0.282754	P09542	K5;K9	Myosin light chain 3	MYL3	443.757	2	KPEPKK	XL:O-Aldehyde-H2O@5;XL:O-Aldehyde-H2O@9	-3.4286	18.4	0.012	P09542	K19	Myosin light chain 3	MYL3	653.608	4	AAAPKAAPAPAAAPAAAPAAAPEPERPK	XL:O-Aldehyde-H2O@19	-3.62355	31.6	0.00094
	711.191	5	-0.970296	P09542	K5;K9	Myosin light chain 3	MYL3	443.755	2	KPEPKK	XL:O-Aldehyde-H2O@5;XL:O-Aldehyde-H2O@9	-0.273723	18.8	0.08	P09542	K19	Myosin light chain 3	MYL3	653.606	4	AAAPKAAPAPAAAPAAAPAAAPEPERPK	XL:O-Aldehyde-H2O@19	-0.716612	33	0.0014
	710.992	5	1.16082	P09542	K5;K9	Myosin light chain 3	MYL3	443.756	2	KPEPKK	XL:O-Aldehyde-H2O@5;XL:O-Aldehyde-H2O@9	-0.949771	20.2	0.046	P09542	K19	Myosin light chain 3	MYL3	653.606	4	AAAPKAAPAPAAAPAAAPAAAPEPERPK	XL:O-Aldehyde-H2O@19	-0.869609	41.3	7.7e-05
	711.192	5	0.748558	P09542	K5;K9	Myosin light chain 3	MYL3	443.757	2	KPEPKK	XL:O-Aldehyde-H2O@5;XL:O-Aldehyde-H2O@9	-4.55534	19.8	0.044	P09542	K19	Myosin light chain 3	MYL3	653.609	4	AAAPKAAPAPAAAPAAAPAAAPEPERPK	XL:O-Aldehyde-H2O@19	-5.00052	38.5	3e-05
	710.991	5	0.301151	P09542	K5;K9	Myosin light chain 3	MYL3	443.756	2	KPEPKK	XL:O-Aldehyde-H2O@5;XL:O-Aldehyde-H2O@9	-0.724422	16.9	0.087	P09542	K19	Myosin light chain 3	MYL3	871.139	3	AAAPKAAPAPAAAPAAAPAAAPEPERPK	XL:O-Aldehyde-H2O@19	-1.16705	14.8	0.068
	710.992	5	0.816952	P09542	K5;K9	Myosin light chain 3	MYL3	443.755	2	KPEPKK	XL:O-Aldehyde-H2O@5;XL:O-Aldehyde-H2O@9	-0.499073	15.5	0.016	P09542	K19	Myosin light chain 3	MYL3	871.138	3	AAAPKAAPAPAAAPAAAPAAAPEPERPK	XL:O-Aldehyde-H2O@19	0.095662	15.8	0.12
	710.992	5	1.16082	P09542	K5;K9	Myosin light chain 3	MYL3	443.755	2	KPEPKK	XL:O-Aldehyde-H2O@5;XL:O-Aldehyde-H2O@9	-0.499073	19.2	0.028	P09542	K19	Myosin light chain 3	MYL3	653.605	4	AAAPKAAPAPAAAPAAAPAAAPEPERPK	XL:O-Aldehyde-H2O@19	-0.257619	28.7	0.0028
	710.99	5	-1.67609	P09542	K5;K9	Myosin light chain 3	MYL3	443.755	2	KPEPKK	XL:O-Aldehyde-H2O@5;XL:O-Aldehyde-H2O@9	-0.499073	17.5	0.066	P09542	K19	Myosin light chain 3	MYL3	653.606	4	AAAPKAAPAPAAAPAAAPAAAPEPERPK	XL:O-Aldehyde-H2O@19	-0.716612	26.8	0.0089
	710.992	5	1.33275	P09542/P09541	K5;K9	Myosin light chain 3/Myosin light chain 4	MYL3/MYL4	443.755	2	KPEPKK	XL:O-Aldehyde-H2O@5;XL:O-Aldehyde-H2O@9	-0.273723	18.3	0.1	P09542	K19	Myosin light chain 3	MYL3	871.138	3	AAAPKAAPAPAAAPAAAPAAAPEPERPK	XL:O-Aldehyde-H2O@19	0.325247	17	0.094
	890.469	4	-3.01518	Q8BMS1	K60	Trifunctional enzyme subunit alpha, mitochondrial	ECHA	754.905	2	INSPNSKVNTLNK	XL:O-Aldehyde-H2O@60	2.25816	35.9	5.4e-06	Q8BMS1	K350;K351	Trifunctional enzyme subunit alpha, mitochondrial	ECHA	1008.02	2	ALMGLYNGQVLCKKNK	Carbamidomethyl@349;XL:O-Aldehyde-H2O@350;XL:O-Aldehyde@351	2.05448	20.4	0.0019
	890.725	4	2.07986	Q8BMS1	K60	Trifunctional enzyme subunit alpha, mitochondrial	ECHA	754.906	2	INSPNSKVNTLNK	XL:O-Aldehyde-H2O@60	1.19843	33.9	2.6e-05	Q8BMS1	K350;K351	Trifunctional enzyme subunit alpha, mitochondrial	ECHA	1008.02	2	ALMGLYNGQVLCKKNK	Carbamidomethyl@349;XL:O-Aldehyde@350;XL:O-Aldehyde-H2O@351	1.26085	25.9	0.00025
	890.471	4	-1.50554	Q8BMS1	K60	Trifunctional enzyme subunit alpha, mitochondrial	ECHA	754.906	2	INSPNSKVNTLNK	XL:O-Aldehyde-H2O@60	0.933492	31.6	0.00046	Q8BMS1	K350;K351	Trifunctional enzyme subunit alpha, mitochondrial	ECHA	999.019	2	ALMGLYNGQVLCKKNK	Carbamidomethyl@349;XL:O-Aldehyde-H2O@350;XL:O-Aldehyde-H2O@351	1.59018	18	0.028
	890.722	4	-0.389764	Q8BMS1	K60	Trifunctional enzyme subunit alpha, mitochondrial	ECHA	754.908	2	INSPNSKVNTLNK	XL:O-Aldehyde-H2O@60	-1.05351	36	5.4e-06	Q8BMS1	K350;K351	Trifunctional enzyme subunit alpha, mitochondrial	ECHA	999.022	2	ALMGLYNGQVLCKKNK	Carbamidomethyl@349;XL:O-Aldehyde-H2O@350;XL:O-Aldehyde-H2O@351	-0.812177	19.6	0.0049
	890.723	4	0.502046	Q8BMS1	K60	Trifunctional enzyme subunit alpha, mitochondrial	ECHA	754.908	2	INSPNSKVNTLNK	XL:O-Aldehyde-H2O@60	-1.58337	31.4	8.7e-06	Q8BMS1	K350;K351	Trifunctional enzyme subunit alpha, mitochondrial	ECHA	999.022	2	ALMGLYNGQVLCKKNK	Carbamidomethyl@349;XL:O-Aldehyde-H2O@350;XL:O-Aldehyde-H2O@351	-0.912275	16.9	0.0078
	891.216	4	3.29253	P58771	K48	Tropomyosin alpha-1 chain	TPM1	755.413	2	QLEDELVSLQKK	XL:O-Aldehyde-H2O@48	-1.33893	23.2	0.0016	P58771/P21107	K51;K59/K52;K60	Tropomyosin alpha-1 chain/Tropomyosin alpha-3 chain	TPM1/TPM3	1009	2	LKGTEDELDKYSEALK	XL:O-Aldehyde@51;XL:O-Aldehyde-H2O@59	-0.361071	23.4	0.0036
	891.215	4	1.64701	P58771	K48	Tropomyosin alpha-1 chain	TPM1	755.411	2	QLEDELVSLQKK	XL:O-Aldehyde-H2O@48	0.64674	20	0.0018	P58771/P21107	K51;K59/K52;K60	Tropomyosin alpha-1 chain/Tropomyosin alpha-3 chain	TPM1/TPM3	1009	2	LKGTEDELDKYSEALK	XL:O-Aldehyde@51;XL:O-Aldehyde-H2O@59	1.02644	21.9	0.00047
	891.714	4	-1.05945	P58771	K48	Tropomyosin alpha-1 chain	TPM1	755.414	2	QLEDELVSLQKK	XL:O-Aldehyde-H2O@48	-2.92746	18.6	0.011	P58771/P21107	K51;K59/K52;K60	Tropomyosin alpha-1 chain/Tropomyosin alpha-3 chain	TPM1/TPM3	1009.01	2	LKGTEDELDKYSEALK	XL:O-Aldehyde@51&XL:O-Aldehyde-H2O@59|XL:O-Aldehyde-H2O@51&XL:O-Aldehyde@59	-3.33429	16.2	0.035
	891.212	4	-1.30119	P58771	K48	Tropomyosin alpha-1 chain	TPM1	755.411	2	QLEDELVSLQKK	XL:O-Aldehyde-H2O@48	0.381983	22.5	0.00053	P58771/P21107	K51;K59/K52;K60	Tropomyosin alpha-1 chain/Tropomyosin alpha-3 chain	TPM1/TPM3	1009	2	LKGTEDELDKYSEALK	XL:O-Aldehyde@51;XL:O-Aldehyde-H2O@59	0.828221	27.4	2.6e-05
	891.214	4	0.550007	P58771/P21107	K59/K60	Tropomyosin alpha-1 chain/Tropomyosin alpha-3 chain	TPM1/TPM3	839.399	2	GTEDELDKYSEALK	XL:O-Aldehyde-H2O@59	-2.70141	39.8	9.7e-06	P58771	K48;K49	Tropomyosin alpha-1 chain	TPM1	916.017	2	QLEDELVSLQKKLK	XL:O-Aldehyde-H2O@48;XL:O-Aldehyde-H2O@49	-2.7189	20.6	0.0036
	891.214	4	0.824258	P58771/P21107	K59/K60	Tropomyosin alpha-1 chain/Tropomyosin alpha-3 chain	TPM1/TPM3	839.395	2	GTEDELDKYSEALK	XL:O-Aldehyde-H2O@59	2.06392	33.9	2e-05	P58771	K48;K49	Tropomyosin alpha-1 chain	TPM1	916.013	2	QLEDELVSLQKKLK	XL:O-Aldehyde-H2O@48;XL:O-Aldehyde-H2O@49	0.883656	21.2	0.00076
	891.461	4	-3.75067	P58771/P21107	K59/K60	Tropomyosin alpha-1 chain/Tropomyosin alpha-3 chain	TPM1/TPM3	839.397	2	GTEDELDKYSEALK	XL:O-Aldehyde-H2O@59	-0.437881	42.9	1.3e-06	P58771	K48;K49	Tropomyosin alpha-1 chain	TPM1	916.014	2	QLEDELVSLQKKLK	XL:O-Aldehyde-H2O@48;XL:O-Aldehyde-H2O@49	-0.0988627	24	0.00078
	891.212	4	-1.02694	P58771/P21107	K59/K60	Tropomyosin alpha-1 chain/Tropomyosin alpha-3 chain	TPM1/TPM3	848.401	2	GTEDELDKYSEALK	XL:O-Aldehyde@59	0.253172	12.6	0.14	P58771	K48;K49	Tropomyosin alpha-1 chain	TPM1	916.014	2	QLEDELVSLQKKLK	XL:O-Aldehyde-H2O@48;XL:O-Aldehyde-H2O@49	0.119475	13.8	0.11
	891.461	4	-3.06524	P58771/P21107	K59/K60	Tropomyosin alpha-1 chain/Tropomyosin alpha-3 chain	TPM1/TPM3	839.396	2	GTEDELDKYSEALK	XL:O-Aldehyde-H2O@59	-0.199615	26.8	8.1e-05	P58771	K48;K49	Tropomyosin alpha-1 chain	TPM1	916.014	2	QLEDELVSLQKKLK	XL:O-Aldehyde-H2O@48;XL:O-Aldehyde-H2O@49	0.446981	16.7	0.0056
	891.212	4	-1.16407	P58771	K48	Tropomyosin alpha-1 chain	TPM1	755.411	2	QLEDELVSLQKK	XL:O-Aldehyde-H2O@48	0.64674	18.5	0.0033	P58771/P21107	K51;K59/K52;K60	Tropomyosin alpha-1 chain/Tropomyosin alpha-3 chain	TPM1/TPM3	1009	2	LKGTEDELDKYSEALK	XL:O-Aldehyde@51&XL:O-Aldehyde-H2O@59|XL:O-Aldehyde-H2O@51&XL:O-Aldehyde@59	-0.361071	13.4	0.12
	891.463	4	-1.35165	P58771	K48	Tropomyosin alpha-1 chain	TPM1	755.412	2	QLEDELVSLQKK	XL:O-Aldehyde-H2O@48	-0.0151517	17.9	0.0042	P58771/P21107	K51;K59/K52;K60	Tropomyosin alpha-1 chain/Tropomyosin alpha-3 chain	TPM1/TPM3	1009	2	LKGTEDELDKYSEALK	XL:O-Aldehyde-H2O@51;XL:O-Aldehyde@59	0.43179	15.7	0.018
	891.463	4	-1.00893	P58771	K48	Tropomyosin alpha-1 chain	TPM1	755.414	2	QLEDELVSLQKK	XL:O-Aldehyde-H2O@48	-2.66271	28.3	0.00042	P58771/P21107	K51;K59/K52;K60	Tropomyosin alpha-1 chain/Tropomyosin alpha-3 chain	TPM1/TPM3	1009.01	2	LKGTEDELDKYSEALK	XL:O-Aldehyde@51&XL:O-Aldehyde-H2O@59|XL:O-Aldehyde-H2O@51&XL:O-Aldehyde@59	-3.03697	16.5	0.014
	891.214	4	1.02995	P58771	K48	Tropomyosin alpha-1 chain	TPM1	755.411	2	QLEDELVSLQKK	XL:O-Aldehyde-H2O@48	0.249605	16.7	0.0076	P58771/P21107	K51;K59/K52;K60	Tropomyosin alpha-1 chain/Tropomyosin alpha-3 chain	TPM1/TPM3	1009	2	LKGTEDELDKYSEALK	XL:O-Aldehyde@51;XL:O-Aldehyde-H2O@59	0.332682	16.9	0.0023
	891.215	4	2.46977	P58771	K48	Tropomyosin alpha-1 chain	TPM1	755.412	2	QLEDELVSLQKK	XL:O-Aldehyde-H2O@48	-0.677042	23.8	0.0012	P58771/P21107	K51;K59/K52;K60	Tropomyosin alpha-1 chain/Tropomyosin alpha-3 chain	TPM1/TPM3	1009	2	LKGTEDELDKYSEALK	XL:O-Aldehyde@51;XL:O-Aldehyde-H2O@59	-0.460179	25.1	8.4e-05
	891.214	4	1.44133	P58771	K48	Tropomyosin alpha-1 chain	TPM1	755.412	2	QLEDELVSLQKK	XL:O-Aldehyde-H2O@48	-0.80942	21.8	0.0057	P58771/P21107	K51;K59/K52;K60	Tropomyosin alpha-1 chain/Tropomyosin alpha-3 chain	TPM1/TPM3	1009.01	2	LKGTEDELDKYSEALK	XL:O-Aldehyde-H2O@51;XL:O-Aldehyde@59	-0.955716	22.3	0.00082
	891.214	4	0.550007	P58771/P21107	K59/K60	Tropomyosin alpha-1 chain/Tropomyosin alpha-3 chain	TPM1/TPM3	839.397	2	GTEDELDKYSEALK	XL:O-Aldehyde-H2O@59	-0.79528	29.8	0.00027	P58771	K48;K49	Tropomyosin alpha-1 chain	TPM1	925.02	2	QLEDELVSLQKKLK	XL:O-Aldehyde@48&XL:O-Aldehyde-H2O@49|XL:O-Aldehyde-H2O@48&XL:O-Aldehyde@49	-0.333196	18.2	0.021
	891.212	4	-1.0955	P58771/P21107	K59/K60	Tropomyosin alpha-1 chain/Tropomyosin alpha-3 chain	TPM1/TPM3	839.397	2	GTEDELDKYSEALK	XL:O-Aldehyde-H2O@59	-1.15268	37.8	2.4e-06	P58771	K48;K49	Tropomyosin alpha-1 chain	TPM1	916.015	2	QLEDELVSLQKKLK	XL:O-Aldehyde-H2O@48;XL:O-Aldehyde-H2O@49	-0.863042	29.7	3.1e-05
	891.213	4	0.0700658	P58771/P21107	K59/K60	Tropomyosin alpha-1 chain/Tropomyosin alpha-3 chain	TPM1/TPM3	839.396	2	GTEDELDKYSEALK	XL:O-Aldehyde-H2O@59	-0.199615	39.4	3.8e-06	P58771	K48;K49	Tropomyosin alpha-1 chain	TPM1	925.02	2	QLEDELVSLQKKLK	XL:O-Aldehyde@48&XL:O-Aldehyde-H2O@49|XL:O-Aldehyde-H2O@48&XL:O-Aldehyde@49	-0.22509	20.5	0.0078
	891.463	4	-0.803297	P58771/P21107	K59/K60	Tropomyosin alpha-1 chain/Tropomyosin alpha-3 chain	TPM1/TPM3	839.397	2	GTEDELDKYSEALK	XL:O-Aldehyde-H2O@59	-0.676147	37.8	2.6e-06	P58771	K48;K49	Tropomyosin alpha-1 chain	TPM1	916.014	2	QLEDELVSLQKKLK	XL:O-Aldehyde-H2O@48;XL:O-Aldehyde-H2O@49	-0.3172	25.3	0.00062
	891.217	4	4.25241	P58771/P21107	K59/K60	Tropomyosin alpha-1 chain/Tropomyosin alpha-3 chain	TPM1/TPM3	839.397	2	GTEDELDKYSEALK	XL:O-Aldehyde-H2O@59	-1.15268	27.9	0.00011	P58771	K48;K49	Tropomyosin alpha-1 chain	TPM1	916.014	2	QLEDELVSLQKKLK	XL:O-Aldehyde-H2O@48;XL:O-Aldehyde-H2O@49	0.228643	26.3	0.00039
	891.214	4	0.755695	P58771/P21107	K59/K60	Tropomyosin alpha-1 chain/Tropomyosin alpha-3 chain	TPM1/TPM3	839.397	2	GTEDELDKYSEALK	XL:O-Aldehyde-H2O@59	-0.557014	33.2	2.4e-05	P58771	K48;K49	Tropomyosin alpha-1 chain	TPM1	925.02	2	QLEDELVSLQKKLK	XL:O-Aldehyde@48&XL:O-Aldehyde-H2O@49|XL:O-Aldehyde-H2O@48&XL:O-Aldehyde@49	-0.333196	19.9	0.0034
	891.214	4	0.344318	P58771/P21107	K59/K60	Tropomyosin alpha-1 chain/Tropomyosin alpha-3 chain	TPM1/TPM3	839.396	2	GTEDELDKYSEALK	XL:O-Aldehyde-H2O@59	-0.0804814	46.3	9.9e-08	P58771	K48;K49	Tropomyosin alpha-1 chain	TPM1	916.014	2	QLEDELVSLQKKLK	XL:O-Aldehyde-H2O@48;XL:O-Aldehyde-H2O@49	0.119475	30.7	6.9e-05
	891.465	4	0.910294	P58771/P21107	K59/K60	Tropomyosin alpha-1 chain/Tropomyosin alpha-3 chain	TPM1/TPM3	839.397	2	GTEDELDKYSEALK	XL:O-Aldehyde-H2O@59	-0.676147	35.9	2.7e-06	P58771	K48;K49	Tropomyosin alpha-1 chain	TPM1	925.02	2	QLEDELVSLQKKLK	XL:O-Aldehyde@48&XL:O-Aldehyde-H2O@49|XL:O-Aldehyde-H2O@48&XL:O-Aldehyde@49	-0.873724	23.2	0.0017
	891.715	4	-0.305681	P58771/P21107	K59/K60	Tropomyosin alpha-1 chain/Tropomyosin alpha-3 chain	TPM1/TPM3	839.396	2	GTEDELDKYSEALK	XL:O-Aldehyde-H2O@59	-0.0804814	37.4	1e-05	P58771	K48;K49	Tropomyosin alpha-1 chain	TPM1	916.015	2	QLEDELVSLQKKLK	XL:O-Aldehyde-H2O@48;XL:O-Aldehyde-H2O@49	-0.972211	26.1	0.00078
	894.471	4	0.129075	Q8BMS1	K60	Trifunctional enzyme subunit alpha, mitochondrial	ECHA	754.909	2	INSPNSKVNTLNK	XL:O-Aldehyde-H2O@60	-2.2457	31.8	1.2e-05	Q8BMS1	K350;K351	Trifunctional enzyme subunit alpha, mitochondrial	ECHA	1016.03	2	ALMGLYNGQVLCKKNK	Oxidation@340;Carbamidomethyl@349;XL:O-Aldehyde@350&XL:O-Aldehyde-H2O@351|XL:O-Aldehyde-H2O@350&XL:O-Aldehyde@351	-2.13747	17.7	0.015
	894.72	4	-1.62894	Q8BMS1	K60	Trifunctional enzyme subunit alpha, mitochondrial	ECHA	754.906	2	INSPNSKVNTLNK	XL:O-Aldehyde-H2O@60	1.19843	24.3	0.00037	Q8BMS1	K350;K351	Trifunctional enzyme subunit alpha, mitochondrial	ECHA	1016.02	2	ALMGLYNGQVLCKKNK	Oxidation@340;Carbamidomethyl@349;XL:O-Aldehyde@350;XL:O-Aldehyde-H2O@351	2.98053	15.6	0.017
	894.47	4	-0.89562	Q8BMS1	K60	Trifunctional enzyme subunit alpha, mitochondrial	ECHA	754.907	2	INSPNSKVNTLNK	XL:O-Aldehyde-H2O@60	0.00622441	32.9	1.2e-05	Q8BMS1	K350;K351	Trifunctional enzyme subunit alpha, mitochondrial	ECHA	1016.02	2	ALMGLYNGQVLCKKNK	Oxidation@340;Carbamidomethyl@349;XL:O-Aldehyde@350;XL:O-Aldehyde-H2O@351	-0.661127	18.8	0.0028
	894.72	4	-1.62894	Q8BMS1	K60	Trifunctional enzyme subunit alpha, mitochondrial	ECHA	754.906	2	INSPNSKVNTLNK	XL:O-Aldehyde-H2O@60	0.801025	27.6	7.3e-05	Q8BMS1	K350;K351	Trifunctional enzyme subunit alpha, mitochondrial	ECHA	1007.02	2	ALMGLYNGQVLCKKNK	Oxidation@340;Carbamidomethyl@349;XL:O-Aldehyde-H2O@350;XL:O-Aldehyde-H2O@351	0.840037	17.7	0.0059
	894.47	4	-0.485742	Q8BMS1	K60	Trifunctional enzyme subunit alpha, mitochondrial	ECHA	754.905	2	INSPNSKVNTLNK	XL:O-Aldehyde-H2O@60	2.1257	25.9	0.0011	Q8BMS1	K350;K351	Trifunctional enzyme subunit alpha, mitochondrial	ECHA	1016.02	2	ALMGLYNGQVLCKKNK	Oxidation@340;Carbamidomethyl@349;XL:O-Aldehyde@350&XL:O-Aldehyde-H2O@351|XL:O-Aldehyde-H2O@350&XL:O-Aldehyde@351	2.19314	13.3	0.095
	894.72	4	-1.62894	Q8BMS1	K60	Trifunctional enzyme subunit alpha, mitochondrial	ECHA	754.907	2	INSPNSKVNTLNK	XL:O-Aldehyde-H2O@60	-0.523642	35.1	7.7e-06	Q8BMS1	K350;K351	Trifunctional enzyme subunit alpha, mitochondrial	ECHA	1016.02	2	ALMGLYNGQVLCKKNK	Oxidation@340;Carbamidomethyl@349;XL:O-Aldehyde@350;XL:O-Aldehyde-H2O@351	2.38999	14.7	0.075
	894.723	4	1.85404	Q8BMS1	K60	Trifunctional enzyme subunit alpha, mitochondrial	ECHA	754.907	2	INSPNSKVNTLNK	XL:O-Aldehyde-H2O@60	0.138691	32.2	1.5e-05	Q8BMS1	K350;K351	Trifunctional enzyme subunit alpha, mitochondrial	ECHA	1016.02	2	ALMGLYNGQVLCKKNK	Oxidation@340;Carbamidomethyl@349;XL:O-Aldehyde@350&XL:O-Aldehyde-H2O@351|XL:O-Aldehyde-H2O@350&XL:O-Aldehyde@351	-0.365858	13	0.13
	894.719	4	-3.26799	Q8BMS1	K60	Trifunctional enzyme subunit alpha, mitochondrial	ECHA	754.907	2	INSPNSKVNTLNK	XL:O-Aldehyde-H2O@60	-0.258709	27.1	0.0017	Q8BMS1	K350;K351	Trifunctional enzyme subunit alpha, mitochondrial	ECHA	1016.02	2	ALMGLYNGQVLCKKNK	Oxidation@340;Carbamidomethyl@349;XL:O-Aldehyde@350;XL:O-Aldehyde-H2O@351	0.323102	23.4	0.0015
	894.967	4	-6.18523	Q8BMS1	K60	Trifunctional enzyme subunit alpha, mitochondrial	ECHA	754.907	2	INSPNSKVNTLNK	XL:O-Aldehyde-H2O@60	-0.391175	28.4	0.0003	Q8BMS1	K350;K351	Trifunctional enzyme subunit alpha, mitochondrial	ECHA	1007.02	2	ALMGLYNGQVLCKKNK	Oxidation@340;Carbamidomethyl@349;XL:O-Aldehyde-H2O@350;XL:O-Aldehyde-H2O@351	-3.03277	16.2	0.016
	720.409	5	-2.04549	Q8QZT1	K260	Acetyl-CoA acetyltransferase, mitochondrial	THIL	587.334	2	RVDFSKVPK	XL:O-Aldehyde@260	1.28657	19.4	0.016	Q8QZT1	K240;K242	Acetyl-CoA acetyltransferase, mitochondrial	THIL	796.785	3	FASEITPITISVKGKPDVVVK	XL:O-Aldehyde-H2O@240;XL:O-Aldehyde-H2O@242	0.598044	24.7	0.00046
	720.209	5	-0.281453	Q8QZT1	K260	Acetyl-CoA acetyltransferase, mitochondrial	THIL	587.335	2	RVDFSKVPK	XL:O-Aldehyde@260	-0.756563	18.4	0.014	Q8QZT1	K240;K242	Acetyl-CoA acetyltransferase, mitochondrial	THIL	796.786	3	FASEITPITISVKGKPDVVVK	XL:O-Aldehyde-H2O@240;XL:O-Aldehyde-H2O@242	-0.782503	33.6	2.4e-06
	901.486	4	-0.810706	Q61425	K80;K81	Hydroxyacyl-coenzyme A dehydrogenase, mitochondrial	HCDH	576.308	2	KKFTENPK	XL:O-Aldehyde-H2O@80;XL:O-Aldehyde-H2O@81	0.18487	14.9	0.045	Q61425	K179	Hydroxyacyl-coenzyme A dehydrogenase, mitochondrial	HCDH	1208.15	2	FAGLHFFNPVPMMKLVEVIK	XL:O-Aldehyde@179	-0.990936	21	0.0016
	901.236	4	0.527529	Q61425	K80;K81	Hydroxyacyl-coenzyme A dehydrogenase, mitochondrial	HCDH	576.309	2	KKFTENPK	XL:O-Aldehyde-H2O@80;XL:O-Aldehyde-H2O@81	-0.335684	21.8	0.003	Q61425	K179	Hydroxyacyl-coenzyme A dehydrogenase, mitochondrial	HCDH	1208.15	2	FAGLHFFNPVPMMKLVEVIK	XL:O-Aldehyde@179	-0.825394	15.4	0.065
	901.484	4	-2.09854	Q61425	K80;K81	Hydroxyacyl-coenzyme A dehydrogenase, mitochondrial	HCDH	576.309	2	KKFTENPK	XL:O-Aldehyde-H2O@80;XL:O-Aldehyde-H2O@81	-0.335684	20.9	0.0015	Q61425	K179	Hydroxyacyl-coenzyme A dehydrogenase, mitochondrial	HCDH	1208.15	2	FAGLHFFNPVPMMKLVEVIK	XL:O-Aldehyde@179	-0.245997	15.9	0.055
	724.357	5	-8.62578	P58774/P21107	K7/K8	Tropomyosin beta chain/Tropomyosin alpha-3 chain	TPM2/TPM3	429.735	2	KMQMLK	XL:O-Aldehyde-H2O@7	-5.50432	18.8	0.13	P58771/P58774	K12;K15	Tropomyosin alpha-1 chain/Tropomyosin beta chain	TPM1/TPM2	677.585	4	MQMLKLDKENALDRAEQAEADK	XL:O-Aldehyde-H2O@12;XL:O-Aldehyde-H2O@15	-4.57225	33.8	0.00023
	724.963	5	-2.49614	P58774/P21107/P58771	K7/K8	Tropomyosin beta chain/Tropomyosin alpha-3 chain/Tropomyosin alpha-1 chain	TPM2/TPM3/TPM1	429.733	2	KMQMLK	XL:O-Aldehyde-H2O@7	-0.850287	16.6	0.084	P58771/P58774	K12;K15	Tropomyosin alpha-1 chain/Tropomyosin beta chain	TPM1/TPM2	677.583	4	MQMLKLDKENALDRAEQAEADK	XL:O-Aldehyde-H2O@12;XL:O-Aldehyde-H2O@15	-1.32543	28.9	0.0019
	740.788	5	0.00816668	Q02566	K206;K207	Myosin-6	MYH6	654.333	2	SKKENPNANK	XL:O-Aldehyde@206&XL:O-Aldehyde-H2O@207|XL:O-Aldehyde-H2O@206&XL:O-Aldehyde@207	0.67436	21.3	0.00085	Q5SX39/Q02566/Q91Z83	K260/K258/K257	Myosin-4/Myosin-6/Myosin-7	MYH4/MYH6/MYH7	786.417	3	IHFGATGKLASADIETYLLEK	XL:O-Aldehyde-H2O@260	1.09897	28.9	0.00046
	740.988	5	-1.45945	Q02566	K206;K207	Myosin-6	MYH6	654.333	2	SKKENPNANK	XL:O-Aldehyde@206&XL:O-Aldehyde-H2O@207|XL:O-Aldehyde-H2O@206&XL:O-Aldehyde@207	0.521533	12.4	0.14	Q5SX39/Q02566/Q91Z83	K260/K258/K257	Myosin-4/Myosin-6/Myosin-7	MYH4/MYH6/MYH7	1188.13	2	IHFGATGKLASADIETYLLEK	XL:O-Aldehyde@260	1.92782	13.9	0.028
	925.983	4	-1.58783	Q02566	K206;K207	Myosin-6	MYH6	645.327	2	SKKENPNANK	XL:O-Aldehyde-H2O@206;XL:O-Aldehyde-H2O@207	2.10577	15.4	0.0038	Q5SX39/Q02566/Q91Z83	K260/K258/K257	Myosin-4/Myosin-6/Myosin-7	MYH4/MYH6/MYH7	1188.13	2	IHFGATGKLASADIETYLLEK	XL:O-Aldehyde@260	1.67532	21.1	0.00018
	740.788	5	0.25568	Q02566	K206;K207	Myosin-6	MYH6	654.333	2	SKKENPNANK	XL:O-Aldehyde@206&XL:O-Aldehyde-H2O@207|XL:O-Aldehyde-H2O@206&XL:O-Aldehyde@207	0.827188	15.5	0.0095	Q5SX39/Q02566/Q91Z83	K260/K258/K257	Myosin-4/Myosin-6/Myosin-7	MYH4/MYH6/MYH7	1179.12	2	IHFGATGKLASADIETYLLEK	XL:O-Aldehyde-H2O@260	0.0917143	25	1.9e-05
	740.783	5	-6.34467	Q02566	K206;K207	Myosin-6	MYH6	654.333	2	SKKENPNANK	XL:O-Aldehyde@206&XL:O-Aldehyde-H2O@207|XL:O-Aldehyde-H2O@206&XL:O-Aldehyde@207	-0.0897767	16.7	0.0034	Q5SX39/Q02566/Q91Z83	K260/K258/K257	Myosin-4/Myosin-6/Myosin-7	MYH4/MYH6/MYH7	1188.13	2	IHFGATGKLASADIETYLLEK	XL:O-Aldehyde@260	-0.176337	10	0.17
	933.952	4	-4.21255	P48787	K165	Troponin I, cardiac muscle	TNNI3	506.277	2	AKESLDLR	XL:O-Aldehyde-H2O@165	1.00027	15.5	0.016	P60710/P68033/P63260/P63268	K50;K61/K52;K63/K51;K62	Actin, cytoplasmic 1/Actin, alpha cardiac muscle 1/Actin, cytoplasmic 2/Actin, gamma-enteric smooth muscle	ACTB/ACTC/ACTG/ACTH	1343.12	2	HQGVMVGMGQKDSYVGDEAQSKR	XL:O-Aldehyde@50;XL:O-Aldehyde-H2O@61	1.65203	10.4	0.13
	940.728	4	0.144678	Q8BWT1	K137	3-ketoacyl-CoA thiolase, mitochondrial	THIM	603.331	2	FGTKFGLDLK	XL:O-Aldehyde-H2O@137	1.12979	29.2	0.00049	Q8BWT1	K209;K211	3-ketoacyl-CoA thiolase, mitochondrial	THIM	834.073	3	AANEAGYFNEEMAPIEVKTKK	XL:O-Aldehyde-H2O@209;XL:O-Aldehyde-H2O@211	0.202373	18.8	0.074
	940.98	4	0.940626	Q8BWT1	K137	3-ketoacyl-CoA thiolase, mitochondrial	THIM	603.331	2	FGTKFGLDLK	XL:O-Aldehyde-H2O@137	1.29554	29.5	0.00042	Q8BWT1	K209;K211	3-ketoacyl-CoA thiolase, mitochondrial	THIM	834.073	3	AANEAGYFNEEMAPIEVKTKK	XL:O-Aldehyde-H2O@209;XL:O-Aldehyde-H2O@211	1.04163	24.5	0.00092
	940.474	4	-3.31537	Q8BWT1	K137	3-ketoacyl-CoA thiolase, mitochondrial	THIM	603.331	2	FGTKFGLDLK	XL:O-Aldehyde-H2O@137	1.12979	27.6	0.0015	Q8BWT1	K209;K211	3-ketoacyl-CoA thiolase, mitochondrial	THIM	834.073	3	AANEAGYFNEEMAPIEVKTKK	XL:O-Aldehyde-H2O@209;XL:O-Aldehyde-H2O@211	1.28142	21.9	0.0053
	940.477	4	-0.00201829	Q8BWT1	K137	3-ketoacyl-CoA thiolase, mitochondrial	THIM	603.332	2	FGTKFGLDLK	XL:O-Aldehyde-H2O@137	0.466806	20.5	0.0026	Q8BWT1	K209;K211	3-ketoacyl-CoA thiolase, mitochondrial	THIM	1259.61	2	AANEAGYFNEEMAPIEVKTKK	XL:O-Aldehyde@209&XL:O-Aldehyde-H2O@211|XL:O-Aldehyde-H2O@209&XL:O-Aldehyde@211	-0.91512	20.6	0.00043
	940.727	4	-0.829577	Q8BWT1	K137	3-ketoacyl-CoA thiolase, mitochondrial	THIM	603.332	2	FGTKFGLDLK	XL:O-Aldehyde-H2O@137	0.466806	20.5	0.02	Q8BWT1	K209;K211	3-ketoacyl-CoA thiolase, mitochondrial	THIM	834.073	3	AANEAGYFNEEMAPIEVKTKK	XL:O-Aldehyde-H2O@209;XL:O-Aldehyde-H2O@211	0.44216	19.2	0.0054
	940.977	4	-1.91643	Q8BWT1	K137	3-ketoacyl-CoA thiolase, mitochondrial	THIM	603.331	2	FGTKFGLDLK	XL:O-Aldehyde-H2O@137	1.62703	14.8	0.022	Q8BWT1	K209;K211	3-ketoacyl-CoA thiolase, mitochondrial	THIM	834.073	3	AANEAGYFNEEMAPIEVKTKK	XL:O-Aldehyde-H2O@209;XL:O-Aldehyde-H2O@211	1.28142	22.4	0.00056
	940.978	4	-1.2671	Q8BWT1	K137	3-ketoacyl-CoA thiolase, mitochondrial	THIM	603.334	2	FGTKFGLDLK	XL:O-Aldehyde-H2O@137	-3.84258	22.8	0.0012	Q8BWT1	K209;K211	3-ketoacyl-CoA thiolase, mitochondrial	THIM	834.077	3	AANEAGYFNEEMAPIEVKTKK	XL:O-Aldehyde-H2O@209;XL:O-Aldehyde-H2O@211	-3.99388	19.6	0.027
	940.459	4	-19.8172	Q8BWT1	K137	3-ketoacyl-CoA thiolase, mitochondrial	THIM	603.333	2	FGTKFGLDLK	XL:O-Aldehyde-H2O@137	-1.68789	14.9	0.025	Q8BWT1	K209;K211	3-ketoacyl-CoA thiolase, mitochondrial	THIM	1259.62	2	AANEAGYFNEEMAPIEVKTKK	XL:O-Aldehyde@209&XL:O-Aldehyde-H2O@211|XL:O-Aldehyde-H2O@209&XL:O-Aldehyde@211	-3.05863	13.5	0.02
	940.478	4	0.582691	Q8BWT1	K137	3-ketoacyl-CoA thiolase, mitochondrial	THIM	603.332	2	FGTKFGLDLK	XL:O-Aldehyde-H2O@137	-0.19618	20.9	0.018	Q8BWT1	K209;K211	3-ketoacyl-CoA thiolase, mitochondrial	THIM	834.074	3	AANEAGYFNEEMAPIEVKTKK	XL:O-Aldehyde-H2O@209;XL:O-Aldehyde-H2O@211	-0.756774	22.8	0.0014
	940.977	4	-1.78656	Q8BWT1	K137	3-ketoacyl-CoA thiolase, mitochondrial	THIM	603.332	2	FGTKFGLDLK	XL:O-Aldehyde-H2O@137	-0.527672	18.2	0.023	Q8BWT1	K209;K211	3-ketoacyl-CoA thiolase, mitochondrial	THIM	834.075	3	AANEAGYFNEEMAPIEVKTKK	XL:O-Aldehyde-H2O@209;XL:O-Aldehyde-H2O@211	-1.35624	15.8	0.029
	940.476	4	-1.0415	Q8BWT1	K137	3-ketoacyl-CoA thiolase, mitochondrial	THIM	603.332	2	FGTKFGLDLK	XL:O-Aldehyde-H2O@137	-0.693418	14.5	0.14	Q8BWT1	K209;K211	3-ketoacyl-CoA thiolase, mitochondrial	THIM	1259.61	2	AANEAGYFNEEMAPIEVKTKK	XL:O-Aldehyde@209&XL:O-Aldehyde-H2O@211|XL:O-Aldehyde-H2O@209&XL:O-Aldehyde@211	-0.0418357	11.3	0.087
	940.478	4	1.1674	Q8BWT1	K137	3-ketoacyl-CoA thiolase, mitochondrial	THIM	603.332	2	FGTKFGLDLK	XL:O-Aldehyde-H2O@137	-0.527672	17	0.011	Q8BWT1	K209;K211	3-ketoacyl-CoA thiolase, mitochondrial	THIM	834.074	3	AANEAGYFNEEMAPIEVKTKK	XL:O-Aldehyde-H2O@209;XL:O-Aldehyde-H2O@211	-0.756774	19.5	0.015
	940.477	4	-0.131954	Q8BWT1	K137	3-ketoacyl-CoA thiolase, mitochondrial	THIM	603.332	2	FGTKFGLDLK	XL:O-Aldehyde-H2O@137	0.301059	19.2	0.028	Q8BWT1	K209;K211	3-ketoacyl-CoA thiolase, mitochondrial	THIM	834.074	3	AANEAGYFNEEMAPIEVKTKK	XL:O-Aldehyde-H2O@209;XL:O-Aldehyde-H2O@211	-0.277201	21.6	0.018
	940.728	4	-0.374924	Q8BWT1	K137	3-ketoacyl-CoA thiolase, mitochondrial	THIM	603.332	2	FGTKFGLDLK	XL:O-Aldehyde-H2O@137	-0.527672	28.6	5.6e-05	Q8BWT1	K209;K211	3-ketoacyl-CoA thiolase, mitochondrial	THIM	834.074	3	AANEAGYFNEEMAPIEVKTKK	XL:O-Aldehyde-H2O@209;XL:O-Aldehyde-H2O@211	-0.636881	25.8	0.0015
	944.727	4	-0.125651	Q8BWT1	K137	3-ketoacyl-CoA thiolase, mitochondrial	THIM	603.332	2	FGTKFGLDLK	XL:O-Aldehyde-H2O@137	-0.527672	25.4	6.2e-05	Q8BWT1	K209;K211	3-ketoacyl-CoA thiolase, mitochondrial	THIM	839.405	3	AANEAGYFNEEMAPIEVKTKK	Oxidation@203;XL:O-Aldehyde-H2O@209;XL:O-Aldehyde-H2O@211	0.246608	20.9	0.0017
	944.473	4	-3.24764	Q8BWT1	K137	3-ketoacyl-CoA thiolase, mitochondrial	THIM	603.331	2	FGTKFGLDLK	XL:O-Aldehyde-H2O@137	1.29554	24	0.007	Q8BWT1	K209;K211	3-ketoacyl-CoA thiolase, mitochondrial	THIM	839.405	3	AANEAGYFNEEMAPIEVKTKK	Oxidation@203;XL:O-Aldehyde-H2O@209;XL:O-Aldehyde-H2O@211	0.604004	23.9	0.0019
	947.277	4	6.90922	Q8JZN5	K525	Complex I assembly factor ACAD9, mitochondrial	ACAD9	798.954	2	FGKNIVEEQLVLK	XL:O-Aldehyde-H2O@525	-0.220825	35.7	1.5e-05	Q8JZN5	K457;K460	Complex I assembly factor ACAD9, mitochondrial	ACAD9	1077.58	2	IKELKSGNVTTVMETIGR	XL:O-Aldehyde@457&XL:O-Aldehyde-H2O@460|XL:O-Aldehyde-H2O@457&XL:O-Aldehyde@460	-0.576092	19.3	0.0018
	951.252	4	-1.23223	Q64433	K70	10 kDa heat shock protein, mitochondrial	CH10	778.423	2	VGDKVLLPEYGGTK	XL:O-Aldehyde-H2O@70	-0.826966	21.3	0.0029	Q64433	K28;K36	10 kDa heat shock protein, mitochondrial	CH10	1105.57	2	SAAETVTKGGIMLPEKSQGK	XL:O-Aldehyde@28;XL:O-Aldehyde-H2O@36	-1.63368	12.4	0.1
	954.007	4	-1.67395	P35486	K83;K85	Pyruvate dehydrogenase E1 component subunit alpha, somatic form, mitochondrial	ODPA	777.444	2	ADQLYKQKIIR	XL:O-Aldehyde@83;XL:O-Aldehyde-H2O@85	-7.7939	11.7	0.11	Q9D051	K68	Pyruvate dehydrogenase E1 component subunit beta, mitochondrial	ODPB	1121.57	2	VFLLGEEVAQYDGAYKVSR	XL:O-Aldehyde@68	1.73963	16.8	0.0055
	643.009	6	-0.770231	P09542/P09541	K5	Myosin light chain 3/Myosin light chain 4	MYL3/MYL4	339.695	2	KPEPK	XL:O-Aldehyde-H2O@5	-0.913638	15	0.14	P09542	K14;K19	Myosin light chain 3	MYL3	780.908	4	DDAKAAAPKAAPAPAAAPAAAPAAAPEPERPK	XL:O-Aldehyde-H2O@14;XL:O-Aldehyde-H2O@19	0.865712	34.6	0.00043
	966.767	4	2.84157	P50752	K271	Troponin T, cardiac muscle	TNNT2	685.876	2	QQKYEINVLR	XL:O-Aldehyde-H2O@271	-1.78418	23.5	0.00056	P48787	K118;K121	Troponin I, cardiac muscle	TNNI3	1220.14	2	YDVEAKVTKNITEIADLTQK	XL:O-Aldehyde-H2O@118;XL:O-Aldehyde-H2O@121	0.0922018	15.9	0.042
	775.584	5	0.36241	Q8K3J1	K41;K42	NADH dehydrogenase [ubiquinone] iron-sulfur protein 8, mitochondrial	NDUS8	961.958	2	YVNKKEQESEVDMK	XL:O-Aldehyde@41;XL:O-Aldehyde@42	-1.94267	14.9	0.00048	Q9CPP6	K7	NADH dehydrogenase [ubiquinone] 1 alpha subcomplex subunit 5	NDUA5	651.337	3	KTTGLVGLAVCDTPHER	XL:O-Aldehyde@7;Carbamidomethyl@17	-2.23115	14.3	0.058
	776.001	5	-3.20034	P62737/P60710/Q8BFZ3/P68033/P63260	K330/K328/K329	Actin, aortic smooth muscle/Actin, cytoplasmic 1/Beta-actin-like protein 2/Actin, alpha cardiac muscle 1/Actin, cytoplasmic 2	ACTA/ACTB/ACTBL/ACTC/ACTG	558.843	2	IKIIAPPER	XL:O-Aldehyde-H2O@330	-1.22301	27.3	0.00018	P58771	K213;K217	Tropomyosin alpha-1 chain	TPM1	908.437	3	SLEAQAEKYSQKEDKYEEEIK	XL:O-Aldehyde@213;XL:O-Aldehyde-H2O@217	-1.22306	26.5	0.00057
	775.802	5	-1.56317	P60710/P68033/P63260/P63268/P68134	K328/K330/K329	Actin, cytoplasmic 1/Actin, alpha cardiac muscle 1/Actin, cytoplasmic 2/Actin, gamma-enteric smooth muscle/Actin, alpha skeletal muscle	ACTB/ACTC/ACTG/ACTH/ACTS	558.843	2	IKIIAPPER	XL:O-Aldehyde-H2O@328	-1.22301	20.8	0.00045	P58771	K213;K217	Tropomyosin alpha-1 chain	TPM1	908.437	3	SLEAQAEKYSQKEDKYEEEIK	XL:O-Aldehyde@213;XL:O-Aldehyde-H2O@217	-1.0029	25.2	0.0019
	975.753	4	1.56093	P16858	K111;K115	Glyceraldehyde-3-phosphate dehydrogenase	G3P	622.349	2	AGAHLKGGAKR	XL:O-Aldehyde@111&XL:O-Aldehyde-H2O@115|XL:O-Aldehyde-H2O@111&XL:O-Aldehyde@115	-0.275269	16.1	0.0053	P16858	K143	Glyceraldehyde-3-phosphate dehydrogenase	G3P	1319.65	2	YDNSLKIVSNASCTTNCLAPLAK	XL:O-Aldehyde@143;Carbamidomethyl@150;Carbamidomethyl@154	-0.154976	18.8	0.004
	975.752	4	0.872148	P16858	K111;K115	Glyceraldehyde-3-phosphate dehydrogenase	G3P	622.349	2	AGAHLKGGAKR	XL:O-Aldehyde@111&XL:O-Aldehyde-H2O@115|XL:O-Aldehyde-H2O@111&XL:O-Aldehyde@115	0.367457	20.5	0.00059	P16858	K143	Glyceraldehyde-3-phosphate dehydrogenase	G3P	1319.65	2	YDNSLKIVSNASCTTNCLAPLAK	XL:O-Aldehyde@143;Carbamidomethyl@150;Carbamidomethyl@154	-0.00342046	34.4	3.4e-07
	975.503	4	3.11095	P16858	K111;K115	Glyceraldehyde-3-phosphate dehydrogenase	G3P	622.349	2	AGAHLKGGAKR	XL:O-Aldehyde-H2O@111;XL:O-Aldehyde@115	-0.435951	20.7	0.0014	P16858	K143	Glyceraldehyde-3-phosphate dehydrogenase	G3P	1319.65	2	YDNSLKIVSNASCTTNCLAPLAK	XL:O-Aldehyde@143;Carbamidomethyl@150;Carbamidomethyl@154	0.299691	26.9	4.8e-05
	978.257	4	0.903821	Q9Z2I9	K88;K89	Succinate--CoA ligase [ADP-forming] subunit beta, mitochondrial	SUCB1	864.446	2	SSDEAYAIAKKLGSK	XL:O-Aldehyde-H2O@88;XL:O-Aldehyde-H2O@89	0.647426	24.5	8e-05	Q9Z2I9	K129	Succinate--CoA ligase [ADP-forming] subunit beta, mitochondrial	SUCB1	1074.06	2	IVFSPEEAKAVSSQMIGQK	XL:O-Aldehyde@129	0.260352	13.8	0.045
	654.851	6	2.3351	Q8BWT1	K211;K212	3-ketoacyl-CoA thiolase, mitochondrial	THIM	361.216	2	TKKGK	XL:O-Aldehyde-H2O@211;XL:O-Aldehyde-H2O@212	0.523855	15.9	0.12	Q8BWT1	K234	3-ketoacyl-CoA thiolase, mitochondrial	THIM	787.91	4	QTMQVDEHARPQTTLEQLQKLPSVFK	Oxidation@217;XL:O-Aldehyde-H2O@234	-2.35128	28.3	0.089
	797.027	5	-2.13566	P09542	K9;K10	Myosin light chain 3	MYL3	667.354	2	KPEPKKDDAK	XL:O-Aldehyde@9&XL:O-Aldehyde-H2O@10|XL:O-Aldehyde-H2O@9&XL:O-Aldehyde@10	0.0634554	16.3	0.065	P09542	K19	Myosin light chain 3	MYL3	871.137	3	AAAPKAAPAPAAAPAAAPAAAPEPERPK	XL:O-Aldehyde-H2O@19	0.89921	21.3	0.002
	797.029	5	0.471294	P09542	K9;K10	Myosin light chain 3	MYL3	667.354	2	KPEPKKDDAK	XL:O-Aldehyde@9&XL:O-Aldehyde-H2O@10|XL:O-Aldehyde-H2O@9&XL:O-Aldehyde@10	0.0634554	20	0.013	P09542	K19	Myosin light chain 3	MYL3	871.138	3	AAAPKAAPAPAAAPAAAPAAAPEPERPK	XL:O-Aldehyde-H2O@19	0.325247	19.7	0.0085
	995.786	4	2.62167	P09542	K9;K10	Myosin light chain 3	MYL3	658.349	2	KPEPKKDDAK	XL:O-Aldehyde-H2O@9;XL:O-Aldehyde-H2O@10	-0.668339	29	0.00064	P09542	K19	Myosin light chain 3	MYL3	871.139	3	AAAPKAAPAPAAAPAAAPAAAPEPERPK	XL:O-Aldehyde-H2O@19	-0.707884	20.1	0.0035
	796.829	5	0.532242	P09542	K9;K10	Myosin light chain 3	MYL3	667.354	2	KPEPKKDDAK	XL:O-Aldehyde@9&XL:O-Aldehyde-H2O@10|XL:O-Aldehyde-H2O@9&XL:O-Aldehyde@10	0.0634554	14.1	0.13	P09542	K19	Myosin light chain 3	MYL3	871.138	3	AAAPKAAPAPAAAPAAAPAAAPEPERPK	XL:O-Aldehyde-H2O@19	-0.593092	18.5	0.0068
	799.216	5	-1.86015	P09542/P09541	K5;K9	Myosin light chain 3/Myosin light chain 4	MYL3/MYL4	443.756	2	KPEPKK	XL:O-Aldehyde-H2O@5;XL:O-Aldehyde-H2O@9	-1.17512	12.4	0.09	P09542	K42	Myosin light chain 3	MYL3	1023.52	3	AAPAPAAAPAAAPAAAPEPERPKEAEFDASK	XL:O-Aldehyde@42	-1.03933	16.4	0.016
	1022.06	4	2.6911	P16858	K192	Glyceraldehyde-3-phosphate dehydrogenase	G3P	648.341	2	TVDGPSGKLWR	XL:O-Aldehyde-H2O@192	0.261145	19	0.007	P16858	K213;K217	Glyceraldehyde-3-phosphate dehydrogenase	G3P	912.508	3	GAAQNIIPASTGAAKAVGKVIPELNGK	XL:O-Aldehyde-H2O@213;XL:O-Aldehyde-H2O@217	-0.586512	15.2	0.15
	1021.81	4	-0.133899	P16858	K192	Glyceraldehyde-3-phosphate dehydrogenase	G3P	648.342	2	TVDGPSGKLWR	XL:O-Aldehyde-H2O@192	-1.28125	15.6	0.02	P16858	K213;K217	Glyceraldehyde-3-phosphate dehydrogenase	G3P	912.509	3	GAAQNIIPASTGAAKAVGKVIPELNGK	XL:O-Aldehyde-H2O@213;XL:O-Aldehyde-H2O@217	-1.13445	28.1	4.2e-05
	823.434	5	-0.366496	P04247	K43	Myoglobin	MYG	705.848	2	THPETLDKFDK	XL:O-Aldehyde-H2O@43	0.600906	21.8	2.1e-05	P04247	K97;K99	Myoglobin	MYG	883.813	3	GQHAAEIQPLAQSHATKHKIPVK	XL:O-Aldehyde-H2O@97;XL:O-Aldehyde-H2O@99	0.352054	18.8	0.028
	823.637	5	2.54256	P04247	K43	Myoglobin	MYG	705.851	2	THPETLDKFDK	XL:O-Aldehyde-H2O@43	-3.50761	21.1	0.00051	P04247	K97;K99	Myoglobin	MYG	889.82	3	GQHAAEIQPLAQSHATKHKIPVK	XL:O-Aldehyde@97&XL:O-Aldehyde-H2O@99|XL:O-Aldehyde-H2O@97&XL:O-Aldehyde@99	-2.88518	16.2	0.12
	823.634	5	-0.647839	P04247	K43	Myoglobin	MYG	705.851	2	THPETLDKFDK	XL:O-Aldehyde-H2O@43	-3.79096	17.5	0.0068	P04247	K97;K99	Myoglobin	MYG	883.816	3	GQHAAEIQPLAQSHATKHKIPVK	XL:O-Aldehyde-H2O@97;XL:O-Aldehyde-H2O@99	-3.15546	22.7	0.0013
	823.433	5	-1.10863	P04247	K43	Myoglobin	MYG	705.849	2	THPETLDKFDK	XL:O-Aldehyde-H2O@43	-0.249134	15.4	0.0062	P04247	K97;K99	Myoglobin	MYG	883.813	3	GQHAAEIQPLAQSHATKHKIPVK	XL:O-Aldehyde-H2O@97;XL:O-Aldehyde-H2O@99	0.4652	26.6	0.00029
	823.433	5	-1.10863	P04247	K43	Myoglobin	MYG	705.848	2	THPETLDKFDK	XL:O-Aldehyde-H2O@43	0.74258	20	0.0002	P04247	K97;K99	Myoglobin	MYG	883.812	3	GQHAAEIQPLAQSHATKHKIPVK	XL:O-Aldehyde-H2O@97;XL:O-Aldehyde-H2O@99	1.37037	20	0.014
	823.635	5	1.05865	P04247	K43	Myoglobin	MYG	705.849	2	THPETLDKFDK	XL:O-Aldehyde-H2O@43	-0.390808	26.8	9.1e-07	P04247	K97;K99	Myoglobin	MYG	889.817	3	GQHAAEIQPLAQSHATKHKIPVK	XL:O-Aldehyde@97&XL:O-Aldehyde-H2O@99|XL:O-Aldehyde-H2O@97&XL:O-Aldehyde@99	-0.412765	22.5	0.0016
	823.439	5	6.16429	P04247	K43	Myoglobin	MYG	705.849	2	THPETLDKFDK	XL:O-Aldehyde-H2O@43	-1.09917	18.2	0.0015	P04247	K97;K99	Myoglobin	MYG	883.814	3	GQHAAEIQPLAQSHATKHKIPVK	XL:O-Aldehyde-H2O@97;XL:O-Aldehyde-H2O@99	-1.0057	17.1	0.098
	1029.54	4	0.246185	P04247	K43	Myoglobin	MYG	705.849	2	THPETLDKFDK	XL:O-Aldehyde-H2O@43	-0.815828	21.2	0.00057	P04247	K97;K99	Myoglobin	MYG	1325.22	2	GQHAAEIQPLAQSHATKHKIPVK	XL:O-Aldehyde-H2O@97;XL:O-Aldehyde-H2O@99	-1.48769	25.2	4e-05
	1029.3	4	3.67356	P04247	K43	Myoglobin	MYG	705.849	2	THPETLDKFDK	XL:O-Aldehyde-H2O@43	-0.957501	12.4	0.044	P04247	K97;K99	Myoglobin	MYG	883.814	3	GQHAAEIQPLAQSHATKHKIPVK	XL:O-Aldehyde-H2O@97;XL:O-Aldehyde-H2O@99	-0.213677	23.1	0.003
	823.435	5	1.04356	P04247	K43	Myoglobin	MYG	705.849	2	THPETLDKFDK	XL:O-Aldehyde-H2O@43	-0.249134	21.1	0.00073	P04247	K97;K99	Myoglobin	MYG	883.814	3	GQHAAEIQPLAQSHATKHKIPVK	XL:O-Aldehyde-H2O@97;XL:O-Aldehyde-H2O@99	-0.779406	28.4	7.7e-05
	823.441	5	8.91019	P04247	K43	Myoglobin	MYG	705.848	2	THPETLDKFDK	XL:O-Aldehyde-H2O@43	0.459233	12.5	0.036	P04247	K97;K99	Myoglobin	MYG	889.816	3	GQHAAEIQPLAQSHATKHKIPVK	XL:O-Aldehyde@97&XL:O-Aldehyde-H2O@99|XL:O-Aldehyde-H2O@97&XL:O-Aldehyde@99	1.04821	16.3	0.079
	823.835	5	0.183614	P04247	K43	Myoglobin	MYG	705.848	2	THPETLDKFDK	XL:O-Aldehyde-H2O@43	0.175886	22	0.0006	P04247	K97;K99	Myoglobin	MYG	889.817	3	GQHAAEIQPLAQSHATKHKIPVK	XL:O-Aldehyde@97&XL:O-Aldehyde-H2O@99|XL:O-Aldehyde-H2O@97&XL:O-Aldehyde@99	0.149148	16.1	0.18
	823.435	5	1.2662	P04247	K43	Myoglobin	MYG	705.849	2	THPETLDKFDK	XL:O-Aldehyde-H2O@43	0.0342124	24.2	0.00025	P04247	K97;K99	Myoglobin	MYG	889.817	3	GQHAAEIQPLAQSHATKHKIPVK	XL:O-Aldehyde@97&XL:O-Aldehyde-H2O@99|XL:O-Aldehyde-H2O@97&XL:O-Aldehyde@99	-0.412765	18.2	0.045
	823.435	5	1.2662	P04247	K43	Myoglobin	MYG	705.849	2	THPETLDKFDK	XL:O-Aldehyde-H2O@43	-1.09917	18.7	0.00083	P04247	K97;K99	Myoglobin	MYG	889.819	3	GQHAAEIQPLAQSHATKHKIPVK	XL:O-Aldehyde-H2O@97;XL:O-Aldehyde@99	-1.98612	18.9	0.03
	823.636	5	1.42963	P04247	K43	Myoglobin	MYG	705.849	2	THPETLDKFDK	XL:O-Aldehyde-H2O@43	-1.09917	21.9	0.00017	P04247	K97;K99	Myoglobin	MYG	883.815	3	GQHAAEIQPLAQSHATKHKIPVK	XL:O-Aldehyde-H2O@97;XL:O-Aldehyde-H2O@99	-1.45828	22	0.0012
	823.441	5	8.76176	P04247	K43	Myoglobin	MYG	705.85	2	THPETLDKFDK	XL:O-Aldehyde-H2O@43	-1.52419	20.9	9.5e-05	P04247	K97;K99	Myoglobin	MYG	889.818	3	GQHAAEIQPLAQSHATKHKIPVK	XL:O-Aldehyde-H2O@97;XL:O-Aldehyde@99	-1.31182	18.5	0.03
	823.434	5	0.375639	P04247	K43	Myoglobin	MYG	705.849	2	THPETLDKFDK	XL:O-Aldehyde-H2O@43	-0.957501	24.9	2.4e-05	P04247	K97;K99	Myoglobin	MYG	889.818	3	GQHAAEIQPLAQSHATKHKIPVK	XL:O-Aldehyde@97;XL:O-Aldehyde-H2O@99	-0.974678	17.8	0.031
	823.437	5	3.93789	P04247	K43	Myoglobin	MYG	705.849	2	THPETLDKFDK	XL:O-Aldehyde-H2O@43	0.0342124	14.1	0.006	P04247	K97;K99	Myoglobin	MYG	883.814	3	GQHAAEIQPLAQSHATKHKIPVK	XL:O-Aldehyde-H2O@97;XL:O-Aldehyde-H2O@99	-0.100531	16.2	0.047
	823.636	5	1.72641	P04247	K43	Myoglobin	MYG	705.849	2	THPETLDKFDK	XL:O-Aldehyde-H2O@43	-0.390808	13.5	0.076	P04247	K97;K99	Myoglobin	MYG	889.818	3	GQHAAEIQPLAQSHATKHKIPVK	XL:O-Aldehyde-H2O@97;XL:O-Aldehyde@99	-1.31182	17.7	0.064
	823.435	5	1.19199	P04247	K43	Myoglobin	MYG	705.849	2	THPETLDKFDK	XL:O-Aldehyde-H2O@43	-0.815828	36.7	4e-07	P04247	K97;K99	Myoglobin	MYG	883.814	3	GQHAAEIQPLAQSHATKHKIPVK	XL:O-Aldehyde-H2O@97;XL:O-Aldehyde-H2O@99	-1.0057	29.9	4.1e-05
	1051.77	4	-1.91205	P01942	K8;K12	Hemoglobin subunit alpha	HBA	940.991	2	MVLSGEDKSNIKAAWGK	Met-loss@1;XL:O-Aldehyde@8;XL:O-Aldehyde-H2O@12	0.0697821	22.4	0.0017	P02088	K60	Hemoglobin subunit beta-1	HBB1	1153.55	2	YFDSFGDLSSASAIMGNAKVK	XL:O-Aldehyde@60	0.69446	22.7	0.00068
	1052.02	4	-2.82574	P01942	K8;K12	Hemoglobin subunit alpha	HBA	940.992	2	MVLSGEDKSNIKAAWGK	Met-loss@1;XL:O-Aldehyde-H2O@8;XL:O-Aldehyde@12	-0.567843	19.4	0.0011	P02088	K60	Hemoglobin subunit beta-1	HBB1	1153.55	2	YFDSFGDLSSASAIMGNAKVK	XL:O-Aldehyde@60	0.0876389	22.1	0.0015
	1052.02	4	-5.8455	P01942	K8;K12	Hemoglobin subunit alpha	HBA	940.992	2	MVLSGEDKSNIKAAWGK	Met-loss@1;XL:O-Aldehyde@8&XL:O-Aldehyde-H2O@12|XL:O-Aldehyde-H2O@8&XL:O-Aldehyde@12	-0.355301	12.3	0.14	P02088	K60	Hemoglobin subunit beta-1	HBB1	1153.55	2	YFDSFGDLSSASAIMGNAKVK	XL:O-Aldehyde@60	-0.692558	14.7	0.081
	856.432	5	-5.61575	P09542	K10;K14	Myosin light chain 3	MYL3	587.808	2	KDDAKAAAPK	XL:O-Aldehyde-H2O@10;XL:O-Aldehyde-H2O@14	1.99162	30.4	1.3e-05	P09542	K42	Myosin light chain 3	MYL3	1023.51	3	AAPAPAAAPAAAPAAAPEPERPKEAEFDASK	XL:O-Aldehyde@42	2.08715	19.5	0.0047
	859.668	5	0.670688	P09542	K107;K109	Myosin light chain 3	MYL3	824.451	2	VLGKPKQEELNSK	XL:O-Aldehyde@107&XL:O-Aldehyde-H2O@109|XL:O-Aldehyde-H2O@107&XL:O-Aldehyde@109	0.175917	13.5	0.16	P09542	K19	Myosin light chain 3	MYL3	871.138	3	AAAPKAAPAPAAAPAAAPAAAPEPERPK	XL:O-Aldehyde-H2O@19	-0.133923	19.3	0.0063
	861.248	5	-2.89799	Q02566	K681	Myosin-6	MYH6	952.496	2	KAPGVMDNPLVMHQLR	XL:O-Aldehyde@681	1.23958	14	0.019	Q91Z83/Q5SX40/G3UW82/Q5SX39	K184;K189/K185;K190	Myosin-7/Myosin-1/Myosin-2/Myosin-4	MYH7/MYH1/MYH2/MYH4	788.411	3	ENQSILITGESGAGKTVNTKR	XL:O-Aldehyde-H2O@184;XL:O-Aldehyde-H2O@189	0.838227	17.8	0.036
	861.452	5	0.947824	Q02566	K681	Myosin-6	MYH6	952.498	2	KAPGVMDNPLVMHQLR	XL:O-Aldehyde@681	-0.545206	12.2	0.057	Q91Z83/Q5SX40/G3UW82/Q5SX39/Q02566	K184;K189/K185;K190	Myosin-7/Myosin-1/Myosin-2/Myosin-4/Myosin-6	MYH7/MYH1/MYH2/MYH4/MYH6	788.413	3	ENQSILITGESGAGKTVNTKR	XL:O-Aldehyde-H2O@184;XL:O-Aldehyde-H2O@189	-2.07903	21	0.0017
	863.864	5	-2.49666	Q8BMS1	K292;K295	Trifunctional enzyme subunit alpha, mitochondrial	ECHA	761.438	2	KQTKGLYPAPLK	XL:O-Aldehyde@292&XL:O-Aldehyde-H2O@295|XL:O-Aldehyde-H2O@292&XL:O-Aldehyde@295	-0.381701	12.7	0.061	Q8BMS1	K505	Trifunctional enzyme subunit alpha, mitochondrial	ECHA	920.144	3	VIGMHYFSPVDKMQLLEIITTDK	XL:O-Aldehyde-H2O@505	0.607171	20.4	0.016
	1079.83	4	2.64172	Q8BMS1	K292;K295	Trifunctional enzyme subunit alpha, mitochondrial	ECHA	752.435	2	KQTKGLYPAPLK	XL:O-Aldehyde-H2O@292;XL:O-Aldehyde-H2O@295	-4.08406	30.3	8.4e-06	Q8BMS1	K505	Trifunctional enzyme subunit alpha, mitochondrial	ECHA	1388.72	2	VIGMHYFSPVDKMQLLEIITTDK	XL:O-Aldehyde@505	-2.42515	25.2	0.00017
	864.067	5	0.135172	Q8BMS1	K292;K295	Trifunctional enzyme subunit alpha, mitochondrial	ECHA	761.437	2	KQTKGLYPAPLK	XL:O-Aldehyde-H2O@292;XL:O-Aldehyde@295	0.0122904	18.8	0.0011	Q8BMS1	K505	Trifunctional enzyme subunit alpha, mitochondrial	ECHA	1388.72	2	VIGMHYFSPVDKMQLLEIITTDK	XL:O-Aldehyde@505	0.167161	12	0.097
	864.067	5	0.135172	Q8BMS1	K292;K295	Trifunctional enzyme subunit alpha, mitochondrial	ECHA	761.438	2	KQTKGLYPAPLK	XL:O-Aldehyde@292&XL:O-Aldehyde-H2O@295|XL:O-Aldehyde-H2O@292&XL:O-Aldehyde@295	-1.03835	20.3	0.00023	Q8BMS1	K505	Trifunctional enzyme subunit alpha, mitochondrial	ECHA	920.146	3	VIGMHYFSPVDKMQLLEIITTDK	XL:O-Aldehyde-H2O@505	-1.02301	16.5	0.021
	1080.08	4	0.393235	Q8BMS1	K292;K295	Trifunctional enzyme subunit alpha, mitochondrial	ECHA	752.433	2	KQTKGLYPAPLK	XL:O-Aldehyde-H2O@292;XL:O-Aldehyde-H2O@295	-1.02732	33.4	1.1e-06	Q8BMS1	K505	Trifunctional enzyme subunit alpha, mitochondrial	ECHA	1388.72	2	VIGMHYFSPVDKMQLLEIITTDK	XL:O-Aldehyde@505	-1.41703	22.7	0.00077
	1079.83	4	2.64172	Q8BMS1	K292;K295	Trifunctional enzyme subunit alpha, mitochondrial	ECHA	752.432	2	KQTKGLYPAPLK	XL:O-Aldehyde-H2O@292;XL:O-Aldehyde-H2O@295	-0.0970037	26.8	2.1e-05	Q8BMS1	K505	Trifunctional enzyme subunit alpha, mitochondrial	ECHA	1388.72	2	VIGMHYFSPVDKMQLLEIITTDK	XL:O-Aldehyde@505	-0.192883	24.4	0.00014
	863.863	5	-2.92108	Q8BMS1	K292;K295	Trifunctional enzyme subunit alpha, mitochondrial	ECHA	761.438	2	KQTKGLYPAPLK	XL:O-Aldehyde-H2O@292;XL:O-Aldehyde@295	-0.775692	13.3	0.097	Q8BMS1	K505	Trifunctional enzyme subunit alpha, mitochondrial	ECHA	1388.72	2	VIGMHYFSPVDKMQLLEIITTDK	XL:O-Aldehyde@505	-0.192883	14.3	0.026
	864.266	5	-1.05219	Q8BMS1	K292;K295	Trifunctional enzyme subunit alpha, mitochondrial	ECHA	761.438	2	KQTKGLYPAPLK	XL:O-Aldehyde-H2O@292;XL:O-Aldehyde@295	-0.775692	18.4	0.0029	Q8BMS1	K505	Trifunctional enzyme subunit alpha, mitochondrial	ECHA	1388.72	2	VIGMHYFSPVDKMQLLEIITTDK	XL:O-Aldehyde@505	-0.192883	13.6	0.077
	1080.08	4	-1.64301	Q8BMS1	K292;K295	Trifunctional enzyme subunit alpha, mitochondrial	ECHA	752.433	2	KQTKGLYPAPLK	XL:O-Aldehyde-H2O@292;XL:O-Aldehyde-H2O@295	-0.761515	21.8	0.0003	Q8BMS1	K505	Trifunctional enzyme subunit alpha, mitochondrial	ECHA	1388.72	2	VIGMHYFSPVDKMQLLEIITTDK	XL:O-Aldehyde@505	-0.552927	22.3	0.0036
	867.065	5	0.110522	Q8BMS1	K292;K295	Trifunctional enzyme subunit alpha, mitochondrial	ECHA	761.438	2	KQTKGLYPAPLK	XL:O-Aldehyde-H2O@292;XL:O-Aldehyde@295	-0.775692	13.8	0.059	Q8BMS1	K505	Trifunctional enzyme subunit alpha, mitochondrial	ECHA	925.475	3	VIGMHYFSPVDKMQLLEIITTDK	Oxidation@497;XL:O-Aldehyde-H2O@505	1.29328	15.3	0.035
	1106.31	4	-2.55319	P58771/P21107	K140/K141	Tropomyosin alpha-1 chain/Tropomyosin alpha-3 chain	TPM1/TPM3	856.924	2	DEEKMEIQEIQLK	XL:O-Aldehyde-H2O@140	0.00328063	17.9	0.019	P58771	K149;K152	Tropomyosin alpha-1 chain	TPM1	1328.18	2	MEIQEIQLKEAKHIAEDADRK	XL:O-Aldehyde-H2O@149;XL:O-Aldehyde-H2O@152	-0.468784	24.5	0.00047
	885.048	5	0.53579	P58771/P21107	K140/K141	Tropomyosin alpha-1 chain/Tropomyosin alpha-3 chain	TPM1/TPM3	856.924	2	DEEKMEIQEIQLK	XL:O-Aldehyde-H2O@140	-0.346809	27.8	3.8e-05	P58771	K149;K152	Tropomyosin alpha-1 chain	TPM1	885.787	3	MEIQEIQLKEAKHIAEDADRK	XL:O-Aldehyde-H2O@149;XL:O-Aldehyde-H2O@152	-1.11719	18	0.13
	1107.1	4	-0.766545	P50544	K557	Very long-chain specific acyl-CoA dehydrogenase, mitochondrial	ACADV	762.931	2	KGIVNEQFLLQR	XL:O-Aldehyde-H2O@557	-0.546815	21.2	0.0022	P50544	K483;K493	Very long-chain specific acyl-CoA dehydrogenase, mitochondrial	ACADV	1441.26	2	GKELTGLGNALKNPFGNVGLLMGEAGK	XL:O-Aldehyde@483;XL:O-Aldehyde@493	-2.19158	14.2	0.045
	890.44	5	-8.0753	Q7TQ48	K61;K68	Sarcalumenin	SRCA	665.691	3	KIYHTSIKPLEQSYK	XL:O-Aldehyde-H2O@61;XL:O-Aldehyde-H2O@68	-0.22859	12.9	0.062	Q7TQ48	K429	Sarcalumenin	SRCA	1209.07	2	LLSQQCSYMGGCFLEKIER	Carbamidomethyl@419;Carbamidomethyl@425;XL:O-Aldehyde@429	-0.382002	21.2	0.0009
	742.565	6	1.84644	P04247	K80	Myoglobin	MYG	499.517	4	KGQHAAEIQPLAQSHATK	XL:O-Aldehyde-H2O@80	-1.96265	28.5	0.0012	P04247	K63;K64	Myoglobin	MYG	801.1	3	GSEDLKKHGCTVLTALGTILK	XL:O-Aldehyde-H2O@63;XL:O-Aldehyde-H2O@64;Carbamidomethyl@67	-1.95077	24	0.0015
	896.853	5	-6.64692	P04247	K48;K51	Myoglobin	MYG	764.871	2	FKNLKSEEDMK	XL:O-Aldehyde-H2O@48;XL:O-Aldehyde-H2O@51	0.708583	33.2	3.5e-05	P04247	K35	Myoglobin	MYG	972.51	3	VEADLAGHGQEVLIGLFKTHPETLDK	XL:O-Aldehyde@35	0.228853	20.8	0.11
	747.551	6	1.03528	P04247	K48;K51	Myoglobin	MYG	764.872	2	FKNLKSEEDMK	XL:O-Aldehyde-H2O@48;XL:O-Aldehyde-H2O@51	-0.860308	37.2	8.8e-07	P04247	K35	Myoglobin	MYG	725.131	4	VEADLAGHGQEVLIGLFKTHPETLDK	XL:O-Aldehyde-H2O@35	0.0618723	25	0.094
	1127.1	4	-3.64655	P50544	K556;K557	Very long-chain specific acyl-CoA dehydrogenase, mitochondrial	ACADV	944.527	2	HKKGIVNEQFLLQR	XL:O-Aldehyde-H2O@556;XL:O-Aldehyde@557	-1.2599	15	0.051	P50544	K493	Very long-chain specific acyl-CoA dehydrogenase, mitochondrial	ACADV	1290.68	2	ELTGLGNALKNPFGNVGLLMGEAGK	XL:O-Aldehyde-H2O@493	-1.66121	16.9	0.012
	1126.86	4	0.675615	P50544	K556;K557	Very long-chain specific acyl-CoA dehydrogenase, mitochondrial	ACADV	944.527	2	HKKGIVNEQFLLQR	XL:O-Aldehyde-H2O@556;XL:O-Aldehyde@557	-1.15403	24.2	0.0015	P50544	K493	Very long-chain specific acyl-CoA dehydrogenase, mitochondrial	ACADV	1299.68	2	ELTGLGNALKNPFGNVGLLMGEAGK	XL:O-Aldehyde@493	-0.509158	26.9	1.5e-05
	1126.61	4	-1.72414	P50544	K556;K557	Very long-chain specific acyl-CoA dehydrogenase, mitochondrial	ACADV	944.527	2	HKKGIVNEQFLLQR	XL:O-Aldehyde-H2O@556;XL:O-Aldehyde@557	-1.78926	18.4	0.0084	P50544	K493	Very long-chain specific acyl-CoA dehydrogenase, mitochondrial	ACADV	1299.69	2	ELTGLGNALKNPFGNVGLLMGEAGK	XL:O-Aldehyde@493	-1.43246	14.1	0.015
	908.251	5	-0.741812	P43277/P51667	K23;K25/K5;K7	Histone H1.3/Myosin regulatory light chain 2, ventricular/cardiac muscle isoform	H13/MLRV	317.7	2	KAKK	XL:O-Aldehyde-H2O@23;XL:O-Aldehyde-H2O@25	-1.65246	8	3.1e-07	P51667	K30	Myosin regulatory light chain 2, ventricular/cardiac muscle isoform	MLRV	1289.28	3	RIEGGSSNVFSMFEQTQIQEFKEAFTIMDQNR	XL:O-Aldehyde@30	-1.2013	15.5	0.024
	924.887	5	-2.37834	P54071	K45;K48	Isocitrate dehydrogenase [NADP], mitochondrial	IDHP	1077.53	2	IKVEKPVVEMDGDEMTR	XL:O-Aldehyde@45;XL:O-Aldehyde-H2O@48	-1.11575	14.5	0.078	P54071	K80	Isocitrate dehydrogenase [NADP], mitochondrial	IDHP	1224.69	2	LILPHVDVQLKYFDLGLPNR	XL:O-Aldehyde@80	0.661324	22.7	0.00031
	1165.85	4	-2.45334	Q02566/Q91Z83	K451/K450	Myosin-6/Myosin-7	MYH6/MYH7	675.874	2	INATLETKQPR	XL:O-Aldehyde-H2O@451	-2.0217	21.2	0.0055	Q02566	K207;K214	Myosin-6	MYH6	1646.33	2	KENPNANKGTLEDQIIQANPALEAFGNAK	XL:O-Aldehyde@207;XL:O-Aldehyde@214	-1.19875	12.6	0.026
	1167.55	4	-15.4144	P09542	K134	Myosin light chain 3	MYL3	912.426	2	NKDTGTYEDFVEGLR	XL:O-Aldehyde-H2O@134	-0.0487153	39.6	2.6e-09	P09542	K50;K52	Myosin light chain 3	MYL3	1412.7	2	EAEFDASKIKIEFTPEQIEEFK	XL:O-Aldehyde@50;XL:O-Aldehyde@52	-0.928359	14.7	0.023
	1167.56	4	-7.9849	P09542	K134	Myosin light chain 3	MYL3	912.426	2	NKDTGTYEDFVEGLR	XL:O-Aldehyde-H2O@134	-0.377509	43.7	1e-08	P09542	K50;K52	Myosin light chain 3	MYL3	1412.7	2	EAEFDASKIKIEFTPEQIEEFK	XL:O-Aldehyde@50;XL:O-Aldehyde@52	-1.14072	16.1	0.0087
	947.488	5	-4.43718	P09542	K107;K109	Myosin light chain 3	MYL3	815.446	2	VLGKPKQEELNSK	XL:O-Aldehyde-H2O@107;XL:O-Aldehyde-H2O@109	-0.413653	15.8	0.016	P09542	K42	Myosin light chain 3	MYL3	1023.52	3	AAPAPAAAPAAAPAAAPEPERPKEAEFDASK	XL:O-Aldehyde@42	-0.0623054	16.7	0.028
	947.488	5	-4.43718	P09542	K107;K109	Myosin light chain 3	MYL3	824.452	2	VLGKPKQEELNSK	XL:O-Aldehyde@107;XL:O-Aldehyde-H2O@109	-0.430547	21.9	0.00018	P09542	K42	Myosin light chain 3	MYL3	1023.52	3	AAPAPAAAPAAAPAAAPEPERPKEAEFDASK	XL:O-Aldehyde@42	0.035397	16.2	0.13
	1184.36	4	-1.23515	P09542	K107;K109	Myosin light chain 3	MYL3	815.446	2	VLGKPKQEELNSK	XL:O-Aldehyde-H2O@107;XL:O-Aldehyde-H2O@109	0.444773	12	0.047	P09542	K42	Myosin light chain 3	MYL3	1534.77	2	AAPAPAAAPAAAPAAAPEPERPKEAEFDASK	XL:O-Aldehyde@42	-1.16232	16.3	0.0013
	956.884	5	-1.91097	P02088	K60	Hemoglobin subunit beta-1	HBB1	1144.55	2	YFDSFGDLSSASAIMGNAKVK	XL:O-Aldehyde-H2O@60	-0.420472	22.5	0.00026	P02088	K66;K67	Hemoglobin subunit beta-1	HBB1	1237.66	2	AHGKKVITAFNDGLNHLDSLK	XL:O-Aldehyde@66;XL:O-Aldehyde@67	0.273164	10	0.14
	957.085	5	-2.21656	P02088	K60	Hemoglobin subunit beta-1	HBB1	1144.55	2	YFDSFGDLSSASAIMGNAKVK	XL:O-Aldehyde-H2O@60	-1.20681	27.7	1.3e-06	P02088	K66;K67	Hemoglobin subunit beta-1	HBB1	819.437	3	AHGKKVITAFNDGLNHLDSLK	XL:O-Aldehyde@66&XL:O-Aldehyde-H2O@67|XL:O-Aldehyde-H2O@66&XL:O-Aldehyde@67	-0.696437	18.4	0.042
	956.684	5	-1.3498	P02088	K60	Hemoglobin subunit beta-1	HBB1	1153.55	2	YFDSFGDLSSASAIMGNAKVK	XL:O-Aldehyde@60	0.434394	21	0.0016	P02088	K66;K67	Hemoglobin subunit beta-1	HBB1	819.435	3	AHGKKVITAFNDGLNHLDSLK	XL:O-Aldehyde@66&XL:O-Aldehyde-H2O@67|XL:O-Aldehyde-H2O@66&XL:O-Aldehyde@67	0.89002	17.4	0.03
	956.884	5	-2.16638	P02088	K60	Hemoglobin subunit beta-1	HBB1	1153.55	2	YFDSFGDLSSASAIMGNAKVK	XL:O-Aldehyde@60	0.954526	31.1	3.1e-05	P02088	K66;K67	Hemoglobin subunit beta-1	HBB1	1237.65	2	AHGKKVITAFNDGLNHLDSLK	XL:O-Aldehyde@66;XL:O-Aldehyde@67	0.515558	15.1	0.0029
	957.087	5	0.0816421	P02088	K60	Hemoglobin subunit beta-1	HBB1	1153.56	2	YFDSFGDLSSASAIMGNAKVK	XL:O-Aldehyde@60	-4.33346	11.3	0.18	P02088	K66;K67	Hemoglobin subunit beta-1	HBB1	1237.66	2	AHGKKVITAFNDGLNHLDSLK	XL:O-Aldehyde@66;XL:O-Aldehyde@67	-2.15077	11.4	0.01
	965.089	5	0.270318	Q02566	K993	Myosin-6	MYH6	1035.05	2	NLTEEMAGLDEIIAKLTK	XL:O-Aldehyde-H2O@993	-0.0187477	30.2	2.7e-05	Q02566/Q91Z83	K998;K999/K996;K997	Myosin-6/Myosin-7	MYH6/MYH7	905.776	3	EKKALQEAHQQALDDLQAEEDK	XL:O-Aldehyde@998&XL:O-Aldehyde-H2O@999|XL:O-Aldehyde-H2O@998&XL:O-Aldehyde@999	-1.0863	18.2	0.037
	966.488	5	4.70008	P01942	K8;K12	Hemoglobin subunit alpha	HBA	940.991	2	MVLSGEDKSNIKAAWGK	Met-loss@1;XL:O-Aldehyde@8&XL:O-Aldehyde-H2O@12|XL:O-Aldehyde-H2O@8&XL:O-Aldehyde@12	-0.0364889	14.9	0.054	P01942	K41	Hemoglobin subunit alpha	HBA	970.802	3	MFASFPTTKTYFPHFDVSHGSAQVK	XL:O-Aldehyde-H2O@41	0.0740795	16.7	0.029
	1208.14	4	1.15832	P62737/P60710/P68033	K328;K330/K326;K328	Actin, aortic smooth muscle/Actin, cytoplasmic 1/Actin, alpha cardiac muscle 1	ACTA/ACTB/ACTC	1179.16	2	EITALAPSTMKIKIIAPPER	XL:O-Aldehyde@328&XL:O-Aldehyde-H2O@330|XL:O-Aldehyde-H2O@328&XL:O-Aldehyde@330	0.915105	13	0.088	P68033/P63268	K293/K292	Actin, alpha cardiac muscle 1/Actin, gamma-enteric smooth muscle	ACTC/ACTH	1218.6	2	KDLYANNVLSGGTTMYPGIADR	XL:O-Aldehyde-H2O@293	0.107978	25.4	0.00012
	1207.88	4	-1.58545	P62737/P60710/P68033/P63260	K328;K330/K326;K328	Actin, aortic smooth muscle/Actin, cytoplasmic 1/Actin, alpha cardiac muscle 1/Actin, cytoplasmic 2	ACTA/ACTB/ACTC/ACTG	1179.16	2	EITALAPSTMKIKIIAPPER	XL:O-Aldehyde-H2O@328;XL:O-Aldehyde@330	0.915105	12.9	0.028	P68033/P63268	K293/K292	Actin, alpha cardiac muscle 1/Actin, gamma-enteric smooth muscle	ACTC/ACTH	1227.6	2	KDLYANNVLSGGTTMYPGIADR	XL:O-Aldehyde@293	0.907403	28.4	5.2e-06
	1208.39	4	0.0590068	P60710/P68033/P63260	K326;K328/K328;K330	Actin, cytoplasmic 1/Actin, alpha cardiac muscle 1/Actin, cytoplasmic 2	ACTB/ACTC/ACTG	1179.16	2	EITALAPSTMKIKIIAPPER	XL:O-Aldehyde@326&XL:O-Aldehyde-H2O@328|XL:O-Aldehyde-H2O@326&XL:O-Aldehyde@328	-2.13791	16	0.019	P63268	K292	Actin, gamma-enteric smooth muscle	ACTH	1227.6	2	KDLYANNVLSGGTTMYPGIADR	XL:O-Aldehyde@292	-1.45492	24.3	0.00012
	1208.14	4	0.147069	P60710/P68033/P63260/P62737	K326;K328/K328;K330	Actin, cytoplasmic 1/Actin, alpha cardiac muscle 1/Actin, cytoplasmic 2/Actin, aortic smooth muscle	ACTB/ACTC/ACTG/ACTA	1188.17	2	EITALAPSTMKIKIIAPPER	XL:O-Aldehyde@326;XL:O-Aldehyde@328	0.220005	16.6	0.0083	P63268/P62737/P68033	K292/K293	Actin, gamma-enteric smooth muscle/Actin, aortic smooth muscle/Actin, alpha cardiac muscle 1	ACTH/ACTA/ACTC	1227.6	2	KDLYANNVLSGGTTMYPGIADR	XL:O-Aldehyde@292	-0.721789	27.5	5.1e-05
	976.304	5	-1.56117	P09542	K75;K79	Myosin light chain 3	MYL3	1125.05	2	TPKGEMKITYGQCGDVLR	XL:O-Aldehyde@75;XL:O-Aldehyde@79;Carbamidomethyl@85	-0.203249	13.4	0.096	P09542	K19	Myosin light chain 3	MYL3	871.138	3	AAAPKAAPAPAAAPAAAPAAAPEPERPK	XL:O-Aldehyde-H2O@19	-0.0191304	25.8	0.0001
	436.756	4	1.7007	Q9DCW4	K205	Electron transfer flavoprotein subunit beta	ETFB	398.253	2	KIEVVK	XL:O-Aldehyde-H2O@205	-1.57764	20.4	0.029	Q9DCW4	K114	Electron transfer flavoprotein subunit beta	ETFB	399.224	2	LAEKEK	XL:O-Aldehyde-H2O@114	-1.22429	18.5	0.028
	451.776	4	-0.127295	P21550	K197	Beta-enolase	ENOB	348.227	2	GVIKAK	XL:O-Aldehyde-H2O@197	-1.5595	17.7	0.12	P21550/P17183	K60	Beta-enolase/Gamma-enolase	ENOB/ENOG	488.298	2	YLGKGVLK	XL:O-Aldehyde@60	-1.82158	16.1	0.0087
	461.281	4	4.1021	O54724	K115	Caveolae-associated protein 1	CAVN1	419.264	2	LLEKVR	XL:O-Aldehyde-H2O@115	-1.50087	21.8	0.034	O54724	K118	Caveolae-associated protein 1	CAVN1	427.261	2	KVSVNVK	XL:O-Aldehyde-H2O@118	-1.10459	24.1	0.0058
	463.016	4	3.22445	Q91VR2	K46	ATP synthase subunit gamma, mitochondrial	ATPG	403.228	2	ITKSMK	XL:O-Aldehyde@46	-0.64645	14.6	0.071	Q91VR2	K39	ATP synthase subunit gamma, mitochondrial	ATPG	455.772	2	SIKNIQK	XL:O-Aldehyde-H2O@39	-0.526759	23	0.034
	473.005	4	-0.70539	Q5SX40/Q02566/Q91Z83	K878/K873/K871	Myosin-1/Myosin-6/Myosin-7	MYH1/MYH6/MYH7	428.227	2	KELEEK	XL:O-Aldehyde-H2O@878	-1.28227	19.6	0.038	Q02566/Q91Z83	K862/K860	Myosin-6/Myosin-7	MYH6/MYH7	441.751	2	VKDALEK	XL:O-Aldehyde-H2O@862	-1.14734	20.4	0.04
	480.266	4	2.64743	Q9WUM5	K312	Succinate--CoA ligase [ADP/GDP-forming] subunit alpha, mitochondrial	SUCA	335.182	2	GGAKEK	XL:O-Aldehyde-H2O@312	-0.75657	17.5	0.099	Q9Z2I9	K143	Succinate--CoA ligase [ADP-forming] subunit beta, mitochondrial	SUCB1	372.548	3	LITKQTGEK	XL:O-Aldehyde@143	0.553792	17.6	0.1
	483.015	4	0.323525	P38647	K314	Stress-70 protein, mitochondrial	GRP75	422.726	2	EAAEKAK	XL:O-Aldehyde@314	-4.78943	20.9	0.087	P38647	K106	Stress-70 protein, mitochondrial	GRP75	476.276	2	LVGMPAKR	XL:O-Aldehyde-H2O@106	-0.723973	19.3	0.0036
	487.255	4	-5.69359	O70250	K39	Phosphoglycerate mutase 2	PGAM2	420.716	2	GAEEAKR	XL:O-Aldehyde-H2O@39	-3.22781	24.7	0.0024	O70250	K46	Phosphoglycerate mutase 2	PGAM2	477.768	2	GATAIKDAK	XL:O-Aldehyde-H2O@46	-3.40218	25.9	0.0019
	487.26	4	5.10132	O70250	K39	Phosphoglycerate mutase 2	PGAM2	420.714	2	GAEEAKR	XL:O-Aldehyde-H2O@39	-0.613223	27.3	0.0018	O70250	K46	Phosphoglycerate mutase 2	PGAM2	477.767	2	GATAIKDAK	XL:O-Aldehyde-H2O@46	-0.471887	34.8	0.00078
	490.776	4	-0.75021	P58771	K231	Tropomyosin alpha-1 chain	TPM1	441.77	2	VLSDKLK	XL:O-Aldehyde-H2O@231	-3.42732	24.5	0.012	P58771/P58774/P21107/Q6IRU2	K233/K234/K197	Tropomyosin alpha-1 chain/Tropomyosin beta chain/Tropomyosin alpha-3 chain/Tropomyosin alpha-4 chain	TPM1/TPM2/TPM3/TPM4	463.752	2	LKEAETR	XL:O-Aldehyde-H2O@233	-3.39732	22.1	0.0065
	490.777	4	0.122131	P58771	K231	Tropomyosin alpha-1 chain	TPM1	441.769	2	VLSDKLK	XL:O-Aldehyde-H2O@231	-0.710976	24.9	0.0026	P58771/P58774/P21107/Q6IRU2	K233/K234/K197	Tropomyosin alpha-1 chain/Tropomyosin beta chain/Tropomyosin alpha-3 chain/Tropomyosin alpha-4 chain	TPM1/TPM2/TPM3/TPM4	463.751	2	LKEAETR	XL:O-Aldehyde-H2O@233	-0.378471	20	0.023
	490.531	4	11.4985	P58771	K231	Tropomyosin alpha-1 chain	TPM1	441.768	2	VLSDKLK	XL:O-Aldehyde-H2O@231	-0.0318879	22.8	0.0035	P58771/P58774/P21107/Q6IRU2	K233/K234/K197	Tropomyosin alpha-1 chain/Tropomyosin beta chain/Tropomyosin alpha-3 chain/Tropomyosin alpha-4 chain	TPM1/TPM2/TPM3/TPM4	463.751	2	LKEAETR	XL:O-Aldehyde-H2O@233	0.0527955	20.8	0.022
	490.777	4	-0.064799	P58771	K231	Tropomyosin alpha-1 chain	TPM1	441.769	2	VLSDKLK	XL:O-Aldehyde-H2O@231	-1.61643	23.4	0.0041	P58771/P58774/P21107	K233/K234	Tropomyosin alpha-1 chain/Tropomyosin beta chain/Tropomyosin alpha-3 chain	TPM1/TPM2/TPM3	463.751	2	LKEAETR	XL:O-Aldehyde-H2O@233	-1.45663	20.1	0.016
	490.796	4	1.6711	A2ASS6	K16343	Titin	TITIN	369.73	2	VKAVNK	XL:O-Aldehyde-H2O@16343	-2.53218	18.4	0.002	A2ASS6	K16749	Titin	TITIN	535.828	2	TLLSSLKTK	XL:O-Aldehyde-H2O@16749	-3.11271	16.9	0.024
	491.039	4	1.04827	A2ASS6	K15451	Titin	TITIN	390.74	2	VKALNR	XL:O-Aldehyde-H2O@15451	-1.11887	17.1	0.017	A2ASS6	K15409	Titin	TITIN	515.303	2	IKGYIVEK	XL:O-Aldehyde-H2O@15409	-0.401948	21.7	0.0055
	495.519	4	0.0659924	C0HKE1/C0HKE2/C0HKE3/Q6GSS7/Q8BFU2	K6	Histone H2A type 1-B/Histone H2A type 1-C/Histone H2A type 1-D/Histone H2A type 2-A/Histone H2A type 3	H2A1B/H2A1C/H2A1D/H2A2A/H2A3	327.682	2	GKQGGK	XL:O-Aldehyde-H2O@6	-0.87407	18.8	0.16	P10853	K6	Histone H2B type 1-F/J/L	H2B1F	595.826	2	MPEPAKSAPAPK	Met-loss@1;XL:O-Aldehyde@6	-1.81134	21.9	0.00042
	495.268	4	0.528045	C0HKE1/C0HKE2/C0HKE3/Q6GSS7/Q8BFU2	K6	Histone H2A type 1-B/Histone H2A type 1-C/Histone H2A type 1-D/Histone H2A type 2-A/Histone H2A type 3	H2A1B/H2A1C/H2A1D/H2A2A/H2A3	327.682	2	GKQGGK	XL:O-Aldehyde-H2O@6	-0.568896	18.8	0.098	P10853	K6	Histone H2B type 1-F/J/L	H2B1F	595.825	2	MPEPAKSAPAPK	Met-loss@1;XL:O-Aldehyde@6	-0.636504	15.2	0.032
	497.772	4	0.346585	P50752	K295	Troponin T, cardiac muscle	TNNT2	356.211	2	AKVTGR	XL:O-Aldehyde-H2O@295	-0.734963	14.2	0.012	P50752	K286	Troponin T, cardiac muscle	TNNT2	563.299	2	INDNQKVSK	XL:O-Aldehyde-H2O@286	-0.0529996	33.1	0.00012
	498.285	4	3.03387	O70251	K133	Elongation factor 1-beta	EF1B	396.752	2	KPAVVAK	XL:O-Aldehyde-H2O@133	0.0979746	23.8	0.0036	O70251	K129	Elongation factor 1-beta	EF1B	523.779	2	LAQYESKK	XL:O-Aldehyde-H2O@129	-0.0345043	27.2	0.0014
	501.283	4	1.97586	A2AMM0	K116	Caveolae-associated protein 4	CAVN4	442.759	2	VTKVETK	XL:O-Aldehyde-H2O@116	-2.21747	27.5	0.0061	A2AMM0	K109	Caveolae-associated protein 4	CAVN4	483.773	2	VEKQQVR	XL:O-Aldehyde-H2O@109	-2.0852	20.4	0.014
	502.264	4	-5.63868	P48787	K179	Troponin I, cardiac muscle	TNNI3	421.219	2	KEDIEK	XL:O-Aldehyde-H2O@179	-0.888222	18.4	0.18	P48787	K165	Troponin I, cardiac muscle	TNNI3	506.278	2	AKESLDLR	XL:O-Aldehyde-H2O@165	-0.974932	20.6	0.0041
	504.796	4	-0.23257	Q8QZT1	K242	Acetyl-CoA acetyltransferase, mitochondrial	THIL	461.274	2	GKPDVVVK	XL:O-Aldehyde-H2O@242	0.727186	16.9	0.003	Q8QZT1	K265	Acetyl-CoA acetyltransferase, mitochondrial	THIL	472.284	2	LKTVFQK	XL:O-Aldehyde-H2O@265	0.218404	17	0.089
	504.796	4	-0.171994	Q8QZT1	K242	Acetyl-CoA acetyltransferase, mitochondrial	THIL	461.275	2	GKPDVVVK	XL:O-Aldehyde-H2O@242	-2.30788	13.6	0.16	Q8QZT1	K265	Acetyl-CoA acetyltransferase, mitochondrial	THIL	472.285	2	LKTVFQK	XL:O-Aldehyde-H2O@265	-2.1107	20	0.047
	505.037	4	-0.330752	Q9DB20	K207	ATP synthase subunit O, mitochondrial	ATPO	393.221	2	LSKAMR	XL:O-Aldehyde-H2O@207	-0.384914	18.3	0.015	Q03265	K126	ATP synthase subunit alpha, mitochondrial	ATPA	540.818	2	LIKEGDVVK	XL:O-Aldehyde-H2O@126	0.382916	27.8	0.00068
	505.037	4	-0.330752	Q9DB20	K207	ATP synthase subunit O, mitochondrial	ATPO	393.22	2	LSKAMR	XL:O-Aldehyde-H2O@207	1.39526	17.3	0.02	Q03265	K126	ATP synthase subunit alpha, mitochondrial	ATPA	540.819	2	LIKEGDVVK	XL:O-Aldehyde-H2O@126	-0.726513	26.1	0.00022
	508.541	4	0.260478	Q02566/Q91Z83	K1876/K1874	Myosin-6/Myosin-7	MYH6/MYH7	404.769	2	LQLKVK	XL:O-Aldehyde-H2O@1876	-1.01555	21.9	0.01	Q02566/Q91Z83	K1786/K1784	Myosin-6/Myosin-7	MYH6/MYH7	536.279	2	KNMEQTIK	XL:O-Aldehyde-H2O@1786	-0.574648	28.4	0.0051
	514.278	4	-0.055091	P45591	K127	Cofilin-2	COF2	387.232	2	KFTGIK	XL:O-Aldehyde-H2O@127	-1.70624	21.3	0.067	P45591	K22	Cofilin-2	COF2	565.292	2	KSSTQEEIK	XL:O-Aldehyde-H2O@22	-1.92685	23.5	0.0017
	517.292	4	-1.48036	P48787	K175	Troponin I, cardiac muscle	TNNI3	452.274	2	AHLKQVK	XL:O-Aldehyde-H2O@175	-0.509039	22.4	0.0043	P48787	K165	Troponin I, cardiac muscle	TNNI3	506.277	2	AKESLDLR	XL:O-Aldehyde-H2O@165	-0.579892	22.1	0.0031
	517.047	4	9.72467	P48787	K175	Troponin I, cardiac muscle	TNNI3	452.275	2	AHLKQVK	XL:O-Aldehyde-H2O@175	-1.17235	22.2	0.0037	P48787	K165	Troponin I, cardiac muscle	TNNI3	506.278	2	AKESLDLR	XL:O-Aldehyde-H2O@165	-0.974932	19.1	0.0041
	517.292	4	-0.652826	P48787	K175	Troponin I, cardiac muscle	TNNI3	452.274	2	AHLKQVK	XL:O-Aldehyde-H2O@175	-0.287934	22.1	0.0079	P48787	K165	Troponin I, cardiac muscle	TNNI3	506.277	2	AKESLDLR	XL:O-Aldehyde-H2O@165	-0.382372	21	0.0087
	518.31	4	1.32589	O54724	K115	Caveolae-associated protein 1	CAVN1	428.27	2	LLEKVR	XL:O-Aldehyde@115	-2.44452	15.9	0.11	O54724	K124	Caveolae-associated protein 1	CAVN1	550.328	2	VSVNVKTVR	XL:O-Aldehyde@124	-2.3066	27.2	0.0019
	518.794	4	-0.14856	Q8QZT1	K242	Acetyl-CoA acetyltransferase, mitochondrial	THIL	461.274	2	GKPDVVVK	XL:O-Aldehyde-H2O@242	-1.00714	25.8	0.0027	Q8QZT1	K260	Acetyl-CoA acetyltransferase, mitochondrial	THIL	500.28	2	VDFSKVPK	XL:O-Aldehyde-H2O@260	-1.56357	31.2	0.0061
	519.043	4	-2.00314	Q8QZT1	K242	Acetyl-CoA acetyltransferase, mitochondrial	THIL	461.275	2	GKPDVVVK	XL:O-Aldehyde-H2O@242	-2.30788	22.5	0.0022	Q8QZT1	K260	Acetyl-CoA acetyltransferase, mitochondrial	THIL	500.281	2	VDFSKVPK	XL:O-Aldehyde-H2O@260	-3.16267	25.3	0.0034
	518.793	4	-0.266438	Q8QZT1	K242	Acetyl-CoA acetyltransferase, mitochondrial	THIL	461.275	2	GKPDVVVK	XL:O-Aldehyde-H2O@242	-1.65751	25	0.00071	Q8QZT1	K260	Acetyl-CoA acetyltransferase, mitochondrial	THIL	500.28	2	VDFSKVPK	XL:O-Aldehyde-H2O@260	-2.56301	28.2	0.00041
	520.264	4	0.797871	P58771	K136	Tropomyosin alpha-1 chain	TPM1	464.225	2	AQKDEEK	XL:O-Aldehyde-H2O@136	-0.561084	22.4	0.0031	P58771	K128	Tropomyosin alpha-1 chain	TPM1	500.269	2	GMKVIESR	XL:O-Aldehyde-H2O@128	-0.945224	22.2	0.0016
	520.267	4	6.43996	P58771	K136	Tropomyosin alpha-1 chain	TPM1	464.225	2	AQKDEEK	XL:O-Aldehyde-H2O@136	-1.42273	22.1	0.0086	P58771	K128	Tropomyosin alpha-1 chain	TPM1	500.269	2	GMKVIESR	XL:O-Aldehyde-H2O@128	-1.5449	21.7	0.013
	522.552	4	0.883708	O09161	K101	Calsequestrin-2	CASQ2	370.222	2	EAKLAK	XL:O-Aldehyde-H2O@101	-2.50776	17.2	0.081	O09161	K40	Calsequestrin-2	CASQ2	607.855	2	VVSLSEKNLK	XL:O-Aldehyde@40	-3.32612	28.9	0.0001
	523.268	4	1.05751	P58771	K136	Tropomyosin alpha-1 chain	TPM1	464.225	2	AQKDEEK	XL:O-Aldehyde-H2O@136	-0.776496	25	0.0007	P48787	K165	Troponin I, cardiac muscle	TNNI3	506.277	2	AKESLDLR	XL:O-Aldehyde-H2O@165	-0.777412	23.7	0.0021
	523.024	4	14.1232	P58771	K136	Tropomyosin alpha-1 chain	TPM1	464.227	2	AQKDEEK	XL:O-Aldehyde-H2O@136	-4.86932	18.3	0.0021	P48787	K165	Troponin I, cardiac muscle	TNNI3	506.279	2	AKESLDLR	XL:O-Aldehyde-H2O@165	-4.7278	18.9	0.0048
	523.269	4	2.34305	P58771	K136	Tropomyosin alpha-1 chain	TPM1	464.225	2	AQKDEEK	XL:O-Aldehyde-H2O@136	-1.20732	24.5	0.0012	P48787	K165	Troponin I, cardiac muscle	TNNI3	506.278	2	AKESLDLR	XL:O-Aldehyde-H2O@165	-1.36997	25.1	0.0011
	523.269	4	1.17438	P58771	K136	Tropomyosin alpha-1 chain	TPM1	464.225	2	AQKDEEK	XL:O-Aldehyde-H2O@136	-0.130258	22.6	0.0051	P48787	K165	Troponin I, cardiac muscle	TNNI3	506.277	2	AKESLDLR	XL:O-Aldehyde-H2O@165	-0.579892	27.2	0.00035
	523.27	4	4.44666	P58771	K136	Tropomyosin alpha-1 chain	TPM1	464.225	2	AQKDEEK	XL:O-Aldehyde-H2O@136	-1.42273	24.3	0.002	P48787	K165	Troponin I, cardiac muscle	TNNI3	506.277	2	AKESLDLR	XL:O-Aldehyde-H2O@165	-0.777412	16.4	0.0079
	523.269	4	1.29124	P58771	K136	Tropomyosin alpha-1 chain	TPM1	464.225	2	AQKDEEK	XL:O-Aldehyde-H2O@136	-1.42273	22.5	0.0041	P48787	K165	Troponin I, cardiac muscle	TNNI3	506.278	2	AKESLDLR	XL:O-Aldehyde-H2O@165	-1.36997	25.8	0.00047
	523.287	4	-0.642546	P09542	K107	Myosin light chain 3	MYL3	370.24	2	VLGKPK	XL:O-Aldehyde@107	-0.906654	15.9	0.057	P09542	K50	Myosin light chain 3	MYL3	609.307	2	EAEFDASKIK	XL:O-Aldehyde-H2O@50	-0.720763	32.2	0.0006
	523.287	4	-0.291957	P09542	K107	Myosin light chain 3	MYL3	370.24	2	VLGKPK	XL:O-Aldehyde@107	-0.636558	14.9	0.062	P09542	K50	Myosin light chain 3	MYL3	609.306	2	EAEFDASKIK	XL:O-Aldehyde-H2O@50	-0.064279	31.4	0.0003
	523.287	4	-0.759409	P09542	K107	Myosin light chain 3	MYL3	370.239	2	VLGKPK	XL:O-Aldehyde@107	-0.366463	13.2	0.11	P09542	K50	Myosin light chain 3	MYL3	618.311	2	EAEFDASKIK	XL:O-Aldehyde@50	-0.091893	20.9	0.011
	523.537	4	-1.07926	P09542	K107	Myosin light chain 3	MYL3	370.24	2	VLGKPK	XL:O-Aldehyde@107	-1.44684	14.8	0.071	P09542	K50	Myosin light chain 3	MYL3	618.312	2	EAEFDASKIK	XL:O-Aldehyde@50	-0.900546	25.8	0.0013
	523.287	4	0.0586319	P09542	K107	Myosin light chain 3	MYL3	370.24	2	VLGKPK	XL:O-Aldehyde@107	-0.906654	16.2	0.055	P09542	K50	Myosin light chain 3	MYL3	609.307	2	EAEFDASKIK	XL:O-Aldehyde-H2O@50	-1.21313	19.5	0.00047
	523.293	4	-1.09021	P14152	K236	Malate dehydrogenase, cytoplasmic	MDHC	433.266	2	GAAVIKAR	XL:O-Aldehyde-H2O@236	0.795683	28.6	0.0003	P14152	K239	Malate dehydrogenase, cytoplasmic	MDHC	537.286	2	KLSSAMSAAK	XL:O-Aldehyde-H2O@239	0.589742	33.5	2.4e-05
	523.293	4	-0.973345	P14152	K236	Malate dehydrogenase, cytoplasmic	MDHC	433.267	2	GAAVIKAR	XL:O-Aldehyde-H2O@236	-1.05076	29.9	0.0017	P14152	K239	Malate dehydrogenase, cytoplasmic	MDHC	537.287	2	KLSSAMSAAK	XL:O-Aldehyde-H2O@239	-1.08534	36	1.3e-05
	523.05	4	13.8445	P14152	K236	Malate dehydrogenase, cytoplasmic	MDHC	433.266	2	GAAVIKAR	XL:O-Aldehyde-H2O@236	1.4881	29.4	0.0014	P14152	K239	Malate dehydrogenase, cytoplasmic	MDHC	537.286	2	KLSSAMSAAK	XL:O-Aldehyde-H2O@239	1.52035	34.5	1.4e-05
	523.295	4	2.99995	P14152	K236	Malate dehydrogenase, cytoplasmic	MDHC	433.266	2	GAAVIKAR	XL:O-Aldehyde-H2O@236	-0.127537	29.8	0.00026	P14152	K239	Malate dehydrogenase, cytoplasmic	MDHC	537.287	2	KLSSAMSAAK	XL:O-Aldehyde-H2O@239	0.0313803	23	0.00014
	523.294	4	0.312131	P14152	K236	Malate dehydrogenase, cytoplasmic	MDHC	433.266	2	GAAVIKAR	XL:O-Aldehyde-H2O@236	0.103268	28.2	0.002	P14152	K239	Malate dehydrogenase, cytoplasmic	MDHC	537.286	2	KLSSAMSAAK	XL:O-Aldehyde-H2O@239	0.403621	19.8	0.0019
	523.051	4	15.1306	P14152	K236	Malate dehydrogenase, cytoplasmic	MDHC	433.268	2	GAAVIKAR	XL:O-Aldehyde-H2O@236	-3.12799	29.4	0.00025	P14152	K239	Malate dehydrogenase, cytoplasmic	MDHC	537.288	2	KLSSAMSAAK	XL:O-Aldehyde-H2O@239	-3.31878	33	1.5e-05
	523.051	4	16.6505	P14152	K236	Malate dehydrogenase, cytoplasmic	MDHC	433.267	2	GAAVIKAR	XL:O-Aldehyde-H2O@236	-1.28156	29.7	0.00037	P14152	K239	Malate dehydrogenase, cytoplasmic	MDHC	537.287	2	KLSSAMSAAK	XL:O-Aldehyde-H2O@239	-1.08534	32.9	6.4e-06
	523.05	4	14.0783	P14152	K236	Malate dehydrogenase, cytoplasmic	MDHC	433.266	2	GAAVIKAR	XL:O-Aldehyde-H2O@236	-0.127537	28.4	0.0012	P14152	K239	Malate dehydrogenase, cytoplasmic	MDHC	537.287	2	KLSSAMSAAK	XL:O-Aldehyde-H2O@239	-0.34086	20.9	0.00038
	523.294	4	0.545854	P14152	K236	Malate dehydrogenase, cytoplasmic	MDHC	433.267	2	GAAVIKAR	XL:O-Aldehyde-H2O@236	-0.819951	28.6	0.0017	P14152	K239	Malate dehydrogenase, cytoplasmic	MDHC	537.287	2	KLSSAMSAAK	XL:O-Aldehyde-H2O@239	-0.526981	33.2	4.7e-05
	523.294	4	1.0133	P14152	K236	Malate dehydrogenase, cytoplasmic	MDHC	433.267	2	GAAVIKAR	XL:O-Aldehyde-H2O@236	-1.05076	28.1	0.004	P14152	K239	Malate dehydrogenase, cytoplasmic	MDHC	537.287	2	KLSSAMSAAK	XL:O-Aldehyde-H2O@239	-0.713101	36	6.3e-06
	523.05	4	13.4937	P14152	K236	Malate dehydrogenase, cytoplasmic	MDHC	433.267	2	GAAVIKAR	XL:O-Aldehyde-H2O@236	-1.05076	28.1	0.0012	P14152	K239	Malate dehydrogenase, cytoplasmic	MDHC	537.287	2	KLSSAMSAAK	XL:O-Aldehyde-H2O@239	-1.08534	30.9	5.1e-06
	523.05	4	14.3122	P14152	K236	Malate dehydrogenase, cytoplasmic	MDHC	433.267	2	GAAVIKAR	XL:O-Aldehyde-H2O@236	-1.05076	27.3	0.0023	P14152	K239	Malate dehydrogenase, cytoplasmic	MDHC	537.287	2	KLSSAMSAAK	XL:O-Aldehyde-H2O@239	-0.15474	30.9	8.5e-06
	523.049	4	11.74	P14152	K236	Malate dehydrogenase, cytoplasmic	MDHC	433.267	2	GAAVIKAR	XL:O-Aldehyde-H2O@236	-0.358342	30.2	0.00042	P14152	K239	Malate dehydrogenase, cytoplasmic	MDHC	537.287	2	KLSSAMSAAK	XL:O-Aldehyde-H2O@239	0.0313803	33	2.8e-06
	524.263	4	-11.5241	Q5SX40/G3UW82/Q5SX39/Q02566/Q91Z83/P58771	K1761/K1758/K1756/K1754/K136	Myosin-1/Myosin-2/Myosin-4/Myosin-6/Myosin-7/Tropomyosin alpha-1 chain	MYH1/MYH2/MYH4/MYH6/MYH7/TPM1	435.222	2	NAEEKAK	XL:O-Aldehyde-H2O@1761	0.229467	17.5	0.019	Q02566/P58771	K1786/K128	Myosin-6/Tropomyosin alpha-1 chain	MYH6/TPM1	536.278	2	KNMEQTIK	XL:O-Aldehyde-H2O@1786	0.730643	15.3	0.029
	524.297	4	-2.58848	Q8QZT1	K265	Acetyl-CoA acetyltransferase, mitochondrial	THIL	472.284	2	LKTVFQK	XL:O-Aldehyde-H2O@265	0.430141	20.9	0.018	Q8QZT1	K260	Acetyl-CoA acetyltransferase, mitochondrial	THIL	500.279	2	VDFSKVPK	XL:O-Aldehyde-H2O@260	0.635203	31.6	0.0027
	524.299	4	0.560716	Q8QZT1	K265	Acetyl-CoA acetyltransferase, mitochondrial	THIL	472.285	2	LKTVFQK	XL:O-Aldehyde-H2O@265	-0.84028	18	0.08	Q8QZT1	K260	Acetyl-CoA acetyltransferase, mitochondrial	THIL	500.28	2	VDFSKVPK	XL:O-Aldehyde-H2O@260	-0.963904	32.2	0.0014
	524.299	4	0.560716	Q8QZT1	K265	Acetyl-CoA acetyltransferase, mitochondrial	THIL	472.285	2	LKTVFQK	XL:O-Aldehyde-H2O@265	-1.26375	17.3	0.13	Q8QZT1	K260	Acetyl-CoA acetyltransferase, mitochondrial	THIL	500.28	2	VDFSKVPK	XL:O-Aldehyde-H2O@260	-1.56357	29.5	0.0022
	524.777	4	-0.508189	P58771/P21107	K7/K8	Tropomyosin alpha-1 chain/Tropomyosin alpha-3 chain	TPM1/TPM3	429.732	2	KMQMLK	XL:O-Aldehyde-H2O@7	1.01134	16.7	0.11	P58771/P58774/P21107	K12/K13	Tropomyosin alpha-1 chain/Tropomyosin beta chain/Tropomyosin alpha-3 chain	TPM1/TPM2/TPM3	543.787	2	MQMLKLDK	XL:O-Aldehyde-H2O@12	1.35738	20.6	0.012
	525.287	4	14.4541	P58771/P21107	K7/K8	Tropomyosin alpha-1 chain/Tropomyosin alpha-3 chain	TPM1/TPM3	429.733	2	KMQMLK	XL:O-Aldehyde-H2O@7	-1.7811	17.9	0.11	P58771/P58774/P21107	K12/K13	Tropomyosin alpha-1 chain/Tropomyosin beta chain/Tropomyosin alpha-3 chain	TPM1/TPM2/TPM3	543.789	2	MQMLKLDK	XL:O-Aldehyde-H2O@12	-1.95273	17.3	0.14
	524.777	4	0.307524	P58771/P21107	K7/K8	Tropomyosin alpha-1 chain/Tropomyosin alpha-3 chain	TPM1/TPM3	429.733	2	KMQMLK	XL:O-Aldehyde-H2O@7	-0.617584	19	0.19	P58771/P58774/P21107	K12/K13	Tropomyosin alpha-1 chain/Tropomyosin beta chain/Tropomyosin alpha-3 chain	TPM1/TPM2/TPM3	543.788	2	MQMLKLDK	XL:O-Aldehyde-H2O@12	-1.03326	25.7	0.0054
	526.286	4	0.694713	Q922B1	K146	ADP-ribose glycohydrolase MACROD1	MACD1	477.748	2	DKQLNEK	XL:O-Aldehyde-H2O@146	-0.666043	23.2	0.0084	Q922B1	K131	ADP-ribose glycohydrolase MACROD1	MACD1	498.79	2	ETAKGLAVK	XL:O-Aldehyde-H2O@131	-0.301441	20	0.0088
	527.294	4	2.60948	P14152	K236	Malate dehydrogenase, cytoplasmic	MDHC	433.266	2	GAAVIKAR	XL:O-Aldehyde-H2O@236	0.334073	27.3	0.00022	P14152	K239	Malate dehydrogenase, cytoplasmic	MDHC	545.284	2	KLSSAMSAAK	XL:O-Aldehyde-H2O@239;Oxidation@244	0.319421	21.5	0.00073
	527.295	4	5.04492	P14152	K236	Malate dehydrogenase, cytoplasmic	MDHC	433.266	2	GAAVIKAR	XL:O-Aldehyde-H2O@236	1.4881	29.9	0.0011	P14152	K239	Malate dehydrogenase, cytoplasmic	MDHC	554.289	2	KLSSAMSAAK	XL:O-Aldehyde@239;Oxidation@244	1.36485	18.8	0.0016
	527.291	4	-2.26141	P14152	K236	Malate dehydrogenase, cytoplasmic	MDHC	433.266	2	GAAVIKAR	XL:O-Aldehyde-H2O@236	-0.127537	29.6	0.0026	P14152	K239	Malate dehydrogenase, cytoplasmic	MDHC	545.284	2	KLSSAMSAAK	XL:O-Aldehyde-H2O@239;Oxidation@244	-0.414141	22.2	0.0011
	527.293	4	0.40598	P14152	K236	Malate dehydrogenase, cytoplasmic	MDHC	433.266	2	GAAVIKAR	XL:O-Aldehyde-H2O@236	0.795683	26.4	0.0002	P14152	K239	Malate dehydrogenase, cytoplasmic	MDHC	545.284	2	KLSSAMSAAK	XL:O-Aldehyde-H2O@239;Oxidation@244	0.502812	19.4	0.0032
	527.293	4	0.40598	P14152	K236	Malate dehydrogenase, cytoplasmic	MDHC	433.266	2	GAAVIKAR	XL:O-Aldehyde-H2O@236	1.4881	25	0.0011	P14152	K239	Malate dehydrogenase, cytoplasmic	MDHC	545.283	2	KLSSAMSAAK	XL:O-Aldehyde-H2O@239;Oxidation@244	1.41977	13.7	0.032
	527.293	4	1.91364	P14152	K236	Malate dehydrogenase, cytoplasmic	MDHC	433.266	2	GAAVIKAR	XL:O-Aldehyde-H2O@236	1.4881	30.3	0.0011	P14152	K239	Malate dehydrogenase, cytoplasmic	MDHC	545.284	2	KLSSAMSAAK	XL:O-Aldehyde-H2O@239;Oxidation@244	0.869594	32.3	1.2e-05
	527.293	4	0.637927	P14152	K236	Malate dehydrogenase, cytoplasmic	MDHC	433.266	2	GAAVIKAR	XL:O-Aldehyde-H2O@236	1.4881	28.7	0.0011	P14152	K239	Malate dehydrogenase, cytoplasmic	MDHC	545.283	2	KLSSAMSAAK	XL:O-Aldehyde-H2O@239;Oxidation@244	1.23638	32.1	2e-05
	527.293	4	1.44974	P14152	K236	Malate dehydrogenase, cytoplasmic	MDHC	433.266	2	GAAVIKAR	XL:O-Aldehyde-H2O@236	1.4881	28.3	0.0029	P14152	K239	Malate dehydrogenase, cytoplasmic	MDHC	545.283	2	KLSSAMSAAK	XL:O-Aldehyde-H2O@239;Oxidation@244	1.41977	34.8	1.6e-05
	527.294	4	3.07337	P14152	K236	Malate dehydrogenase, cytoplasmic	MDHC	433.266	2	GAAVIKAR	XL:O-Aldehyde-H2O@236	1.4881	28.9	0.0013	P14152	K239	Malate dehydrogenase, cytoplasmic	MDHC	545.283	2	KLSSAMSAAK	XL:O-Aldehyde-H2O@239;Oxidation@244	1.23638	25	0.00021
	527.294	4	2.72545	P14152	K236	Malate dehydrogenase, cytoplasmic	MDHC	433.266	2	GAAVIKAR	XL:O-Aldehyde-H2O@236	0.564878	29.9	0.00037	P14152	K239	Malate dehydrogenase, cytoplasmic	MDHC	545.284	2	KLSSAMSAAK	XL:O-Aldehyde-H2O@239;Oxidation@244	0.13603	15	0.043
	527.291	4	-2.26141	P14152	K236	Malate dehydrogenase, cytoplasmic	MDHC	433.266	2	GAAVIKAR	XL:O-Aldehyde-H2O@236	1.4881	27.8	0.0007	P14152	K239	Malate dehydrogenase, cytoplasmic	MDHC	545.284	2	KLSSAMSAAK	XL:O-Aldehyde-H2O@239;Oxidation@244	1.05298	23.2	9.2e-05
	527.296	4	6.08868	P14152	K236	Malate dehydrogenase, cytoplasmic	MDHC	433.266	2	GAAVIKAR	XL:O-Aldehyde-H2O@236	0.795683	25.8	0.00048	P14152	K239	Malate dehydrogenase, cytoplasmic	MDHC	545.284	2	KLSSAMSAAK	XL:O-Aldehyde-H2O@239;Oxidation@244	1.05298	19.8	0.00021
	527.291	4	-1.79752	P14152	K236	Malate dehydrogenase, cytoplasmic	MDHC	433.266	2	GAAVIKAR	XL:O-Aldehyde-H2O@236	1.02649	27.2	0.00036	P14152	K239	Malate dehydrogenase, cytoplasmic	MDHC	545.284	2	KLSSAMSAAK	XL:O-Aldehyde-H2O@239;Oxidation@244	0.502812	23.7	0.0005
	527.046	4	8.73025	P14152	K236	Malate dehydrogenase, cytoplasmic	MDHC	433.265	2	GAAVIKAR	XL:O-Aldehyde-H2O@236	2.18052	27.8	0.0018	P14152	K239	Malate dehydrogenase, cytoplasmic	MDHC	545.283	2	KLSSAMSAAK	XL:O-Aldehyde-H2O@239;Oxidation@244	1.96994	27.2	0.0001
	527.047	4	10.7027	P14152	K236	Malate dehydrogenase, cytoplasmic	MDHC	433.266	2	GAAVIKAR	XL:O-Aldehyde-H2O@236	0.334073	27.9	0.00067	P14152	K239	Malate dehydrogenase, cytoplasmic	MDHC	545.284	2	KLSSAMSAAK	XL:O-Aldehyde-H2O@239;Oxidation@244	-0.0473603	19.6	8.6e-05
	527.046	4	8.61422	P14152	K236	Malate dehydrogenase, cytoplasmic	MDHC	433.268	2	GAAVIKAR	XL:O-Aldehyde-H2O@236	-3.12799	28.6	0.00061	P14152	K239	Malate dehydrogenase, cytoplasmic	MDHC	545.286	2	KLSSAMSAAK	XL:O-Aldehyde-H2O@239;Oxidation@244	-3.71516	19.9	0.00026
	527.048	4	13.0233	P14152	K236	Malate dehydrogenase, cytoplasmic	MDHC	433.267	2	GAAVIKAR	XL:O-Aldehyde-H2O@236	-0.358342	24.4	0.00053	P14152	K239	Malate dehydrogenase, cytoplasmic	MDHC	545.284	2	KLSSAMSAAK	XL:O-Aldehyde-H2O@239;Oxidation@244	1.05298	15.3	0.022
	527.049	4	15.1118	P14152	K236	Malate dehydrogenase, cytoplasmic	MDHC	433.266	2	GAAVIKAR	XL:O-Aldehyde-H2O@236	0.334073	23.9	0.00075	P14152	K239	Malate dehydrogenase, cytoplasmic	MDHC	545.284	2	KLSSAMSAAK	XL:O-Aldehyde-H2O@239;Oxidation@244	-0.0473603	21.9	0.0004
	527.293	4	0.40598	P14152	K236	Malate dehydrogenase, cytoplasmic	MDHC	433.267	2	GAAVIKAR	XL:O-Aldehyde-H2O@236	-1.05076	29.4	0.00032	P14152	K239	Malate dehydrogenase, cytoplasmic	MDHC	554.29	2	KLSSAMSAAK	XL:O-Aldehyde@239;Oxidation@244	-0.800083	10.6	0.12
	527.293	4	0.753901	P14152	K236	Malate dehydrogenase, cytoplasmic	MDHC	433.267	2	GAAVIKAR	XL:O-Aldehyde-H2O@236	-1.05076	30.2	0.0037	P14152	K239	Malate dehydrogenase, cytoplasmic	MDHC	545.285	2	KLSSAMSAAK	XL:O-Aldehyde-H2O@239;Oxidation@244	-1.1477	32.6	4.5e-06
	527.293	4	0.753901	P14152	K236	Malate dehydrogenase, cytoplasmic	MDHC	433.267	2	GAAVIKAR	XL:O-Aldehyde-H2O@236	-0.819951	29.6	0.0038	P14152	K239	Malate dehydrogenase, cytoplasmic	MDHC	554.29	2	KLSSAMSAAK	XL:O-Aldehyde@239;Oxidation@244	-0.800083	23.2	0.00023
	527.293	4	1.56572	P14152	K236	Malate dehydrogenase, cytoplasmic	MDHC	433.266	2	GAAVIKAR	XL:O-Aldehyde-H2O@236	0.103268	29	0.00055	P14152	K239	Malate dehydrogenase, cytoplasmic	MDHC	554.289	2	KLSSAMSAAK	XL:O-Aldehyde@239;Oxidation@244	0.282384	13.7	0.042
	527.295	4	5.1609	P14152	K236	Malate dehydrogenase, cytoplasmic	MDHC	433.267	2	GAAVIKAR	XL:O-Aldehyde-H2O@236	-1.28156	29.4	0.0009	P14152	K239	Malate dehydrogenase, cytoplasmic	MDHC	545.285	2	KLSSAMSAAK	XL:O-Aldehyde-H2O@239;Oxidation@244	-1.33109	29.9	8.9e-05
	527.293	4	0.637927	P14152	K236	Malate dehydrogenase, cytoplasmic	MDHC	433.267	2	GAAVIKAR	XL:O-Aldehyde-H2O@236	-1.05076	28.4	0.0018	P14152	K239	Malate dehydrogenase, cytoplasmic	MDHC	545.284	2	KLSSAMSAAK	XL:O-Aldehyde-H2O@239;Oxidation@244	-0.780922	24	5.4e-05
	527.296	4	7.13245	P14152	K236	Malate dehydrogenase, cytoplasmic	MDHC	433.267	2	GAAVIKAR	XL:O-Aldehyde-H2O@236	-1.05076	29.4	0.00075	P14152	K239	Malate dehydrogenase, cytoplasmic	MDHC	545.285	2	KLSSAMSAAK	XL:O-Aldehyde-H2O@239;Oxidation@244	-1.51448	34.9	2.4e-05
	527.293	4	1.56572	P14152	K236	Malate dehydrogenase, cytoplasmic	MDHC	433.267	2	GAAVIKAR	XL:O-Aldehyde-H2O@236	-1.51236	29.4	0.0011	P14152	K239	Malate dehydrogenase, cytoplasmic	MDHC	554.29	2	KLSSAMSAAK	XL:O-Aldehyde@239;Oxidation@244	-0.980494	12.8	0.076
	527.296	4	7.36439	P14152	K236	Malate dehydrogenase, cytoplasmic	MDHC	433.267	2	GAAVIKAR	XL:O-Aldehyde-H2O@236	-1.97397	29.2	0.0011	P14152	K239	Malate dehydrogenase, cytoplasmic	MDHC	545.285	2	KLSSAMSAAK	XL:O-Aldehyde-H2O@239;Oxidation@244	-2.24804	27.1	0.00018
	527.293	4	1.21779	P14152	K236	Malate dehydrogenase, cytoplasmic	MDHC	433.267	2	GAAVIKAR	XL:O-Aldehyde-H2O@236	-1.05076	28.2	0.0015	P14152	K239	Malate dehydrogenase, cytoplasmic	MDHC	554.29	2	KLSSAMSAAK	XL:O-Aldehyde@239;Oxidation@244	-0.800083	16.4	0.005
	527.296	4	7.82829	P14152	K236	Malate dehydrogenase, cytoplasmic	MDHC	433.267	2	GAAVIKAR	XL:O-Aldehyde-H2O@236	-0.819951	28.1	0.0018	P14152	K239	Malate dehydrogenase, cytoplasmic	MDHC	545.285	2	KLSSAMSAAK	XL:O-Aldehyde-H2O@239;Oxidation@244	-1.1477	31.1	4.4e-05
	527.296	4	7.48037	P14152	K236	Malate dehydrogenase, cytoplasmic	MDHC	433.267	2	GAAVIKAR	XL:O-Aldehyde-H2O@236	-0.819951	26.8	0.0017	P14152	K239	Malate dehydrogenase, cytoplasmic	MDHC	545.285	2	KLSSAMSAAK	XL:O-Aldehyde-H2O@239;Oxidation@244	-0.964313	25.7	0.00025
	527.293	4	0.637927	P14152	K236	Malate dehydrogenase, cytoplasmic	MDHC	433.267	2	GAAVIKAR	XL:O-Aldehyde-H2O@236	-0.358342	28.6	0.0026	P14152	K239	Malate dehydrogenase, cytoplasmic	MDHC	545.284	2	KLSSAMSAAK	XL:O-Aldehyde-H2O@239;Oxidation@244	-0.780922	29.4	6.4e-06
	527.293	4	2.02961	P14152	K236	Malate dehydrogenase, cytoplasmic	MDHC	433.267	2	GAAVIKAR	XL:O-Aldehyde-H2O@236	-0.589146	28.6	0.00062	P14152	K239	Malate dehydrogenase, cytoplasmic	MDHC	545.285	2	KLSSAMSAAK	XL:O-Aldehyde-H2O@239;Oxidation@244	-0.964313	26	7.5e-05
	527.292	4	-0.637782	P14152	K236	Malate dehydrogenase, cytoplasmic	MDHC	433.269	2	GAAVIKAR	XL:O-Aldehyde-H2O@236	-4.97442	26.1	0.00028	P14152	K239	Malate dehydrogenase, cytoplasmic	MDHC	545.287	2	KLSSAMSAAK	XL:O-Aldehyde-H2O@239;Oxidation@244	-4.99888	13.9	0.061
	527.543	4	0.55168	P14152	K236	Malate dehydrogenase, cytoplasmic	MDHC	433.269	2	GAAVIKAR	XL:O-Aldehyde-H2O@236	-5.20522	28.3	0.00036	P14152	K239	Malate dehydrogenase, cytoplasmic	MDHC	545.287	2	KLSSAMSAAK	XL:O-Aldehyde-H2O@239;Oxidation@244	-4.63211	16.8	0.0025
	527.295	4	5.74076	P14152	K236	Malate dehydrogenase, cytoplasmic	MDHC	433.267	2	GAAVIKAR	XL:O-Aldehyde-H2O@236	-0.589146	29.6	0.0014	P14152	K239	Malate dehydrogenase, cytoplasmic	MDHC	545.284	2	KLSSAMSAAK	XL:O-Aldehyde-H2O@239;Oxidation@244	-0.780922	23.1	0.00022
	527.048	4	13.1393	P14152	K236	Malate dehydrogenase, cytoplasmic	MDHC	433.267	2	GAAVIKAR	XL:O-Aldehyde-H2O@236	-1.28156	28.3	0.00062	P14152	K239	Malate dehydrogenase, cytoplasmic	MDHC	545.285	2	KLSSAMSAAK	XL:O-Aldehyde-H2O@239;Oxidation@244	-1.1477	29	3e-05
	527.049	4	13.9515	P14152	K236	Malate dehydrogenase, cytoplasmic	MDHC	433.267	2	GAAVIKAR	XL:O-Aldehyde-H2O@236	-1.28156	30	0.0013	P14152	K239	Malate dehydrogenase, cytoplasmic	MDHC	545.285	2	KLSSAMSAAK	XL:O-Aldehyde-H2O@239;Oxidation@244	-1.88126	32.1	2.1e-05
	527.05	4	16.2721	P14152	K236	Malate dehydrogenase, cytoplasmic	MDHC	433.268	2	GAAVIKAR	XL:O-Aldehyde-H2O@236	-2.89719	22.7	0.0032	P14152	K239	Malate dehydrogenase, cytoplasmic	MDHC	545.285	2	KLSSAMSAAK	XL:O-Aldehyde-H2O@239;Oxidation@244	-2.61482	14.5	0.015
	527.049	4	14.7638	P14152	K236	Malate dehydrogenase, cytoplasmic	MDHC	433.267	2	GAAVIKAR	XL:O-Aldehyde-H2O@236	-1.28156	29.1	0.00091	P14152	K239	Malate dehydrogenase, cytoplasmic	MDHC	545.285	2	KLSSAMSAAK	XL:O-Aldehyde-H2O@239;Oxidation@244	-1.69787	32.8	3.5e-05
	527.05	4	16.1561	P14152	K236	Malate dehydrogenase, cytoplasmic	MDHC	433.267	2	GAAVIKAR	XL:O-Aldehyde-H2O@236	-1.28156	29.1	0.00037	P14152	K239	Malate dehydrogenase, cytoplasmic	MDHC	545.285	2	KLSSAMSAAK	XL:O-Aldehyde-H2O@239;Oxidation@244	-1.1477	34.2	5.5e-06
	527.05	4	16.5042	P14152	K236	Malate dehydrogenase, cytoplasmic	MDHC	433.267	2	GAAVIKAR	XL:O-Aldehyde-H2O@236	-2.20478	28.6	0.00024	P14152	K239	Malate dehydrogenase, cytoplasmic	MDHC	545.285	2	KLSSAMSAAK	XL:O-Aldehyde-H2O@239;Oxidation@244	-2.06465	27.4	5.9e-05
	527.049	4	14.9958	P14152	K236	Malate dehydrogenase, cytoplasmic	MDHC	433.267	2	GAAVIKAR	XL:O-Aldehyde-H2O@236	-1.05076	28.9	0.00023	P14152	K239	Malate dehydrogenase, cytoplasmic	MDHC	545.285	2	KLSSAMSAAK	XL:O-Aldehyde-H2O@239;Oxidation@244	-1.1477	30	1.6e-05
	527.047	4	10.2386	P14152	K236	Malate dehydrogenase, cytoplasmic	MDHC	433.267	2	GAAVIKAR	XL:O-Aldehyde-H2O@236	-1.74317	29.6	0.00021	P14152	K239	Malate dehydrogenase, cytoplasmic	MDHC	545.285	2	KLSSAMSAAK	XL:O-Aldehyde-H2O@239;Oxidation@244	-1.69787	25	0.00021
	527.047	4	10.8188	P14152	K236	Malate dehydrogenase, cytoplasmic	MDHC	433.267	2	GAAVIKAR	XL:O-Aldehyde-H2O@236	-1.51236	27.5	0.00049	P14152	K239	Malate dehydrogenase, cytoplasmic	MDHC	545.285	2	KLSSAMSAAK	XL:O-Aldehyde-H2O@239;Oxidation@244	-1.69787	12.8	0.11
	527.047	4	11.2829	P14152	K236	Malate dehydrogenase, cytoplasmic	MDHC	433.267	2	GAAVIKAR	XL:O-Aldehyde-H2O@236	-1.97397	28.7	0.00068	P14152	K239	Malate dehydrogenase, cytoplasmic	MDHC	545.285	2	KLSSAMSAAK	XL:O-Aldehyde-H2O@239;Oxidation@244	-1.51448	25.1	1.2e-05
	527.05	4	16.7362	P14152	K236	Malate dehydrogenase, cytoplasmic	MDHC	433.267	2	GAAVIKAR	XL:O-Aldehyde-H2O@236	-0.819951	28.6	0.00091	P14152	K239	Malate dehydrogenase, cytoplasmic	MDHC	545.284	2	KLSSAMSAAK	XL:O-Aldehyde-H2O@239;Oxidation@244	-0.780922	25.6	0.00022
	527.05	4	15.924	P14152	K236	Malate dehydrogenase, cytoplasmic	MDHC	433.267	2	GAAVIKAR	XL:O-Aldehyde-H2O@236	-0.589146	27.2	0.00037	P14152	K239	Malate dehydrogenase, cytoplasmic	MDHC	545.285	2	KLSSAMSAAK	XL:O-Aldehyde-H2O@239;Oxidation@244	-0.964313	24.7	2.6e-05
	527.049	4	13.8355	P14152	K236	Malate dehydrogenase, cytoplasmic	MDHC	433.267	2	GAAVIKAR	XL:O-Aldehyde-H2O@236	-1.05076	29.1	0.00081	P14152	K239	Malate dehydrogenase, cytoplasmic	MDHC	545.284	2	KLSSAMSAAK	XL:O-Aldehyde-H2O@239;Oxidation@244	-0.780922	29.5	4.6e-05
	527.049	4	14.9958	P14152	K236	Malate dehydrogenase, cytoplasmic	MDHC	433.267	2	GAAVIKAR	XL:O-Aldehyde-H2O@236	-1.97397	26	0.00064	P14152	K239	Malate dehydrogenase, cytoplasmic	MDHC	545.285	2	KLSSAMSAAK	XL:O-Aldehyde-H2O@239;Oxidation@244	-1.88126	23.8	0.002
	527.049	4	14.4157	P14152	K236	Malate dehydrogenase, cytoplasmic	MDHC	433.267	2	GAAVIKAR	XL:O-Aldehyde-H2O@236	-1.05076	26.5	0.00071	P14152	K239	Malate dehydrogenase, cytoplasmic	MDHC	554.29	2	KLSSAMSAAK	XL:O-Aldehyde@239;Oxidation@244	-0.800083	13.4	0.026
	527.049	4	15.2279	P14152	K236	Malate dehydrogenase, cytoplasmic	MDHC	433.267	2	GAAVIKAR	XL:O-Aldehyde-H2O@236	-0.589146	29.1	0.00045	P14152	K239	Malate dehydrogenase, cytoplasmic	MDHC	545.284	2	KLSSAMSAAK	XL:O-Aldehyde-H2O@239;Oxidation@244	-0.597532	24.1	0.00014
	527.047	4	10.4707	P14152	K236	Malate dehydrogenase, cytoplasmic	MDHC	433.268	2	GAAVIKAR	XL:O-Aldehyde-H2O@236	-4.74361	27.8	0.0011	P14152	K239	Malate dehydrogenase, cytoplasmic	MDHC	545.287	2	KLSSAMSAAK	XL:O-Aldehyde-H2O@239;Oxidation@244	-5.54905	19.5	0.001
	527.048	4	13.2554	P14152	K236	Malate dehydrogenase, cytoplasmic	MDHC	433.267	2	GAAVIKAR	XL:O-Aldehyde-H2O@236	-1.28156	24	0.00083	P14152	K239	Malate dehydrogenase, cytoplasmic	MDHC	545.285	2	KLSSAMSAAK	XL:O-Aldehyde-H2O@239;Oxidation@244	-0.964313	19.1	0.0008
	527.05	4	15.4599	P14152	K236	Malate dehydrogenase, cytoplasmic	MDHC	433.267	2	GAAVIKAR	XL:O-Aldehyde-H2O@236	-1.97397	28.4	0.0004	P14152	K239	Malate dehydrogenase, cytoplasmic	MDHC	545.285	2	KLSSAMSAAK	XL:O-Aldehyde-H2O@239;Oxidation@244	-2.24804	17.9	0.0012
	527.05	4	17.0843	P14152	K236	Malate dehydrogenase, cytoplasmic	MDHC	433.269	2	GAAVIKAR	XL:O-Aldehyde-H2O@236	-5.20522	27.1	0.0003	P14152	K239	Malate dehydrogenase, cytoplasmic	MDHC	545.287	2	KLSSAMSAAK	XL:O-Aldehyde-H2O@239;Oxidation@244	-5.91583	17.4	0.00074
	527.047	4	10.2386	P14152	K236	Malate dehydrogenase, cytoplasmic	MDHC	433.267	2	GAAVIKAR	XL:O-Aldehyde-H2O@236	-1.51236	28.2	0.0005	P14152	K239	Malate dehydrogenase, cytoplasmic	MDHC	545.285	2	KLSSAMSAAK	XL:O-Aldehyde-H2O@239;Oxidation@244	-1.88126	25.6	2.3e-05
	527.3	4	14.2068	P14152	K236	Malate dehydrogenase, cytoplasmic	MDHC	433.268	2	GAAVIKAR	XL:O-Aldehyde-H2O@236	-4.28201	23	0.001	P14152	K239	Malate dehydrogenase, cytoplasmic	MDHC	545.287	2	KLSSAMSAAK	XL:O-Aldehyde-H2O@239;Oxidation@244	-4.81549	18.6	0.0029
	527.291	4	-3.1892	P14152	K236	Malate dehydrogenase, cytoplasmic	MDHC	433.267	2	GAAVIKAR	XL:O-Aldehyde-H2O@236	-1.05076	27	0.0011	P14152	K239	Malate dehydrogenase, cytoplasmic	MDHC	545.285	2	KLSSAMSAAK	XL:O-Aldehyde-H2O@239;Oxidation@244	-1.33109	22.7	8.4e-05
	527.293	4	1.10182	P14152	K236	Malate dehydrogenase, cytoplasmic	MDHC	433.267	2	GAAVIKAR	XL:O-Aldehyde-H2O@236	-0.819951	28.4	0.0015	P14152	K239	Malate dehydrogenase, cytoplasmic	MDHC	554.289	2	KLSSAMSAAK	XL:O-Aldehyde@239;Oxidation@244	-0.25885	11.4	0.085
	527.296	4	7.01647	P14152	K236	Malate dehydrogenase, cytoplasmic	MDHC	433.266	2	GAAVIKAR	XL:O-Aldehyde-H2O@236	-0.127537	27.9	0.00082	P14152	K239	Malate dehydrogenase, cytoplasmic	MDHC	545.284	2	KLSSAMSAAK	XL:O-Aldehyde-H2O@239;Oxidation@244	0.13603	20.3	0.00084
	527.294	4	3.42129	P14152	K236	Malate dehydrogenase, cytoplasmic	MDHC	433.267	2	GAAVIKAR	XL:O-Aldehyde-H2O@236	-1.05076	30.8	0.001	P14152	K239	Malate dehydrogenase, cytoplasmic	MDHC	554.289	2	KLSSAMSAAK	XL:O-Aldehyde@239;Oxidation@244	0.462795	11.7	0.14
	527.295	4	5.97271	P14152	K236	Malate dehydrogenase, cytoplasmic	MDHC	433.267	2	GAAVIKAR	XL:O-Aldehyde-H2O@236	-0.819951	28.2	0.0023	P14152	K239	Malate dehydrogenase, cytoplasmic	MDHC	554.289	2	KLSSAMSAAK	XL:O-Aldehyde@239;Oxidation@244	-0.25885	12.4	0.13
	527.294	4	3.07337	P14152	K236	Malate dehydrogenase, cytoplasmic	MDHC	433.266	2	GAAVIKAR	XL:O-Aldehyde-H2O@236	0.103268	27.8	0.00061	P14152	K239	Malate dehydrogenase, cytoplasmic	MDHC	545.284	2	KLSSAMSAAK	XL:O-Aldehyde-H2O@239;Oxidation@244	0.319421	12.3	0.12
	527.293	4	1.68169	P14152	K236	Malate dehydrogenase, cytoplasmic	MDHC	433.267	2	GAAVIKAR	XL:O-Aldehyde-H2O@236	-1.05076	28.6	0.002	P14152	K239	Malate dehydrogenase, cytoplasmic	MDHC	545.284	2	KLSSAMSAAK	XL:O-Aldehyde-H2O@239;Oxidation@244	-0.780922	26.3	1.9e-05
	527.293	4	0.521954	P14152	K236	Malate dehydrogenase, cytoplasmic	MDHC	433.267	2	GAAVIKAR	XL:O-Aldehyde-H2O@236	-0.358342	28.2	0.0016	P14152	K239	Malate dehydrogenase, cytoplasmic	MDHC	545.284	2	KLSSAMSAAK	XL:O-Aldehyde-H2O@239;Oxidation@244	0.319421	26.9	0.00031
	527.293	4	1.91364	P14152	K236	Malate dehydrogenase, cytoplasmic	MDHC	433.267	2	GAAVIKAR	XL:O-Aldehyde-H2O@236	-1.05076	28.3	0.0012	P14152	K239	Malate dehydrogenase, cytoplasmic	MDHC	554.29	2	KLSSAMSAAK	XL:O-Aldehyde@239;Oxidation@244	-0.800083	11.7	0.042
	527.293	4	0.637927	P14152	K236	Malate dehydrogenase, cytoplasmic	MDHC	433.266	2	GAAVIKAR	XL:O-Aldehyde-H2O@236	-0.127537	27.3	0.0012	P14152	K239	Malate dehydrogenase, cytoplasmic	MDHC	545.284	2	KLSSAMSAAK	XL:O-Aldehyde-H2O@239;Oxidation@244	-0.0473603	25.7	4e-05
	527.292	4	-0.405835	P14152	K236	Malate dehydrogenase, cytoplasmic	MDHC	433.267	2	GAAVIKAR	XL:O-Aldehyde-H2O@236	-1.28156	27.1	0.00077	P14152	K239	Malate dehydrogenase, cytoplasmic	MDHC	545.284	2	KLSSAMSAAK	XL:O-Aldehyde-H2O@239;Oxidation@244	-0.780922	18.1	0.0032
	527.049	4	13.6035	P14152	K236	Malate dehydrogenase, cytoplasmic	MDHC	433.267	2	GAAVIKAR	XL:O-Aldehyde-H2O@236	-1.05076	27.8	0.0017	P14152	K239	Malate dehydrogenase, cytoplasmic	MDHC	545.284	2	KLSSAMSAAK	XL:O-Aldehyde-H2O@239;Oxidation@244	-0.597532	29.9	3.2e-05
	527.049	4	14.4157	P14152	K236	Malate dehydrogenase, cytoplasmic	MDHC	433.266	2	GAAVIKAR	XL:O-Aldehyde-H2O@236	0.564878	26.9	0.0011	P14152	K239	Malate dehydrogenase, cytoplasmic	MDHC	545.284	2	KLSSAMSAAK	XL:O-Aldehyde-H2O@239;Oxidation@244	0.502812	20.9	0.00041
	527.046	4	9.42642	P14152	K236	Malate dehydrogenase, cytoplasmic	MDHC	433.267	2	GAAVIKAR	XL:O-Aldehyde-H2O@236	-0.819951	28.1	0.00037	P14152	K239	Malate dehydrogenase, cytoplasmic	MDHC	545.284	2	KLSSAMSAAK	XL:O-Aldehyde-H2O@239;Oxidation@244	-0.597532	25.1	3.2e-05
	527.049	4	14.1836	P14152	K236	Malate dehydrogenase, cytoplasmic	MDHC	433.268	2	GAAVIKAR	XL:O-Aldehyde-H2O@236	-4.74361	23.5	0.0011	P14152	K239	Malate dehydrogenase, cytoplasmic	MDHC	545.287	2	KLSSAMSAAK	XL:O-Aldehyde-H2O@239;Oxidation@244	-4.63211	21.8	0.0026
	527.047	4	10.2386	P14152	K236	Malate dehydrogenase, cytoplasmic	MDHC	433.267	2	GAAVIKAR	XL:O-Aldehyde-H2O@236	-1.51236	29	0.00029	P14152	K239	Malate dehydrogenase, cytoplasmic	MDHC	545.285	2	KLSSAMSAAK	XL:O-Aldehyde-H2O@239;Oxidation@244	-1.1477	24.7	0.00015
	527.05	4	15.692	P14152	K236	Malate dehydrogenase, cytoplasmic	MDHC	433.266	2	GAAVIKAR	XL:O-Aldehyde-H2O@236	-0.127537	28.2	0.0011	P14152	K239	Malate dehydrogenase, cytoplasmic	MDHC	545.284	2	KLSSAMSAAK	XL:O-Aldehyde-H2O@239;Oxidation@244	-0.780922	20.6	0.0076
	527.049	4	14.0676	P14152	K236	Malate dehydrogenase, cytoplasmic	MDHC	433.267	2	GAAVIKAR	XL:O-Aldehyde-H2O@236	-1.28156	27	0.00077	P14152	K239	Malate dehydrogenase, cytoplasmic	MDHC	545.285	2	KLSSAMSAAK	XL:O-Aldehyde-H2O@239;Oxidation@244	-1.69787	31.3	2.9e-05
	533.794	4	0.390632	Q02566	K922	Myosin-6	MYH6	486.745	2	VKEMTER	XL:O-Aldehyde-H2O@922	-1.05832	20.5	0.00013	Q91Z83/Q02566	K918/K920	Myosin-7/Myosin-6	MYH7/MYH6	504.809	2	IQLEAKVK	XL:O-Aldehyde-H2O@918	-1.30268	19.9	0.0029
	534.044	4	-0.26697	Q02566/Q91Z83	K922/K920	Myosin-6/Myosin-7	MYH6/MYH7	486.745	2	VKEMTER	XL:O-Aldehyde-H2O@922	-1.88011	17.7	0.00046	Q91Z83/Q02566	K918/K920	Myosin-7/Myosin-6	MYH7/MYH6	504.809	2	IQLEAKVK	XL:O-Aldehyde-H2O@918	-2.29316	14.7	0.19
	533.793	4	-0.182161	Q02566/Q91Z83	K922/K920	Myosin-6/Myosin-7	MYH6/MYH7	486.745	2	VKEMTER	XL:O-Aldehyde-H2O@922	-1.05832	18	0.003	Q91Z83/Q02566	K918/K920	Myosin-7/Myosin-6	MYH7/MYH6	504.808	2	IQLEAKVK	XL:O-Aldehyde-H2O@918	-0.7084	15.3	0.059
	535.795	4	4.8921	P02088	K62	Hemoglobin subunit beta-1	HBB1	360.214	2	VKAHGK	XL:O-Aldehyde-H2O@62	-1.44114	17.1	0.068	P01942	K8	Hemoglobin subunit alpha	HBA	635.338	2	MVLSGEDKSNIK	Met-loss@1;XL:O-Aldehyde-H2O@8	-0.956525	36.2	6.1e-05
	536.3	4	1.56776	P06745	K447	Glucose-6-phosphate isomerase	G6PI	462.762	2	KELQAAGK	XL:O-Aldehyde-H2O@447	-1.7456	26.5	0.0015	P06745	K25	Glucose-6-phosphate isomerase	G6PI	542.81	2	ANSANLKLR	XL:O-Aldehyde@25	-1.46454	11.9	0.095
	536.786	4	-10.6292	Q02566/Q91Z83	K1244/K1242	Myosin-6/Myosin-7	MYH6/MYH7	427.244	2	AKANLEK	XL:O-Aldehyde-H2O@1244	-4.36447	21.5	0.0056	Q02566/Q91Z83	K1446/K1444	Myosin-6/Myosin-7	MYH6/MYH7	570.309	2	SNAAAAALDKK	XL:O-Aldehyde-H2O@1446	-4.91807	31.7	1.4e-06
	537.788	4	0.461762	Q02566/Q91Z83	K922/K920	Myosin-6/Myosin-7	MYH6/MYH7	486.745	2	VKEMTER	XL:O-Aldehyde-H2O@922	-0.647431	21.6	0.0011	Q02566/Q91Z83/P13542	K914/K912/K915	Myosin-6/Myosin-7/Myosin-8	MYH6/MYH7/MYH8	512.296	2	NKIQLEAK	XL:O-Aldehyde-H2O@914	-0.782433	21.5	0.0018
	537.537	4	-0.022475	Q02566/Q91Z83	K922/K920	Myosin-6/Myosin-7	MYH6/MYH7	486.745	2	VKEMTER	XL:O-Aldehyde-H2O@922	-0.647431	20.2	0.0016	Q02566/Q91Z83/P13542	K914/K912/K915	Myosin-6/Myosin-7/Myosin-8	MYH6/MYH7/MYH8	512.296	2	NKIQLEAK	XL:O-Aldehyde-H2O@914	-0.782433	20.3	0.0027
	537.537	4	-0.477512	Q02566/Q91Z83	K922/K920	Myosin-6/Myosin-7	MYH6/MYH7	486.745	2	VKEMTER	XL:O-Aldehyde-H2O@922	-1.05832	20.5	0.0047	Q02566/Q91Z83/P13542	K914/K912/K915	Myosin-6/Myosin-7/Myosin-8	MYH6/MYH7/MYH8	512.296	2	NKIQLEAK	XL:O-Aldehyde-H2O@914	-1.17283	19.8	0.0029
	537.536	4	-1.04631	Q02566/Q91Z83	K922/K920	Myosin-6/Myosin-7	MYH6/MYH7	486.745	2	VKEMTER	XL:O-Aldehyde-H2O@922	-1.46922	22.2	0.0013	Q02566/Q91Z83/P13542	K914/K912/K915	Myosin-6/Myosin-7/Myosin-8	MYH6/MYH7/MYH8	512.296	2	NKIQLEAK	XL:O-Aldehyde-H2O@914	-0.977632	20.9	0.0064
	537.293	4	13.1503	Q02566/Q91Z83	K922/K920	Myosin-6/Myosin-7	MYH6/MYH7	486.747	2	VKEMTER	XL:O-Aldehyde-H2O@922	-4.14001	16.3	0.0036	Q02566/Q91Z83/P13542	K914/K912/K915	Myosin-6/Myosin-7/Myosin-8	MYH6/MYH7/MYH8	512.297	2	NKIQLEAK	XL:O-Aldehyde-H2O@914	-4.10082	18.4	0.0025
	538.05	4	1.41741	P10853/P10854/Q8CGP2/Q64524/Q8CGP0	K21	Histone H2B type 1-F/J/L/Histone H2B type 1-M/Histone H2B type 1-P/Histone H2B type 2-E/Histone H2B type 3-B	H2B1F/H2B1M/H2B1P/H2B2E/H2B3B	422.251	2	AVTKAQK	XL:O-Aldehyde@21	-0.804415	20.6	0.052	P10853	K6	Histone H2B type 1-F/J/L	H2B1F	595.825	2	MPEPAKSAPAPK	Met-loss@1;XL:O-Aldehyde@6	-0.636504	20.3	0.007
	541.541	4	10.234	Q02566/Q91Z83	K922/K920	Myosin-6/Myosin-7	MYH6/MYH7	494.744	2	VKEMTER	XL:O-Aldehyde-H2O@922;Oxidation@924	-3.35086	15.2	0.023	Q91Z83/P13542/Q02566	K912/K915/K914	Myosin-7/Myosin-8/Myosin-6	MYH7/MYH8/MYH6	512.296	2	NKIQLEAK	XL:O-Aldehyde-H2O@912	-2.14883	19	0.0076
	542.56	4	-1.10859	P56480	K159	ATP synthase subunit beta, mitochondrial	ATPB	362.223	2	GPIKTK	XL:O-Aldehyde-H2O@159	1.41972	19.8	0.002	P56480	K124	ATP synthase subunit beta, mitochondrial	ATPB	431.578	3	GQKVLDSGAPIK	XL:O-Aldehyde-H2O@124	1.80033	19.9	0.011
	542.561	4	0.920079	P56480	K159	ATP synthase subunit beta, mitochondrial	ATPB	362.224	2	GPIKTK	XL:O-Aldehyde-H2O@159	-1.06493	20.3	0.0057	P56480	K124	ATP synthase subunit beta, mitochondrial	ATPB	437.583	3	GQKVLDSGAPIK	XL:O-Aldehyde@124	-1.37449	23.6	0.014
	546.569	4	-0.452161	Q02566/Q91Z83	K920/K918	Myosin-6/Myosin-7	MYH6/MYH7	504.809	2	IQLEAKVK	XL:O-Aldehyde-H2O@920	-1.69887	33.1	0.0011	Q02566/Q91Z83/P13542	K914/K912/K915	Myosin-6/Myosin-7/Myosin-8	MYH6/MYH7/MYH8	512.296	2	NKIQLEAK	XL:O-Aldehyde-H2O@914	-1.56323	20.1	0.0012
	546.569	4	0.33097	Q02566/Q91Z83	K920/K918	Myosin-6/Myosin-7	MYH6/MYH7	504.809	2	IQLEAKVK	XL:O-Aldehyde-H2O@920	-1.50078	23.4	0.00094	Q02566/Q91Z83/P13542	K914/K912/K915	Myosin-6/Myosin-7/Myosin-8	MYH6/MYH7/MYH8	512.296	2	NKIQLEAK	XL:O-Aldehyde-H2O@914	-1.36803	18.3	0.0053
	546.569	4	0.33097	Q02566/Q91Z83	K920/K918	Myosin-6/Myosin-7	MYH6/MYH7	504.809	2	IQLEAKVK	XL:O-Aldehyde-H2O@920	-2.09506	31.1	0.00066	Q02566/Q91Z83/P13542	K914/K912/K915	Myosin-6/Myosin-7/Myosin-8	MYH6/MYH7/MYH8	512.296	2	NKIQLEAK	XL:O-Aldehyde-H2O@914	-2.14883	16.6	0.0075
	547.823	4	-0.251358	Q9DCW4	K205	Electron transfer flavoprotein subunit beta	ETFB	398.252	2	KIEVVK	XL:O-Aldehyde-H2O@205	0.431134	19.3	0.032	Q9DCW4	K116	Electron transfer flavoprotein subunit beta	ETFB	621.36	2	EKVDLLFLGK	XL:O-Aldehyde-H2O@116	1.02852	36.9	7.1e-06
	547.824	4	0.306737	Q9DCW4	K205	Electron transfer flavoprotein subunit beta	ETFB	398.253	2	KIEVVK	XL:O-Aldehyde-H2O@205	-2.33093	19.5	0.1	Q9DCW4	K116	Electron transfer flavoprotein subunit beta	ETFB	621.363	2	EKVDLLFLGK	XL:O-Aldehyde-H2O@116	-3.31677	32.1	4.9e-06
	548.075	4	0.781718	Q9DCW4	K205	Electron transfer flavoprotein subunit beta	ETFB	398.253	2	KIEVVK	XL:O-Aldehyde-H2O@205	-2.07983	19.6	0.03	Q9DCW4	K116	Electron transfer flavoprotein subunit beta	ETFB	621.362	2	EKVDLLFLGK	XL:O-Aldehyde-H2O@116	-2.67303	33.1	3.4e-05
	547.823	4	-0.251358	Q9DCW4	K205	Electron transfer flavoprotein subunit beta	ETFB	398.254	2	KIEVVK	XL:O-Aldehyde-H2O@205	-5.09298	19.6	0.011	Q9DCW4	K116	Electron transfer flavoprotein subunit beta	ETFB	621.364	2	EKVDLLFLGK	XL:O-Aldehyde-H2O@116	-5.248	28.7	1.3e-05
	549.549	4	-2.66727	P58771	K136	Tropomyosin alpha-1 chain	TPM1	464.224	2	AQKDEEK	XL:O-Aldehyde-H2O@136	0.731395	21.3	0.00098	P60710/Q8BFZ3/P68033/P63260/P63268	K328/K329/K330	Actin, cytoplasmic 1/Beta-actin-like protein 2/Actin, alpha cardiac muscle 1/Actin, cytoplasmic 2/Actin, gamma-enteric smooth muscle	ACTB/ACTBL/ACTC/ACTG/ACTH	558.842	2	IKIIAPPER	XL:O-Aldehyde-H2O@328	0.74534	22.1	6.6e-05
	549.551	4	0.33696	P58771	K136	Tropomyosin alpha-1 chain	TPM1	464.225	2	AQKDEEK	XL:O-Aldehyde-H2O@136	-0.991909	23	0.0043	P62737/P60710/Q8BFZ3/P68033/P63260	K330/K328/K329	Actin, aortic smooth muscle/Actin, cytoplasmic 1/Beta-actin-like protein 2/Actin, alpha cardiac muscle 1/Actin, cytoplasmic 2	ACTA/ACTB/ACTBL/ACTC/ACTG	558.843	2	IKIIAPPER	XL:O-Aldehyde-H2O@330	-1.04407	20.5	0.00062
	549.55	4	-0.441914	P58771	K136	Tropomyosin alpha-1 chain	TPM1	464.225	2	AQKDEEK	XL:O-Aldehyde-H2O@136	-0.991909	21.4	0.0019	P60710/P68033/P63260/P63268/P68134	K328/K330/K329	Actin, cytoplasmic 1/Actin, alpha cardiac muscle 1/Actin, cytoplasmic 2/Actin, gamma-enteric smooth muscle/Actin, alpha skeletal muscle	ACTB/ACTC/ACTG/ACTH/ACTS	558.843	2	IKIIAPPER	XL:O-Aldehyde-H2O@328	-1.04407	19.4	0.0013
	552.29	4	-0.685525	Q8CAQ8	K298	MICOS complex subunit Mic60	MIC60	463.745	2	AKEELEK	XL:O-Aldehyde-H2O@298	-0.414465	28.3	0.008	Q8CAQ8	K305	MICOS complex subunit Mic60	MIC60	564.802	2	MKTIIEDAK	XL:O-Aldehyde-H2O@305	-0.354544	28.9	0.00094
	552.048	4	15.3465	Q8CAQ8	K298	MICOS complex subunit Mic60	MIC60	463.746	2	AKEELEK	XL:O-Aldehyde-H2O@298	-1.06137	14.1	0.14	Q8CAQ8	K305	MICOS complex subunit Mic60	MIC60	564.803	2	MKTIIEDAK	XL:O-Aldehyde-H2O@305	-0.885703	19.6	0.003
	552.291	4	1.30734	Q8CAQ8	K298	MICOS complex subunit Mic60	MIC60	463.745	2	AKEELEK	XL:O-Aldehyde-H2O@298	-0.414465	26.2	0.0054	Q8CAQ8	K305	MICOS complex subunit Mic60	MIC60	564.802	2	MKTIIEDAK	XL:O-Aldehyde-H2O@305	-0.354544	28.3	0.00033
	552.541	4	-1.54191	Q8CAQ8	K298	MICOS complex subunit Mic60	MIC60	463.745	2	AKEELEK	XL:O-Aldehyde-H2O@298	-0.845736	21.5	0.0025	Q8CAQ8	K305	MICOS complex subunit Mic60	MIC60	564.803	2	MKTIIEDAK	XL:O-Aldehyde-H2O@305	-0.885703	28.6	5.8e-05
	552.292	4	2.08234	Q8CAQ8	K298	MICOS complex subunit Mic60	MIC60	463.746	2	AKEELEK	XL:O-Aldehyde-H2O@298	-1.06137	23.9	0.0044	Q8CAQ8	K305	MICOS complex subunit Mic60	MIC60	564.803	2	MKTIIEDAK	XL:O-Aldehyde-H2O@305	-0.885703	21.1	0.0015
	552.812	4	-0.00354625	P09411	K191	Phosphoglycerate kinase 1	PGK1	466.258	2	AGGFLMKK	XL:O-Aldehyde-H2O@191	-1.64905	29.2	0.0031	P09411	K11	Phosphoglycerate kinase 1	PGK1	571.838	2	LTLDKLDVK	XL:O-Aldehyde@11	-1.40457	28.7	0.0008
	553.058	4	1.75944	Q02566/Q91Z83	K1244/K1242	Myosin-6/Myosin-7	MYH6/MYH7	427.243	2	AKANLEK	XL:O-Aldehyde-H2O@1244	-0.385488	26.6	0.003	Q02566	K1643	Myosin-6	MYH6	611.843	2	IASEAQKHLK	XL:O-Aldehyde@1643	-0.5805	26	0.016
	442.65	5	5.80272	Q02566/Q91Z83	K1244/K1242	Myosin-6/Myosin-7	MYH6/MYH7	427.243	2	AKANLEK	XL:O-Aldehyde-H2O@1244	-0.619547	23.8	0.0041	Q02566	K1643	Myosin-6	MYH6	611.844	2	IASEAQKHLK	XL:O-Aldehyde@1643	-0.743941	13.9	0.13
	553.057	4	0.101028	Q02566/Q91Z83	K1244/K1242	Myosin-6/Myosin-7	MYH6/MYH7	427.243	2	AKANLEK	XL:O-Aldehyde-H2O@1244	-0.151429	23.7	0.0022	Q02566	K1643	Myosin-6	MYH6	611.843	2	IASEAQKHLK	XL:O-Aldehyde@1643	0.0732615	16.7	0.022
	554.039	4	1.0304	P09411	K141	Phosphoglycerate kinase 1	PGK1	411.74	2	VKAEPAK	XL:O-Aldehyde-H2O@141	-0.416599	23.2	0.0017	P09041/P09411	K131	Phosphoglycerate kinase 2/Phosphoglycerate kinase 1	PGK2/PGK1	629.309	2	FHVEEEGKGK	XL:O-Aldehyde@131	0.0553617	23.4	0.0013
	555.046	4	0.397487	Q91VR2	K64	ATP synthase subunit gamma, mitochondrial	ATPG	397.232	2	ELKPAR	XL:O-Aldehyde-H2O@64	-0.577473	12.9	0.19	P56382	K37	ATP synthase subunit epsilon, mitochondrial	ATP5E	636.825	2	ANAEKTSGSSIK	XL:O-Aldehyde-H2O@37	-0.237031	35.3	7.9e-07
	555.046	4	0.177159	Q91VR2	K64	ATP synthase subunit gamma, mitochondrial	ATPG	397.233	2	ELKPAR	XL:O-Aldehyde-H2O@64	-1.58444	13	0.082	P56382	K37	ATP synthase subunit epsilon, mitochondrial	ATP5E	636.826	2	ANAEKTSGSSIK	XL:O-Aldehyde-H2O@37	-1.65029	27.5	6e-06
	555.333	4	-3.47504	P63038	K369	60 kDa heat shock protein, mitochondrial	CH60	417.235	2	AHIEKR	XL:O-Aldehyde-H2O@369	0.346601	12	0.019	P63038	K292	60 kDa heat shock protein, mitochondrial	CH60	617.4	2	LKVGLQVVAVK	XL:O-Aldehyde-H2O@292	0.645588	20.3	0.00088
	555.584	4	-2.01427	P63038	K369	60 kDa heat shock protein, mitochondrial	CH60	417.235	2	AHIEKR	XL:O-Aldehyde-H2O@369	0.586275	13.9	0.075	P63038	K292	60 kDa heat shock protein, mitochondrial	CH60	617.399	2	LKVGLQVVAVK	XL:O-Aldehyde-H2O@292	1.1315	26.4	2e-05
	555.335	4	0.488797	P63038	K369	60 kDa heat shock protein, mitochondrial	CH60	426.241	2	AHIEKR	XL:O-Aldehyde@369	-1.57901	19.2	0.057	P63038	K292	60 kDa heat shock protein, mitochondrial	CH60	617.401	2	LKVGLQVVAVK	XL:O-Aldehyde-H2O@292	-0.812138	39.7	5.4e-06
	555.336	4	1.69997	P63038	K369	60 kDa heat shock protein, mitochondrial	CH60	417.236	2	AHIEKR	XL:O-Aldehyde-H2O@369	-1.57078	11.8	0.16	P63038	K292	60 kDa heat shock protein, mitochondrial	CH60	617.401	2	LKVGLQVVAVK	XL:O-Aldehyde-H2O@292	-1.78395	21.8	5.2e-05
	555.538	4	0.391	P56480	K159	ATP synthase subunit beta, mitochondrial	ATPB	362.224	2	GPIKTK	XL:O-Aldehyde-H2O@159	0.0393588	19.1	0.00071	Q03265	K531	ATP synthase subunit alpha, mitochondrial	ATPA	681.823	2	SDGKISEQSDAK	XL:O-Aldehyde@531	-0.14176	18.6	0.00014
	555.538	4	0.280933	P56480	K159	ATP synthase subunit beta, mitochondrial	ATPB	362.224	2	GPIKTK	XL:O-Aldehyde-H2O@159	-0.788858	20.6	0.017	Q03265	K531	ATP synthase subunit alpha, mitochondrial	ATPA	454.885	3	SDGKISEQSDAK	XL:O-Aldehyde@531	-0.671849	22.2	0.002
	555.569	4	0.765839	Q99JY0	K273	Trifunctional enzyme subunit beta, mitochondrial	ECHB	512.788	2	VPGKDTVTK	XL:O-Aldehyde-H2O@273	-2.32657	28	0.00054	Q99JY0	K202	Trifunctional enzyme subunit beta, mitochondrial	ECHB	531.322	2	LSLLSKFR	XL:O-Aldehyde@202	-2.03842	24	0.0012
	557.566	4	-0.261253	P56480	K159	ATP synthase subunit beta, mitochondrial	ATPB	362.224	2	GPIKTK	XL:O-Aldehyde-H2O@159	0.0393588	18.3	0.0022	P08249	K239	Malate dehydrogenase, mitochondrial	MDHM	685.88	2	IQEAGTEVVKAK	XL:O-Aldehyde@239	0.181194	26.4	0.00034
	557.569	4	5.551	P56480	K159	ATP synthase subunit beta, mitochondrial	ATPB	362.224	2	GPIKTK	XL:O-Aldehyde-H2O@159	-1.06493	21.2	0.013	P08249	K239	Malate dehydrogenase, mitochondrial	MDHM	685.88	2	IQEAGTEVVKAK	XL:O-Aldehyde@239	-0.401999	18.1	0.014
	561.784	4	-0.267023	Q60597	K276	2-oxoglutarate dehydrogenase complex component E1	ODO1	445.722	2	WSSEKR	XL:O-Aldehyde@276	-0.971366	9.8	0.18	Q60597	K999	2-oxoglutarate dehydrogenase complex component E1	ODO1	619.823	2	DPAAAPATGNKK	XL:O-Aldehyde@999	-0.791532	24.2	0.00032
	562.336	4	7.55383	Q03265	K167	ATP synthase subunit alpha, mitochondrial	ATPA	448.254	2	GPIGSKTR	XL:O-Aldehyde-H2O@167	-1.26192	24.3	2.1e-06	Q03265	K175	ATP synthase subunit alpha, mitochondrial	ATPA	609.883	2	VGLKAPGIIPR	XL:O-Aldehyde@175	-0.864088	11.1	0.035
	562.335	4	6.35776	Q03265	K167	ATP synthase subunit alpha, mitochondrial	ATPA	448.254	2	GPIGSKTR	XL:O-Aldehyde-H2O@167	-0.592654	33.1	1.9e-05	Q03265	K175	ATP synthase subunit alpha, mitochondrial	ATPA	609.883	2	VGLKAPGIIPR	XL:O-Aldehyde@175	-1.35598	14.9	0.0027
	562.587	4	8.77411	Q03265	K167	ATP synthase subunit alpha, mitochondrial	ATPA	448.255	2	GPIGSKTR	XL:O-Aldehyde-H2O@167	-2.37735	27.8	1.1e-05	Q03265	K175	ATP synthase subunit alpha, mitochondrial	ATPA	609.883	2	VGLKAPGIIPR	XL:O-Aldehyde@175	-1.68392	14.2	0.12
	562.336	4	8.20624	Q03265	K167	ATP synthase subunit alpha, mitochondrial	ATPA	448.254	2	GPIGSKTR	XL:O-Aldehyde-H2O@167	-1.485	24.5	1.3e-05	Q03265	K175	ATP synthase subunit alpha, mitochondrial	ATPA	609.883	2	VGLKAPGIIPR	XL:O-Aldehyde@175	-0.864088	11	0.072
	562.828	4	0.0218711	Q91YT0	K54	NADH dehydrogenase [ubiquinone] flavoprotein 1, mitochondrial	NDUV1	369.237	2	LKGALR	XL:O-Aldehyde-H2O@54	0.151607	20.8	0.16	Q8BK30	K51	NADH dehydrogenase [ubiquinone] flavoprotein 3, mitochondrial	NDUV3	680.385	2	ELHPKTQSVLK	XL:O-Aldehyde-H2O@51	-0.181046	17.1	0.034
	450.467	5	5.99105	Q91YT0	K54	NADH dehydrogenase [ubiquinone] flavoprotein 1, mitochondrial	NDUV1	369.237	2	LKGALR	XL:O-Aldehyde-H2O@54	-0.39005	21.4	0.11	Q8BK30	K51	NADH dehydrogenase [ubiquinone] flavoprotein 3, mitochondrial	NDUV3	680.386	2	ELHPKTQSVLK	XL:O-Aldehyde-H2O@51	-0.621973	14	0.19
	563.321	4	-0.253069	P09411	K41	Phosphoglycerate kinase 1	PGK1	503.819	2	IKAAVPSIK	XL:O-Aldehyde-H2O@41	-1.96477	22.4	0.00014	P09411	K192	Phosphoglycerate kinase 1	PGK1	546.791	2	KELNYFAK	XL:O-Aldehyde-H2O@192	-2.28672	22.9	0.0023
	563.325	4	2.13357	Q8QZT1	K265	Acetyl-CoA acetyltransferase, mitochondrial	THIL	472.285	2	LKTVFQK	XL:O-Aldehyde-H2O@265	-2.1107	19.9	0.034	Q8QZT1	K260	Acetyl-CoA acetyltransferase, mitochondrial	THIL	385.89	3	RVDFSKVPK	XL:O-Aldehyde-H2O@260	-2.39873	21.4	0.0078
	564.817	4	-2.30647	Q9CRB9	K86	MICOS complex subunit Mic19	MIC19	348.214	2	LKQAR	XL:O-Aldehyde-H2O@86	0.232279	15.4	0.19	Q9CRB9	K76	MICOS complex subunit Mic19	MIC19	704.887	2	VAEELALEQAKK	XL:O-Aldehyde-H2O@76	0.63742	36.4	5e-06
	565.798	4	1.49082	O35129	K218	Prohibitin-2	PHB2	420.223	2	AKQEQR	XL:O-Aldehyde-H2O@218	-1.3464	19.5	0.029	P67778	K208	Prohibitin 1	PHB1	635.339	2	KAAIISAEGDSK	XL:O-Aldehyde-H2O@208	-1.11392	28.2	5.8e-06
	565.798	4	0.734353	O35129	K218	Prohibitin-2	PHB2	420.222	2	AKQEQR	XL:O-Aldehyde-H2O@218	-0.632493	19.5	0.017	P67778	K208	Prohibitin 1	PHB1	635.338	2	KAAIISAEGDSK	XL:O-Aldehyde-H2O@208	-0.484336	26.1	8e-05
	567.029	4	0.740937	P08249	K105	Malate dehydrogenase, mitochondrial	MDHM	385.205	2	KPGMTR	XL:O-Aldehyde-H2O@105	-1.3017	17.1	0.047	Q03265	K531	ATP synthase subunit alpha, mitochondrial	ATPA	672.818	2	SDGKISEQSDAK	XL:O-Aldehyde-H2O@531	-1.45508	24.6	0.00032
	567.031	4	4.83855	P08249	K105	Malate dehydrogenase, mitochondrial	MDHM	385.205	2	KPGMTR	XL:O-Aldehyde-H2O@105	-1.04209	14.1	0.074	Q03265	K531	ATP synthase subunit alpha, mitochondrial	ATPA	672.818	2	SDGKISEQSDAK	XL:O-Aldehyde-H2O@531	-0.711935	24	6.4e-05
	568.812	4	3.14648	Q9D2G2	K146	Dihydrolipoyllysine-residue succinyltransferase component of 2-oxoglutarate dehydrogenase complex, mitochondrial	ODO2	412.237	2	KTGAAPAK	XL:O-Aldehyde-H2O@146	0.856197	23.9	0.021	Q9D2G2	K155	Dihydrolipoyllysine-residue succinyltransferase component of 2-oxoglutarate dehydrogenase complex, mitochondrial	ODO2	649.348	2	AKPAETPAPAHK	XL:O-Aldehyde-H2O@155	0.45329	25.2	3.5e-06
	455.252	5	6.16389	Q9D2G2	K146	Dihydrolipoyllysine-residue succinyltransferase component of 2-oxoglutarate dehydrogenase complex, mitochondrial	ODO2	412.238	2	KTGAAPAK	XL:O-Aldehyde-H2O@146	-0.599276	25.1	0.0047	Q9D2G2	K155	Dihydrolipoyllysine-residue succinyltransferase component of 2-oxoglutarate dehydrogenase complex, mitochondrial	ODO2	433.235	3	AKPAETPAPAHK	XL:O-Aldehyde-H2O@155	-0.411512	22.4	0.0012
	568.815	4	8.73615	Q9D2G2	K146	Dihydrolipoyllysine-residue succinyltransferase component of 2-oxoglutarate dehydrogenase complex, mitochondrial	ODO2	412.237	2	KTGAAPAK	XL:O-Aldehyde-H2O@146	-0.114118	26.4	0.0096	Q9D2G2	K155	Dihydrolipoyllysine-residue succinyltransferase component of 2-oxoglutarate dehydrogenase complex, mitochondrial	ODO2	649.349	2	AKPAETPAPAHK	XL:O-Aldehyde-H2O@155	-0.470713	34.9	2e-06
	455.25	5	0.0501891	Q9D2G2	K146	Dihydrolipoyllysine-residue succinyltransferase component of 2-oxoglutarate dehydrogenase complex, mitochondrial	ODO2	412.238	2	KTGAAPAK	XL:O-Aldehyde-H2O@146	-0.599276	28.4	0.0054	Q9D2G2	K155	Dihydrolipoyllysine-residue succinyltransferase component of 2-oxoglutarate dehydrogenase complex, mitochondrial	ODO2	433.235	3	AKPAETPAPAHK	XL:O-Aldehyde-H2O@155	-0.642333	23.8	0.0016
	455.25	5	0.0501891	Q9D2G2	K146	Dihydrolipoyllysine-residue succinyltransferase component of 2-oxoglutarate dehydrogenase complex, mitochondrial	ODO2	412.237	2	KTGAAPAK	XL:O-Aldehyde-H2O@146	-0.356697	26.2	0.01	Q9D2G2	K155	Dihydrolipoyllysine-residue succinyltransferase component of 2-oxoglutarate dehydrogenase complex, mitochondrial	ODO2	433.235	3	AKPAETPAPAHK	XL:O-Aldehyde-H2O@155	0.511775	17.8	0.034
	455.25	5	1.79696	Q9D2G2	K146	Dihydrolipoyllysine-residue succinyltransferase component of 2-oxoglutarate dehydrogenase complex, mitochondrial	ODO2	412.238	2	KTGAAPAK	XL:O-Aldehyde-H2O@146	-1.32701	21.4	0.0048	Q9D2G2	K155	Dihydrolipoyllysine-residue succinyltransferase component of 2-oxoglutarate dehydrogenase complex, mitochondrial	ODO2	433.235	3	AKPAETPAPAHK	XL:O-Aldehyde-H2O@155	-1.3348	17.3	0.13
	568.811	4	1.42658	Q9D2G2	K146	Dihydrolipoyllysine-residue succinyltransferase component of 2-oxoglutarate dehydrogenase complex, mitochondrial	Q9D2G2	412.238	2	KTGAAPAK	XL:O-Aldehyde-H2O@146	-0.599276	26.1	0.0029	Q9D2G2	K155	Dihydrolipoyllysine-residue succinyltransferase component of 2-oxoglutarate dehydrogenase complex, mitochondrial	ODO2	649.349	2	AKPAETPAPAHK	XL:O-Aldehyde-H2O@155	-0.932714	17.2	0.0051
	569.057	4	-0.651499	P08249	K105	Malate dehydrogenase, mitochondrial	MDHM	385.205	2	KPGMTR	XL:O-Aldehyde-H2O@105	-0.263289	16.7	0.086	P08249	K239	Malate dehydrogenase, mitochondrial	MDHM	685.88	2	IQEAGTEVVKAK	XL:O-Aldehyde@239	0.181194	27	0.0028
	569.057	4	0.530416	P08249	K105	Malate dehydrogenase, mitochondrial	MDHM	385.205	2	KPGMTR	XL:O-Aldehyde-H2O@105	-1.3017	17.2	0.067	P08249	K239	Malate dehydrogenase, mitochondrial	MDHM	685.881	2	IQEAGTEVVKAK	XL:O-Aldehyde@239	-1.13099	31.5	0.00041
	568.813	4	11.4673	P08249	K105	Malate dehydrogenase, mitochondrial	MDHM	385.205	2	KPGMTR	XL:O-Aldehyde-H2O@105	-0.522891	15.5	0.033	P08249	K239	Malate dehydrogenase, mitochondrial	MDHM	685.88	2	IQEAGTEVVKAK	XL:O-Aldehyde@239	-0.693594	27	0.00059
	569.057	4	-0.329159	P08249	K105	Malate dehydrogenase, mitochondrial	MDHM	385.205	2	KPGMTR	XL:O-Aldehyde-H2O@105	-1.3017	15	0.094	P08249	K239	Malate dehydrogenase, mitochondrial	MDHM	685.881	2	IQEAGTEVVKAK	XL:O-Aldehyde@239	-0.98519	32.9	2e-05
	571.029	4	4.03684	P08249	K105	Malate dehydrogenase, mitochondrial	MDHM	393.203	2	KPGMTR	XL:O-Aldehyde-H2O@105;Oxidation@108	-0.875134	13.6	0.01	Q03265	K531	ATP synthase subunit alpha, mitochondrial	ATPA	672.818	2	SDGKISEQSDAK	XL:O-Aldehyde-H2O@531	-0.860563	15.6	0.0021
	570.774	4	-4.66601	P08249	K105	Malate dehydrogenase, mitochondrial	MDHM	393.203	2	KPGMTR	XL:O-Aldehyde-H2O@105;Oxidation@108	-1.12946	13	0.0085	Q03265	K531	ATP synthase subunit alpha, mitochondrial	ATPA	672.818	2	SDGKISEQSDAK	XL:O-Aldehyde-H2O@531	-0.711935	15.8	0.0025
	571.279	4	2.0292	P08249	K105	Malate dehydrogenase, mitochondrial	MDHM	393.203	2	KPGMTR	XL:O-Aldehyde-H2O@105;Oxidation@108	-0.620813	8.9	0.072	Q03265	K531	ATP synthase subunit alpha, mitochondrial	ATPA	672.818	2	SDGKISEQSDAK	XL:O-Aldehyde-H2O@531	-1.15782	21.6	0.00029
	573.055	4	2.06814	Q8VHX6	K493	Filamin-C	FLNC	508.277	2	VKEVADFK	XL:O-Aldehyde-H2O@493	-0.639231	20.3	0.00091	Q8VHX6	K518	Filamin-C	FLNC	561.296	2	GPKGTEEPVK	XL:O-Aldehyde-H2O@518	-0.541354	22.6	0.00015
	572.803	4	-0.840616	Q8VHX6	K493	Filamin-C	FLNC	508.277	2	VKEVADFK	XL:O-Aldehyde-H2O@493	-0.835974	27.3	0.00053	Q8VHX6	K518	Filamin-C	FLNC	561.296	2	GPKGTEEPVK	XL:O-Aldehyde-H2O@518	-0.363195	22.8	0.00049
	573.036	4	-0.571574	P09411	K139	Phosphoglycerate kinase 1	PGK1	458.74	2	DASGNKVK	XL:O-Aldehyde@139	-0.312231	21.8	0.015	P09411/P09041	K131	Phosphoglycerate kinase 1/Phosphoglycerate kinase 2	PGK1/PGK2	629.309	2	FHVEEEGKGK	XL:O-Aldehyde@131	-0.262447	19.2	0.0074
	573.056	4	0.935319	P08249	K105	Malate dehydrogenase, mitochondrial	MDHM	393.203	2	KPGMTR	XL:O-Aldehyde-H2O@105;Oxidation@108	-1.38378	15.2	0.023	P08249	K239	Malate dehydrogenase, mitochondrial	MDHM	676.875	2	IQEAGTEVVKAK	XL:O-Aldehyde-H2O@239	-0.529005	42.1	2.4e-06
	574.551	4	7.82575	P58771	K231	Tropomyosin alpha-1 chain	TPM1	450.774	2	VLSDKLK	XL:O-Aldehyde@231	0.37327	17.1	0.083	P58774/P21107/Q6IRU2	K220/K221/K184	Tropomyosin beta chain/Tropomyosin alpha-3 chain/Tropomyosin alpha-4 chain	TPM2/TPM3/TPM4	631.793	2	EDKYEEEIK	XL:O-Aldehyde-H2O@220	0.448344	21.6	0.00019
	574.798	4	1.04203	P58771	K231	Tropomyosin alpha-1 chain	TPM1	450.774	2	VLSDKLK	XL:O-Aldehyde@231	-0.514094	18	0.061	P58774/P21107/Q6IRU2	K220/K221/K184	Tropomyosin beta chain/Tropomyosin alpha-3 chain/Tropomyosin alpha-4 chain	TPM2/TPM3/TPM4	631.793	2	EDKYEEEIK	XL:O-Aldehyde-H2O@220	-0.343054	27.8	0.0027
	574.552	4	8.99635	P58771	K231	Tropomyosin alpha-1 chain	TPM1	450.774	2	VLSDKLK	XL:O-Aldehyde@231	-1.40146	13.6	0.11	P58774/P21107/Q6IRU2/P58771	K220/K221/K184	Tropomyosin beta chain/Tropomyosin alpha-3 chain/Tropomyosin alpha-4 chain/Tropomyosin alpha-1 chain	TPM2/TPM3/TPM4/TPM1	631.795	2	EDKYEEEIK	XL:O-Aldehyde-H2O@220	-3.35036	21.3	0.001
	575.54	4	2.42598	P07724	K223	Albumin	ALBU	540.238	2	MKCSSMQK	XL:O-Aldehyde-H2O@223;Carbamidomethyl@224	-0.268125	21.6	9.9e-05	P07724	K212	Albumin	ALBU	534.807	2	EKALVSSVR	XL:O-Aldehyde-H2O@212	-1.06388	23.5	0.00075
	575.542	4	4.44443	P07724	K223	Albumin	ALBU	540.239	2	MKCSSMQK	XL:O-Aldehyde-H2O@223;Carbamidomethyl@224	-1.56385	22.5	0.0003	P07724	K212	Albumin	ALBU	534.807	2	EKALVSSVR	XL:O-Aldehyde-H2O@212	-1.43785	16.7	0.019
	575.818	4	-2.88133	P05202	K82	Aspartate aminotransferase, mitochondrial	AATM	505.287	2	KAEAQIAAK	XL:O-Aldehyde-H2O@82	0.93834	33.3	0.00017	P05202	K338	Aspartate aminotransferase, mitochondrial	AATM	569.816	2	KQWLQEVK	XL:O-Aldehyde-H2O@338	1.22627	26.5	0.00075
	575.568	4	-1.52908	P05202	K82	Aspartate aminotransferase, mitochondrial	AATM	505.287	2	KAEAQIAAK	XL:O-Aldehyde-H2O@82	1.33416	33.3	0.00019	P05202	K338	Aspartate aminotransferase, mitochondrial	AATM	569.815	2	KQWLQEVK	XL:O-Aldehyde-H2O@338	1.75275	19	0.0055
	575.569	4	0.276811	P05202	K82	Aspartate aminotransferase, mitochondrial	AATM	505.288	2	KAEAQIAAK	XL:O-Aldehyde-H2O@82	-0.447011	31.4	0.00017	P05202	K338	Aspartate aminotransferase, mitochondrial	AATM	569.817	2	KQWLQEVK	XL:O-Aldehyde-H2O@338	-0.353191	22.4	0.0056
	575.57	4	1.65779	P05202	K82	Aspartate aminotransferase, mitochondrial	AATM	505.288	2	KAEAQIAAK	XL:O-Aldehyde-H2O@82	-0.644918	29.8	0.00038	P05202	K338	Aspartate aminotransferase, mitochondrial	AATM	569.817	2	KQWLQEVK	XL:O-Aldehyde-H2O@338	-0.528686	23	0.0044
	575.57	4	2.0827	P05202	K82	Aspartate aminotransferase, mitochondrial	AATM	505.288	2	KAEAQIAAK	XL:O-Aldehyde-H2O@82	-0.644918	32.9	0.00036	P05202	K338	Aspartate aminotransferase, mitochondrial	AATM	569.817	2	KQWLQEVK	XL:O-Aldehyde-H2O@338	-0.177696	25.9	0.0021
	575.82	4	-0.332949	P05202	K82	Aspartate aminotransferase, mitochondrial	AATM	505.29	2	KAEAQIAAK	XL:O-Aldehyde-H2O@82	-5.19676	24.8	0.0033	P05202	K338	Aspartate aminotransferase, mitochondrial	AATM	569.819	2	KQWLQEVK	XL:O-Aldehyde-H2O@338	-4.74055	25.2	0.00053
	575.323	4	7.79501	P05202	K82	Aspartate aminotransferase, mitochondrial	AATM	505.29	2	KAEAQIAAK	XL:O-Aldehyde-H2O@82	-4.99885	21.5	0.0017	P05202	K338	Aspartate aminotransferase, mitochondrial	AATM	569.819	2	KQWLQEVK	XL:O-Aldehyde-H2O@338	-4.91604	17.5	0.01
	575.57	4	0.914185	P05202	K82	Aspartate aminotransferase, mitochondrial	AATM	505.288	2	KAEAQIAAK	XL:O-Aldehyde-H2O@82	-0.644918	25.9	0.00023	P05202	K338	Aspartate aminotransferase, mitochondrial	AATM	569.817	2	KQWLQEVK	XL:O-Aldehyde-H2O@338	-0.177696	22.9	0.0017
	576.085	4	0.0484184	Q9DB77	K250	Cytochrome b-c1 complex subunit 2, mitochondrial	QCR2	520.81	2	GGLGLAGAKAK	XL:O-Aldehyde@250	-2.35458	20.5	0.0093	Q9DB77	K66	Cytochrome b-c1 complex subunit 2, mitochondrial	QCR2	376.558	3	IGLFVKAGSR	XL:O-Aldehyde-H2O@66	-2.29408	12.9	0.033
	576.085	4	-0.163849	Q9DB77	K250	Cytochrome b-c1 complex subunit 2, mitochondrial	QCR2	520.809	2	GGLGLAGAKAK	XL:O-Aldehyde@250	-0.626499	23.1	0.0074	Q9DB77	K66	Cytochrome b-c1 complex subunit 2, mitochondrial	QCR2	376.558	3	IGLFVKAGSR	XL:O-Aldehyde-H2O@66	-0.966268	15.3	0.031
	576.085	4	-0.588384	Q9DB77	K250	Cytochrome b-c1 complex subunit 2, mitochondrial	QCR2	520.809	2	GGLGLAGAKAK	XL:O-Aldehyde@250	-0.242481	26.7	0.0094	Q9DB77	K66	Cytochrome b-c1 complex subunit 2, mitochondrial	QCR2	564.332	2	IGLFVKAGSR	XL:O-Aldehyde-H2O@66	-0.503282	19.5	0.1
	576.085	4	-0.269983	Q9DB77	K250	Cytochrome b-c1 complex subunit 2, mitochondrial	QCR2	520.809	2	GGLGLAGAKAK	XL:O-Aldehyde@250	-0.0504718	24.3	0.0022	Q9DB77	K66	Cytochrome b-c1 complex subunit 2, mitochondrial	QCR2	376.557	3	IGLFVKAGSR	XL:O-Aldehyde-H2O@66	0.892679	10.7	0.026
	576.336	4	-0.34852	Q9DB77	K250	Cytochrome b-c1 complex subunit 2, mitochondrial	QCR2	520.81	2	GGLGLAGAKAK	XL:O-Aldehyde@250	-2.54658	22.6	0.012	Q9DB77	K66	Cytochrome b-c1 complex subunit 2, mitochondrial	QCR2	376.558	3	IGLFVKAGSR	XL:O-Aldehyde-H2O@66	-2.55965	16.5	0.0025
	576.31	4	-0.42328	Q9Z2I9	K108	Succinate--CoA ligase [ADP-forming] subunit beta, mitochondrial	SUCB1	538.293	2	GKGTFTSGLK	XL:O-Aldehyde-H2O@108	-0.266624	28.3	4.7e-06	Q9Z2I9	K108	Succinate--CoA ligase [ADP-forming] subunit beta, mitochondrial	SUCB1	538.293	2	GKGTFTSGLK	XL:O-Aldehyde-H2O@108	-0.266624	19.1	0.0034
	576.31	4	0.107181	Q9Z2I9	K108	Succinate--CoA ligase [ADP-forming] subunit beta, mitochondrial	SUCB1	538.294	2	GKGTFTSGLK	XL:O-Aldehyde-H2O@108	-2.68166	17.6	0.00026	Q9Z2I9	K108	Succinate--CoA ligase [ADP-forming] subunit beta, mitochondrial	SUCB1	538.294	2	GKGTFTSGLK	XL:O-Aldehyde-H2O@108	-2.68166	8.4	0.19
	576.308	4	-2.54513	Q9Z2I9	K108	Succinate--CoA ligase [ADP-forming] subunit beta, mitochondrial	SUCB1	538.293	2	GKGTFTSGLK	XL:O-Aldehyde-H2O@108	-1.38126	27.9	3.5e-05	Q9Z2I9	K108	Succinate--CoA ligase [ADP-forming] subunit beta, mitochondrial	SUCB1	538.293	2	GKGTFTSGLK	XL:O-Aldehyde-H2O@108	-1.38126	13.6	0.051
	579.555	4	2.60474	P14152	K239	Malate dehydrogenase, cytoplasmic	MDHC	537.287	2	KLSSAMSAAK	XL:O-Aldehyde-H2O@239	0.217501	21.5	3.5e-05	P14152	K239	Malate dehydrogenase, cytoplasmic	MDHC	545.285	2	KLSSAMSAAK	XL:O-Aldehyde-H2O@239;Oxidation@244	-1.1477	15.8	0.013
	579.06	4	13.8504	P14152	K239	Malate dehydrogenase, cytoplasmic	MDHC	537.289	2	KLSSAMSAAK	XL:O-Aldehyde-H2O@239	-4.62161	13.1	0.061	P14152	K239	Malate dehydrogenase, cytoplasmic	MDHC	545.287	2	KLSSAMSAAK	XL:O-Aldehyde-H2O@239;Oxidation@244	-4.44872	19.8	0.0023
	580.31	4	0.855038	P20029	K447	Endoplasmic reticulum chaperone BiP	BIP	483.785	2	NTVVPTKK	XL:O-Aldehyde-H2O@447	-0.274301	16.9	0.007	P20029	K517	Endoplasmic reticulum chaperone BiP	BIP	609.304	2	VTAEDKGTGNK	XL:O-Aldehyde@517	0.409434	11.7	0.11
	580.811	4	-0.687636	Q99JY0	K273	Trifunctional enzyme subunit beta, mitochondrial	ECHB	512.788	2	VPGKDTVTK	XL:O-Aldehyde-H2O@273	-1.54653	16	0.007	Q99JY0	K189	Trifunctional enzyme subunit beta, mitochondrial	ECHB	572.299	2	MMLDLNKAK	XL:O-Aldehyde-H2O@189	-1.4503	20.1	0.00028
	581.065	4	9.30167	P23927	K150	Alpha-crystallin B chain	CRYAB	490.762	2	KQVSGPER	XL:O-Aldehyde-H2O@150	-0.767131	12.8	0.069	P23927	K166	Alpha-crystallin B chain	CRYAB	595.826	2	EEKPAVAAAPK	XL:O-Aldehyde-H2O@166	-1.97918	15.8	0.016
	581.318	4	-2.56392	Q02566	K1533	Myosin-6	MYH6	477.269	2	KQLEVEK	XL:O-Aldehyde-H2O@1533	-0.942735	19.2	0.034	Q02566	K1530	Myosin-6	MYH6	618.341	2	NVHELEKIR	XL:O-Aldehyde@1530	-0.858246	21.2	0.0003
	581.318	4	-1.61733	Q02566	K1533	Myosin-6	MYH6	477.269	2	KQLEVEK	XL:O-Aldehyde-H2O@1533	-1.57131	20.5	0.013	Q02566	K1530	Myosin-6	MYH6	618.342	2	NVHELEKIR	XL:O-Aldehyde@1530	-1.34341	25.3	0.00031
	465.257	5	0.506768	Q02566	K1533	Myosin-6	MYH6	324.519	3	KQLEVEK	XL:O-Aldehyde@1533	-1.39562	17.9	0.048	Q02566	K1530	Myosin-6	MYH6	618.341	2	NVHELEKIR	XL:O-Aldehyde@1530	-0.5348	25.2	0.00044
	581.318	4	-1.3018	Q02566	K1533	Myosin-6	MYH6	477.269	2	KQLEVEK	XL:O-Aldehyde-H2O@1533	-0.523685	23.3	0.012	Q02566	K1530	Myosin-6	MYH6	618.341	2	NVHELEKIR	XL:O-Aldehyde@1530	-0.5348	18.7	0.0098
	581.318	4	-1.3018	Q02566	K1533	Myosin-6	MYH6	477.269	2	KQLEVEK	XL:O-Aldehyde-H2O@1533	-0.523685	24.1	0.0099	Q02566	K1530	Myosin-6	MYH6	618.341	2	NVHELEKIR	XL:O-Aldehyde@1530	-0.211354	20.3	0.001
	465.257	5	0.112356	Q02566	K1533	Myosin-6	MYH6	324.519	3	KQLEVEK	XL:O-Aldehyde@1533	-1.08747	15.6	0.057	Q02566	K1530	Myosin-6	MYH6	618.342	2	NVHELEKIR	XL:O-Aldehyde@1530	-1.9903	18.2	0.0026
	581.318	4	-2.03804	Q02566	K1533	Myosin-6	MYH6	477.271	2	KQLEVEK	XL:O-Aldehyde-H2O@1533	-5.34274	22.6	0.013	Q02566	K1530	Myosin-6	MYH6	618.344	2	NVHELEKIR	XL:O-Aldehyde@1530	-4.9013	26.8	0.00043
	465.457	5	-0.189041	Q02566	K1533	Myosin-6	MYH6	324.519	3	KQLEVEK	XL:O-Aldehyde@1533	-1.39562	19.6	0.19	Q02566	K1530	Myosin-6	MYH6	618.342	2	NVHELEKIR	XL:O-Aldehyde@1530	-1.34341	21.8	0.002
	581.797	4	-1.85578	P18760	K22	Cofilin-1	COF1	542.78	2	KSSTPEEVK	XL:O-Aldehyde-H2O@22	-1.51276	19.8	0.00076	P18760/P45591	K19	Cofilin-1/Cofilin-2	COF1/COF2	544.782	2	VFNDMKVR	XL:O-Aldehyde-H2O@19	-1.28182	24.3	0.0075
	581.798	4	0.666376	P18760	K22	Cofilin-1	COF1	542.78	2	KSSTPEEVK	XL:O-Aldehyde-H2O@22	-0.223103	18.7	0.0073	P18760/P45591	K19	Cofilin-1/Cofilin-2	COF1/COF2	544.782	2	VFNDMKVR	XL:O-Aldehyde-H2O@19	-1.46538	19.6	0.041
	581.804	4	-1.40923	P50752	K295	Troponin T, cardiac muscle	TNNT2	356.211	2	AKVTGR	XL:O-Aldehyde-H2O@295	-0.734963	10.2	0.058	P58771/P21107	K213/K214	Tropomyosin alpha-1 chain/Tropomyosin alpha-3 chain	TPM1/TPM3	731.366	2	SLEAQAEKYSQK	XL:O-Aldehyde-H2O@213	-1.45158	24.8	9.6e-05
	581.82	4	-0.259357	Q9Z2I9	K108	Succinate--CoA ligase [ADP-forming] subunit beta, mitochondrial	SUCB1	538.293	2	GKGTFTSGLK	XL:O-Aldehyde-H2O@108	0.476466	20.3	0.00066	Q9Z2I9	K143	Succinate--CoA ligase [ADP-forming] subunit beta, mitochondrial	SUCB1	549.313	2	LITKQTGEK	XL:O-Aldehyde-H2O@143	0.52591	22	0.0073
	581.82	4	-0.154271	Q9Z2I9	K108	Succinate--CoA ligase [ADP-forming] subunit beta, mitochondrial	SUCB1	538.295	2	GKGTFTSGLK	XL:O-Aldehyde-H2O@108	-4.16783	21.1	0.00028	Q9Z2I9	K143	Succinate--CoA ligase [ADP-forming] subunit beta, mitochondrial	SUCB1	549.316	2	LITKQTGEK	XL:O-Aldehyde-H2O@143	-4.20725	27.1	0.012
	581.821	4	1.42201	Q9Z2I9	K108	Succinate--CoA ligase [ADP-forming] subunit beta, mitochondrial	SUCB1	538.294	2	GKGTFTSGLK	XL:O-Aldehyde-H2O@108	-2.31012	25.2	6.4e-05	Q9Z2I9	K143	Succinate--CoA ligase [ADP-forming] subunit beta, mitochondrial	SUCB1	549.315	2	LITKQTGEK	XL:O-Aldehyde-H2O@143	-2.02272	23.4	0.00037
	581.821	4	0.896586	Q9Z2I9	K108	Succinate--CoA ligase [ADP-forming] subunit beta, mitochondrial	SUCB1	538.293	2	GKGTFTSGLK	XL:O-Aldehyde-H2O@108	0.476466	26.8	2.5e-05	Q9Z2I9	K143	Succinate--CoA ligase [ADP-forming] subunit beta, mitochondrial	SUCB1	549.313	2	LITKQTGEK	XL:O-Aldehyde-H2O@143	0.707956	29.3	0.0029
	582.057	4	-0.311023	Q9DCT2	K259	NADH dehydrogenase [ubiquinone] iron-sulfur protein 3, mitochondrial	NDUS3	341.692	2	KPETK	XL:O-Aldehyde-H2O@259	0.137424	12.7	0.05	Q9DCT2	K252	NADH dehydrogenase [ubiquinone] iron-sulfur protein 3, mitochondrial	NDUS3	755.393	2	QPPESLKLEAGDK	XL:O-Aldehyde@252	-0.0055534	15.6	0.072
	582.317	4	-2.94247	P14152	K107	Malate dehydrogenase, cytoplasmic	MDHC	450.272	2	ANVKIFK	XL:O-Aldehyde-H2O@107	-1.11984	25.5	0.00029	P14152	K118	Malate dehydrogenase, cytoplasmic	MDHC	647.338	2	SQGTALEKYAK	XL:O-Aldehyde@118	-0.629836	13.9	0.029
	584.29	4	-19.2741	Q6P8J7	K292	Creatine kinase S-type, mitochondrial	KCRS	455.753	2	GLKEVER	XL:O-Aldehyde-H2O@292	0.586214	23.1	0.0082	P07310/Q6P8J7	K242/K276	Creatine kinase M-type/Creatine kinase S-type, mitochondrial	KCRM/KCRS	637.317	2	VISMEKGGNMK	XL:O-Aldehyde-H2O@242	1.39811	14.4	0.018
	468.656	5	4.44651	P09542/P09541	K5	Myosin light chain 3/Myosin light chain 4	MYL3/MYL4	339.695	2	KPEPK	XL:O-Aldehyde-H2O@5	0.263889	14.6	0.051	P09541	K96|K98	Myosin light chain 4	MYL4	503.937	3	VLGKPKPEEMSSK	XL:O-Aldehyde-H2O@96|XL:O-Aldehyde-H2O@98	1.12118	18.9	0.015
	468.655	5	1.31414	P09542/P09541	K5	Myosin light chain 3/Myosin light chain 4	MYL3/MYL4	339.695	2	KPEPK	XL:O-Aldehyde-H2O@5	-0.324875	12.3	0.14	P09541	K96	Myosin light chain 4	MYL4	503.938	3	VLGKPKPEEMSSK	XL:O-Aldehyde-H2O@96	-0.0694409	22.4	0.0039
	468.655	5	1.77094	P09542/P09541	K5	Myosin light chain 3/Myosin light chain 4	MYL3/MYL4	339.695	2	KPEPK	XL:O-Aldehyde-H2O@5	-0.324875	14.4	0.066	P09541	K96	Myosin light chain 4	MYL4	503.938	3	VLGKPKPEEMSSK	XL:O-Aldehyde-H2O@96	-1.26006	21.8	0.0016
	585.568	4	3.72131	P09542/P09541	K5	Myosin light chain 3/Myosin light chain 4	MYL3/MYL4	339.695	2	KPEPK	XL:O-Aldehyde-H2O@5	-0.913638	14.9	0.082	P09541	K96|K98	Myosin light chain 4	MYL4	764.408	2	VLGKPKPEEMSSK	XL:O-Aldehyde@96|XL:O-Aldehyde@98	-0.403421	15.5	0.077
	585.789	4	-0.68066	P58771/P21107	K233/K234	Tropomyosin alpha-1 chain/Tropomyosin alpha-3 chain	TPM1/TPM3	463.751	2	LKEAETR	XL:O-Aldehyde-H2O@233	-1.45663	22.5	0.006	P58771/P58774/P21107/Q6IRU2	K220/K221/K184	Tropomyosin alpha-1 chain/Tropomyosin beta chain/Tropomyosin alpha-3 chain/Tropomyosin alpha-4 chain	TPM1/TPM2/TPM3/TPM4	631.794	2	EDKYEEEIK	XL:O-Aldehyde-H2O@220	-1.60929	21.4	0.0036
	585.811	4	-1.55377	Q03265	K126	ATP synthase subunit alpha, mitochondrial	ATPA	540.818	2	LIKEGDVVK	XL:O-Aldehyde-H2O@126	1.30744	29.9	0.00023	Q9DB20	K199	ATP synthase subunit O, mitochondrial	ATPO	554.77	2	YVDMSAKSK	XL:O-Aldehyde-H2O@199	1.26111	31.8	2.3e-05
	586.062	4	-1.63045	Q03265	K126	ATP synthase subunit alpha, mitochondrial	ATPA	540.819	2	LIKEGDVVK	XL:O-Aldehyde-H2O@126	-0.541609	25.9	8.6e-05	Q9DB20	K199	ATP synthase subunit O, mitochondrial	ATPO	554.771	2	YVDMSAKSK	XL:O-Aldehyde-H2O@199	-0.180932	24.7	4.3e-05
	586.064	4	1.7079	Q03265	K126	ATP synthase subunit alpha, mitochondrial	ATPA	540.819	2	LIKEGDVVK	XL:O-Aldehyde-H2O@126	-0.726513	21.5	0.011	Q9DB20	K199	ATP synthase subunit O, mitochondrial	ATPO	554.771	2	YVDMSAKSK	XL:O-Aldehyde-H2O@199	-0.541441	15.5	0.00099
	585.812	4	0.324859	Q03265	K126	ATP synthase subunit alpha, mitochondrial	ATPA	540.819	2	LIKEGDVVK	XL:O-Aldehyde-H2O@126	-1.28123	24.2	0.00055	Q9DB20	K199	ATP synthase subunit O, mitochondrial	ATPO	554.771	2	YVDMSAKSK	XL:O-Aldehyde-H2O@199	-1.0822	28.2	1.3e-05
	586.063	4	0.143048	Q03265	K126	ATP synthase subunit alpha, mitochondrial	ATPA	540.82	2	LIKEGDVVK	XL:O-Aldehyde-H2O@126	-1.83594	16.4	0.026	Q9DB20	K199	ATP synthase subunit O, mitochondrial	ATPO	554.772	2	YVDMSAKSK	XL:O-Aldehyde-H2O@199	-1.62297	18.2	0.00042
	585.812	4	-0.0926153	Q03265	K126	ATP synthase subunit alpha, mitochondrial	ATPA	540.82	2	LIKEGDVVK	XL:O-Aldehyde-H2O@126	-1.83594	25.4	0.00026	Q9DB20	K199	ATP synthase subunit O, mitochondrial	ATPO	554.772	2	YVDMSAKSK	XL:O-Aldehyde-H2O@199	-1.62297	25.4	3.1e-06
	587.096	4	-1.47172	Q9DCW4	K110	Electron transfer flavoprotein subunit beta	ETFB	476.297	2	VLAKLAEK	XL:O-Aldehyde-H2O@110	-0.187849	31.6	0.0012	Q9DCW4	K116	Electron transfer flavoprotein subunit beta	ETFB	621.361	2	EKVDLLFLGK	XL:O-Aldehyde-H2O@116	-1.06366	34.9	3.1e-06
	586.846	4	0.271837	Q9DCW4	K110	Electron transfer flavoprotein subunit beta	ETFB	476.297	2	VLAKLAEK	XL:O-Aldehyde-H2O@110	0.861916	29.3	0.00089	Q9DCW4	K116	Electron transfer flavoprotein subunit beta	ETFB	621.36	2	EKVDLLFLGK	XL:O-Aldehyde-H2O@116	1.67227	26	4.2e-05
	586.846	4	-0.665821	Q9DCW4	K110	Electron transfer flavoprotein subunit beta	ETFB	476.297	2	VLAKLAEK	XL:O-Aldehyde-H2O@110	0.44201	29.6	0.0014	Q9DCW4	K116	Electron transfer flavoprotein subunit beta	ETFB	621.36	2	EKVDLLFLGK	XL:O-Aldehyde-H2O@116	0.706646	26	7e-05
	587.097	4	0.715208	Q9DCW4	K110	Electron transfer flavoprotein subunit beta	ETFB	476.299	2	VLAKLAEK	XL:O-Aldehyde-H2O@110	-2.70728	31.4	0.00083	Q9DCW4	K116	Electron transfer flavoprotein subunit beta	ETFB	621.362	2	EKVDLLFLGK	XL:O-Aldehyde-H2O@116	-2.51209	35.3	3.4e-05
	586.847	4	1.93878	Q9DCW4	K110	Electron transfer flavoprotein subunit beta	ETFB	476.298	2	VLAKLAEK	XL:O-Aldehyde-H2O@110	-1.86747	28.6	0.00053	Q9DCW4	K116	Electron transfer flavoprotein subunit beta	ETFB	621.362	2	EKVDLLFLGK	XL:O-Aldehyde-H2O@116	-2.19022	27.1	9.1e-05
	586.602	4	10.7721	Q9DCW4	K110	Electron transfer flavoprotein subunit beta	ETFB	476.298	2	VLAKLAEK	XL:O-Aldehyde-H2O@110	-1.23761	24.2	0.0035	Q9DCW4	K116	Electron transfer flavoprotein subunit beta	ETFB	621.361	2	EKVDLLFLGK	XL:O-Aldehyde-H2O@116	-1.06366	22.7	5.9e-05
	587.097	4	-0.117909	Q9DCW4	K110	Electron transfer flavoprotein subunit beta	ETFB	476.298	2	VLAKLAEK	XL:O-Aldehyde-H2O@110	-0.397802	29.3	0.00082	Q9DCW4	K116	Electron transfer flavoprotein subunit beta	ETFB	621.361	2	EKVDLLFLGK	XL:O-Aldehyde-H2O@116	-0.258977	23.8	0.00067
	586.847	4	1.41786	Q9DCW4	K110	Electron transfer flavoprotein subunit beta	ETFB	476.298	2	VLAKLAEK	XL:O-Aldehyde-H2O@110	-0.607755	22	0.012	Q9DCW4	K116	Electron transfer flavoprotein subunit beta	ETFB	621.361	2	EKVDLLFLGK	XL:O-Aldehyde-H2O@116	-0.419914	28.6	0.00021
	586.846	4	-0.353268	Q9DCW4	K110	Electron transfer flavoprotein subunit beta	ETFB	476.297	2	VLAKLAEK	XL:O-Aldehyde-H2O@110	0.0221036	26.2	0.0011	Q9DCW4	K116	Electron transfer flavoprotein subunit beta	ETFB	621.361	2	EKVDLLFLGK	XL:O-Aldehyde-H2O@116	0.223835	26.8	0.0002
	587.329	4	0.789867	Q8BH59	K4	Electrogenic aspartate/glutamate antiporter SLC25A12, mitochondrial	S2512	512.295	2	MAVKVHTTK	Acetyl+Met-loss@1;XL:O-Aldehyde@4	0.779167	21.6	0.0015	Q8BH59	K234	Electrogenic aspartate/glutamate antiporter SLC25A12, mitochondrial	S2512	595.332	2	KIYSTLAGTR	XL:O-Aldehyde-H2O@234	0.357714	18.2	0.018
	588.551	4	0.196507	Q6P8J7	K292	Creatine kinase S-type, mitochondrial	KCRS	455.754	2	GLKEVER	XL:O-Aldehyde-H2O@292	-0.949704	24.6	0.029	P07310/Q6P8J7	K242/K276	Creatine kinase M-type/Creatine kinase S-type, mitochondrial	KCRM/KCRS	645.316	2	VISMEKGGNMK	Oxidation@240;XL:O-Aldehyde-H2O@242	-1.00981	26.1	0.00011
	588.289	4	-19.7841	Q6P8J7	K292	Creatine kinase S-type, mitochondrial	KCRS	455.754	2	GLKEVER	XL:O-Aldehyde-H2O@292	-1.60795	23.4	0.018	P07310/Q6P8J7	K242/K276	Creatine kinase M-type/Creatine kinase S-type, mitochondrial	KCRM/KCRS	654.321	2	VISMEKGGNMK	Oxidation@240;XL:O-Aldehyde@242	-1.32855	11.6	0.2
	588.551	4	-1.05007	Q6P8J7	K292	Creatine kinase S-type, mitochondrial	KCRS	455.754	2	GLKEVER	XL:O-Aldehyde-H2O@292	-1.82737	23.8	0.023	P07310/Q6P8J7	K242/K276	Creatine kinase M-type/Creatine kinase S-type, mitochondrial	KCRM/KCRS	654.321	2	VISMEKGGNMK	XL:O-Aldehyde@242;Oxidation@246	-1.48138	20	0.00085
	588.552	4	0.508153	Q6P8J7	K292	Creatine kinase S-type, mitochondrial	KCRS	455.755	2	GLKEVER	XL:O-Aldehyde-H2O@292	-2.70503	21.3	0.025	P07310/Q6P8J7	K242/K276	Creatine kinase M-type/Creatine kinase S-type, mitochondrial	KCRM/KCRS	654.322	2	VISMEKGGNMK	XL:O-Aldehyde@242;Oxidation@246	-3.31534	12.3	0.063
	588.801	4	-1.95731	Q6P8J7	K292	Creatine kinase S-type, mitochondrial	KCRS	455.755	2	GLKEVER	XL:O-Aldehyde-H2O@292	-4.89919	22.1	0.0092	P07310/Q6P8J7	K242/K276	Creatine kinase M-type/Creatine kinase S-type, mitochondrial	KCRM/KCRS	645.318	2	VISMEKGGNMK	XL:O-Aldehyde-H2O@242;Oxidation@246	-4.10906	19.2	0.0027
	588.556	4	7.36435	Q6P8J7	K292	Creatine kinase S-type, mitochondrial	KCRS	455.756	2	GLKEVER	XL:O-Aldehyde-H2O@292	-5.1186	22.4	0.013	P07310/Q6P8J7	K242/K276	Creatine kinase M-type/Creatine kinase S-type, mitochondrial	KCRM/KCRS	654.324	2	VISMEKGGNMK	XL:O-Aldehyde@242;Oxidation@246	-5.45494	13.3	0.031
	588.553	4	2.37803	Q6P8J7	K292	Creatine kinase S-type, mitochondrial	KCRS	455.754	2	GLKEVER	XL:O-Aldehyde-H2O@292	-0.730287	25.6	0.029	P07310/Q6P8J7	K242/K276	Creatine kinase M-type/Creatine kinase S-type, mitochondrial	KCRM/KCRS	654.321	2	VISMEKGGNMK	Oxidation@240;XL:O-Aldehyde@242	-0.870062	18.2	0.0011
	588.552	4	0.404271	Q6P8J7	K292	Creatine kinase S-type, mitochondrial	KCRS	455.754	2	GLKEVER	XL:O-Aldehyde-H2O@292	-0.730287	23.4	0.04	P07310/Q6P8J7	K242/K276	Creatine kinase M-type/Creatine kinase S-type, mitochondrial	KCRM/KCRS	430.546	3	VISMEKGGNMK	XL:O-Aldehyde-H2O@242;Oxidation@246	-0.717557	12.6	0.076
	589.827	4	-0.447961	P50544	K65	Very long-chain specific acyl-CoA dehydrogenase, mitochondrial	ACADV	340.691	2	EKPAR	XL:O-Aldehyde-H2O@65	-1.94131	10	0.16	P50544	K557	Very long-chain specific acyl-CoA dehydrogenase, mitochondrial	ACADV	771.937	2	KGIVNEQFLLQR	XL:O-Aldehyde@557	-1.85875	13.7	0.018
	591.299	4	-3.02796	P97807	K260	Fumarate hydratase, mitochondrial	FUMH	433.75	2	IKAAMPR	XL:O-Aldehyde-H2O@260	-2.13658	17.4	0.004	Q03265	K531	ATP synthase subunit alpha, mitochondrial	ATPA	672.819	2	SDGKISEQSDAK	XL:O-Aldehyde-H2O@531	-2.79273	19.3	0.00084
	591.3	4	-1.58039	P97807	K260	Fumarate hydratase, mitochondrial	FUMH	433.75	2	IKAAMPR	XL:O-Aldehyde-H2O@260	-0.0616509	13.9	0.012	Q03265	K531	ATP synthase subunit alpha, mitochondrial	ATPA	672.818	2	SDGKISEQSDAK	XL:O-Aldehyde-H2O@531	-0.266049	17.7	0.0071
	592.551	4	1.10622	Q6P8J7	K292	Creatine kinase S-type, mitochondrial	KCRS	455.753	2	GLKEVER	XL:O-Aldehyde-H2O@292	0.366797	26.3	0.057	P07310/Q6P8J7	K242/K276	Creatine kinase M-type/Creatine kinase S-type, mitochondrial	KCRM/KCRS	662.317	2	VISMEKGGNMK	Oxidation@240;XL:O-Aldehyde@242;Oxidation@246	0.585845	16.6	0.0041
	592.793	4	-12.6878	Q6P8J7	K292	Creatine kinase S-type, mitochondrial	KCRS	455.754	2	GLKEVER	XL:O-Aldehyde-H2O@292	-0.730287	18.1	0.052	P07310/Q6P8J7	K242/K276	Creatine kinase M-type/Creatine kinase S-type, mitochondrial	KCRM/KCRS	653.312	2	VISMEKGGNMK	Oxidation@240;XL:O-Aldehyde-H2O@242;Oxidation@246	0.314808	17.7	0.0014
	592.55	4	0.383964	Q6P8J7	K292	Creatine kinase S-type, mitochondrial	KCRS	455.754	2	GLKEVER	XL:O-Aldehyde-H2O@292	-1.60795	25.3	0.018	P07310/Q6P8J7	K242/K276	Creatine kinase M-type/Creatine kinase S-type, mitochondrial	KCRM/KCRS	662.319	2	VISMEKGGNMK	Oxidation@240;XL:O-Aldehyde@242;Oxidation@246	-1.9809	22.4	7.3e-05
	593.053	4	0.662425	P18760/P45591	K19	Cofilin-1/Cofilin-2	COF1/COF2	544.782	2	VFNDMKVR	XL:O-Aldehyde-H2O@19	-1.46538	30.8	0.00068	P45591	K22	Cofilin-2	COF2	565.291	2	KSSTQEEIK	XL:O-Aldehyde-H2O@22	-1.21925	22.3	0.0019
	477.259	5	6.47664	P47857	K107	ATP-dependent 6-phosphofructokinase, muscle type	PFKAM	503.794	2	AAHNLVKR	XL:O-Aldehyde@107	-0.877358	15.4	0.087	P47857	K144	ATP-dependent 6-phosphofructokinase, muscle type	PFKAM	420.883	3	DGKITAEEATK	XL:O-Aldehyde@144	-1.15535	31.6	0.0002
	598.073	4	-0.789602	P02469	K1583	Laminin subunit beta-1	LAMB1	493.761	2	ASKSATDVK	XL:O-Aldehyde-H2O@1583	0.990719	26.8	0.00011	P02469	K1579	Laminin subunit beta-1	LAMB1	626.35	2	AELLLEEAKR	XL:O-Aldehyde-H2O@1579	0.802562	26.4	0.00037
	598.816	4	0.298313	Q02566/Q91Z83	K839/K837	Myosin-6/Myosin-7	MYH6/MYH7	396.274	2	IKPLLK	XL:O-Aldehyde-H2O@839	-1.4961	16.3	0.0048	Q5SX40/Q5SX39/Q02566	K854/K851/K849	Myosin-1/Myosin-4/Myosin-6	MYH1/MYH4/MYH6	724.825	2	SAETEKEMANMK	XL:O-Aldehyde-H2O@854	-2.02185	23.6	7.6e-06
	600.304	4	1.19194	P19123	K43	Troponin C, slow skeletal and cardiac muscles	TNNC1	456.753	2	ELGKVMR	XL:O-Aldehyde-H2O@43	-0.847459	16.5	0.023	P58771	K152	Tropomyosin alpha-1 chain	TPM1	676.826	2	EAKHIAEDADR	XL:O-Aldehyde@152	-0.176748	11.7	0.096
	601.822	4	0.748949	P31001	K442	Desmin	DESM	492.262	2	GSEVHTKK	XL:O-Aldehyde@442	-0.088673	12.7	0.042	P31001	K448	Desmin	DESM	644.352	2	TVMIKTIETR	Oxidation@446;XL:O-Aldehyde-H2O@448	0.136725	29.4	0.00015
	602.087	4	-0.172877	P63038	K130	60 kDa heat shock protein, mitochondrial	CH60	509.266	2	EGFEKISK	XL:O-Aldehyde-H2O@130	0.210846	16.5	0.16	P63038	K473	60 kDa heat shock protein, mitochondrial	CH60	618.872	2	ALKIPAMTIAK	XL:O-Aldehyde-H2O@473	0.742293	25.9	0.00024
	602.086	4	-1.1883	P63038	K130	60 kDa heat shock protein, mitochondrial	CH60	509.266	2	EGFEKISK	XL:O-Aldehyde-H2O@130	0.603568	14.2	0.11	P63038	K473	60 kDa heat shock protein, mitochondrial	CH60	618.873	2	ALKIPAMTIAK	XL:O-Aldehyde-H2O@473	0.257541	14	0.056
	602.589	4	0.894317	P63038	K130	60 kDa heat shock protein, mitochondrial	CH60	509.267	2	EGFEKISK	XL:O-Aldehyde-H2O@130	-0.770958	18.9	0.0064	P63038	K473	60 kDa heat shock protein, mitochondrial	CH60	418.921	3	ALKIPAMTIAK	XL:O-Aldehyde@473	-0.748005	14.2	0.056
	602.087	4	-0.172877	P63038	K130	60 kDa heat shock protein, mitochondrial	CH60	509.267	2	EGFEKISK	XL:O-Aldehyde-H2O@130	-0.574598	20.4	0.025	P63038	K473	60 kDa heat shock protein, mitochondrial	CH60	618.874	2	ALKIPAMTIAK	XL:O-Aldehyde-H2O@473	-1.51988	29	0.00025
	602.087	4	0.944091	P63038	K130	60 kDa heat shock protein, mitochondrial	CH60	509.267	2	EGFEKISK	XL:O-Aldehyde-H2O@130	-0.770958	10.7	0.13	P63038	K473	60 kDa heat shock protein, mitochondrial	CH60	618.874	2	ALKIPAMTIAK	XL:O-Aldehyde-H2O@473	-1.03513	19.2	0.0025
	602.808	4	2.72473	P54071	K280	Isocitrate dehydrogenase [NADP], mitochondrial	IDHP	483.233	2	TDFDKNK	XL:O-Aldehyde@280	-0.694152	10.8	0.053	P54071	K384	Isocitrate dehydrogenase [NADP], mitochondrial	IDHP	436.902	3	GKLDGNQDLIR	XL:O-Aldehyde-H2O@384	-1.302	14.9	0.16
	602.825	4	-0.508512	P56480	K485	ATP synthase subunit beta, mitochondrial	ATPB	560.854	2	LVPLKETIK	XL:O-Aldehyde-H2O@485	-3.12042	13.4	0.015	P56480	K522	ATP synthase subunit beta, mitochondrial	ATPB	568.766	2	ADKLAEEHGS	XL:O-Aldehyde-H2O@522	-3.05897	22.6	0.001
	602.825	4	-1.82694	P56480	K485	ATP synthase subunit beta, mitochondrial	ATPB	560.852	2	LVPLKETIK	XL:O-Aldehyde-H2O@485	0.267274	15.9	0.00085	P56480	K522	ATP synthase subunit beta, mitochondrial	ATPB	568.764	2	ADKLAEEHGS	XL:O-Aldehyde-H2O@522	0.633233	21.6	0.00073
	602.826	4	0.0999955	P56480	K485	ATP synthase subunit beta, mitochondrial	ATPB	560.852	2	LVPLKETIK	XL:O-Aldehyde-H2O@485	0.0889739	12.7	0.014	P56480	K522	ATP synthase subunit beta, mitochondrial	ATPB	568.764	2	ADKLAEEHGS	XL:O-Aldehyde-H2O@522	0.105774	23	0.00025
	602.825	4	-0.711348	P56480	K485	ATP synthase subunit beta, mitochondrial	ATPB	560.853	2	LVPLKETIK	XL:O-Aldehyde-H2O@485	-0.445926	15.5	0.016	P56480	K522	ATP synthase subunit beta, mitochondrial	ATPB	568.765	2	ADKLAEEHGS	XL:O-Aldehyde-H2O@522	-0.245865	18	0.0013
	602.825	4	-0.711348	P56480	K485	ATP synthase subunit beta, mitochondrial	ATPB	560.855	2	LVPLKETIK	XL:O-Aldehyde-H2O@485	-4.01191	12.1	0.06	P56480	K522	ATP synthase subunit beta, mitochondrial	ATPB	568.767	2	ADKLAEEHGS	XL:O-Aldehyde-H2O@522	-4.46552	21.7	0.00048
	603.82	4	-0.607723	P62897	K87	Cytochrome c, somatic	CYC	503.295	2	MIFAGIKK	XL:O-Aldehyde@87	-2.95335	12.3	0.076	P07310/Q6P8J7	K242/K276	Creatine kinase M-type/Creatine kinase S-type, mitochondrial	KCRM/KCRS	646.325	2	VISMEKGGNMK	XL:O-Aldehyde@242	-2.98088	25.4	0.0003
	604.335	4	1.08136	P42125	K247	Enoyl-CoA delta isomerase 1, mitochondrial	ECI1	527.301	2	KATADNLIK	XL:O-Aldehyde-H2O@247	-0.98329	24.4	0.0004	P42125	K255	Enoyl-CoA delta isomerase 1, mitochondrial	ECI1	605.334	2	ATADNLIKQR	XL:O-Aldehyde-H2O@255	-1.08324	18.2	0.0027
	606.566	4	-4.69902	Q91VR2	K39	ATP synthase subunit gamma, mitochondrial	ATPG	455.767	2	SIKNIQK	XL:O-Aldehyde-H2O@39	10.4438	18.3	0.11	P58771/P21107	K65/K66	Tropomyosin alpha-1 chain/Tropomyosin alpha-3 chain	TPM1/TPM3	690.339	2	YSEALKDAQEK	XL:O-Aldehyde@65	-0.884696	12.8	0.049
	486.472	5	-0.084784	Q9DCW4	K250	Electron transfer flavoprotein subunit beta	ETFB	391.234	2	LKEVGR	XL:O-Aldehyde-H2O@250	-5.18715	13.5	0.062	Q99LC5	K206	Electron transfer flavoprotein subunit alpha, mitochondrial	ETFA	499.278	3	LTKSDRPELTGAK	XL:O-Aldehyde-H2O@206	-5.5167	15.6	0.06
	608.046	4	1.47337	Q03265	K239	ATP synthase subunit alpha, mitochondrial	ATPA	567.26	2	FNDGTDEKK	XL:O-Aldehyde-H2O@239	-2.09667	20.4	0.0024	Q03265	K427	ATP synthase subunit alpha, mitochondrial	ATPA	572.797	2	AMKQVAGTMK	XL:O-Aldehyde-H2O@427	-1.93004	26.5	7.7e-06
	608.327	4	-2.88027	P05202	K82	Aspartate aminotransferase, mitochondrial	AATM	505.288	2	KAEAQIAAK	XL:O-Aldehyde-H2O@82	-1.43654	18.4	0.0038	P48962	K147	ADP/ATP translocase 1	ADT1	643.839	2	LAADVGKGSSQR	XL:O-Aldehyde@147	-0.946238	15.1	0.036
	608.342	4	-0.602306	Q9CZU6	K49	Citrate synthase, mitochondrial	CISY	358.721	2	IKTFK	XL:O-Aldehyde-H2O@49	0.57823	16.7	0.054	Q9CZU6	K43	Citrate synthase, mitochondrial	CISY	790.935	2	DVLSNLIPKEQAR	XL:O-Aldehyde@43	1.09003	22	0.011
	608.342	4	-0.803299	Q9CZU6	K49	Citrate synthase, mitochondrial	CISY	358.721	2	IKTFK	XL:O-Aldehyde-H2O@49	-0.536843	16.4	0.11	Q9CZU6	K43	Citrate synthase, mitochondrial	CISY	790.936	2	DVLSNLIPKEQAR	XL:O-Aldehyde@43	-0.0478645	28.3	0.0011
	608.798	4	0.302389	P56480	K522	ATP synthase subunit beta, mitochondrial	ATPB	568.765	2	ADKLAEEHGS	XL:O-Aldehyde-H2O@522	-0.773324	15.2	0.0094	Q03265	K427	ATP synthase subunit alpha, mitochondrial	ATPA	572.797	2	AMKQVAGTMK	XL:O-Aldehyde-H2O@427	-0.707968	30.2	2.7e-06
	608.545	4	-2.53642	P56480	K522	ATP synthase subunit beta, mitochondrial	ATPB	568.765	2	ADKLAEEHGS	XL:O-Aldehyde-H2O@522	-0.421685	13.2	0.04	Q03265	K427	ATP synthase subunit alpha, mitochondrial	ATPA	572.797	2	AMKQVAGTMK	XL:O-Aldehyde-H2O@427	-1.58088	24.3	2.6e-05
	609.049	4	1.83392	P56480	K522	ATP synthase subunit beta, mitochondrial	ATPB	568.765	2	ADKLAEEHGS	XL:O-Aldehyde-H2O@522	-0.0700458	21.9	0.0021	Q03265	K427	ATP synthase subunit alpha, mitochondrial	ATPA	572.796	2	AMKQVAGTMK	XL:O-Aldehyde-H2O@427	-0.184222	35.5	1.9e-07
	608.799	4	2.61208	P56480	K522	ATP synthase subunit beta, mitochondrial	ATPB	568.765	2	ADKLAEEHGS	XL:O-Aldehyde-H2O@522	-1.4766	22.3	0.0011	Q03265	K427	ATP synthase subunit alpha, mitochondrial	ATPA	572.797	2	AMKQVAGTMK	XL:O-Aldehyde-H2O@427	-1.4063	27.4	2.6e-05
	609.091	4	1.49659	P07724	K236	Albumin	ALBU	550.307	2	AFKAWAVAR	XL:O-Aldehyde-H2O@236	-2.17838	34.5	0.0015	P07724	K264	Albumin	ALBU	591.841	2	LATDLTKVNK	XL:O-Aldehyde-H2O@264	-2.24584	32.1	3.1e-05
	609.338	4	-0.215962	Q5SX40/G3UW82/Q5SX39/Q02566/Q91Z83	K1821/K1818/K1816/K1814	Myosin-1/Myosin-2/Myosin-4/Myosin-6/Myosin-7	MYH1/MYH2/MYH4/MYH6/MYH7	533.306	2	QIQKLEAR	XL:O-Aldehyde-H2O@1821	-0.378393	14.8	0.072	Q02566	K1530	Myosin-6	MYH6	618.341	2	NVHELEKIR	XL:O-Aldehyde@1530	-0.373077	21.7	0.0013
	487.872	5	-1.06041	Q5SX40/G3UW82/Q5SX39/Q02566/Q91Z83	K1821/K1818/K1816/K1814	Myosin-1/Myosin-2/Myosin-4/Myosin-6/Myosin-7	MYH1/MYH2/MYH4/MYH6/MYH7	542.312	2	QIQKLEAR	XL:O-Aldehyde@1821	-0.589057	14.9	0.16	Q02566	K1530	Myosin-6	MYH6	618.341	2	NVHELEKIR	XL:O-Aldehyde@1530	-0.211354	25.8	0.0011
	610.55	4	0.328255	Q61425	K81	Hydroxyacyl-coenzyme A dehydrogenase, mitochondrial	HCDH	472.248	2	KFTENPK	XL:O-Aldehyde-H2O@81	-0.809637	12	0.058	Q03265	K531	ATP synthase subunit alpha, mitochondrial	ATPA	672.818	2	SDGKISEQSDAK	XL:O-Aldehyde-H2O@531	-1.00919	21.3	5.1e-05
	610.593	4	-0.136447	Q9ERS2	K5	NADH dehydrogenase [ubiquinone] 1 alpha subcomplex subunit 13	NDUAD	372.218	2	MAASKVK	Acetyl+Met-loss@1;XL:O-Aldehyde@5	0.614926	23.2	0.059	Q9Z1P6	K40	NADH dehydrogenase [ubiquinone] 1 alpha subcomplex subunit 7	NDUA7	790.943	2	TQPPPKLPVGPSHK	XL:O-Aldehyde@40	0.746195	23.8	0.00063
	610.593	4	-0.436824	Q9ERS2	K5	NADH dehydrogenase [ubiquinone] 1 alpha subcomplex subunit 13	NDUAD	372.218	2	MAASKVK	Acetyl+Met-loss@1;XL:O-Aldehyde@5	0.614926	23	0.082	Q9Z1P6	K40	NADH dehydrogenase [ubiquinone] 1 alpha subcomplex subunit 7	NDUA7	790.943	2	TQPPPKLPVGPSHK	XL:O-Aldehyde@40	0.872626	11.7	0.06
	610.593	4	-0.0363217	Q9ERS2	K5	NADH dehydrogenase [ubiquinone] 1 alpha subcomplex subunit 13	NDUAD	372.219	2	MAASKVK	Acetyl+Met-loss@1;XL:O-Aldehyde@5	0.077607	23.4	0.067	Q9Z1P6	K40	NADH dehydrogenase [ubiquinone] 1 alpha subcomplex subunit 7	NDUA7	790.943	2	TQPPPKLPVGPSHK	XL:O-Aldehyde@40	0.240469	27.9	2.5e-05
	610.593	4	1.06506	Q9ERS2	K5	NADH dehydrogenase [ubiquinone] 1 alpha subcomplex subunit 13	NDUAD	372.218	2	MAASKVK	Acetyl+Met-loss@1;XL:O-Aldehyde@5	0.346266	24.4	0.058	Q9Z1P6	K40	NADH dehydrogenase [ubiquinone] 1 alpha subcomplex subunit 7	NDUA7	790.943	2	TQPPPKLPVGPSHK	XL:O-Aldehyde@40	-0.0123937	12.1	0.078
	610.593	4	0.564432	Q9ERS2	K5	NADH dehydrogenase [ubiquinone] 1 alpha subcomplex subunit 13	NDUAD	372.219	2	MAASKVK	Acetyl+Met-loss@1;XL:O-Aldehyde@5	-0.728371	24.2	0.1	Q9Z1P6	K40	NADH dehydrogenase [ubiquinone] 1 alpha subcomplex subunit 7	NDUA7	790.944	2	TQPPPKLPVGPSHK	XL:O-Aldehyde@40	-0.518119	23.2	0.00014
	610.592	4	-0.937453	Q9ERS2	K5	NADH dehydrogenase [ubiquinone] 1 alpha subcomplex subunit 13	NDUAD	363.214	2	MAASKVK	Acetyl+Met-loss@1;XL:O-Aldehyde-H2O@5	-0.973147	22.7	0.039	Q9Z1P6	K40	NADH dehydrogenase [ubiquinone] 1 alpha subcomplex subunit 7	NDUA7	790.944	2	TQPPPKLPVGPSHK	XL:O-Aldehyde@40	-1.02384	14.6	0.03
	611.307	4	7.95607	P97450	K79	ATP synthase-coupling factor 6, mitochondrial	ATP5J	474.256	2	LKQMYGK	XL:O-Aldehyde-H2O@79	-2.97638	14.7	0.021	Q03265	K531	ATP synthase subunit alpha, mitochondrial	ATPA	672.819	2	SDGKISEQSDAK	XL:O-Aldehyde-H2O@531	-1.90096	13.1	0.025
	611.821	4	1.35217	P09671	K122	Superoxide dismutase [Mn], mitochondrial	SODM	554.822	2	GELLEAIKR	XL:O-Aldehyde-H2O@122	-1.29574	33.3	0.00039	P09671	K130	Superoxide dismutase [Mn], mitochondrial	SODM	592.786	2	DFGSFEKFK	XL:O-Aldehyde-H2O@130	-1.40983	21	0.00012
	612.044	4	1.44671	Q03265	K239	ATP synthase subunit alpha, mitochondrial	ATPA	567.259	2	FNDGTDEKK	XL:O-Aldehyde-H2O@239	0.547619	19	0.0012	Q03265	K427	ATP synthase subunit alpha, mitochondrial	ATPA	580.793	2	AMKQVAGTMK	Oxidation@426;XL:O-Aldehyde-H2O@427	0.77789	17.6	0.0018
	612.048	4	8.03931	Q03265	K239	ATP synthase subunit alpha, mitochondrial	ATPA	567.261	2	FNDGTDEKK	XL:O-Aldehyde-H2O@239	-2.62553	23.7	0.00012	Q03265	K427	ATP synthase subunit alpha, mitochondrial	ATPA	580.795	2	AMKQVAGTMK	XL:O-Aldehyde-H2O@427;Oxidation@433	-2.49349	16	0.0043
	611.782	4	-17.665	Q03265	K239	ATP synthase subunit alpha, mitochondrial	ATPA	567.26	2	FNDGTDEKK	XL:O-Aldehyde-H2O@239	-1.56781	19.9	0.0044	Q03265	K427	ATP synthase subunit alpha, mitochondrial	ATPA	580.794	2	AMKQVAGTMK	XL:O-Aldehyde-H2O@427;Oxidation@433	-1.28825	22.5	0.00019
	612.044	4	0.447831	Q03265	K239	ATP synthase subunit alpha, mitochondrial	ATPA	567.262	2	FNDGTDEKK	XL:O-Aldehyde-H2O@239	-4.91723	26.1	0.00021	Q03265	K427	ATP synthase subunit alpha, mitochondrial	ATPA	580.796	2	AMKQVAGTMK	XL:O-Aldehyde-H2O@427;Oxidation@433	-4.55961	18.5	0.0013
	612.042	4	-3.24802	Q03265	K239	ATP synthase subunit alpha, mitochondrial	ATPA	567.26	2	FNDGTDEKK	XL:O-Aldehyde-H2O@239	-1.21524	19.2	0.0048	Q03265	K427	ATP synthase subunit alpha, mitochondrial	ATPA	580.794	2	AMKQVAGTMK	XL:O-Aldehyde-H2O@427;Oxidation@433	-1.11607	19.2	0.0021
	612.044	4	-0.0516088	Q03265	K239	ATP synthase subunit alpha, mitochondrial	ATPA	567.262	2	FNDGTDEKK	XL:O-Aldehyde-H2O@239	-4.38838	15.9	0.01	Q03265	K427	ATP synthase subunit alpha, mitochondrial	ATPA	580.796	2	AMKQVAGTMK	XL:O-Aldehyde-H2O@427;Oxidation@433	-4.38744	24.7	2e-05
	612.293	4	-1.92286	Q03265	K239	ATP synthase subunit alpha, mitochondrial	ATPA	567.26	2	FNDGTDEKK	XL:O-Aldehyde-H2O@239	-2.27296	11.8	0.019	Q03265	K427	ATP synthase subunit alpha, mitochondrial	ATPA	580.795	2	AMKQVAGTMK	XL:O-Aldehyde-H2O@427;Oxidation@433	-2.32131	14.2	0.0062
	612.045	4	1.94615	Q03265	K239	ATP synthase subunit alpha, mitochondrial	ATPA	567.26	2	FNDGTDEKK	XL:O-Aldehyde-H2O@239	-1.39153	21	0.0019	Q03265	K427	ATP synthase subunit alpha, mitochondrial	ATPA	580.794	2	AMKQVAGTMK	XL:O-Aldehyde-H2O@427;Oxidation@426|Oxidation@433	-1.11607	16.2	0.0053
	612.293	4	-1.92286	Q03265	K239	ATP synthase subunit alpha, mitochondrial	ATPA	567.26	2	FNDGTDEKK	XL:O-Aldehyde-H2O@239	-1.21524	16.2	0.007	Q03265	K427	ATP synthase subunit alpha, mitochondrial	ATPA	580.795	2	AMKQVAGTMK	XL:O-Aldehyde-H2O@427;Oxidation@433	-1.6326	17.2	0.00083
	611.787	4	-9.57072	Q03265	K239	ATP synthase subunit alpha, mitochondrial	ATPA	567.26	2	FNDGTDEKK	XL:O-Aldehyde-H2O@239	-2.09667	17.8	0.022	Q03265	K427	ATP synthase subunit alpha, mitochondrial	ATPA	580.795	2	AMKQVAGTMK	XL:O-Aldehyde-H2O@427;Oxidation@433	-1.97696	15.6	0.003
	612.047	4	5.14256	Q03265	K239	ATP synthase subunit alpha, mitochondrial	ATPA	567.26	2	FNDGTDEKK	XL:O-Aldehyde-H2O@239	-1.39153	21.9	7.9e-05	Q03265	K427	ATP synthase subunit alpha, mitochondrial	ATPA	580.794	2	AMKQVAGTMK	Oxidation@426;XL:O-Aldehyde-H2O@427	-1.11607	18.8	0.00071
	612.045	4	3.04492	Q03265	K239	ATP synthase subunit alpha, mitochondrial	ATPA	567.262	2	FNDGTDEKK	XL:O-Aldehyde-H2O@239	-5.79865	13.9	0.047	Q03265	K427	ATP synthase subunit alpha, mitochondrial	ATPA	580.797	2	AMKQVAGTMK	XL:O-Aldehyde-H2O@427;Oxidation@433	-4.90397	20.4	0.00011
	612.627	4	-0.183959	P45376	K235	Aldo-keto reductase family 1 member B1	ALDR	397.761	2	IKAIAAK	XL:O-Aldehyde-H2O@235	-0.844971	15.8	0.0037	P45376	K263	Aldo-keto reductase family 1 member B1	ALDR	760.464	2	NLVVIPKSVTPVR	XL:O-Aldehyde@263	-0.317622	21.6	1.5e-05
	613.833	4	0.558768	Q9Z2I9	K93	Succinate--CoA ligase [ADP-forming] subunit beta, mitochondrial	SUCB1	519.813	2	LGSKDVVIK	XL:O-Aldehyde-H2O@93	1.20186	32.8	0.00023	Q9Z2I9	K88	Succinate--CoA ligase [ADP-forming] subunit beta, mitochondrial	SUCB1	631.817	2	SSDEAYAIAKK	XL:O-Aldehyde-H2O@88	-0.486375	38.7	1.1e-06
	614.548	4	-0.641548	Q02566/Q91Z83	K862/K860	Myosin-6/Myosin-7	MYH6/MYH7	441.75	2	VKDALEK	XL:O-Aldehyde-H2O@862	-0.0154754	24.2	0.004	Q02566	K855	Myosin-6	MYH6	720.318	2	EMANMKEEFGR	XL:O-Aldehyde@855	-0.111985	17	0.00022
	615.067	4	-7.64103	P31001	K442	Desmin	DESM	483.257	2	GSEVHTKK	XL:O-Aldehyde-H2O@442	-1.5023	14.5	0.067	P31001	K298	Desmin	DESM	671.349	2	SKVSDLTQAANK	XL:O-Aldehyde-H2O@298	7.25951	22.7	4.4e-05
	615.067	4	-7.64103	P31001	K442	Desmin	DESM	483.259	2	GSEVHTKK	XL:O-Aldehyde-H2O@442	-5.43394	21.5	0.035	P31001	K298	Desmin	DESM	671.357	2	SKVSDLTQAANK	XL:O-Aldehyde-H2O@298	-5.10359	27.3	2.8e-05
	615.575	4	2.84457	P31001	K442	Desmin	DESM	483.257	2	GSEVHTKK	XL:O-Aldehyde-H2O@442	-0.674585	22	0.0016	P31001	K298	Desmin	DESM	671.353	2	SKVSDLTQAANK	XL:O-Aldehyde-H2O@298	1.89717	16.6	0.026
	616.796	4	1.25587	P56480	K522	ATP synthase subunit beta, mitochondrial	ATPB	568.765	2	ADKLAEEHGS	XL:O-Aldehyde-H2O@522	-1.4766	19.5	0.002	Q03265	K427	ATP synthase subunit alpha, mitochondrial	ATPA	588.792	2	AMKQVAGTMK	Oxidation@426;XL:O-Aldehyde-H2O@427;Oxidation@433	-1.51308	30.9	2.7e-06
	617.047	4	1.38005	P56480	K522	ATP synthase subunit beta, mitochondrial	ATPB	568.765	2	ADKLAEEHGS	XL:O-Aldehyde-H2O@522	-1.30078	16.1	0.022	Q03265	K427	ATP synthase subunit alpha, mitochondrial	ATPA	588.792	2	AMKQVAGTMK	Oxidation@426;XL:O-Aldehyde-H2O@427;Oxidation@433	-1.17341	17.5	0.0025
	618.352	4	-2.34638	P56480	K485	ATP synthase subunit beta, mitochondrial	ATPB	560.852	2	LVPLKETIK	XL:O-Aldehyde-H2O@485	0.623874	13.4	0.046	Q03265	K539	ATP synthase subunit alpha, mitochondrial	ATPA	599.819	2	ISEQSDAKLK	XL:O-Aldehyde-H2O@539	0.559144	31.2	0.00078
	619.574	4	1.24941	P62259	K78	14-3-3 protein epsilon	1433E	413.719	2	GGEDKLK	XL:O-Aldehyde-H2O@78	-0.258544	21.9	0.13	P62259	K69	14-3-3 protein epsilon	1433E	758.399	2	IISSIEQKEENK	XL:O-Aldehyde@69	-1.08366	27.9	0.00016
	619.573	4	-0.0333295	P62259	K78	14-3-3 protein epsilon	1433E	413.719	2	GGEDKLK	XL:O-Aldehyde-H2O@78	-1.22538	21.2	0.066	P62259	K69	14-3-3 protein epsilon	1433E	758.4	2	IISSIEQKEENK	XL:O-Aldehyde@69	-1.61109	31.9	7.6e-05
	619.572	4	-2.20411	P62259	K78	14-3-3 protein epsilon	1433E	413.719	2	GGEDKLK	XL:O-Aldehyde-H2O@78	-0.983673	20.5	0.096	P62259	K69	14-3-3 protein epsilon	1433E	758.4	2	IISSIEQKEENK	XL:O-Aldehyde@69	-1.34737	23.8	0.0012
	620.078	4	-6.34153	P01942	K12	Hemoglobin subunit alpha	HBA	527.787	2	SNIKAAWGK	XL:O-Aldehyde-H2O@12	1.21508	22.3	0.00033	P01942	K8	Hemoglobin subunit alpha	HBA	644.342	2	MVLSGEDKSNIK	Met-loss@1;XL:O-Aldehyde@8	2.28858	13.8	0.095
	619.83	4	-0.747637	P01942	K12	Hemoglobin subunit alpha	HBA	527.788	2	SNIKAAWGK	XL:O-Aldehyde-H2O@12	-0.679624	20.6	0.00079	P01942	K8	Hemoglobin subunit alpha	HBA	644.344	2	MVLSGEDKSNIK	Met-loss@1;XL:O-Aldehyde@8	-0.970553	16.6	0.035
	620.078	4	-6.53871	P01942	K12	Hemoglobin subunit alpha	HBA	527.788	2	SNIKAAWGK	XL:O-Aldehyde-H2O@12	-0.490154	27.6	0.00043	P01942	K8	Hemoglobin subunit alpha	HBA	635.338	2	MVLSGEDKSNIK	Met-loss@1;XL:O-Aldehyde-H2O@8	-0.956525	29.1	0.00033
	496.282	5	1.8454	Q91WD5	K367	NADH dehydrogenase [ubiquinone] iron-sulfur protein 2, mitochondrial	NDUS2	382.227	2	VSPPKR	XL:O-Aldehyde-H2O@367	-0.0307098	16.6	0.2	Q9Z1P6	K40	NADH dehydrogenase [ubiquinone] 1 alpha subcomplex subunit 7	NDUA7	527.631	3	TQPPPKLPVGPSHK	XL:O-Aldehyde@40	0.288626	18.4	0.032
	496.281	5	0.366573	Q91WD5	K367	NADH dehydrogenase [ubiquinone] iron-sulfur protein 2, mitochondrial	NDUS2	382.227	2	VSPPKR	XL:O-Aldehyde-H2O@367	-1.86208	17.8	0.063	Q9Z1P6	K40	NADH dehydrogenase [ubiquinone] 1 alpha subcomplex subunit 7	NDUA7	527.632	3	TQPPPKLPVGPSHK	XL:O-Aldehyde@40	-1.98569	22.7	0.028
	620.101	4	1.82611	Q91WD5	K367	NADH dehydrogenase [ubiquinone] iron-sulfur protein 2, mitochondrial	NDUS2	382.227	2	VSPPKR	XL:O-Aldehyde-H2O@367	-1.60046	13.2	0.066	Q9Z1P6	K40	NADH dehydrogenase [ubiquinone] 1 alpha subcomplex subunit 7	NDUA7	790.944	2	TQPPPKLPVGPSHK	XL:O-Aldehyde@40	-1.02384	13.4	0.05
	496.284	5	5.85054	Q91WD5	K367	NADH dehydrogenase [ubiquinone] iron-sulfur protein 2, mitochondrial	NDUS2	382.228	2	VSPPKR	XL:O-Aldehyde-H2O@367	-2.64695	14.5	0.088	Q9Z1P6	K40	NADH dehydrogenase [ubiquinone] 1 alpha subcomplex subunit 7	NDUA7	527.632	3	TQPPPKLPVGPSHK	XL:O-Aldehyde@40	-1.79616	17.1	0.18
	621.302	4	-2.91505	Q02566/Q91Z83	K862/K860	Myosin-6/Myosin-7	MYH6/MYH7	441.75	2	VKDALEK	XL:O-Aldehyde-H2O@862	-0.694592	21.3	0.023	Q5SX40/Q5SX39/Q02566	K854/K851/K849	Myosin-1/Myosin-4/Myosin-6	MYH1/MYH4/MYH6	724.824	2	SAETEKEMANMK	XL:O-Aldehyde-H2O@854	-1.19407	14.3	0.015
	497.263	5	7.5391	Q6P8J7	K292	Creatine kinase S-type, mitochondrial	KCRS	455.754	2	GLKEVER	XL:O-Aldehyde-H2O@292	-0.730287	23.1	0.014	Q6P8J7	K140	Creatine kinase S-type, mitochondrial	KCRS	720.365	2	VMKHPTDLDASK	XL:O-Aldehyde@140	-1.54906	12.8	0.0066
	621.822	4	0.296899	Q91VR2	K55	ATP synthase subunit gamma, mitochondrial	ATPG	539.789	2	MVAAAKYAR	XL:O-Aldehyde@55	0.42001	21.1	0.013	P56382	K37	ATP synthase subunit epsilon, mitochondrial	ATP5E	636.825	2	ANAEKTSGSSIK	XL:O-Aldehyde-H2O@37	0.234056	37.3	1.2e-06
	622.071	4	-1.74158	Q91VR2	K55	ATP synthase subunit gamma, mitochondrial	ATPG	530.785	2	MVAAAKYAR	XL:O-Aldehyde-H2O@55	-1.61201	34.5	0.00019	P56382	K37	ATP synthase subunit epsilon, mitochondrial	ATP5E	636.826	2	ANAEKTSGSSIK	XL:O-Aldehyde-H2O@37	-1.33623	44.5	4.8e-06
	621.822	4	0.788472	Q91VR2	K55	ATP synthase subunit gamma, mitochondrial	ATPG	530.785	2	MVAAAKYAR	XL:O-Aldehyde-H2O@55	-1.61201	31.6	0.00022	P56382	K37	ATP synthase subunit epsilon, mitochondrial	ATP5E	636.826	2	ANAEKTSGSSIK	XL:O-Aldehyde-H2O@37	-1.1792	33.2	5.8e-06
	621.821	4	-1.37445	Q91VR2	K55	ATP synthase subunit gamma, mitochondrial	ATPG	539.79	2	MVAAAKYAR	XL:O-Aldehyde@55	-0.876792	14	0.16	P56382	K37	ATP synthase subunit epsilon, mitochondrial	ATP5E	636.826	2	ANAEKTSGSSIK	XL:O-Aldehyde-H2O@37	-1.1792	27.2	7.3e-05
	621.822	4	0.10027	Q91VR2	K55	ATP synthase subunit gamma, mitochondrial	ATPG	539.789	2	MVAAAKYAR	XL:O-Aldehyde@55	-0.135763	21.1	0.013	P56382	K37	ATP synthase subunit epsilon, mitochondrial	ATP5E	636.825	2	ANAEKTSGSSIK	XL:O-Aldehyde-H2O@37	0.0770266	34.3	3.2e-06
	621.847	4	-0.865165	O54724	K167	Caveolae-associated protein 1	CAVN1	520.822	2	LPAKLSVSK	XL:O-Aldehyde@167	-1.63247	10.1	0.19	O54724	K175	Caveolae-associated protein 1	CAVN1	655.847	2	SLKESEALPEK	XL:O-Aldehyde-H2O@175	-2.05819	29.8	0.0001
	622.307	4	-3.80571	P56480	K522	ATP synthase subunit beta, mitochondrial	ATPB	568.765	2	ADKLAEEHGS	XL:O-Aldehyde-H2O@522	-0.245865	19.7	0.0019	Q03265	K539	ATP synthase subunit alpha, mitochondrial	ATPA	608.825	2	ISEQSDAKLK	XL:O-Aldehyde@539	-0.299376	17.7	0.13
	622.307	4	-3.80571	P56480	K522	ATP synthase subunit beta, mitochondrial	ATPB	568.764	2	ADKLAEEHGS	XL:O-Aldehyde-H2O@522	0.105774	21.7	0.00065	Q03265	K539	ATP synthase subunit alpha, mitochondrial	ATPA	599.819	2	ISEQSDAKLK	XL:O-Aldehyde-H2O@539	0.559144	26.2	0.004
	622.309	4	-0.170924	P56480	K522	ATP synthase subunit beta, mitochondrial	ATPB	568.765	2	ADKLAEEHGS	XL:O-Aldehyde-H2O@522	-0.421685	18.2	0.0035	Q03265	K539	ATP synthase subunit alpha, mitochondrial	ATPA	608.825	2	ISEQSDAKLK	XL:O-Aldehyde@539	-0.792129	15.2	0.13
	623.824	4	0.778126	Q8VCM7	K83	Fibrinogen gamma chain	FIBG	556.813	2	TTEAKELIK	XL:O-Aldehyde-H2O@83	0.577784	28	0.00052	E9PV24	K101	Fibrinogen alpha chain	FIBA	614.799	2	NNKDSNSLTR	XL:O-Aldehyde-H2O@101	0.269379	26.2	0.00012
	624.829	4	0.319831	Q02566	K207	Myosin-6	MYH6	497.751	2	KENPNANK	XL:O-Aldehyde-H2O@207	0.112113	24.9	0.00023	Q02566/Q91Z83	K451/K450	Myosin-6/Myosin-7	MYH6/MYH7	684.877	2	INATLETKQPR	XL:O-Aldehyde@451	0.461302	23.9	0.0041
	624.827	4	-3.88732	Q02566	K207	Myosin-6	MYH6	497.752	2	KENPNANK	XL:O-Aldehyde-H2O@207	-1.29421	25.9	0.00016	Q02566/Q91Z83	K451/K450	Myosin-6/Myosin-7	MYH6/MYH7	675.873	2	INATLETKQPR	XL:O-Aldehyde-H2O@451	-1.42987	38.2	3.1e-05
	624.833	4	6.58164	Q02566	K207	Myosin-6	MYH6	497.753	2	KENPNANK	XL:O-Aldehyde-H2O@207	-2.70053	23.3	0.00016	Q02566/Q91Z83	K451/K450	Myosin-6/Myosin-7	MYH6/MYH7	675.874	2	INATLETKQPR	XL:O-Aldehyde-H2O@451	-2.31761	37	0.00013
	624.829	4	0.12415	Q02566	K207	Myosin-6	MYH6	497.752	2	KENPNANK	XL:O-Aldehyde-H2O@207	-0.691501	22.2	0.00063	Q02566/Q91Z83	K451/K450	Myosin-6/Myosin-7	MYH6/MYH7	675.873	2	INATLETKQPR	XL:O-Aldehyde-H2O@451	-0.690088	31.2	0.00021
	625.06	4	-10.0957	P48787	K165	Troponin I, cardiac muscle	TNNI3	506.278	2	AKESLDLR	XL:O-Aldehyde-H2O@165	-0.974932	20.3	0.0048	P58771	K152	Tropomyosin alpha-1 chain	TPM1	667.821	2	EAKHIAEDADR	XL:O-Aldehyde-H2O@152	-1.20088	22.4	0.00016
	625.822	4	1.93901	Q91VR2	K55	ATP synthase subunit gamma, mitochondrial	ATPG	538.782	2	MVAAAKYAR	Oxidation@50;XL:O-Aldehyde-H2O@55	-0.739289	25.1	0.0032	P56382	K37	ATP synthase subunit epsilon, mitochondrial	ATP5E	636.825	2	ANAEKTSGSSIK	XL:O-Aldehyde-H2O@37	-0.0800024	33.4	4.6e-06
	625.821	4	0.278361	Q91VR2	K55	ATP synthase subunit gamma, mitochondrial	ATPG	547.787	2	MVAAAKYAR	Oxidation@50;XL:O-Aldehyde@55	-0.394256	18.7	0.0072	P56382	K37	ATP synthase subunit epsilon, mitochondrial	ATP5E	636.825	2	ANAEKTSGSSIK	XL:O-Aldehyde-H2O@37	-0.237031	32.1	3.3e-06
	627.07	4	0.137687	P05202	K82	Aspartate aminotransferase, mitochondrial	AATM	505.288	2	KAEAQIAAK	XL:O-Aldehyde-H2O@82	-0.644918	26	0.00018	Q03265	K531	ATP synthase subunit alpha, mitochondrial	ATPA	672.818	2	SDGKISEQSDAK	XL:O-Aldehyde-H2O@531	-0.860563	23.3	0.00025
	627.071	4	1.89252	P05202	K82	Aspartate aminotransferase, mitochondrial	AATM	505.288	2	KAEAQIAAK	XL:O-Aldehyde-H2O@82	-2.03026	32.5	4.1e-05	Q03265	K531	ATP synthase subunit alpha, mitochondrial	ATPA	672.818	2	SDGKISEQSDAK	XL:O-Aldehyde-H2O@531	-1.45508	26.4	1.4e-05
	627.071	4	2.67244	P05202	K82	Aspartate aminotransferase, mitochondrial	AATM	505.287	2	KAEAQIAAK	XL:O-Aldehyde-H2O@82	0.146711	27	0.0002	Q03265	K531	ATP synthase subunit alpha, mitochondrial	ATPA	672.817	2	SDGKISEQSDAK	XL:O-Aldehyde-H2O@531	0.0312082	30.7	5.7e-05
	628.324	4	-1.14789	P58771/P58774/P21107/Q6IRU2	K233/K234/K197	Tropomyosin alpha-1 chain/Tropomyosin beta chain/Tropomyosin alpha-3 chain/Tropomyosin alpha-4 chain	TPM1/TPM2/TPM3/TPM4	463.751	2	LKEAETR	XL:O-Aldehyde-H2O@233	0.0527955	16.1	0.035	P58771	K226	Tropomyosin alpha-1 chain	TPM1	716.864	2	YEEEIKVLSDK	XL:O-Aldehyde-H2O@226	-0.223376	32.7	6.1e-05
	628.324	4	-0.272232	P58771/P58774/P21107/Q6IRU2	K233/K234/K197	Tropomyosin alpha-1 chain/Tropomyosin beta chain/Tropomyosin alpha-3 chain/Tropomyosin alpha-4 chain	TPM1/TPM2/TPM3/TPM4	463.751	2	LKEAETR	XL:O-Aldehyde-H2O@233	0.268429	20	0.011	P58771	K226	Tropomyosin alpha-1 chain	TPM1	716.866	2	YEEEIKVLSDK	XL:O-Aldehyde-H2O@226	-3.0133	30.1	0.0003
	628.344	4	0.179721	P56382	K44	ATP synthase subunit epsilon, mitochondrial	ATP5E	550.323	2	TSGSSIKIVK	XL:O-Aldehyde-H2O@44	-2.88209	34.2	6.3e-05	P56382	K21	ATP synthase subunit epsilon, mitochondrial	ATP5E	630.334	2	FSQICAKAVR	Carbamidomethyl@19;XL:O-Aldehyde-H2O@21	-3.18874	27.9	0.00093
	629.099	4	0.823819	P05202	K82	Aspartate aminotransferase, mitochondrial	AATM	505.288	2	KAEAQIAAK	XL:O-Aldehyde-H2O@82	-0.0511966	30.3	0.00012	P08249	K239	Malate dehydrogenase, mitochondrial	MDHM	676.875	2	IQEAGTEVVKAK	XL:O-Aldehyde-H2O@239	-0.529005	32.9	6.2e-05
	629.348	4	-1.87122	P05202	K82	Aspartate aminotransferase, mitochondrial	AATM	505.287	2	KAEAQIAAK	XL:O-Aldehyde-H2O@82	0.93834	18.4	0.015	P08249	K239	Malate dehydrogenase, mitochondrial	MDHM	685.88	2	IQEAGTEVVKAK	XL:O-Aldehyde@239	0.618588	14.9	0.042
	629.34	4	-1.65515	P20029	K447	Endoplasmic reticulum chaperone BiP	BIP	492.791	2	NTVVPTKK	XL:O-Aldehyde@447	-1.92852	16.2	0.0064	P20029	K524	Endoplasmic reticulum chaperone BiP	BIP	707.869	2	NKITITNDQNR	XL:O-Aldehyde@524	-1.72413	15.3	0.034
	629.341	4	0.773308	P20029	K447	Endoplasmic reticulum chaperone BiP	BIP	492.791	2	NTVVPTKK	XL:O-Aldehyde@447	-1.72559	19.9	0.011	P20029	K524	Endoplasmic reticulum chaperone BiP	BIP	707.869	2	NKITITNDQNR	XL:O-Aldehyde@524	-2.00667	19.2	0.0033
	629.341	4	0.773308	P20029	K447	Endoplasmic reticulum chaperone BiP	BIP	483.786	2	NTVVPTKK	XL:O-Aldehyde-H2O@447	-2.13463	15.8	0.0096	P20029	K524	Endoplasmic reticulum chaperone BiP	BIP	707.869	2	NKITITNDQNR	XL:O-Aldehyde@524	-2.00667	21.2	0.0016
	630.079	4	-0.0604164	P58771	K30	Tropomyosin alpha-1 chain	TPM1	385.196	2	KAAEDR	XL:O-Aldehyde-H2O@30	-1.5963	17.4	0.0048	P58771	K37	Tropomyosin alpha-1 chain	TPM1	807.934	2	SKQLEDELVSLQK	XL:O-Aldehyde@37	-1.50369	34	2.1e-05
	630.079	4	0.0366078	P58771	K30	Tropomyosin alpha-1 chain	TPM1	385.196	2	KAAEDR	XL:O-Aldehyde-H2O@30	-1.33669	17.3	0.0073	P58771	K37	Tropomyosin alpha-1 chain	TPM1	807.934	2	SKQLEDELVSLQK	XL:O-Aldehyde@37	-1.25615	36.3	1.1e-05
	630.078	4	-0.83661	P58771	K30	Tropomyosin alpha-1 chain	TPM1	385.196	2	KAAEDR	XL:O-Aldehyde-H2O@30	-0.557871	18.3	0.012	P58771	K37	Tropomyosin alpha-1 chain	TPM1	807.934	2	SKQLEDELVSLQK	XL:O-Aldehyde@37	-1.37992	22.5	0.0019
	504.278	5	-3.41758	Q9DC69	K113	NADH dehydrogenase [ubiquinone] 1 alpha subcomplex subunit 9, mitochondrial	NDUA9	407.209	2	DKDSIR	XL:O-Aldehyde-H2O@113	-1.00074	17.5	0.032	Q9DC70	K62	NADH dehydrogenase [ubiquinone] iron-sulfur protein 7, mitochondrial	NDUS7	524.308	3	AGAGAVVPKLSHLPR	XL:O-Aldehyde@62	-1.18232	18.5	0.11
	504.278	5	-3.41758	Q9DC69	K113	NADH dehydrogenase [ubiquinone] 1 alpha subcomplex subunit 9, mitochondrial	NDUA9	407.209	2	DKDSIR	XL:O-Aldehyde-H2O@113	-0.755166	17.7	0.047	Q9DC70	K62	NADH dehydrogenase [ubiquinone] iron-sulfur protein 7, mitochondrial	NDUS7	524.307	3	AGAGAVVPKLSHLPR	XL:O-Aldehyde@62	-0.80086	16.2	0.049
	630.35	4	6.69328	O08709	K56	Peroxiredoxin-6	PRDX6	563.319	2	AAKLAPEFAK	XL:O-Aldehyde-H2O@56	-0.755772	26.2	0.00015	O08709	K209	Peroxiredoxin-6	PRDX6	621.84	2	GVFTKELPSGK	XL:O-Aldehyde-H2O@209	0.113887	15.9	0.076
	630.597	4	0.12346	O08709	K56	Peroxiredoxin-6	PRDX6	563.32	2	AAKLAPEFAK	XL:O-Aldehyde-H2O@56	-1.46585	23.7	0.00039	O08709	K209	Peroxiredoxin-6	PRDX6	621.841	2	GVFTKELPSGK	XL:O-Aldehyde-H2O@209	-0.850991	29.2	0.00057
	630.597	4	0.0265157	O08709	K56	Peroxiredoxin-6	PRDX6	563.32	2	AAKLAPEFAK	XL:O-Aldehyde-H2O@56	-1.82089	16.5	0.0047	O08709	K209	Peroxiredoxin-6	PRDX6	621.841	2	GVFTKELPSGK	XL:O-Aldehyde-H2O@209	-1.17262	20.8	0.0088
	630.847	4	-0.239154	O08709	K56	Peroxiredoxin-6	PRDX6	563.319	2	AAKLAPEFAK	XL:O-Aldehyde-H2O@56	-0.223214	14.6	0.047	O08709	K209	Peroxiredoxin-6	PRDX6	621.84	2	GVFTKELPSGK	XL:O-Aldehyde-H2O@209	-0.368552	23.1	0.0029
	630.85	4	4.76766	P47915	K126	Large ribosomal subunit protein eL29	RL29	441.756	2	VQTKAGAK	XL:O-Aldehyde-H2O@126	0.475045	22.4	0.0023	P47915	K134	Large ribosomal subunit protein eL29	RL29	752.909	2	APAKAQASAPAQAPK	XL:O-Aldehyde@134	0.594207	22	0.00032
	630.852	4	7.57793	P47915	K126	Large ribosomal subunit protein eL29	RL29	441.756	2	VQTKAGAK	XL:O-Aldehyde-H2O@126	-0.430432	19.6	0.02	P47915	K134	Large ribosomal subunit protein eL29	RL29	752.91	2	APAKAQASAPAQAPK	XL:O-Aldehyde@134	-0.202702	18.3	0.0028
	633.066	4	-0.0314544	Q9CZU6	K321	Citrate synthase, mitochondrial	CISY	593.285	2	EVGKDVSDEK	XL:O-Aldehyde-H2O@321	0.0428128	20.5	0.00035	Q9CZU6	K370	Citrate synthase, mitochondrial	CISY	596.813	2	HLPKDPMFK	XL:O-Aldehyde-H2O@370	0.170595	19.4	0.00071
	633.067	4	1.32046	Q9CZU6	K321	Citrate synthase, mitochondrial	CISY	593.286	2	EVGKDVSDEK	XL:O-Aldehyde-H2O@321	-1.13706	19.7	0.0025	Q9CZU6	K370	Citrate synthase, mitochondrial	CISY	596.814	2	HLPKDPMFK	XL:O-Aldehyde-H2O@370	-1.50497	13.4	0.1
	506.687	5	0.96463	Q8BH95	K284	Enoyl-CoA hydratase, mitochondrial	ECHM	344.195	2	KANFK	XL:O-Aldehyde-H2O@284	0.455595	15.1	0.13	Q8BH95	K43	Enoyl-CoA hydratase, mitochondrial	ECHM	564.325	3	GKNSSVGLIQLNRPK	XL:O-Aldehyde-H2O@43	0.373583	32.1	3.2e-05
	506.687	5	0.361133	Q8BH95	K284	Enoyl-CoA hydratase, mitochondrial	ECHM	344.195	2	KANFK	XL:O-Aldehyde-H2O@284	-0.99707	14.4	0.14	Q8BH95	K43	Enoyl-CoA hydratase, mitochondrial	ECHM	564.325	3	GKNSSVGLIQLNRPK	XL:O-Aldehyde-H2O@43	-1.04404	28.2	1.3e-05
	506.687	5	0.119734	Q8BH95	K284	Enoyl-CoA hydratase, mitochondrial	ECHM	344.195	2	KANFK	XL:O-Aldehyde-H2O@284	-0.416005	14.1	0.069	Q8BH95	K43	Enoyl-CoA hydratase, mitochondrial	ECHM	564.325	3	GKNSSVGLIQLNRPK	XL:O-Aldehyde-H2O@43	-0.512431	27.2	0.00015
	633.841	4	-1.42523	P23927	K166	Alpha-crystallin B chain	CRYAB	604.829	2	EEKPAVAAAPK	XL:O-Aldehyde@166	1.32782	17	0.017	P23927	K166	Alpha-crystallin B chain	CRYAB	595.823	2	EEKPAVAAAPK	XL:O-Aldehyde-H2O@166	1.71318	20.7	0.00071
	634.093	4	0.52845	P23927	K166	Alpha-crystallin B chain	CRYAB	604.83	2	EEKPAVAAAPK	XL:O-Aldehyde@166	-0.160207	14	0.032	P23927	K166	Alpha-crystallin B chain	CRYAB	595.825	2	EEKPAVAAAPK	XL:O-Aldehyde-H2O@166	-0.636504	11.5	0.18
	635.598	4	-0.419642	P28654	K142	Decorin	PGS2	540.281	2	ELPEKMPR	XL:O-Aldehyde-H2O@142	0.248969	14.8	0.031	P28654	K121	Decorin	PGS2	654.881	2	ISPEAFKPLVK	XL:O-Aldehyde-H2O@121	0.36444	23.5	0.00085
	636.105	4	-1.22318	Q9DB20	K90	ATP synthase subunit O, mitochondrial	ATPO	549.313	2	VKSLNDITK	XL:O-Aldehyde-H2O@90	0.343864	28.5	0.00014	P56480	K124	ATP synthase subunit beta, mitochondrial	ATPB	646.864	2	GQKVLDSGAPIK	XL:O-Aldehyde-H2O@124	-0.0351915	31.4	7.1e-06
	636.105	4	-0.934865	Q9DB20	K90	ATP synthase subunit O, mitochondrial	ATPO	549.313	2	VKSLNDITK	XL:O-Aldehyde-H2O@90	1.25409	22.7	0.0015	P56480	K124	ATP synthase subunit beta, mitochondrial	ATPB	646.863	2	GQKVLDSGAPIK	XL:O-Aldehyde-H2O@124	1.35614	36.1	3.3e-07
	636.107	4	0.8911	Q9DB20	K90	ATP synthase subunit O, mitochondrial	ATPO	549.315	2	VKSLNDITK	XL:O-Aldehyde-H2O@90	-1.65863	24	0.00022	P56480	K124	ATP synthase subunit beta, mitochondrial	ATPB	646.865	2	GQKVLDSGAPIK	XL:O-Aldehyde-H2O@124	-1.89029	40.9	6.6e-07
	636.106	4	-0.0699343	Q9DB20	K90	ATP synthase subunit O, mitochondrial	ATPO	549.314	2	VKSLNDITK	XL:O-Aldehyde-H2O@90	-1.1125	26.7	0.0019	P56480	K124	ATP synthase subunit beta, mitochondrial	ATPB	646.865	2	GQKVLDSGAPIK	XL:O-Aldehyde-H2O@124	-1.27193	38.3	4.8e-06
	636.106	4	-0.166038	Q9DB20	K90	ATP synthase subunit O, mitochondrial	ATPO	549.314	2	VKSLNDITK	XL:O-Aldehyde-H2O@90	-0.748407	22.3	0.0011	P56480	K124	ATP synthase subunit beta, mitochondrial	ATPB	646.865	2	GQKVLDSGAPIK	XL:O-Aldehyde-H2O@124	-0.962743	28.5	1e-05
	636.106	4	-0.0699343	Q9DB20	K90	ATP synthase subunit O, mitochondrial	ATPO	549.314	2	VKSLNDITK	XL:O-Aldehyde-H2O@90	0.161819	27	0.00012	P56480	K124	ATP synthase subunit beta, mitochondrial	ATPB	646.864	2	GQKVLDSGAPIK	XL:O-Aldehyde-H2O@124	-0.344375	40.1	1.2e-07
	637.585	4	-0.228646	Q9D0K2	K296	Succinyl-CoA:3-ketoacid coenzyme A transferase 1, mitochondrial	SCOT1	476.746	2	SGKPGGDVR	XL:O-Aldehyde-H2O@296	-0.475186	12.1	0.014	Q9D0K2	K473	Succinyl-CoA:3-ketoacid coenzyme A transferase 1, mitochondrial	SCOT1	722.391	2	IITEKGVFDVDK	XL:O-Aldehyde-H2O@473	-0.796214	19	0.015
	637.818	4	-0.109121	O35459	K97	Delta(3,5)-Delta(2,4)-dienoyl-CoA isomerase, mitochondrial	ECH1	530.741	2	ISKDSDCR	XL:O-Aldehyde-H2O@97;Carbamidomethyl@101	-2.39134	25.3	0.0013	O35459	K150	Delta(3,5)-Delta(2,4)-dienoyl-CoA isomerase, mitochondrial	ECH1	668.863	2	YQKTFTVIEK	XL:O-Aldehyde-H2O@150	-2.5368	24	0.0027
	638.062	4	-10.0483	O35459	K97	Delta(3,5)-Delta(2,4)-dienoyl-CoA isomerase, mitochondrial	ECH1	530.74	2	ISKDSDCR	XL:O-Aldehyde-H2O@97;Carbamidomethyl@101	0.0580628	20.5	0.00027	O35459	K150	Delta(3,5)-Delta(2,4)-dienoyl-CoA isomerase, mitochondrial	ECH1	668.861	2	YQKTFTVIEK	XL:O-Aldehyde-H2O@150	0.303846	14.4	0.15
	638.33	4	-3.51189	Q60932	K128	Non-selective voltage-gated ion channel VDAC1	VDAC1	395.231	2	IKTGYK	XL:O-Aldehyde-H2O@128	-5.06893	17.8	0.0022	Q60932	K122	Non-selective voltage-gated ion channel VDAC1	VDAC1	542.941	3	LTFDSSFSPNTGKK	XL:O-Aldehyde@122	-5.13756	18	0.021
	638.339	4	0.239008	Q9DCX2	K73	ATP synthase subunit d, mitochondrial	ATP5H	408.734	2	KYNALK	XL:O-Aldehyde-H2O@73	0.846816	17	0.15	Q9DCX2	K63	ATP synthase subunit d, mitochondrial	ATP5H	534.279	3	ANVAKPGLVDDFEK	XL:O-Aldehyde@63	0.291512	20.8	0.029
	638.347	4	-2.15848	O35129	K216	Prohibitin-2	PHB2	557.318	2	AQFLVEKAK	XL:O-Aldehyde-H2O@216	0.671536	23.4	0.0097	P67778	K202	Prohibitin 1	PHB1	643.342	2	FVVEKAEQQK	XL:O-Aldehyde-H2O@202	1.20877	33.1	0.0007
	638.348	4	-0.626235	O35129	K216	Prohibitin-2	PHB2	557.319	2	AQFLVEKAK	XL:O-Aldehyde-H2O@216	0.133244	20.7	0.013	P67778	K202	Prohibitin 1	PHB1	643.343	2	FVVEKAEQQK	XL:O-Aldehyde-H2O@202	0.27614	36.2	0.00011
	638.599	4	0.930408	O35129	K216	Prohibitin-2	PHB2	557.321	2	AQFLVEKAK	XL:O-Aldehyde-H2O@216	-4.53193	20.2	0.012	P67778	K202	Prohibitin 1	PHB1	643.346	2	FVVEKAEQQK	XL:O-Aldehyde-H2O@202	-4.38698	36.7	0.0003
	638.612	4	1.08553	Q9DB20	K70	ATP synthase subunit O, mitochondrial	ATPO	539.32	2	VGQLLKDPK	XL:O-Aldehyde-H2O@70	-1.53108	22.2	0.00051	Q9DB20	K60	ATP synthase subunit O, mitochondrial	ATPO	661.87	2	LDQVEKELLR	XL:O-Aldehyde-H2O@60	-1.11867	25	0.0065
	638.611	4	-0.446086	Q9DB20	K70	ATP synthase subunit O, mitochondrial	ATPO	548.324	2	VGQLLKDPK	XL:O-Aldehyde@70	0.285609	16.9	0.06	Q9DB20	K60	ATP synthase subunit O, mitochondrial	ATPO	661.87	2	LDQVEKELLR	XL:O-Aldehyde-H2O@60	-0.8165	38.9	0.00046
	639.851	4	-0.919015	O70468	K242	Myosin-binding protein C, cardiac-type	MYPC3	532.75	2	CEVSTKDK	Carbamidomethyl@237;XL:O-Aldehyde@242	0.308194	13.4	0.09	O70468	K183	Myosin-binding protein C, cardiac-type	MYPC3	688.929	2	VAGASLLKPPVVK	XL:O-Aldehyde@183	0.174441	21.5	0.00024
	639.851	4	-0.727935	O70468	K242	Myosin-binding protein C, cardiac-type	MYPC3	523.745	2	CEVSTKDK	Carbamidomethyl@237;XL:O-Aldehyde-H2O@242	0.347198	20.4	0.0021	O70468	K183	Myosin-binding protein C, cardiac-type	MYPC3	688.929	2	VAGASLLKPPVVK	XL:O-Aldehyde@183	0.900206	25.3	0.00024
	639.852	4	0.131925	O70468	K242	Myosin-binding protein C, cardiac-type	MYPC3	532.75	2	CEVSTKDK	Carbamidomethyl@237;XL:O-Aldehyde@242	-0.818037	18.8	0.0051	O70468	K183	Myosin-binding protein C, cardiac-type	MYPC3	688.93	2	VAGASLLKPPVVK	XL:O-Aldehyde@183	-0.98678	17.2	0.0033
	639.85	4	-1.68333	O70468	K242	Myosin-binding protein C, cardiac-type	MYPC3	532.751	2	CEVSTKDK	Carbamidomethyl@237;XL:O-Aldehyde@242	-1.56886	14.3	0.048	O70468	K183	Myosin-binding protein C, cardiac-type	MYPC3	688.93	2	VAGASLLKPPVVK	XL:O-Aldehyde@183	-1.42224	10.3	0.051
	645.081	4	2.26489	Q8BMS1	K289	Trifunctional enzyme subunit alpha, mitochondrial	ECHA	456.755	2	TVEEKVK	XL:O-Aldehyde-H2O@289	0.16532	15.7	0.057	Q8BMS1	K644	Trifunctional enzyme subunit alpha, mitochondrial	ECHA	766.375	2	GFYIYQEGSKNK	XL:O-Aldehyde@644	0.138416	18.7	0.0043
	645.086	4	5.17018	P63101	K75	14-3-3 protein zeta/delta	1433Z	421.221	2	KQQMAR	XL:O-Aldehyde-H2O@75	0.427244	18.2	0.012	P63101	K68	14-3-3 protein zeta/delta	1433Z	792.909	2	VVSSIEQKTEGAEK	XL:O-Aldehyde-H2O@68	0.0126343	25.5	0.00055
	644.839	4	11.1201	P63101	K75	14-3-3 protein zeta/delta	1433Z	421.221	2	KQQMAR	XL:O-Aldehyde-H2O@75	-0.75978	16.8	0.02	P63101	K68	14-3-3 protein zeta/delta	1433Z	792.911	2	VVSSIEQKTEGAEK	XL:O-Aldehyde-H2O@68	-1.87913	32	0.0027
	645.084	4	2.42202	P63101	K75	14-3-3 protein zeta/delta	1433Z	421.221	2	KQQMAR	XL:O-Aldehyde-H2O@75	-0.522376	19	0.023	P63101	K68	14-3-3 protein zeta/delta	1433Z	792.91	2	VVSSIEQKTEGAEK	XL:O-Aldehyde-H2O@68	-0.617954	37.2	5.5e-06
	645.333	4	-0.490966	P63101	K75	14-3-3 protein zeta/delta	1433Z	421.222	2	KQQMAR	XL:O-Aldehyde-H2O@75	-2.18421	18.8	0.03	P63101	K68	14-3-3 protein zeta/delta	1433Z	792.912	2	VVSSIEQKTEGAEK	XL:O-Aldehyde-H2O@68	-2.88807	50.1	3e-06
	645.083	4	1.19009	P63101	K75	14-3-3 protein zeta/delta	1433Z	421.222	2	KQQMAR	XL:O-Aldehyde-H2O@75	-1.7094	17.7	0.11	P63101	K68	14-3-3 protein zeta/delta	1433Z	792.911	2	VVSSIEQKTEGAEK	XL:O-Aldehyde-H2O@68	-1.75301	30.1	7.9e-05
	646.084	4	3.66339	Q9CQH3	K152	NADH dehydrogenase [ubiquinone] 1 beta subcomplex subunit 5, mitochondrial	NDUB5	491.272	2	LKEQEVR	XL:O-Aldehyde-H2O@152	-1.17233	21.2	0.098	Q9CQ54	K104	NADH dehydrogenase [ubiquinone] 1 subunit C2	NDUC2	724.857	2	LHPEDFPEKEK	XL:O-Aldehyde-H2O@104	-1.17377	17.5	0.0022
	646.866	4	-0.117471	P97450	K46	ATP synthase-coupling factor 6, mitochondrial	ATP5J	485.79	2	LFVDKIR	XL:O-Aldehyde-H2O@46	-0.920835	27.6	0.0024	Q9CQQ7	K225	ATP synthase F(0) complex subunit B1, mitochondrial	AT5F1	740.413	2	HVVKSISVQQEK	XL:O-Aldehyde@225	-1.72485	12.6	0.12
	648.35	4	1.12659	Q9Z2I9	K148	Succinate--CoA ligase [ADP-forming] subunit beta, mitochondrial	SUCB1	428.22	2	QTGEKGR	XL:O-Aldehyde-H2O@148	-1.65446	15.4	0.049	Q9Z2I9	K139	Succinate--CoA ligase [ADP-forming] subunit beta, mitochondrial	SUCB1	792.446	2	AVSSQMIGQKLITK	XL:O-Aldehyde-H2O@139	-1.50365	28.8	0.00016
	649.082	4	1.44924	P63101	K75	14-3-3 protein zeta/delta	1433Z	429.219	2	KQQMAR	XL:O-Aldehyde-H2O@75;Oxidation@78	0.0868537	14.8	0.013	P63101	K68	14-3-3 protein zeta/delta	1433Z	792.91	2	VVSSIEQKTEGAEK	XL:O-Aldehyde-H2O@68	-1.12242	21	0.0017
	648.821	4	-14.7797	P63101	K75	14-3-3 protein zeta/delta	1433Z	429.219	2	KQQMAR	XL:O-Aldehyde-H2O@75;Oxidation@78	-0.612091	14.2	0.045	P63101	K68	14-3-3 protein zeta/delta	1433Z	792.91	2	VVSSIEQKTEGAEK	XL:O-Aldehyde-H2O@68	-0.491837	21.6	0.0032
	649.341	4	-3.78003	Q9WUM5	K48	Succinate--CoA ligase [ADP/GDP-forming] subunit alpha, mitochondrial	SUCA	498.78	2	KHIYIDK	XL:O-Aldehyde-H2O@48	-1.4336	19.4	0.012	Q9WUM5	K57	Succinate--CoA ligase [ADP/GDP-forming] subunit alpha, mitochondrial	SUCA	723.875	2	NTKIICQGFTGK	XL:O-Aldehyde-H2O@57;Carbamidomethyl@60	-1.90778	23.1	3.5e-05
	649.617	4	-1.45985	Q9ERS2	K5	NADH dehydrogenase [ubiquinone] 1 alpha subcomplex subunit 13	NDUAD	363.213	2	MAASKVK	Acetyl+Met-loss@1;XL:O-Aldehyde-H2O@5	-0.147187	20.8	0.015	Q9Z1P6	K40	NADH dehydrogenase [ubiquinone] 1 alpha subcomplex subunit 7	NDUA7	868.993	2	RTQPPPKLPVGPSHK	XL:O-Aldehyde@40	1.20336	22.1	0.00024
	649.618	4	0.610382	Q9ERS2	K5	NADH dehydrogenase [ubiquinone] 1 alpha subcomplex subunit 13	NDUAD	363.213	2	MAASKVK	Acetyl+Met-loss@1;XL:O-Aldehyde-H2O@5	-0.147187	23.6	0.017	Q9Z1P6	K40	NADH dehydrogenase [ubiquinone] 1 alpha subcomplex subunit 7	NDUA7	868.993	2	RTQPPPKLPVGPSHK	XL:O-Aldehyde@40	0.743061	26.8	5.4e-05
	649.619	4	0.892686	Q9ERS2	K5	NADH dehydrogenase [ubiquinone] 1 alpha subcomplex subunit 13	NDUAD	363.213	2	MAASKVK	Acetyl+Met-loss@1;XL:O-Aldehyde-H2O@5	1.22942	13.4	0.11	Q9Z1P6	K40	NADH dehydrogenase [ubiquinone] 1 alpha subcomplex subunit 7	NDUA7	579.664	3	RTQPPPKLPVGPSHK	XL:O-Aldehyde@40	1.13163	18.8	0.074
	649.623	4	8.23259	Q9ERS2	K5	NADH dehydrogenase [ubiquinone] 1 alpha subcomplex subunit 13	NDUAD	363.213	2	MAASKVK	Acetyl+Met-loss@1;XL:O-Aldehyde-H2O@5	-0.147187	21.9	0.01	Q9Z1P6	K40	NADH dehydrogenase [ubiquinone] 1 alpha subcomplex subunit 7	NDUA7	868.994	2	RTQPPPKLPVGPSHK	XL:O-Aldehyde@40	-0.522771	23	0.00037
	651.596	4	-2.0511	P19123	K43	Troponin C, slow skeletal and cardiac muscles	TNNC1	456.752	2	ELGKVMR	XL:O-Aldehyde-H2O@43	1.12298	21	0.012	P58771/P21107	K149/K150	Tropomyosin alpha-1 chain/Tropomyosin alpha-3 chain	TPM1/TPM3	779.413	2	MEIQEIQLKEAK	XL:O-Aldehyde@149	0.993015	26.1	0.0014
	651.847	4	-1.74472	P19123	K43	Troponin C, slow skeletal and cardiac muscles	TNNC1	465.758	2	ELGKVMR	XL:O-Aldehyde@43	-1.08368	15.9	0.085	P58771/P21107	K149/K150	Tropomyosin alpha-1 chain/Tropomyosin alpha-3 chain	TPM1/TPM3	779.414	2	MEIQEIQLKEAK	XL:O-Aldehyde@149	-1.05981	31.3	0.001
	651.598	4	0.575723	P19123	K43	Troponin C, slow skeletal and cardiac muscles	TNNC1	456.752	2	ELGKVMR	XL:O-Aldehyde-H2O@43	0.028289	20.3	0.01	P58771/P21107	K149/K150	Tropomyosin alpha-1 chain/Tropomyosin alpha-3 chain	TPM1/TPM3	779.413	2	MEIQEIQLKEAK	XL:O-Aldehyde@149	-0.290002	25.8	0.003
	651.598	4	1.13861	P19123	K43	Troponin C, slow skeletal and cardiac muscles	TNNC1	456.752	2	ELGKVMR	XL:O-Aldehyde-H2O@43	0.247226	22.6	0.0028	P58771/P21107	K149/K150	Tropomyosin alpha-1 chain/Tropomyosin alpha-3 chain	TPM1/TPM3	779.413	2	MEIQEIQLKEAK	XL:O-Aldehyde@149	-0.290002	32.8	0.00042
	651.597	4	-0.0809822	P19123	K43	Troponin C, slow skeletal and cardiac muscles	TNNC1	456.752	2	ELGKVMR	XL:O-Aldehyde-H2O@43	-0.409585	21.4	0.0021	P58771/P21107	K149/K150	Tropomyosin alpha-1 chain/Tropomyosin alpha-3 chain	TPM1/TPM3	779.413	2	MEIQEIQLKEAK	XL:O-Aldehyde@149	-0.290002	33.7	0.00035
	652.099	4	1.93138	P26039	K2024	Talin-1	TLN1	592.332	2	TAKVLVEDTK	XL:O-Aldehyde-H2O@2024	0.639195	20	0.0011	P26039	K2133	Talin-1	TLN1	635.829	2	TVKAVEDEATK	XL:O-Aldehyde-H2O@2133	1.10105	13.9	0.073
	652.349	4	0.0807298	P26039	K2024	Talin-1	TLN1	592.333	2	TAKVLVEDTK	XL:O-Aldehyde-H2O@2024	-1.21787	26	0.00054	P26039	K2133	Talin-1	TLN1	635.83	2	TVKAVEDEATK	XL:O-Aldehyde-H2O@2133	-0.15715	25.8	3.8e-05
	653.886	4	1.76691	P63038	K196	60 kDa heat shock protein, mitochondrial	CH60	412.766	2	KGVITVK	XL:O-Aldehyde-H2O@196	0.112051	24.8	0.015	P63038	K156	60 kDa heat shock protein, mitochondrial	CH60	818.971	2	GVMLAVDAVIAELKK	XL:O-Aldehyde-H2O@156	-0.0500022	44.5	1.9e-06
	654.135	4	-1.10657	P63038	K196	60 kDa heat shock protein, mitochondrial	CH60	412.766	2	KGVITVK	XL:O-Aldehyde-H2O@196	-0.614753	24.8	0.0066	P63038	K156	60 kDa heat shock protein, mitochondrial	CH60	818.971	2	GVMLAVDAVIAELKK	XL:O-Aldehyde-H2O@156	-0.904733	51	3.6e-07
	653.885	4	-0.00933198	P63038	K196	60 kDa heat shock protein, mitochondrial	CH60	412.766	2	KGVITVK	XL:O-Aldehyde-H2O@196	-0.130217	25.9	0.016	P63038	K156	60 kDa heat shock protein, mitochondrial	CH60	818.971	2	GVMLAVDAVIAELKK	XL:O-Aldehyde-H2O@156	-0.53842	44.6	1.7e-07
	653.886	4	1.20599	P63038	K196	60 kDa heat shock protein, mitochondrial	CH60	412.766	2	KGVITVK	XL:O-Aldehyde-H2O@196	-1.58382	25.1	0.0099	P63038	K156	60 kDa heat shock protein, mitochondrial	CH60	818.972	2	GVMLAVDAVIAELKK	XL:O-Aldehyde-H2O@156	-1.63736	47.2	2.2e-06
	654.137	4	1.51004	P63038	K196	60 kDa heat shock protein, mitochondrial	CH60	412.766	2	KGVITVK	XL:O-Aldehyde-H2O@196	-1.34156	24.4	0.015	P63038	K156	60 kDa heat shock protein, mitochondrial	CH60	818.972	2	GVMLAVDAVIAELKK	XL:O-Aldehyde-H2O@156	-1.75946	38.4	2.3e-06
	654.592	4	-2.69435	Q9JJW5	K12	Myozenin-2	MYOZ2	527.798	2	KQQASAITK	XL:O-Aldehyde-H2O@12	0.579761	28.1	0.00012	Q9JJW5	K9	Myozenin-2	MYOZ2	714.36	2	MLSHSAMVKQR	Acetyl@N-Term;XL:O-Aldehyde@9	-0.109855	32.7	3.8e-05
	654.598	4	6.45738	Q9JJW5	K12	Myozenin-2	MYOZ2	527.798	2	KQQASAITK	XL:O-Aldehyde-H2O@12	0.200828	20.4	0.014	Q9JJW5	K9	Myozenin-2	MYOZ2	714.36	2	MLSHSAMVKQR	Acetyl@N-Term;XL:O-Aldehyde@9	0.0301303	28.8	1.4e-05
	654.594	4	0.1072	Q9JJW5	K12	Myozenin-2	MYOZ2	527.799	2	KQQASAITK	XL:O-Aldehyde-H2O@12	-1.12544	25.2	0.00039	Q9JJW5	K9	Myozenin-2	MYOZ2	714.361	2	MLSHSAMVKQR	Acetyl@N-Term;XL:O-Aldehyde@9	-1.50971	25.1	0.00041
	654.595	4	1.3212	Q9JJW5	K12	Myozenin-2	MYOZ2	527.799	2	KQQASAITK	XL:O-Aldehyde-H2O@12	-1.50437	29.4	8.5e-05	Q9JJW5	K9	Myozenin-2	MYOZ2	714.361	2	MLSHSAMVKQR	Acetyl@N-Term;XL:O-Aldehyde@9	-1.36972	37.8	1.1e-06
	524.063	5	2.23079	Q02566/Q91Z83	K1786/K1784	Myosin-6/Myosin-7	MYH6/MYH7	536.279	2	KNMEQTIK	XL:O-Aldehyde-H2O@1786	-0.574648	19.4	0.016	Q5SX40/Q02566/Q91Z83	K1778/K1773/K1771	Myosin-1/Myosin-6/Myosin-7	MYH1/MYH6/MYH7	465.229	3	KEQDTSAHLER	XL:O-Aldehyde-H2O@1778	-1.08454	23.4	0.00032
	524.066	5	7.01507	Q02566/Q91Z83	K1786/K1784	Myosin-6/Myosin-7	MYH6/MYH7	536.279	2	KNMEQTIK	XL:O-Aldehyde-H2O@1786	-1.32053	21.5	0.0015	Q5SX39/Q02566/Q91Z83	K1775/K1773/K1771	Myosin-4/Myosin-6/Myosin-7	MYH4/MYH6/MYH7	465.229	3	KEQDTSAHLER	XL:O-Aldehyde-H2O@1775	-1.51444	22.9	0.0066
	654.852	4	-0.547879	P56480	K485	ATP synthase subunit beta, mitochondrial	ATPB	560.853	2	LVPLKETIK	XL:O-Aldehyde-H2O@485	-0.445926	15.2	0.007	Q03265	K531	ATP synthase subunit alpha, mitochondrial	ATPA	672.818	2	SDGKISEQSDAK	XL:O-Aldehyde-H2O@531	-0.266049	23.3	9e-05
	654.853	4	1.03904	P56480	K485	ATP synthase subunit beta, mitochondrial	ATPB	560.853	2	LVPLKETIK	XL:O-Aldehyde-H2O@485	-0.445926	12.9	0.13	Q03265	K531	ATP synthase subunit alpha, mitochondrial	ATPA	672.818	2	SDGKISEQSDAK	XL:O-Aldehyde-H2O@531	-0.563306	26.2	3.3e-05
	654.852	4	-0.827923	P56480	K485	ATP synthase subunit beta, mitochondrial	ATPB	560.853	2	LVPLKETIK	XL:O-Aldehyde-H2O@485	-0.624226	11.7	0.037	Q03265	K531	ATP synthase subunit alpha, mitochondrial	ATPA	672.818	2	SDGKISEQSDAK	XL:O-Aldehyde-H2O@531	-1.00919	31.6	2.4e-05
	655.846	4	-1.65674	P19123	K43	Troponin C, slow skeletal and cardiac muscles	TNNC1	456.752	2	ELGKVMR	XL:O-Aldehyde-H2O@43	0.247226	12.8	0.07	P58771/P21107	K149/K150	Tropomyosin alpha-1 chain/Tropomyosin alpha-3 chain	TPM1/TPM3	787.41	2	MEIQEIQLKEAK	Oxidation@141;XL:O-Aldehyde@149	0.547724	16.6	0.058
	655.345	4	-0.866748	P19123	K43	Troponin C, slow skeletal and cardiac muscles	TNNC1	464.75	2	ELGKVMR	XL:O-Aldehyde-H2O@43;Oxidation@45	-0.494382	16.1	0.012	P58771/P21107	K149/K150	Tropomyosin alpha-1 chain/Tropomyosin alpha-3 chain	TPM1/TPM3	779.414	2	MEIQEIQLKEAK	XL:O-Aldehyde@149	-0.418304	24.8	0.0018
	655.869	4	-0.240838	Q9Z2I9	K368	Succinate--CoA ligase [ADP-forming] subunit beta, mitochondrial	SUCB1	442.758	2	LITSDKK	XL:O-Aldehyde-H2O@368	-0.862331	13.3	0.11	Q9Z2I9	K139	Succinate--CoA ligase [ADP-forming] subunit beta, mitochondrial	SUCB1	792.446	2	AVSSQMIGQKLITK	XL:O-Aldehyde-H2O@139	-0.998882	30.1	0.0001
	655.619	4	0.387631	Q9Z2I9	K368	Succinate--CoA ligase [ADP-forming] subunit beta, mitochondrial	SUCB1	442.758	2	LITSDKK	XL:O-Aldehyde-H2O@368	0.492811	24.5	0.013	Q9Z2I9	K139	Succinate--CoA ligase [ADP-forming] subunit beta, mitochondrial	SUCB1	792.446	2	AVSSQMIGQKLITK	XL:O-Aldehyde-H2O@139	-0.746499	42	4.8e-06
	655.844	4	4.96279	Q9D172	K217	Glutamine amidotransferase-like class 1 domain-containing protein 3, mitochondrial	GAL3A	532.289	2	ALGAKHCVK	XL:O-Aldehyde-H2O@217;Carbamidomethyl@219	0.739989	27.7	0.00045	Q9D172	K231	Glutamine amidotransferase-like class 1 domain-containing protein 3, mitochondrial	GAL3A	703.356	2	GVTEAHVDQKNK	XL:O-Aldehyde-H2O@231	1.63171	26	0.00033
	656.091	4	-0.605306	Q9D172	K217	Glutamine amidotransferase-like class 1 domain-containing protein 3, mitochondrial	GAL3A	532.289	2	ALGAKHCVK	XL:O-Aldehyde-H2O@217;Carbamidomethyl@219	0.739989	30.6	0.00081	Q9D172	K231	Glutamine amidotransferase-like class 1 domain-containing protein 3, mitochondrial	GAL3A	712.362	2	GVTEAHVDQKNK	XL:O-Aldehyde@231	0.322897	23.6	0.0011
	655.841	4	0.582054	Q9D172	K217	Glutamine amidotransferase-like class 1 domain-containing protein 3, mitochondrial	GAL3A	532.289	2	ALGAKHCVK	XL:O-Aldehyde-H2O@217;Carbamidomethyl@219	-0.0114819	30.2	0.0031	Q9D172	K231	Glutamine amidotransferase-like class 1 domain-containing protein 3, mitochondrial	GAL3A	712.363	2	GVTEAHVDQKNK	XL:O-Aldehyde@231	-0.378993	19.6	0.0056
	524.875	5	2.86056	Q9D172	K217	Glutamine amidotransferase-like class 1 domain-containing protein 3, mitochondrial	GAL3A	541.295	2	ALGAKHCVK	XL:O-Aldehyde@217;Carbamidomethyl@219	-0.413388	16	0.078	Q9D172	K231	Glutamine amidotransferase-like class 1 domain-containing protein 3, mitochondrial	GAL3A	712.364	2	GVTEAHVDQKNK	XL:O-Aldehyde@231	-1.50201	18.1	0.0032
	656.336	4	-9.89457	Q9D172	K217	Glutamine amidotransferase-like class 1 domain-containing protein 3, mitochondrial	GAL3A	532.29	2	ALGAKHCVK	XL:O-Aldehyde-H2O@217;Carbamidomethyl@219	-0.387217	18.7	0.011	Q9D172	K231	Glutamine amidotransferase-like class 1 domain-containing protein 3, mitochondrial	GAL3A	703.36	2	GVTEAHVDQKNK	XL:O-Aldehyde-H2O@231	-4.62398	17.7	0.0087
	655.846	4	8.50466	Q9D172	K217	Glutamine amidotransferase-like class 1 domain-containing protein 3, mitochondrial	GAL3A	532.289	2	ALGAKHCVK	XL:O-Aldehyde-H2O@217;Carbamidomethyl@219	-0.0114819	27.9	0.00036	Q9D172	K231	Glutamine amidotransferase-like class 1 domain-containing protein 3, mitochondrial	GAL3A	712.362	2	GVTEAHVDQKNK	XL:O-Aldehyde@231	0.322897	13.6	0.071
	656.092	4	0.699095	Q9D172	K217	Glutamine amidotransferase-like class 1 domain-containing protein 3, mitochondrial	GAL3A	532.29	2	ALGAKHCVK	XL:O-Aldehyde-H2O@217;Carbamidomethyl@219	-0.950819	26.8	0.00091	Q9D172	K231	Glutamine amidotransferase-like class 1 domain-containing protein 3, mitochondrial	GAL3A	703.358	2	GVTEAHVDQKNK	XL:O-Aldehyde-H2O@231	-0.785272	32.3	1.7e-05
	656.328	4	1.15546	Q5SX40/G3UW82/Q5SX39/Q02566	K1761/K1758/K1756	Myosin-1/Myosin-2/Myosin-4/Myosin-6	MYH1/MYH2/MYH4/MYH6	435.221	2	NAEEKAK	XL:O-Aldehyde-H2O@1761	1.83785	19.2	0.0083	Q02566	K1759	Myosin-6	MYH6	810.403	2	KAITDAAMMAEELK	XL:O-Aldehyde@1759	1.96404	19.2	0.0017
	656.329	4	1.71429	Q5SX40/G3UW82/Q5SX39/Q02566/Q91Z83	K1761/K1758/K1756/K1754	Myosin-1/Myosin-2/Myosin-4/Myosin-6/Myosin-7	MYH1/MYH2/MYH4/MYH6/MYH7	435.224	2	NAEEKAK	XL:O-Aldehyde-H2O@1761	-4.36587	25.2	0.011	Q02566/Q91Z83/Q5SX40/G3UW82/Q5SX39	K1759/K1757/K1764/K1761	Myosin-6/Myosin-7/Myosin-1/Myosin-2/Myosin-4	MYH6/MYH7/MYH1/MYH2/MYH4	810.408	2	KAITDAAMMAEELK	XL:O-Aldehyde@1759	-4.3291	26.6	0.00027
	525.873	5	-0.185775	P48787	K165	Troponin I, cardiac muscle	TNNI3	506.277	2	AKESLDLR	XL:O-Aldehyde-H2O@165	-0.579892	24.2	0.0013	P58771	K152	Tropomyosin alpha-1 chain	TPM1	488.248	3	EAKHIAEDADRK	XL:O-Aldehyde-H2O@152	-0.658445	20.6	0.011
	526.074	5	1.06286	P50752	K289	Troponin T, cardiac muscle	TNNT2	335.698	2	VSKTR	XL:O-Aldehyde-H2O@289	-1.29984	18.8	0.027	P50752	K189	Troponin T, cardiac muscle	TNNT2	602.301	3	KALSNMMHFGGYIQK	XL:O-Aldehyde-H2O@189	-0.630271	21.8	0.003
	658.061	4	8.89599	Q03265	K239	ATP synthase subunit alpha, mitochondrial	ATPA	576.265	2	FNDGTDEKK	XL:O-Aldehyde@239	-0.532761	19.2	0.0028	Q03265	K531	ATP synthase subunit alpha, mitochondrial	ATPA	448.881	3	SDGKISEQSDAK	XL:O-Aldehyde-H2O@531	-1.3972	16.5	0.054
[truncated: 3,566 more rows]
