# Supplementary material for: Trioxane-based MS-cleavable cross-linking mass spectrometry for profiling multimeric interactions of cellular networks
Source: Nat Commun. 2025 Jul 1;16:5585. doi: 10.1038/s41467-025-60642-3 (PMC12215968; doi:10.1038/s41467-025-60642-3)
Supplement: Supplementary file 9 — Source Data [file 41467_2025_60642_MOESM9_ESM.xlsx]

## Sheet: Figure 2
a	26S tripeptide tri-link MS2					b	26S tripeptide tri-link MS3_01							26S tripeptide tri-link MS3_02							26S tripeptide tri-link MS3_03							c	26S dipeptide tri-link MS2					d	26S tripeptide bi-link MS3_01							26S tripeptide bi-link MS3_01							e
	Mass	Intensity	Fragment	Ion Type			m/z	Intensity	Ion Type	Index	z	Error		m/z	Intensity	Ion Type	Index	z	Error		m/z	Intensity	Ion Type	Index	z	Error			Mass	Intensity	Fragment	Ion Type			m/z	Intensity	Ion Type	Index	z	Error		m/z	Intensity	Ion Type	Index	z	Error
	652.376	43679	αAR*2+	[M]			217.953	33.8	y	2	1	-0.2		333.146	958	y	3	1	-0.042		272.119	164	y	2	1	-0.053			761.402	92426.8	αAR*2+	[M]			276.067	352	y	2	1	-0.1		363.077	419	y	3	1	-0.12
	652.878	29816.9	αAR*2+	[M+1]			249.075	751	a	2	1	-0.085		442.097	119	b-H2O	5	1	-0.13		312.105	164	y-NH3	3	1	-0.062			761.904	55382.2	αAR*2+	[M+1]			280.987	58.8	y-NH3	5	2	0.35		526.127	2041	b-NH3	14	3	-0.12
	653.379	12812.1	αAR*2+	[M+2]			277.065	940	b	2	1	-0.09		460.058	95.5	b	5	1	-0.18		329.123	1661	y	3	1	-0.07			762.405	17653.8	αAR*2+	[M+2]			329.295	135	y-H2O	3	1	0.1				y	4	1	-0.13
	661.381	27777.5	αAR2+	[M]			364.998	339	y	3	1	-0.22		462.124	1159	y	4	1	-0.11		440.192	131	y-H2O	4	1	-0.033			770.408	26218.3	αAR2+	[M]					a	5	2	0.11				b-H2O	14	3	0.21
	661.883	22824	αAR2+	[M+1]			390.095	297	b	3	1	-0.14		501.08	180	y-H2O	5	1	-0.16		458.116	625	y	4	1	-0.12			770.91	15456.5	αAR2+	[M+1]			347.113	637	y	3	1	-0.091		639.174	797	y	5	1	-0.17
	662.381	10424.9	αAR2+	[M+2]			470.24	30.5	b	7	2	-0.029		519.125	4066	y	5	1	-0.13		472.092	164	b	5	1	-0.15			771.409	7420.81	αAR2+	[M+2]			363.806	151	b	3	1	-0.34		654.23	156	b-H2O	7	1	-0.079
	895.473	118191	βAR*2+	[M]			476.017	88	y-NH3	4	1	-0.23		555.17	512	b-H2O	6	1	-0.14		497.177	237	y-H2O	5	1	-0.07			1086.86	78306.6	β2AR*2+	[M]			458.088	63.8	y-H2O	4	1	-0.15		687.183	327	b	12	2	-0.16
	895.974	117449	βAR*2+	[M+1]					a	4	1	-0.27		573.159	675	b	6	1	-0.17		515.185	4867	y	5	1	-0.072			1087.19	113415	β2AR*2+	[M+1]			476.102	1082	y	4	1	-0.14		706.794	176	b-H2O	13	2	-0.05
	896.476	70632.3	βAR*2+	[M+2]			493.094	463	y	4	1	-0.18		614.259	176	y-H2O	6	1	-0.067		555.897	163	y-NH3	9	2	0.11			1087.53	109091	β2AR*2+	[M+2]					y	8	2	0.33				b-NH3	13	2	-0.54
	904.475	38250.1	βAR2+	[M]			504.228	213	b	4	1	-0.054		632.178	1545	y	6	1	-0.16		591.089	170	a	6	1	-0.22			1092.86	126385	βAR_AR*2+	[M]			544.3	118	a	4	1	0.023		710.723	209	y-H2O	11	2	-0.12
	904.978	40083.7	βAR2+	[M+1]			514.358	1338	y	8	2	0.058		636.237	368	b	11	2	-0.11		601.132	525	b-H2O	6	1	-0.17			1093.2	193737	βAR_AR*2+	[M+1]			559.104	217	y-H2O	5	1	-0.18		716.046	220	b	13	2	0.2
	905.482	21238.2	βAR2+	[M+2]			575.08	69.9	a	5	1	-0.28		654.193	392	b-H2O	7	1	-0.19				b-NH3	10	2	0.33			1093.53	185708	βAR_AR*2+	[M+2]			572.14	975	b	4	1	-0.13		720.001	648	y	11	2	0.15
	922.983	171309	γAR*2+	[M]			586.199	501	b-NH3	5	1	-0.12		672.226	448	b	7	1	-0.17		610.277	205	y-H2O	6	1	-0.054			1098.87	60951.8	β2AR2+	[M]			577.126	2591	y	5	1	-0.17				y-SOCH4	17	3	-0.36
	923.485	159726	γAR*2+	[M+1]			603.211	557	b	5	1	-0.14		787.484	471	b	8	1	0.064		619.118	889	b	6	1	-0.19			1099.2	104783	β2AR2+	[M+1]			579.719	235	b-NH3	9	2	-0.07		743.239	258	b-NH3	19	3	-0.12
	923.986	90235.7	γAR*2+	[M+2]			643.563	456	MH-NH3		2	-0.3				y-H2O	14	2	0.088		628.183	2607	y	6	1	-0.16			1099.54	93782.3	β2AR2+	[M+2]					y	9	2	-0.11				b-H2O	19	3	0.21
	931.989	134718	γAR2+	[M]			684.243	101	y-NH3	5	1	-0.13				y-NH3	14	2	-0.4		690.327	371	a	7	1	-0.055											b-H2O	9	2	0.42		754.19	2078	y	6	1	-0.18
	932.49	142996	γAR2+	[M+1]			701.24	1498	y	5	1	-0.16		795.299	1901	y	7	1	-0.1		700.211	642	b-H2O	7	1	-0.16									644.392	1149	y	10	2	0.041		765.862	228	y-SOCH4	18	3	-0.18
	932.991	73880.4	γAR2+	[M+2]			794.281	99.2	b-NH3	6	1	-0.16		886.431	892	MH-H2O		2	-0.034		718.236	1091	b	7	1	-0.14									657.251	249	a	5	1	-0.11		774.953	642	y-H2O	12	2	0.081
							800.243	320	y	6	1	-0.22				MH-NH3		2	-0.53		791.291	3922	y	7	1	-0.11									667.377	158	b-H2O	5	1	0.032				y-NH3	12	2	-0.41
							811.405	336	b	6	1	-0.066		977.321	509	b-H2O	9	1	-0.21		823.888	1122	y	14	2	-0.024									685.206	2704	b	5	1	-0.15		783.494	585	a	14	2	0.11
							914.414	1522	y	7	1	-0.095		995.444	717	b	9	1	-0.097		846.276	708	b	8	1	-0.16									706.18	410	y-H2O	6	1	-0.17				y	12	2	-0.38
							939.308	144	b	7	1	-0.22		1003.36	745	y	8	1	-0.16		913.97	1546	MH-H2O		2	-0.0054									724.212	3488	y	6	1	-0.15		789.062	236	b-NH3	14	2	0.19
							1027.41	2079	y	8	1	-0.18		1118.39	2427	y	9	1	-0.16				MH-NH3		2	-0.5									752.443	3751	MH-H2O		2	0.047				a	20	3	0.35
							1086.4	167	b	8	1	-0.19		1140.44	576	b-H2O	10	1	-0.15		999.331	1912	y	8	1	-0.19											MH-NH3		2	-0.44		797.567	1316	b	14	2	0.19
							1157.55	257	b	9	1	-0.086		1158.45	653	b	10	1	-0.15		1036.37	607	b-H2O	9	1	-0.18									781.082	151	b-NH3	6	1	-0.33				b	20	3	-0.48
														1217.47	2895	y	10	1	-0.15		1054.38	2266	b	9	1	-0.17									798.32	2055	b	6	1	-0.12		824.698	185	y-NH3	13	2	-0.2
														1253.45	813	b-H2O	11	1	-0.23		1110.37	482	y-NH3	9	1	-0.19									837.327	3895	y	7	1	-0.12				y-H2O	13	2	0.29
														1271.55	2046	b	11	1	-0.14		1127.4	3659	y	9	1	-0.19									945.346	1594	b	7	1	-0.16		833.199	770	y	13	2	-0.21
														1310.53	310	b-H2O	12	1	-0.17		1199.56	435	b-H2O	10	1	-0.045									950.345	2180	y	8	1	-0.19				a	15	2	0.28
														1328.54	762	b	12	1	-0.17		1217.44	1487	b	10	1	-0.18									1028.34	383	b-H2O	8	1	-0.2		847.328	901	b	15	2	0.41
														1330.46	673	y	11	1	-0.24		1226.45	1603	y	10	1	-0.2									1046.4	497	b	8	1	-0.16		867.389	699	y	7	1	-0.068
														1417.55	267	y	12	1	-0.19		1312.48	693	b-H2O	11	1	-0.21									1157.3	330	b-H2O	9	1	-0.29		911.218	661	y-SOCH4	15	2	-0.24
														1457.67	998	b	13	1	-0.081		1330.57	2852	b	11	1	-0.14									1158.49	784	b-NH3	9	1	-0.081				b	16	2	0.27
														1544.61	259	b	14	1	-0.17		1373.51	1084	y	11	1	-0.21											y	9	1	-0.16				b	23	3	-0.56
																					1387.63	700	b	12	1	-0.1									1175.56	244	b	9	1	-0.038		1014.28	864	y	8	1	-0.21
																					1516.67	1955	b	13	1	-0.1									1246.53	406	b	10	1	-0.1		1058.48	624	b	18	2	-0.046
																					1573.68	494	b	14	1	-0.11									1347.57	393	b	11	1	-0.11		1143.33	2074	y	9	1	-0.2
																																										1196.65	1042	b	20	2	0.095
																																										1253.3	1453	b	21	2	0.2
																																										1310.79	2365	b	22	2	0.18
																																										1337.91	892	y	21	2	0.26
																																										1358.71	744	b-NH3	23	2	0.063
																																												b-H2O	23	2	0.55
																																										1367.33	4808	b	23	2	0.17
																																										1373.56	1646	b	12	1	-0.11
																																												y	22	2	0.4
																																										1437.78	628	y	23	2	0.092
																																										1438.58	1911	y	11	1	-0.11
																																										1448.84	3844	b	24	2	0.15
																																										1593.57	914	b	14	1	-0.18
																																										1692.68	1069	b	15	1	-0.15
[truncated: 16 more columns]

## Sheet: Figure 4
Bifunctional	20		rep1	rep2	rep3	rep4	rep5	rep6	rep7
		Sampling Precision	16	24	4	12	4	10	24
		Cluster Precision	12.9	14.3	2.8	9.1	1.9	3.5	19.9
		Model Accuracy	35.8	33.1	18.54	32.61	15.4	18.49	23.69
		Cluster Population	7078	9904	9734	10000	9544	9713	9010
	30		rep1	rep2	rep3	rep4	rep5	rep6
		Sampling Precision	6	6	6	22	8	4
		Cluster Precision	3.5	2.68	2.4	15.6	5.8	2.24
		Model Accuracy	18.7	14.2	11.1	25.8	21.18	18.97
		Cluster Population	6000	9941	10000	7632	9811	9140
	40		rep1	rep2	rep3	rep4	rep5	rep6	rep7
		Sampling Precision	2	4	2	2	2	2	8
		Cluster Precision	1.3	2.5	1.79	1.1	1.4	1.2	6.27
		Model Accuracy	9.3	27.54	11.56	8.8	11.8	11.9	12.4
		Cluster Population	9649	9951	9784	10000	9982	9851	8945
	60		rep1	rep2	rep3	rep4	rep5	rep6
		Sampling Precision	2	2	2	2	2	2
		Cluster Precision	1.3	1.1	1.1	1.4	1.4	1.048
		Model Accuracy	8.8	9.1	10.6	8.5	11.5	7.6
		Cluster Population	9768	9995	8392	9982	7192	10000
	120		rep1	rep2	rep3	rep4	rep5	rep6
		Sampling Precision	2	2	2	2	2	2
		Cluster Precision	1	1.1	0.9	0.9	1	1.1
		Model Accuracy	10	9.5	10	9.52	10.1	10
		Cluster Population	9954	9881	10000	10000	10000	10000
Trifunctional	20		rep1	rep2	rep3	rep4	rep5	rep6
		Sampling Precision	20	8	8	10	6	16
		Cluster Precision	11.8	5.8	5.1	6.7	3.633	12
		Model Accuracy	36.5	17.5	15.4	13.6	16.3	19
		Cluster Population	9581	9713	9032	9659	8065	9999
	30		rep1	rep2	rep3	rep4	rep5	rep6
		Sampling Precision	6	2	8	2	4	2
		Cluster Precision	2.65	1.41	1.27	1.32	2.2	1.43
		Model Accuracy	13.44	13.93	9.8	14.2	19.77	8.95
		Cluster Population	9500	9244	9945	8638	9984	9712
	40		rep1	rep2	rep3	rep4	rep5	rep6	rep7
		Sampling Precision	2	2	4	2	2	2	2
		Cluster Precision	1.1	1.3	3.1	1.2	1.3	1.131	1.131
		Model Accuracy	8.5	13.7	8.6	7.6	10.4	10.3	9.16
		Cluster Population	9999	9863	8356	10000	9084	10000	9975
	60		rep1	rep2	rep3	rep4	rep5	rep6	rep7
		Sampling Precision	2	2	2	2	4	2	2
		Cluster Precision	1.1	1.1	1.1	1.1	1.5	1.2	1.14
		Model Accuracy	8.5	8.8	7.9	8.7	12.8	7.9	7.4
		Cluster Population	9990	9999	9921	10000	10000	9999	9752
	120		rep1	rep2	rep3	rep4	rep5	rep6
		Sampling Precision	2	2	2	2	2	2
		Cluster Precision	1.04	0.8	0.69	0.958	0.863	0.82
		Model Accuracy	8.44	8.46	9.44	8.81	8.4	8.56
		Cluster Population	10000	10000	9943	10000	10000	10000

## Sheet: Supplementary Figure 1
a	Ac-Sr8 deadend MS2					b	AR-modified Ac-Sr8 MS3							c	AR*-modified Ac-Sr8 MS3
	Mass	Intensity	Fragment	Ion Type			m/z	Intensity	Ion Type	Index	z	Error			m/z	Intensity	Ion Type	Index	z	Error
	542.266	64646748	αAR*2+	[M]			175.262	799	y	1	1	0.14			175.258	198	y	1	1	0.14
	542.768	36732908	αAR*2+	[M+1]			294.163	856	y-NH3	4	2	0.03			294.248	172	y-NH3	4	2	0.12
	551.271	93503744	αAR2+	[M]					y-H2O	4	2	0.52			302.891	23	y	4	2	0.25
	551.771	48069608	αAR2+	[M+1]			312.351	4271	y	2	1	0.17			312.257	1010	y	2	1	0.079
							328.983	503	y-H2O	5	2	-0.18			338.67	63	y	5	2	0.51
							409.159	2803	b-H2O	3	1	-0.049			373.237	50	a	6	2	0.56
							441.286	3135	y	3	1	0.065			381.13	43	a	3	1	-0.083
							454.751	190	b-H2O	7	2	-0.46			391.217	315	b-H2O	3	1	0.02
							477.868	6303	y-H2O	7	2	0.12			409.064	551	b	3	1	-0.14
									y-NH3	7	2	-0.37			441.223	772	y	3	1	0.0027
							480.06	4831	b-H2O	4	1	-0.19					a	7	2	0.012
							542.335	1370000	MH-H2O		2	0.07			462.077	190	b-H2O	4	1	-0.16
									MH-NH3		2	-0.42			477.906	1541	y	7	2	0.16
							604.295	3953	y	4	1	0.011			480.09	611	b	4	1	-0.15
							643.016	1543	b-H2O	5	1	-0.29			533.515	3781	MH-NH3		2	-0.24
							675.296	9639	y	5	1	-0.025					MH-H2O		2	0.26
							771.843	1969	b-H2O	6	1	-0.51			586.303	74	y-H2O	4	1	0.03
							883.443	1982	y-H2O	6	1	0.0013			604.155	1709	y	4	1	-0.13
							901.721	1263	y	6	1	0.27			643.167	128	b	5	1	-0.14
							909.48	2336	b-H2O	7	1	0.069			658.267	144	y-NH3	5	1	-0.027
							927.135	1131	b	7	1	-0.29			675.184	2117	y	5	1	-0.14
															883.468	207	y	6	1	0.026
															909.212	529	b	7	1	-0.2
															954.503	103	y	7	1	0.023

## Sheet: Supplementary Figure 2
a	Ac-SR8 dipep bi-link3+ MS2					b	Ac-SR8 dipep bi-link4+ MS2					c	Ac-SR8 tripep tri-link4+ MS2
	Mass	Intensity	Fragment	Ion Type			Mass	Intensity	Fragment	Ion Type			Mass	Intensity	Fragment	Ion Type
	542.266	1.15988e+06	αAR*2+	[M]			542.265	35065820	αAR*2+	[M]			542.265	16693335	αAR*2+	[M]
	542.768	656242	αAR*2+	[M+1]			542.767	19354690	αAR*2+	[M+1]			542.767	9236232	αAR*2+	[M+1]
	551.271	870466	αAR2+	[M]			551.27	20898082	αAR2+	[M]			551.271	8.26813e+06	αAR2+	[M]
	551.771	473125	αAR2+	[M+1]			551.771	11300853	αAR2+	[M+1]			551.771	4.3317e+06	αAR2+	[M+1]
	1101.53	1.27488e+06	αAR1+	[M]									1101.53	30413796	αAR1+	[M]
	1102.54	739806	αAR1+	[M+1]									1102.54	17595670	αAR1+	[M+1]

## Sheet: Supplementary Figure 3
a	BSA tripeptide tri-link MS2					b	BSA tripeptide tri-link MS3_01							BSA tripeptide tri-link MS3_02							BSA tripeptide tri-link MS3_03							c	BSA dipeptide tri-link MS2					d	BSA tripeptide bi-link MS3_01							BSA tripeptide bi-link MS3_01							e
	Mass	Intensity	Fragment	Ion Type			m/z	Intensity	Ion Type	Index	z	Error		m/z	Intensity	Ion Type	Index	z	Error		m/z	Intensity	Ion Type	Index	z	Error			Mass	Intensity	Fragment	Ion Type			m/z	Intensity	Ion Type	Index	z	Error		m/z	Intensity	Ion Type	Index	z	Error
	638.312	5.87402e+06	αAR*2+	[M]			204.096	5809	a	2	1	0.016		272.298	5442	y-NH3	2	1	0.16		378.398	1716	y	3	1	0.22			947.931	2468367	αAR*2+	[M]			378.462	3621	y	3	1	0.28		388.295	4749	y	3	1	0.065
	638.814	3.88149e+06	αAR*2+	[M+1]			232.13	7602	b	2	1	0.055		289.201	19389	y	2	1	0.039		393.266	3844	b	3	1	0.016			948.432	2.38497e+06	αAR*2+	[M+1]			393.392	7221	b	3	1	0.14		447.384	1071	a	8	2	-0.37
	639.317	1.54607e+06	αAR*2+	[M+2]			301.23	24646	b-H2O	3	1	0.13		388.366	21078	y	3	1	0.14				a	6	2	-0.44			948.934	1.24772e+06	αAR*2+	[M+2]					a	6	2	-0.31		481.289	1316	y-NH3	8	2	0.065
	647.316	3.08805e+06	αAR2+	[M]			304.091	3298	y	2	1	-0.071		391.378	27890	b-H2O	3	1	0.14		522.614	3758	b	4	1	0.32			956.942	3.37442e+06	αAR2+	[M]			522.434	11487	b	4	1	0.14				y-H2O	8	2	0.56
	647.821	2.08698e+06	αAR2+	[M+1]			319.185	12083	b	3	1	0.078		409.25	2313	b	3	1	0.0055		538.324	6359	y	4	1	0.11			957.435	3.16897e+06	αAR2+	[M+1]			538.254	7307	y	4	1	0.043		588.513	4903	y	5	1	0.17
	648.317	759416	αAR2+	[M+2]			344.311	2478	y-NH3	3	1	0.15				y	7	2	-0.47		649.359	3152	y-H2O	5	1	0.12			957.945	1.70127e+06	αAR2+	[M+2]			649.583	2086	y-H2O	5	1	0.34		694.551	1351	a	6	1	0.17
	773.872	6.24796e+06	βAR*2+	[M]			361.35	32717	y	3	1	0.17		480.537	1241	y-H2O	8	2	-0.2		667.423	16432	b-H2O	5	1	0.078			1134.56	721989	β2AR*2+	[M]			657.55	2277	a	5	1	0.19		699.726	1063	y-H2O	6	1	0.35
	774.381	4.40418e+06	βAR*2+	[M+1]			404.029	2420	a	4	1	-0.17				b	7	2	0.34				y	5	1	0.17			1135.05	783558	β2AR*2+	[M+1]			667.477	18415	b-H2O	5	1	0.13		717.4	1595	y	6	1	0.011
	774.878	2379873	βAR*2+	[M+2]			414.306	22716	y-NH3	6	2	0.1		501.44	15527	y	4	1	0.13		679.502	2161	b	11	2	0.17			1135.56	510203	β2AR*2+	[M+2]					y	5	1	0.22				b-NH3	11	2	0.074
	782.873	2.27384e+06	βAR2+	[M]					b-H2O	4	1	0.13		551.374	3681	b-H2O	4	1	0.11		685.509	5660	b	5	1	0.15			1144.06	3.09818e+06	βAR_AR*2+	[M]			685.535	10075	b	5	1	0.18				b-H2O	11	2	0.57
	783.379	2.00751e+06	βAR2+	[M+1]					y-H2O	6	2	0.59		569.318	3791	b	4	1	0.043		796.484	21237	b-H2O	6	1	0.096			1144.55	1.88405e+06	βAR_AR*2+	[M+1]			796.542	39591	b-H2O	6	1	0.15		803.632	2633	b-H2O	7	1	0.2
	783.874	796898	βAR2+	[M+2]			422.832	4478	y	6	2	0.11				y	9	2	-0.43				y	6	1	0.19			1145.05	646448	βAR_AR*2+	[M+2]					y	6	1	0.25		821.813	1869	b	7	1	0.37
	947.931	2.62418e+06	γAR*2+	[M]			432.341	7727	b	4	1	0.15		588.48	31352	y	5	1	0.13		814.809	5288	b	6	1	0.41			1153.06	5588108	β2AR2+	[M]			814.596	13746	b	6	1	0.2		904.808	1391	b-H2O	8	1	0.33
	948.432	2631732	γAR*2+	[M+1]			508.42	41552	y	4	1	0.17		665.589	5373	y-NH3	10	2	0.29		846.994	5215	y-H2O	13	2	0.13			1153.57	3.45999e+06	β2AR2+	[M+1]			847.491	5020	y-NH3	13	2	0.13		960.794	1412	y-H2O	8	1	0.34
	948.934	1.65529e+06	γAR*2+	[M+2]			513.845	5628	y-H2O	8	2	0.073		674.017	81293	y	10	2	0.2				y-NH3	13	2	-0.36			1154.07	1.31772e+06	β2AR2+	[M+2]			885.614	13775	b	7	1	0.18		978.683	4645	y	8	1	0.22
	956.942	2.92318e+06	γAR2+	[M]					y-NH3	8	2	-0.42		717.527	16761	y	6	1	0.14		856.119	5096	y	13	2	0.25									909.611	21949	y	7	1	0.23		1112.84	5513	b-H2O	9	1	0.24
	957.451	2.68514e+06	γAR2+	[M+1]			522.952	7331	y	8	2	0.17		724.437	20552	y	11	2	0.1		885.711	11061	b	7	1	0.28									939.05	3450	MH-H2O		2	0.12		1121.66	1499	y-NH3	9	1	0.19
	957.944	1.82533e+06	γAR2+	[M+2]			543.43	5807	b-NH3	5	1	0.21		729.502	7045	b	5	1	0.2		909.588	9167	y	7	1	0.21											MH-NH3		2	-0.37		1346.93	6391	y	10	1	0.31
							560.535	8585	b	5	1	0.29		765.051	20865	MH-H2O		2	0.19		969.676	4694	b-NH3	8	1	0.22									968.694	9389	b-H2O	8	1	0.22		1447.95	13949	y	11	1	0.28
							629.538	84867	MH-H2O		2	0.23				MH-NH3		2	-0.31		986.701	3036	b	8	1	0.22									986.605	3603	b	8	1	0.12		1530	2052	y-NH3	12	1	0.29
									MH-NH3		2	-0.26		818.564	18425	y	7	1	0.13		993.73	4062	y-NH3	8	1	0.33									1010.64	28390	y	8	1	0.21		1681.05	2260	b	13	1	0.29
							716.561	28626	y	5	1	0.19		941.657	4932	b-H2O	7	1	0.27		1010.7	21844	y	8	1	0.27									1064.72	3550	y-NH3	9	1	0.28		1980.28	1615	b	16	1	0.33
							750.547	5842	b-H2O	6	1	0.19		959.558	10036	b	7	1	0.16		1063.65	9223	y-H2O	9	1	0.2									1081.64	31530	b-H2O	9	1	0.089
							768.535	8415	b	6	1	0.16		978.611	19012	y	8	1	0.14		1081.76	25276	b-H2O	9	1	0.2											y	9	1	0.18
							827.488	4704	y-NH3	6	1	0.083		1028.8	3657	b-H2O	8	1	0.38				y	9	1	0.29									1099.8	7146	b	9	1	0.24
							844.635	64195	y	6	1	0.2		1138.81	51683	y	9	1	0.31		1099.85	5270	b	9	1	0.28									1192.66	4524	y-H2O	10	1	0.17
							897.601	14021	b-H2O	7	1	0.17		1159.75	7782	b	9	1	0.23		1192.76	4079	y-H2O	10	1	0.26									1210.82	16344	b-H2O	10	1	0.22
							915.622	16062	b	7	1	0.18		1241.69	4163	b-NH3	10	1	0.13		1210.81	11908	b-H2O	10	1	0.21											y	10	1	0.31
							957.725	17703	y	7	1	0.21		1258.84	11606	b	10	1	0.26				y	10	1	0.31									1228.82	7264	b	10	1	0.21
							1027.76	3752	y-NH3	8	1	0.24		1346.84	3486	y	10	1	0.22		1228.86	5495	b	10	1	0.25									1357.99	4482	b	11	1	0.34
							1044.72	46651	y	8	1	0.18									1357.78	3831	b	11	1	0.12									1502.85	13092	y	12	1	0.24
																					1373.83	9129	y	11	1	0.26
																					1484.73	3241	y-H2O	12	1	0.13
																					1502.87	9667	y	12	1	0.26
[truncated: 16 more columns]

## Sheet: Supplementary Figure 4
BSA TSTO cross-links	Resi1	Resi2	Distance (Å)	Grouping (Å)
ALB:K117 - ALB:K228	117	228	24.018	25
ALB:K117 - ALB:K489	117	489	22.889	25
ALB:K140 - ALB:K455	140	455	21.274	25
ALB:K204 - ALB:K455	204	455	19.399	20
ALB:K204 - ALB:K463	204	463	22.889	25
ALB:K228 - ALB:K235	228	235	13.472	15
ALB:K228 - ALB:K245	228	245	26.441	30
ALB:K228 - ALB:K266	228	266	12.437	15
ALB:K228 - ALB:K374	228	374	16.426	20
ALB:K228 - ALB:K455	228	455	27.154	30
ALB:K228 - ALB:K489	228	489	13.237	15
ALB:K228 - ALB:K498	228	498	13.142	15
ALB:K235 - ALB:K245	235	245	15.451	20
ALB:K235 - ALB:K248	235	248	19.284	20
ALB:K235 - ALB:K256	235	256	11.021	15
ALB:K235 - ALB:K263	235	263	8.958	10
ALB:K235 - ALB:K266	235	266	9.735	10
ALB:K235 - ALB:K346	235	346	13.993	15
ALB:K235 - ALB:K374	235	374	13.537	15
ALB:K245 - ALB:K463	245	463	20.539	25
ALB:K248 - ALB:K297	248	297	11.658	15
ALB:K248 - ALB:K299	248	299	15.587	20
ALB:K28 - ALB:K263	28	263	21.371	25
ALB:K28 - ALB:K266	28	266	22.998	25
ALB:K28 - ALB:K285	28	285	24.396	25
ALB:K28 - ALB:K36	28	36	13.378	15
ALB:K28 - ALB:K455	28	455	50.41	55
ALB:K28 - ALB:K463	28	463	53.828	55
ALB:K346 - ALB:K374	346	374	11.985	15
ALB:K36 - ALB:K285	36	285	16.738	20
ALB:K374 - ALB:K498	374	498	17.992	20
ALB:K437 - ALB:K489	437	489	19.797	20
ALB:K437 - ALB:K495	437	495	8.862	10
ALB:K437 - ALB:K561	437	561	11.363	15
ALB:K455 - ALB:K463	455	463	13.513	15
ALB:K455 - ALB:K489	455	489	24.671	25
ALB:K489 - ALB:K498	489	498	14.54	15
ALB:K100 - ALB:K228	100	228	31.636	35
ALB:K100 - ALB:K235	100	235	37.301	40
ALB:K100 - ALB:K489	100	489	27.43	30
ALB:K183 - ALB:K245	183	245	24.887	25
ALB:K183 - ALB:K304	183	304	13.552	15
ALB:K183 - ALB:K455	183	455	24.667	25
ALB:K183 - ALB:K463	183	463	27.407	30
ALB:K204 - ALB:K304	204	304	21.469	25
ALB:K228 - ALB:K420	228	420	38.507	40
ALB:K228 - ALB:K437	228	437	24.22	25
ALB:K235 - ALB:K437	235	437	32.671	35
ALB:K235 - ALB:K455	235	455	29.182	30
ALB:K235 - ALB:K489	235	489	25.26	30
ALB:K245 - ALB:K256	245	256	14.856	15
ALB:K245 - ALB:K266	245	266	21.401	25
ALB:K245 - ALB:K318	245	318	4.292	5
ALB:K266 - ALB:K455	266	455	29.847	30
ALB:K266 - ALB:K463	266	463	33.61	35
ALB:K266 - ALB:K489	266	489	21.108	25
ALB:K28 - ALB:K235	28	235	29.965	30
ALB:K28 - ALB:K245	28	245	38.322	40
ALB:K28 - ALB:K256	28	256	27.021	30
ALB:K28 - ALB:K304	28	304	32.305	35
ALB:K28 - ALB:K309	28	309	30.368	35
ALB:K28 - ALB:K489	28	489	39.192	40
ALB:K28 - ALB:K495	28	495	50.424	55
ALB:K28 - ALB:K498	28	498	46.481	50
ALB:K28 - ALB:K88	28	88	9.618	10
ALB:K285 - ALB:K309	285	309	9.073	10
ALB:K297 - ALB:K304	297	304	13.825	15
ALB:K297 - ALB:K318	297	318	7.675	10
ALB:K318 - ALB:K463	318	463	18.376	20
ALB:K36 - ALB:K235	36	235	29.262	30
ALB:K36 - ALB:K455	36	455	43.596	45
ALB:K36 - ALB:K75	36	75	9.158	10
ALB:K374 - ALB:K399	374	399	12.436	15
ALB:K374 - ALB:K437	374	437	26.807	30
ALB:K374 - ALB:K489	374	489	27.385	30
ALB:K399 - ALB:K498	399	498	24.884	25
ALB:K412 - ALB:K437	412	437	20.643	25
ALB:K420 - ALB:K437	420	437	22.332	25
ALB:K420 - ALB:K455	420	455	14.317	15
ALB:K420 - ALB:K568	420	568	14.584	15
ALB:K437 - ALB:K455	437	455	19.491	20
ALB:K437 - ALB:K463	437	463	28.228	30
ALB:K455 - ALB:K548	455	548	17.365	20
ALB:K455 - ALB:K561	455	561	26.11	30
ALB:K495 - ALB:K523	495	523	17.89	20
ALB:K548 - ALB:K568	548	568	14.335	15
ALB:K88 - ALB:K489	88	489	32.526	35
ALB:K138 - ALB:K140	138	140	6.097	10
ALB:K138 - ALB:K455	138	455	19.903	20
ALB:K228 - ALB:K263	228	263	16.488	20
ALB:K228 - ALB:K346	228	346	20.638	25
ALB:K228 - ALB:K463	228	463	33.002	35
ALB:K228 - ALB:K495	228	495	17.558	20
ALB:K245 - ALB:K248	245	248	8.795	10
ALB:K245 - ALB:K297	245	297	9.71	10
ALB:K245 - ALB:K455	245	455	26.429	30
ALB:K248 - ALB:K455	248	455	34.915	35
ALB:K248 - ALB:K463	248	463	27.466	30
ALB:K256 - ALB:K263	256	263	11.048	15
ALB:K256 - ALB:K266	256	266	15.608	20
ALB:K263 - ALB:K266	263	266	5.084	10
ALB:K28 - ALB:K559	28	559	65.388	70
ALB:K28 - ALB:K561	28	561	66.547	70
ALB:K297 - ALB:K299	297	299	5.738	10
ALB:K299 - ALB:K455	299	455	34.486	35
ALB:K299 - ALB:K463	299	463	28.627	30
ALB:K374 - ALB:K463	374	463	28.354	30
ALB:K374 - ALB:K495	374	495	22.305	25
ALB:K437 - ALB:K498	437	498	13.568	15
ALB:K437 - ALB:K559	437	559	13.277	15
ALB:K455 - ALB:K495	455	495	23.977	25
ALB:K455 - ALB:K498	455	498	25.423	30
ALB:K463 - ALB:K489	463	489	35.224	40
ALB:K463 - ALB:K495	463	495	32.126	35
ALB:K463 - ALB:K498	463	498	32.304	35
ALB:K489 - ALB:K495	489	495	15.021	20
ALB:K495 - ALB:K498	495	498	5.409	10
ALB:K559 - ALB:K561	559	561	5.775	10
		120

## Sheet: Supplementary Figure 5
26S Cross-link	Distance (Å)	Grouping (Å)	Identified as:
Rpt5:K430 - Rpt5:K431	3.797	5	Tri-link
Rpn5:K294 - Rpn5:K295	3.799	5	Tri-link
Rpn5:K207 - Rpn5:K208	3.804	5	Tri-link
Rpn7:K371 - Rpn7:K372	3.807	5	Tri-link
α3:K238 - α3:K239	3.809	5	Tri-link
Rpn6:K158 - Rpn6:K159	3.811	5	Tri-link
α1:K181 - α1:K182	3.817	5	Tri-link
Rpn8:K287 - Rpn8:K288	3.82	5	Tri-link
Rpt6:K82 - Rpt6:K83	3.824	5	Tri-link
α4:K27 - α4:K28	3.826	5	Tri-link
Rpt6:K88 - Rpt6:K94	4.294	5	Tri-link
α7:K238 - α7:K241	4.852	5	Tri-link
Rpn5:K352 - Rpn5:K355	4.862	5	Tri-link
Rpn5:K33 - Rpn5:K36	4.883	5	Tri-link
Rpt3:K401 - Rpt3:K404	5.097	10	Tri-link
Rpn5:K349 - Rpn5:K352	5.294	10	Tri-link	Bi-link
Rpn1:K637 - Rpn1:K639	5.312	10	Tri-link
Rpn7:K163 - Rpn7:K165	5.6	10	Tri-link
Rpt4:K34 - Rpt4:K38	5.689	10	Tri-link
SHFM1:K62 - SHFM1:K66	5.902	10	Tri-link
Rpn1:K27 - Rpn1:K31	5.942	10	Tri-link
Rpn2:K146 - Rpn2:K148	5.996	10	Tri-link
Rpn9:K99 - Rpn9:K103	6.006	10	Tri-link
Rpn2:K842 - Rpn2:K844	6.022	10	Tri-link
Rpt4:K38 - Rpt4:K42	6.042	10	Tri-link
Rpt3:K66 - Rpt3:K69	6.064	10	Tri-link
Rpt4:K91 - Rpt4:K93	6.081	10	Tri-link
α3:K229 - α3:K231	6.087	10	Tri-link
Rpn3:K182 - Rpn3:K186	6.122	10	Tri-link
Rpt3:K397 - Rpt3:K401	6.159	10	Tri-link
α2:K51 - α2:K53	6.27	10	Tri-link
Rpt5:K70 - Rpt5:K74	6.685	10	Tri-link	Bi-link
Rpn9:K103 - Rpn9:K105	6.736	10	Tri-link
Rpn5:K208 - Rpn5:K212	6.779	10	Tri-link
Rpn5:K98 - Rpn5:K103	7.329	10	Tri-link
Rpn1:K39 - Rpn1:K41	7.335	10	Tri-link
Rpn3:K315 - Rpn7:K382	7.348	10	Tri-link	Bi-link
Rpn7:K126 - Rpn7:K130	7.375	10	Tri-link
Rpn6:K159 - α2:K176	7.8	10	Tri-link
Rpt1:K418 - Rpt1:K422	8.076	10	Tri-link
Rpn11:K273 - Rpn11:K277	8.144	10	Tri-link
Rpn5:K179 - Rpn5:K212	8.722	10	Tri-link	Bi-link
α2:K171 - α2:K176	8.737	10	Tri-link
Rpn11:K209 - Rpn2:K574	8.812	10	Tri-link	Bi-link
Rpt6:K393 - Rpt6:K397	8.817	10	Tri-link
Rpn12:K105 - Rpn12:K111	8.963	10	Tri-link
β4:K169 - β4:K198	9.035	10	Tri-link
Rpn3:K84 - Rpn3:K89	9.17	10	Tri-link
Rpn11:K222 - Rpn8:K180	9.253	10	Tri-link	Bi-link
Rpn6:K355 - Rpn6:K358	9.262	10	Tri-link
Rpn3:K80 - Rpn3:K84	9.35	10	Tri-link
β6:K101 - β6:K104	9.373	10	Tri-link
Rpn6:K158 - α2:K176	9.44	10	Tri-link
Rpt1:K340 - Rpt5:K430	9.459	10	Tri-link
Rpt1:K340 - Rpt5:K431	9.509	10	Tri-link
Rpt2:K387 - Rpt2:K423	9.548	10	Tri-link	Bi-link
α3:K176 - α4:K52	9.582	10	Tri-link	Bi-link
Rpt4:K20 - Rpt4:K27	9.596	10	Tri-link	Bi-link
Rpn5:K349 - Rpn5:K355	9.701	10	Tri-link
Rpn11:K209 - Rpn11:K215	9.77	10	Tri-link
Rpt2:K429 - Rpt6:K314	9.775	10	Tri-link	Bi-link
α4:K48 - α4:K52	9.814	10	Tri-link
Rpn11:K215 - Rpn11:K222	9.83	10	Tri-link
Rpt2:K423 - Rpt2:K429	9.935	10	Tri-link
α3:K205 - α3:K238	10.058	15	Tri-link	Bi-link
Rpt2:K91 - Rpt2:K98	10.09	15	Tri-link	Bi-link
α3:K187 - α3:K239	10.165	15	Tri-link	Bi-link
α4:K227 - α4:K234	10.167	15	Tri-link
Rpn8:K28 - Rpn8:K33	10.268	15	Tri-link
Rpn6:K288 - Rpn6:K295	10.272	15	Tri-link
Rpn1:K343 - Rpn1:K350	10.319	15	Tri-link
Rpt1:K248 - Rpt2:K265	10.356	15	Tri-link
Rpt4:K333 - α1:K59	10.366	15	Tri-link
Rpt5:K74 - Rpt5:K81	10.416	15	Tri-link	Bi-link
Rpt4:K27 - Rpt4:K34	10.438	15	Tri-link	Bi-link
Rpt1:K248 - Rpt2:K258	10.455	15	Tri-link
Rpt6:K83 - Rpt6:K101	10.489	15	Tri-link
α3:K239 - α3:K246	10.494	15	Tri-link
Rpt4:K379 - Rpt5:K351	10.509	15	Tri-link
Rpn6:K159 - Rpn6:K163	10.567	15	Tri-link
α4:K27 - α4:K166	10.625	15	Tri-link	Bi-link
α3:K231 - α3:K238	10.638	15	Tri-link
Rpt3:K238 - Rpt4:K206	10.698	15	Tri-link	Bi-link
Rpt3:K192 - Rpt6:K335	10.744	15	Tri-link	Bi-link
Rpt4:K333 - α1:K55	10.766	15	Tri-link
Rpn11:K257 - Rpn11:K264	10.778	15	Tri-link
β4:K162 - β4:K169	10.791	15	Tri-link
α3:K205 - α3:K210	10.793	15	Tri-link
α3:K54 - α3:K210	10.855	15	Tri-link	Bi-link
Rpt3:K404 - α1:K181	10.972	15	Tri-link
α1:K59 - α7:K174	11.149	15	Tri-link
Rpt1:K422 - Rpt2:K350	11.185	15	Tri-link	Bi-link
α2:K171 - α3:K54	11.195	15	Tri-link
Rpt3:K401 - α1:K181	11.292	15	Tri-link
α2:K176 - α3:K54	11.299	15	Tri-link	Bi-link
Rpt3:K397 - α1:K181	11.343	15	Tri-link
Rpt4:K383 - Rpt4:K387	11.351	15	Tri-link
Rpt4:K383 - Rpt5:K294	11.356	15	Tri-link
α1:K55 - α1:K59	11.442	15	Tri-link
Rpn11:K215 - Rpn2:K574	11.521	15	Tri-link	Bi-link
Rpn9:K99 - Rpn9:K105	11.999	15	Tri-link	Bi-link
Rpt4:K379 - Rpt4:K383	12.082	15	Tri-link
Rpn5:K294 - Rpn9:K132	12.19	15	Tri-link
α3:K231 - α3:K239	12.227	15	Tri-link
Rpt3:K69 - Rpt6:K55	12.659	15	Tri-link
Rpt2:K258 - Rpt5:K300	12.673	15	Tri-link
α4:K204 - α4:K227	12.75	15	Tri-link
Rpn11:K223 - Rpn8:K180	12.844	15	Tri-link	Bi-link
Rpn9:K99 - Rpn9:K115	12.866	15	Tri-link
Rpn7:K107 - Rpn7:K126	13.04	15	Tri-link	Bi-link
Rpn5:K179 - Rpn5:K208	13.071	15	Tri-link
Rpt1:K418 - Rpt2:K350	13.079	15	Tri-link
α3:K187 - α3:K238	13.091	15	Tri-link	Bi-link
Rpn3:K425 - Rpn7:K349	13.097	15	Tri-link	Bi-link
α4:K28 - α4:K166	13.135	15	Tri-link	Bi-link
Rpn5:K294 - Rpn5:K303	13.214	15	Tri-link
Rpn6:K304 - Rpn6:K355	13.265	15	Tri-link	Bi-link
Rpt2:K258 - Rpt2:K265	13.29	15	Tri-link
α4:K28 - α4:K48	13.359	15	Tri-link
Rpt2:K178 - Rpt6:K287	13.39	15	Tri-link	Bi-link
α2:K51 - α2:K165	13.412	15	Tri-link
Rpt4:K42 - Rpt5:K74	13.491	15	Tri-link
Rpn7:K117 - Rpn7:K126	13.517	15	Tri-link
α3:K180 - α3:K187	13.558	15	Tri-link
Rpt3:K397 - α1:K182	13.702	15	Tri-link
Rpt3:K238 - Rpt4:K72	13.731	15	Tri-link
Rpt6:K82 - Rpt6:K101	13.764	15	Tri-link
Rpn6:K288 - Rpn6:K304	13.831	15	Tri-link	Bi-link
Rpt2:K423 - α3:K176	13.913	15	Tri-link
Rpn5:K33 - Rpn5:K52	13.944	15	Tri-link
Rpt1:K418 - α4:K166	14.014	15	Tri-link	Bi-link
Rpt2:K387 - Rpt2:K429	14.038	15	Tri-link
Rpn11:K215 - Rpn8:K180	14.061	15	Tri-link	Bi-link
Rpn11:K152 - Rpn8:K180	14.113	15	Tri-link	Bi-link
Rpt3:K238 - Rpt5:K125	14.18	15	Tri-link
Rpn9:K105 - Rpn9:K115	14.251	15	Tri-link
α7:K230 - α7:K238	14.298	15	Tri-link	Bi-link
Rpt3:K401 - α1:K182	14.367	15	Tri-link
Rpn11:K222 - Rpn8:K199	14.444	15	Tri-link
Rpt3:K404 - α1:K182	14.465	15	Tri-link
Rpt1:K418 - α4:K27	14.504	15	Tri-link
Rpn5:K36 - Rpn5:K52	14.678	15	Tri-link
Rpn5:K295 - Rpn9:K132	14.867	15	Tri-link
α3:K187 - α3:K231	14.887	15	Tri-link	Bi-link
Rpn8:K33 - Rpn8:K127	14.962	15	Tri-link
Rpn11:K264 - Rpn11:K273	15.013	20	Tri-link
Rpn6:K295 - Rpn6:K304	15.048	20	Tri-link
Rpt6:K88 - Rpt6:K130	15.084	20	Tri-link
Rpt4:K42 - Rpt5:K70	15.162	20	Tri-link
Rpn10:K74 - Rpn10:K81	15.323	20	Tri-link
α3:K210 - α3:K238	15.345	20	Tri-link
Rpn7:K107 - Rpn7:K130	15.347	20	Tri-link
Rpt1:K116 - Rpt4:K206	15.442	20	Tri-link	Bi-link
Rpt1:K407 - Rpt1:K418	15.498	20	Tri-link	Bi-link
α3:K187 - α3:K229	15.512	20	Tri-link	Bi-link
Rpt2:K258 - Rpt6:K222	15.53	20	Tri-link	Bi-link
Rpt3:K66 - Rpt6:K55	15.569	20	Tri-link
Rpn1:K31 - Rpn1:K41	15.59	20	Tri-link
Rpn2:K324 - Rpn2:K796	15.645	20	Tri-link	Bi-link
Rpn7:K130 - Rpt6:K170	15.703	20	Tri-link	Bi-link
α1:K116 - α2:K92	16.028	20	Tri-link
Rpt4:K27 - Rpt4:K38	16.089	20	Tri-link
Rpt4:K72 - Rpt5:K125	16.135	20	Tri-link	Bi-link
Rpn6:K159 - α3:K54	16.212	20	Tri-link
Rpn11:K273 - Rpn7:K163	16.262	20	Tri-link
α3:K229 - α3:K239	16.351	20	Tri-link
Rpn11:K264 - Rpn7:K163	16.492	20	Tri-link	Bi-link
Rpt3:K192 - Rpt3:K306	16.621	20	Tri-link
α1:K104 - α1:K116	16.643	20	Tri-link
Rpt4:K379 - Rpt5:K294	16.645	20	Tri-link
Rpn8:K28 - Rpn8:K127	16.666	20	Tri-link	Bi-link
Rpt5:K70 - Rpt5:K81	16.694	20	Tri-link	Bi-link
Rpn7:K126 - Rpn7:K163	16.704	20	Tri-link	Bi-link
α2:K53 - α2:K165	16.91	20	Tri-link
α3:K187 - α3:K246	16.959	20	Tri-link
Rpt1:K407 - α4:K166	17.117	20	Tri-link
Rpn7:K93 - Rpn7:K130	17.295	20	Tri-link	Bi-link
β4:K162 - β4:K198	17.299	20	Tri-link	Bi-link
Rpt4:K387 - Rpt5:K294	17.303	20	Tri-link
Rpn11:K264 - Rpn7:K165	17.434	20	Tri-link
Rpt6:K88 - Rpt6:K222	17.453	20	Tri-link	Bi-link
Rpt6:K130 - Rpt6:K222	17.479	20	Tri-link	Bi-link
α1:K104 - α2:K92	17.52	20	Tri-link	Bi-link
Rpn1:K27 - Rpn1:K41	17.525	20	Tri-link
α6:K41 - α7:K57	17.604	20	Tri-link
Rpn6:K158 - Rpt6:K346	17.625	20	Tri-link
Rpt4:K42 - Rpt5:K144	17.638	20	Tri-link	Bi-link
Rpn2:K574 - Rpn8:K127	17.68	20	Tri-link
Rpn5:K207 - Rpn6:K274	17.731	20	Tri-link	Bi-link
Rpn11:K277 - Rpt3:K125	17.952	20	Tri-link
Rpn3:K455 - Rpn3:K461	18.044	20	Tri-link
Rpn12:K105 - Rpn12:K159	18.045	20	Tri-link	Bi-link
α3:K176 - α4:K48	18.12	20	Tri-link
Rpn3:K296 - Rpn3:K315	18.168	20	Tri-link	Bi-link
α3:K54 - α3:K205	18.171	20	Tri-link
α7:K230 - α7:K241	18.262	20	Tri-link
α7:K65 - α7:K230	18.316	20	Tri-link	Bi-link
Rpt4:K42 - Rpt5:K81	18.368	20	Tri-link
Rpn11:K215 - Rpn8:K199	18.408	20	Tri-link	Bi-link
Rpt2:K429 - α3:K176	18.441	20	Tri-link
Rpn2:K574 - Rpn8:K180	18.528	20	Tri-link	Bi-link
Rpt1:K116 - Rpt3:K238	18.713	20	Tri-link	Bi-link
α1:K30 - α2:K53	18.919	20	Tri-link	Bi-link
Rpn6:K158 - α3:K54	19.072	20	Tri-link
α4:K204 - α4:K234	19.156	20	Tri-link
Rpt4:K379 - α7:K174	19.281	20	Tri-link
Rpn5:K15 - Rpn5:K33	19.295	20	Tri-link
Rpt4:K383 - Rpt5:K351	19.318	20	Tri-link
Rpn12:K218 - Rpn12:K227	19.334	20	Tri-link
Rpn5:K208 - Rpn6:K274	19.559	20	Tri-link
Rpn6:K159 - Rpt6:K346	19.572	20	Tri-link	Bi-link
Rpn11:K222 - Rpn2:K574	19.608	20	Tri-link	Bi-link
α1:K55 - α7:K174	19.677	20	Tri-link	Bi-link
Rpn3:K182 - Rpn3:K223	19.775	20	Tri-link	Bi-link
Rpt6:K94 - Rpt6:K222	19.819	20	Tri-link	Bi-link
Rpn10:K74 - Rpn8:K113	19.844	20	Tri-link
Rpn7:K93 - Rpn7:K126	19.898	20	Tri-link	Bi-link
Rpn11:K152 - Rpn11:K223	19.956	20	Tri-link
Rpt4:K379 - α1:K55	19.968	20	Tri-link
α3:K180 - α3:K239	20.14	25	Tri-link
Rpn6:K163 - Rpt6:K346	20.228	25	Tri-link
Rpn11:K273 - Rpt3:K125	20.243	25	Tri-link
Rpn3:K425 - SHFM1:K66	20.424	25	Tri-link
Rpn3:K425 - SHFM1:K62	20.565	25	Tri-link	Bi-link
Rpn8:K45 - Rpt4:K91	20.585	25	Tri-link
α2:K171 - α3:K210	20.782	25	Tri-link	Bi-link
Rpn7:K126 - Rpt6:K170	20.925	25	Tri-link
Rpn5:K15 - Rpn5:K103	21.182	25	Tri-link
Rpt4:K383 - α1:K55	21.221	25	Tri-link
α6:K41 - α7:K230	21.265	25	Tri-link	Bi-link
Rpt4:K15 - Rpt5:K56	21.321	25	Tri-link
Rpt4:K38 - Rpt5:K144	21.327	25	Tri-link	Bi-link
Rpn3:K186 - Rpn3:K223	21.469	25	Tri-link	Bi-link
Rpn8:K180 - Rpn8:K199	21.559	25	Tri-link	Bi-link
Rpn6:K304 - Rpn6:K358	21.591	25	Tri-link	Bi-link
α4:K28 - α4:K52	21.624	25	Tri-link
α7:K57 - α7:K230	21.678	25	Tri-link	Bi-link
Rpn2:K666 - Rpn2:K890	21.691	25	Tri-link
Rpn1:K350 - Rpt1:K356	21.804	25	Tri-link
Rpn11:K215 - Rpn8:K28	21.874	25	Tri-link
Rpn11:K277 - Rpt6:K55	21.966	25	Tri-link	Bi-link
Rpn7:K349 - SHFM1:K66	22.099	25	Tri-link	Bi-link
Rpn2:K666 - Rpn2:K807	22.293	25	Tri-link
Rpn5:K330 - Rpn5:K355	22.417	25	Tri-link	Bi-link
Rpn2:K574 - Rpn8:K28	22.448	25	Tri-link	Bi-link
Rpn5:K330 - Rpn5:K352	22.487	25	Tri-link	Bi-link
β6:K73 - β6:K104	22.67	25	Tri-link
Rpn3:K54 - Rpn3:K186	22.831	25	Tri-link
Rpt3:K238 - Rpt6:K222	23.04	25	Tri-link	Bi-link
Rpt1:K407 - Rpt1:K422	23.094	25	Tri-link	Bi-link
Rpn5:K15 - Rpn5:K36	23.119	25	Tri-link
Rpn3:K296 - Rpn7:K382	23.174	25	Tri-link	Bi-link
Rpn5:K33 - Rpn5:K72	23.336	25	Tri-link	Bi-link
Rpn10:K81 - Rpn8:K113	23.372	25	Tri-link
Rpn11:K257 - Rpn7:K163	23.431	25	Tri-link
Rpt2:K293 - Rpt2:K350	23.609	25	Tri-link	Bi-link
α1:K30 - α2:K51	23.787	25	Tri-link
Rpn5:K36 - Rpn5:K72	24.076	25	Tri-link	Bi-link
Rpt1:K422 - Rpt2:K293	24.219	25	Tri-link	Bi-link
Rpn7:K346 - Rpn7:K371	24.227	25	Tri-link	Bi-link
Rpn7:K349 - SHFM1:K62	24.242	25	Tri-link	Bi-link
Rpt1:K58 - Rpt2:K91	24.479	25	Tri-link
Rpt3:K273 - Rpt6:K397	24.589	25	Tri-link	Bi-link
Rpn8:K45 - Rpt4:K93	24.776	25	Tri-link
Rpn11:K257 - Rpn11:K273	24.988	25	Tri-link	Bi-link
Rpn3:K54 - Rpn3:K182	25.309	30	Tri-link
α6:K41 - α7:K65	25.347	30	Tri-link
Rpn12:K111 - Rpn12:K159	25.382	30	Tri-link
Rpt2:K265 - Rpt6:K94	25.683	30	Tri-link
Rpt4:K34 - Rpt5:K144	25.769	30	Tri-link
Rpn5:K15 - Rpn5:K98	25.879	30	Tri-link	Bi-link
Rpn12:K227 - Rpn3:K404	26.281	30	Tri-link
Rpn5:K98 - Rpt3:K397	26.311	30	Tri-link
Rpt2:K265 - Rpt6:K88	26.675	30	Tri-link
β6:K73 - β6:K101	27.246	30	Tri-link
α2:K171 - α3:K205	27.273	30	Tri-link
Rpn11:K257 - Rpn11:K277	27.333	30	Tri-link
Rpn7:K346 - Rpn7:K372	27.643	30	Tri-link
Rpt1:K66 - Rpt6:K82	27.909	30	Tri-link
Rpn5:K92 - α1:K181	28.054	30	Tri-link
Rpn2:K574 - Rpn8:K199	28.356	30	Tri-link
Rpt3:K273 - Rpt6:K393	28.403	30	Tri-link	Bi-link
Rpn5:K92 - α1:K182	28.476	30	Tri-link
α7:K57 - α7:K241	28.902	30	Tri-link
Rpn11:K264 - Rpn8:K287	29.163	30	Tri-link
Rpn1:K119 - Rpn1:K141	29.213	30	Tri-link	Bi-link
Rpt4:K383 - α7:K174	29.341	30	Tri-link
Rpn11:K273 - Rpt6:K55	29.544	30	Tri-link	Bi-link
Rpn5:K98 - Rpt3:K401	29.967	30	Tri-link	Bi-link
Rpt2:K258 - Rpt6:K88	30.182	35	Tri-link	Bi-link
Rpn1:K343 - Rpt1:K356	30.297	35	Tri-link
Rpn11:K264 - Rpn8:K288	30.328	35	Tri-link
Rpn2:K720 - Rpt6:K83	30.568	35	Tri-link
Rpt6:K397 - α3:K210	30.665	35	Tri-link
Rpt2:K258 - Rpt6:K94	30.885	35	Tri-link
Rpn11:K264 - Rpn7:K126	30.931	35	Tri-link
Rpt1:K66 - Rpt6:K83	31.137	35	Tri-link
Rpn2:K720 - Rpt6:K82	31.523	35	Tri-link	Bi-link
Rpt4:K72 - Rpt6:K222	31.765	35	Tri-link	Bi-link
Rpt1:K418 - Rpt2:K293	31.815	35	Tri-link	Bi-link
Rpn1:K350 - Rpt1:K402	32.674	35	Tri-link
Rpn12:K218 - Rpn3:K404	34.687	35	Tri-link
Rpn5:K98 - Rpt3:K404	35.031	40	Tri-link
Rpt5:K125 - Rpt6:K222	36.049	40	Tri-link	Bi-link
β5:K91 - β6:K146	36.504	40	Tri-link
Rpn1:K551 - Rpn1:K639	36.556	40	Tri-link
Rpn3:K89 - Rpn8:K288	36.619	40	Tri-link
Rpn1:K551 - Rpn1:K637	36.669	40	Tri-link
Rpn1:K343 - Rpt1:K402	36.764	40	Tri-link	Bi-link
Rpn3:K80 - Rpn8:K287	37.377	40	Tri-link
Rpt1:K57 - Rpt2:K178	39.219	40	Tri-link	Bi-link
Rpn3:K84 - Rpn8:K287	39.459	40	Tri-link
Rpn11:K257 - Rpn7:K117	39.582	40	Tri-link
Rpn11:K257 - Rpn7:K126	39.614	40	Tri-link
Rpn5:K98 - Rpt4:K314	40.303	45	Tri-link	Bi-link
Rpn3:K80 - Rpn8:K288	40.43	45	Tri-link
Rpt2:K258 - Rpt4:K72	41.149	45	Tri-link	Bi-link
Rpn3:K84 - Rpn8:K288	42.006	45	Tri-link
Rpn5:K103 - Rpt4:K314	45.326	50	Tri-link	Bi-link
β5:K91 - β6:K184	46.487	50	Tri-link	Bi-link
Rpn1:K41 - Rpt6:K287	49.65	50	Tri-link
Rpn1:K39 - Rpt6:K287	50.689	55	Tri-link
Rpn12:K135 - Rpn3:K182	51.469	55	Tri-link
Rpt1:K57 - Rpt6:K287	51.63	55	Tri-link
Rpn12:K135 - Rpn3:K186	51.797	55	Tri-link
Rpn1:K41 - Rpt6:K170	52.793	55	Tri-link	Bi-link
Rpn1:K39 - Rpt6:K170	53.271	55	Tri-link
Rpn9:K105 - Rpt4:K34	54.601	55	Tri-link	Bi-link
Rpn9:K105 - Rpt4:K27	55.244	60	Tri-link	Bi-link
Rpn9:K105 - Rpt4:K20	57.278	60	Tri-link
Rpn1:K39 - Rpt6:K162	61.318	65	Tri-link
Rpn1:K41 - Rpt6:K162	61.478	65	Tri-link	Bi-link
Rpt3:K330 - α4:K52	63.788	65	Tri-link
Rpt3:K330 - α4:K48	65.392	70	Tri-link
Rpn1:K41 - Rpt6:K330	84.538	85	Tri-link	Bi-link
Rpn1:K39 - Rpt6:K330	84.654	85	Tri-link	Bi-link
Rpn1:K41 - Rpt6:K335	86.141	90	Tri-link
Rpn1:K39 - Rpt6:K335	87.087	90	Tri-link	Bi-link
Rpn2:K842 - α3:K199	134.379	135	Tri-link
Rpn2:K844 - α3:K199	138.868	140	Tri-link
Rpn3:K492 - β4:K162	169.776	170	Tri-link
Rpn3:K492 - β4:K169	177.101	180	Tri-link
Rpt2:K413 - α3:K254			Tri-link
Rpt6:K330 - α3:K252			Tri-link
Rpt2:K413 - α3:K252			Tri-link
α3:K199 - α3:K252			Tri-link
α4:K234 - α4:K241			Tri-link	Bi-link
Rpt2:K413 - α3:K257			Tri-link
ADRM1:K386 - ADRM1:K395			Tri-link	Bi-link
ADRM1:K83 - ADRM1:K97			Tri-link	Bi-link
ADRM1:K34 - ADRM1:K42			Tri-link
β2:K237 - β2:K238			Tri-link
ADRM1:K386 - ADRM1:K390			Tri-link
α6:K243 - α6:K256			Tri-link
ADRM1:K379 - ADRM1:K386			Tri-link
Rpt6:K330 - α3:K254			Tri-link
α3:K199 - α3:K254			Tri-link
α4:K234 - α4:K242			Tri-link
Rpt2:K413 - α3:K259			Tri-link
ADRM1:K386 - ADRM1:K397			Tri-link
ADRM1:K83 - ADRM1:K99			Tri-link
ADRM1:K34 - Rpn2:K796			Tri-link
Rpt6:K402 - α2:K171			Tri-link	Bi-link
β2:K237 - β6:K204			Tri-link	Bi-link
β2:K237 - β7:K201			Tri-link	Bi-link
ADRM1:K34 - Rpn2:K310			Tri-link
ADRM1:K34 - Rpn2:K302			Tri-link
α6:K243 - α7:K57			Tri-link	Bi-link
ADRM1:K379 - ADRM1:K395			Tri-link
α3:K254 - α3:K257			Tri-link
α3:K252 - α3:K254			Tri-link
α4:K241 - α4:K242			Tri-link
α3:K257 - α3:K259			Tri-link
ADRM1:K395 - ADRM1:K397			Tri-link
ADRM1:K97 - ADRM1:K99			Tri-link
ADRM1:K42 - Rpn2:K796			Tri-link
Rpt6:K403 - α2:K171			Tri-link
β2:K238 - β6:K204			Tri-link
Rpt6:K402 - α3:K210			Tri-link
β2:K238 - β7:K201			Tri-link
ADRM1:K42 - Rpn2:K310			Tri-link
ADRM1:K390 - ADRM1:K397			Tri-link
ADRM1:K42 - Rpn2:K302			Tri-link
α6:K256 - α7:K57			Tri-link	Bi-link
Rpt5:K300 - Rpt6:K222			Tri-link
Rpn5:K303 - Rpn9:K132			Tri-link
Rpt3:K306 - Rpt6:K335			Tri-link
β6:K146 - β6:K184			Tri-link
Rpn2:K807 - Rpn2:K890			Tri-link
Rpn2:K849 - Rpn2:K862			Tri-link
Rpn10:K365 - Rpn10:K369			Tri-link
Rpn1:K754 - Rpt2:K35			Tri-link
Rpn12:K297 - Rpn12:K304			Tri-link	Bi-link
Rpn2:K720 - Rpn2:K823			Tri-link
Rpn3:K76 - Rpn8:K293			Tri-link
Rpn1:K66 - Rpn3:MNT			Tri-link
Rpn1:K178 - Rpn2:K862			Tri-link
Rpn12:K159 - Rpn12:K297			Tri-link
Rpn1:K66 - Rpt1:K11			Tri-link
Rpt1:K58 - Rpt2:K86			Tri-link
Rpn7:K93 - Rpt1:K11			Tri-link
Rpn11:K273 - Rpn3:K499			Tri-link
Rpn12:K281 - Rpn3:K455			Tri-link	Bi-link
Rpn3:K2 - Rpn3:K14			Tri-link
Rpn1:K712 - Rpt2:K41			Tri-link
Rpn3:K16 - Rpn3:K182			Tri-link
Rpt4:K14 - Rpt4:K15			Tri-link
Rpt1:K11 - Rpt1:K13			Tri-link
Rpn10:K365 - Rpn10:K368			Tri-link
Rpt6:K402 - Rpt6:K403			Tri-link
Rpt6:K397 - Rpt6:K402			Tri-link
Rpn3:K499 - Rpn3:K503			Tri-link
Rpn1:K107 - Rpn1:K119			Tri-link
Rpn2:K319 - Rpn2:K324			Tri-link
Rpn1:K858 - Rpn1:K860			Tri-link
Rpn3:MNT - Rpn3:K2			Tri-link
Rpt2:K86 - Rpt2:K91			Tri-link
Rpn2:K310 - Rpn2:K319			Tri-link
Rpt2:K429 - Rpt2:K430			Tri-link
Rpt1:K17 - Rpt1:K20			Tri-link
Rpn9:MNT - Rpn9:K2			Tri-link
Rpn2:K862 - Rpn2:K865			Tri-link
Rpn3:K14 - Rpn3:K16			Tri-link
Rpn2:K868 - Rpn2:K869			Tri-link
Rpn2:K292 - Rpn2:K302			Tri-link
Rpn2:K849 - Rpn2:K865			Tri-link
Rpn10:K365 - Rpn10:K371			Tri-link
Rpn1:K754 - Rpt2:K36			Tri-link
Rpn12:K297 - Rpn12:K305			Tri-link
Rpn2:K720 - Rpn2:K825			Tri-link
Rpn3:K76 - Rpn8:K297			Tri-link
Rpn1:K66 - Rpn3:K2			Tri-link
Rpn1:K178 - Rpn2:K865			Tri-link
Rpn12:K159 - Rpn12:K298			Tri-link	Bi-link
Rpn1:K66 - Rpt1:K13			Tri-link
Rpn7:K93 - Rpt1:K13			Tri-link
Rpt3:K273 - Rpt6:K402			Tri-link
Rpn11:K273 - Rpn3:K503			Tri-link
Rpn12:K281 - Rpn3:K461			Tri-link
Rpn3:K2 - Rpn3:K16			Tri-link
Rpn1:K712 - Rpt2:K48			Tri-link
Rpn3:K16 - Rpn3:K186			Tri-link
Rpt4:K14 - Rpt5:K56			Tri-link
Rpt1:K11 - Rpt1:K58			Tri-link
Rpt1:K11 - Rpt6:K330			Tri-link
Rpn10:K365 - Rpn10:K372			Tri-link
Rpn10:K365 - Rpn10:K376			Tri-link
Rpn3:K84 - Rpn3:K503			Tri-link
Rpn3:K499 - Rpn8:K288			Tri-link
Rpn1:K107 - Rpn1:K141			Tri-link
Rpn2:K319 - Rpn2:K796			Tri-link	Bi-link
Rpn1:K858 - Rpt1:K402			Tri-link	Bi-link
Rpn1:K858 - Rpt2:K359			Tri-link
Rpn3:MNT - Rpn3:K374			Tri-link
Rpn3:K499 - Rpt6:K55			Tri-link
Rpt2:K86 - Rpt2:K98			Tri-link	Bi-link
Rpn3:K80 - Rpn3:K503			Tri-link
Rpn1:K343 - Rpt2:K24			Tri-link
Rpn2:K310 - Rpn2:K796			Tri-link
Rpn3:MNT - Rpn7:K93			Tri-link
Rpn1:K343 - Rpn1:K858			Tri-link
Rpt1:K17 - Rpt1:K34			Tri-link
Rpn9:MNT - Rpn9:K99			Tri-link
Rpn2:K862 - Rpn2:K868			Tri-link
Rpn1:K858 - Rpt2:K413			Tri-link	Bi-link
Rpt4:K34 - Rpt5:K16			Tri-link
Rpn3:K14 - Rpn3:K186			Tri-link
Rpn2:K868 - Rpn3:K523			Tri-link
Rpn2:K146 - Rpt6:K15			Tri-link	Bi-link
Rpn12:K218 - Rpn3:K2			Tri-link
Rpn2:K292 - Rpn2:K319			Tri-link
Rpn10:K369 - Rpn10:K371			Tri-link
Rpt2:K35 - Rpt2:K36			Tri-link
Rpn12:K304 - Rpn12:K305			Tri-link
Rpn2:K823 - Rpn2:K825			Tri-link
Rpn8:K293 - Rpn8:K297			Tri-link
Rpn12:K297 - Rpn12:K298			Tri-link
Rpt2:K41 - Rpt2:K48			Tri-link
Rpt1:K13 - Rpt1:K58			Tri-link
Rpt1:K13 - Rpt6:K330			Tri-link
Rpn10:K368 - Rpn10:K372			Tri-link
Rpn10:K368 - Rpn10:K376			Tri-link
Rpn10:K368 - Rpn10:K371			Tri-link
Rpn3:K89 - Rpn3:K503			Tri-link	Bi-link
Rpn3:K503 - Rpn8:K288			Tri-link
Rpn1:K860 - Rpt1:K402			Tri-link
Rpn1:K860 - Rpt2:K359			Tri-link
Rpn3:K2 - Rpn3:K374			Tri-link
Rpn3:K503 - Rpt6:K55			Tri-link
Rpn1:K350 - Rpt2:K24			Tri-link
Rpn3:K2 - Rpn7:K93			Tri-link
Rpn1:K350 - Rpn1:K858			Tri-link
Rpt2:K430 - Rpt6:K314			Tri-link
Rpt1:K20 - Rpt1:K34			Tri-link
Rpn9:K2 - Rpn9:K99			Tri-link
Rpn2:K865 - Rpn2:K868			Tri-link
Rpn1:K860 - Rpt2:K413			Tri-link
Rpt4:K38 - Rpt5:K16			Tri-link
Rpn2:K869 - Rpn3:K523			Tri-link
Rpn2:K148 - Rpt6:K15			Tri-link
Rpn12:K227 - Rpn3:K2			Tri-link
Rpn2:K302 - Rpn2:K319			Tri-link
Rpn7:K72 - Rpn7:K75	4.916	5		Bi-link
Rpn11:K264 - Rpn6:K409	5.291	10		Bi-link
Rpt4:K369 - Rpt4:K373	6.177	10		Bi-link
Rpt4:K62 - Rpt4:K93	6.726	10		Bi-link
Rpn8:K180 - Rpt3:K70	7.121	10		Bi-link
Rpt3:K66 - Rpt3:K70	7.376	10		Bi-link
Rpt1:K84 - Rpt2:K98	7.69	10		Bi-link
α4:K52 - α4:K204	8.088	10		Bi-link
Rpn6:K223 - Rpn7:K242	8.423	10		Bi-link
Rpt3:K404 - Rpt3:K409	9.237	10		Bi-link
α7:K192 - α7:K238	9.34	10		Bi-link
Rpn3:K404 - Rpn3:K440	9.651	10		Bi-link
α3:K67 - β3:K77	9.753	10		Bi-link
Rpt1:K186 - Rpt1:K340	9.877	10		Bi-link
Rpt6:K330 - Rpt6:K335	9.946	10		Bi-link
Rpn8:K199 - Rpn9:K361	10.376	15		Bi-link
α7:K43 - α7:K183	10.401	15		Bi-link
Rpt3:K397 - Rpt3:K404	10.523	15		Bi-link
α6:K41 - α6:K217	10.524	15		Bi-link
Rpn5:K121 - Rpn5:K147	10.783	15		Bi-link
Rpt2:K178 - Rpt2:K237	11.218	15		Bi-link
Rpt3:K401 - Rpt3:K408	11.245	15		Bi-link
Rpn5:K368 - Rpn9:K321	11.489	15		Bi-link
Rpt1:K58 - Rpt2:K69	11.518	15		Bi-link
β3:K17 - β3:K192	11.62	15		Bi-link
Rpt1:K146 - Rpt5:K155	11.808	15		Bi-link
Rpt5:K245 - Rpt5:K278	11.821	15		Bi-link
Rpn5:K301 - Rpn5:K330	11.903	15		Bi-link
Rpn5:K160 - Rpn5:K197	11.953	15		Bi-link
Rpn8:K279 - Rpn8:K287	12.092	15		Bi-link
α4:K166 - α4:K174	12.425	15		Bi-link
Rpt5:K120 - Rpt5:K146	12.451	15		Bi-link
Rpt5:K372 - Rpt5:K397	12.54	15		Bi-link
Rpt6:K156 - Rpt6:K314	12.578	15		Bi-link
Rpt6:K330 - Rpt6:K346	12.754	15		Bi-link
Rpt2:K387 - Rpt2:K420	12.779	15		Bi-link
Rpn5:K221 - Rpn5:K262	12.823	15		Bi-link
Rpt1:K84 - Rpt2:K91	13.063	15		Bi-link
Rpn3:K374 - Rpn3:K425	13.247	15		Bi-link
Rpn5:K376 - Rpn9:K329	13.45	15		Bi-link
Rpn11:K154 - Rpn11:K186	13.847	15		Bi-link
Rpn2:K357 - Rpn2:K720	13.974	15		Bi-link
Rpn6:K409 - Rpn7:K372	14	15		Bi-link
Rpn3:K492 - Rpt6:K38	14.032	15		Bi-link
Rpt1:K181 - Rpt1:K356	15.326	20		Bi-link
Rpn10:K98 - Rpn8:K28	15.803	20		Bi-link
Rpn3:K76 - Rpn3:K84	15.818	20		Bi-link
Rpn3:K273 - Rpn3:K296	15.856	20		Bi-link
Rpt3:K80 - Rpt4:K68	15.862	20		Bi-link
α1:K59 - α7:K183	16.132	20		Bi-link
Rpn7:K372 - Rpn7:K382	16.171	20		Bi-link
Rpt4:K369 - Rpt5:K193	16.426	20		Bi-link
α5:K187 - α6:K208	16.435	20		Bi-link
Rpt6:K397 - α2:K171	16.582	20		Bi-link
Rpn7:K93 - Rpt2:K413	16.655	20		Bi-link
α4:K218 - β4:K68	16.89	20		Bi-link
Rpn5:K441 - Rpn8:K8	16.963	20		Bi-link
Rpn11:K154 - Rpn11:K209	16.965	20		Bi-link
Rpn1:K350 - Rpn1:K754	17.157	20		Bi-link
Rpn7:K382 - Rpn8:K279	17.416	20		Bi-link
Rpn11:K154 - Rpn8:K180	17.552	20		Bi-link
Rpn5:K294 - Rpn5:K307	17.646	20		Bi-link
Rpt5:K294 - Rpt5:K300	17.78	20		Bi-link
Rpt1:K248 - Rpt4:K206	17.901	20		Bi-link
Rpt1:K407 - α4:K174	17.96	20		Bi-link
Rpt1:K116 - Rpt5:K155	18.008	20		Bi-link
Rpn5:K307 - Rpn5:K368	18.125	20		Bi-link
Rpt1:K210 - Rpt5:K372	18.227	20		Bi-link
Rpt3:K273 - Rpt3:K330	18.228	20		Bi-link
Rpn9:K252 - Rpn9:K301	18.436	20		Bi-link
Rpt5:K294 - Rpt5:K351	18.455	20		Bi-link
Rpn11:K186 - Rpn2:K720	18.797	20		Bi-link
Rpn2:K123 - Rpn2:K196	18.81	20		Bi-link
Rpn8:K180 - Rpt3:K80	18.878	20		Bi-link
Rpt5:K146 - Rpt5:K276	18.92	20		Bi-link
α1:K30 - α1:K55	19.029	20		Bi-link
Rpt3:K80 - Rpt6:K55	19.424	20		Bi-link
α2:K92 - β3:K77	19.457	20		Bi-link
Rpn3:K315 - Rpn3:K492	19.487	20		Bi-link
Rpt2:K423 - α4:K52	19.581	20		Bi-link
Rpt5:K211 - Rpt5:K245	19.851	20		Bi-link
Rpt6:K346 - Rpt6:K393	20.053	25		Bi-link
Rpn5:K197 - Rpn5:K349	20.205	25		Bi-link
Rpn3:K315 - Rpn8:K279	20.331	25		Bi-link
Rpn2:K574 - Rpt3:K70	20.774	25		Bi-link
Rpn1:K389 - Rpn1:K401	20.946	25		Bi-link
Rpn3:K354 - Rpn3:K374	21.116	25		Bi-link
Rpt6:K142 - Rpt6:K335	21.36	25		Bi-link
Rpt4:K197 - Rpt5:K276	21.365	25		Bi-link
Rpn5:K197 - Rpn6:K288	21.401	25		Bi-link
Rpn3:K374 - SHFM1:K62	21.414	25		Bi-link
Rpn11:K273 - Rpt6:K130	22.357	25		Bi-link
Rpt1:K316 - Rpt5:K372	22.521	25		Bi-link
Rpn5:K294 - Rpn9:K174	23.171	25		Bi-link
Rpt1:K116 - Rpt6:K88	23.444	25		Bi-link
Rpn7:K284 - SHFM1:K66	23.518	25		Bi-link
Rpt1:K418 - α5:K66	23.694	25		Bi-link
Rpn2:K720 - Rpt2:K98	23.81	25		Bi-link
Rpn5:K349 - Rpn6:K304	23.881	25		Bi-link
Rpt4:K298 - α1:K30	24.314	25		Bi-link
Rpt4:K206 - Rpt6:K222	24.56	25		Bi-link
Rpt2:K258 - Rpt4:K206	24.598	25		Bi-link
Rpn10:K83 - Rpn9:K186	24.848	25		Bi-link
Rpn2:K720 - Rpt6:K101	25.092	30		Bi-link
Rpn5:K207 - Rpn6:K288	26.289	30		Bi-link
Rpn6:K141 - Rpn6:K325	27.17	30		Bi-link
Rpn11:K281 - Rpt6:K55	27.244	30		Bi-link
Rpt5:K245 - Rpt5:K372	27.577	30		Bi-link
Rpt1:K248 - Rpt6:K88	27.635	30		Bi-link
Rpn2:K720 - Rpt2:K91	27.844	30		Bi-link
α5:K91 - α6:K115	28.161	30		Bi-link
Rpn2:K720 - Rpt1:K84	28.569	30		Bi-link
Rpn5:K207 - Rpn6:K295	28.821	30		Bi-link
Rpn11:K277 - Rpt3:K80	28.909	30		Bi-link
Rpt1:K116 - Rpt6:K222	29.138	30		Bi-link
Rpn11:K273 - Rpt6:K142	30.079	35		Bi-link
Rpn11:K186 - Rpt6:K101	30.422	35		Bi-link
Rpn11:K186 - Rpt6:K125	30.541	35		Bi-link
Rpn1:K350 - Rpt2:K217	30.828	35		Bi-link
Rpt2:K178 - Rpt2:K258	31.539	35		Bi-link
Rpn3:K404 - Rpn7:K382	32.555	35		Bi-link
Rpn2:K357 - Rpt2:K91	32.938	35		Bi-link
Rpn5:K160 - Rpt3:K397	33.422	35		Bi-link
Rpn6:K358 - SHFM1:K66	35.353	40		Bi-link
Rpt4:K72 - Rpt5:K300	40.445	45		Bi-link
Rpn1:K343 - Rpt1:K268	41.06	45		Bi-link
Rpn5:K15 - Rpt4:K314	46.455	50		Bi-link
Rpn3:K89 - Rpt3:K46	47.764	50		Bi-link
β2:K184 - β7:K201	50.282	55		Bi-link
Rpn2:K543 - Rpt1:K84	60.903	65		Bi-link
β3:K201 - β6:K184	89.577	90		Bi-link
β2:K237 - β2:K237				Bi-link
β3:K201 - β5:K257				Bi-link
β6:K77 - β6:K228				Bi-link
ADRM1:K21 - ADRM1:K62				Bi-link
Rpt5:K211 - α6:K256				Bi-link
α3:K222 - β2:K258				Bi-link
α2:K70 - β2:K223				Bi-link
Rpt6:K393 - Rpt6:K402				Bi-link
Rpt4:K7 - Rpt4:K15				Bi-link
Rpn1:K66 - Rpn1:K105				Bi-link
Rpn12:K298 - Rpt5:K56				Bi-link
Rpt2:K48 - Rpt2:K61				Bi-link
Rpt4:K7 - Rpt5:K53				Bi-link
Rpt1:K46 - Rpt2:K61				Bi-link
Rpn1:K754 - Rpt2:K24				Bi-link
Rpn3:K54 - Rpn8:K312				Bi-link
Rpn1:K178 - Rpn2:K849				Bi-link
Rpn3:K54 - Rpn8:K301				Bi-link
Rpn8:K180 - Rpn8:K180				Bi-link
Rpn1:K66 - Rpn3:K54				Bi-link
Rpt1:K268 - Rpt2:K24				Bi-link
Rpn3:K503 - Rpt6:K125				Bi-link
Rpn8:K199 - Rpn8:K199				Bi-link
Rpt1:K34 - Rpt2:K413				Bi-link
Rpn1:K168 - Rpt1:K34				Bi-link
Rpt1:K57 - Rpt2:K48				Bi-link
Rpt1:K248 - Rpt1:K248				Bi-link
Rpt2:K41 - Rpt2:K178				Bi-link
Rpn6:K32 - Rpn6:K46				Bi-link
Rpn2:K136 - Rpt6:K15				Bi-link
Rpn3:K2 - Rpn3:K54				Bi-link
Rpn1:K66 - Rpn1:K119				Bi-link
Rpn2:MNT - Rpn3:K223				Bi-link
Rpt1:K34 - Rpt6:K170				Bi-link
Rpt4:K20 - Rpt5:K16				Bi-link
Rpn2:K720 - Rpn3:K523				Bi-link
Rpn1:K168 - Rpt1:K46				Bi-link
Rpt1:K34 - Rpt1:K46				Bi-link
Rpn2:K354 - Rpn2:K934				Bi-link
Rpn12:K324 - Rpn9:K298				Bi-link
Rpn2:K292 - Rpn2:K310				Bi-link

## Sheet: Supplementary Figure 8
c	Protein1	Resi1	Protein2	Resi2	Distance	Grouping
	P26373	123	P42766	122	5.75	10
	P26373	123	P42766	122	6.32	10
	P62304	12	P62308	10	8.67	10
	P78371	46	P50991	531	9.1	10
	P13010	282	P12956	317	9.12	10
	O43242	315	Q15008	382	9.13	10
	P62841	14	P62269	91	9.85	10
	P62841	14	P62269	91	10.15	15
	P62841	14	P62269	91	10.23	15
	P62847	68	P46781	139	10.26	15
	P60900	59	P25788	174	10.27	15
	P62847	68	P46781	139	10.49	15
	P78371	82	P48643	392	10.64	15
	P62273	48	P23396	18	10.67	15
	P78371	120	P50991	21	10.68	15
	P62273	48	P23396	18	10.82	15
	P62847	68	P46781	139	10.84	15
	P60900	59	P25788	174	10.9	15
	P13010	325	P12956	287	11.12	15
	P13010	534	P12956	262	11.48	15
	P68431	80	P62805	78	11.73	15
	O00232	368	Q9UNM6	321	11.81	15
	P78371	272	P48643	275	11.88	15
	Q15393	137	Q9BWJ5	17	11.94	15
	P13010	332	P12956	282	12.18	15
	Q15393	137	Q9BWJ5	17	12.21	15
	P68431	80	P62805	78	12.23	15
	Q7RTV0	13	Q9BWJ5	17	12.27	15
	P68431	80	P62805	78	12.28	15
	P62304	12	P62308	15	12.4	15
	Q7RTV0	13	Q9BWJ5	17	12.42	15
	P62280	32	P62241	193	12.44	15
	O00303	214	O15372	221	12.47	15
	P61353	128	P62424	34	12.49	15
	P68431	80	P62805	78	12.85	15
	P61353	128	P62424	34	12.93	15
	P61353	128	P62424	34	13	15
	P62280	32	P62241	193	13	15
	P61353	128	P62424	34	13.09	15
	P62280	32	P62241	193	13.13	15
	P20042	199	P41091	196	13.19	15
	P78371	250	P48643	265	13.2	15
	P40227	5	P50990	20	13.43	15
	Q99832	280	P50990	270	13.45	15
	P84243	80	P62805	78	13.59	15
	P62277	27	P62081	74	13.62	15
	P84098	167	P62277	78	13.72	15
	P62277	27	P62081	74	13.73	15
	P62424	257	P61247	222	13.73	15
	P61353	126	P62424	26	13.81	15
	Q07020	30	P36578	294	13.83	15
	Q07020	30	P36578	294	13.93	15
	P62424	257	P61247	222	14.02	15
	P26373	118	P42766	122	14.05	15
	P84098	167	P62277	78	14.05	15
	P27635	188	P46777	284	14.07	15
	P78371	263	P48643	275	14.07	15
	Q9Y676	156	P82650	211	14.17	15
	P62277	27	P62081	74	14.18	15
	P13010	325	P12956	282	14.39	15
	P26373	118	P42766	122	14.39	15
	P40227	10	P50990	7	14.39	15
	P60866	30	P23396	201	14.43	15
	Q07020	30	P36578	294	14.44	15
	P60866	30	P23396	202	14.51	15
	P62424	259	P61247	222	14.65	15
	P60866	30	P23396	202	14.67	15
	Q96EL3	14	Q9NVS2	45	14.78	15
	P60866	30	P23396	201	14.79	15
	P62424	259	P61247	222	14.82	15
	P25205	435	P33993	236	14.86	15
	P20042	190	P41091	196	14.9	15
	P40227	5	P50990	7	14.9	15
	P62906	56	P26373	210	15.02	20
	P62906	56	P26373	210	15.09	20
	P62280	30	P62241	193	15.1	20
	P35998	116	P62333	206	15.25	20
	P40227	10	P50990	20	15.29	20
	P62750	115	P42766	19	15.4	20
	P62888	9	P62277	94	15.44	20
	P78371	120	P50991	29	15.45	20
	P13010	534	P12956	260	15.48	20
	P46779	101	P36578	294	15.48	20
	Q99613	712	O15371	53	15.57	20
	P62280	30	P62241	193	15.58	20
	P62888	26	P62277	43	15.69	20
	Q15459	188	Q12874	89	15.73	20
	P33991	627	P33993	596	15.81	20
	P62750	115	P42766	19	15.81	20
	P14868	374	O43324	138	15.87	20
	P62888	26	P62277	43	15.89	20
	P62888	26	P62277	43	15.94	20
	P15880	176	P46781	91	15.96	20
	P68104	392	P30050	40	16.06	20
	P62750	115	P42766	19	16.14	20
	P62847	32	P46781	139	16.16	20
	P62917	144	P61247	222	16.16	20
	Q9Y3U8	35	P62424	150	16.17	20
	P18077	63	Q02878	237	16.23	20
	P61353	59	P62424	26	16.24	20
	Q15459	188	Q12874	89	16.24	20
	P15880	176	P46781	91	16.25	20
	P62917	144	P61247	222	16.25	20
	P50990	459	P17987	494	16.28	20
	Q9Y3U8	35	P62424	150	16.29	20
	Q9Y3U8	35	P62424	150	16.35	20
	P61353	59	P62424	26	16.5	20
	P15880	176	P46781	91	16.55	20
	P62888	9	P62277	94	16.55	20
	Q9Y3U8	35	P62424	150	16.62	20
	P62841	14	P62269	94	16.63	20
	P61353	59	P62424	26	16.68	20
	P62841	14	P62269	94	16.68	20
	P62847	32	P46781	139	16.74	20
	P62847	32	P46781	139	16.76	20
	P43686	80	P62195	55	16.77	20
	P46779	101	P36578	294	16.8	20
	P46779	101	P36578	294	16.83	20
	P61353	128	P49207	105	16.85	20
	P49207	105	P62424	34	16.89	20
	P40227	199	P50990	400	16.9	20
	P49368	78	P40227	10	16.91	20
	P68104	392	P30050	41	16.91	20
	P62424	255	P61247	222	17.02	20
	P78527	2418	P12956	189	17.09	20
	P62424	255	P61247	222	17.18	20
	P18077	63	Q02878	239	17.19	20
	P61353	126	P62424	26	17.21	20
	P20042	201	P41091	196	17.29	20
	P61353	128	P49207	105	17.36	20
	P62841	14	P62269	94	17.37	20
	P62424	252	P62917	144	17.38	20
	P40429	32	P18077	95	17.43	20
	P62424	252	P62917	144	17.52	20
	P62847	84	P62701	94	17.58	20
	P78371	119	P50991	29	17.65	20
	P18077	63	Q02878	239	17.66	20
	Q9Y3U8	38	P62424	150	17.66	20
	P61353	126	P62424	26	17.68	20
	P49207	105	P62424	34	17.69	20
	P49207	105	P62424	34	17.7	20
	Q9Y3U8	38	P62424	150	17.73	20
	P40429	32	P18077	95	17.74	20
	Q9Y3U8	38	P62424	150	17.75	20
	P62424	252	P62917	144	17.77	20
	P62424	252	P61247	222	17.92	20
	P59998	44	O15511	67	17.95	20
	P40429	32	P18077	95	17.96	20
	Q9Y3U8	38	P62424	150	17.99	20
	P62424	252	P61247	222	18.01	20
	P35998	116	P43686	238	18.02	20
	P60900	104	P25787	92	18.04	20
	P62847	84	P62701	94	18.05	20
	P46783	31	P62273	13	18.07	20
	P61353	128	P49207	105	18.07	20
	P18077	63	Q02878	239	18.17	20
	P78527	2418	P12956	164	18.4	20
	P18077	63	Q02878	237	18.41	20
	P46783	31	P62273	13	18.47	20
	P62805	92	Q16778	86	18.51	20
	Q14152	351	Q99613	742	18.56	20
	P62888	9	P62277	43	18.67	20
	P18077	63	Q02878	237	18.7	20
	P62888	9	P62277	43	18.71	20
	P60900	55	P25788	174	18.73	20
	P62906	56	P26373	209	18.82	20
	P39019	143	P62851	102	18.84	20
	Q99613	627	P60228	275	18.84	20
	P42677	16	P62081	160	18.89	20
	P62906	56	P26373	209	18.9	20
	P13010	332	P12956	287	18.92	20
	O00231	185	P62195	346	18.93	20
	P60866	30	P62273	48	19.24	20
	P46783	24	P62273	13	19.28	20
	P60900	30	P25787	53	19.3	20
	P60900	55	P25788	174	19.33	20
	P60866	30	P62273	48	19.4	20
	P39019	143	P62851	102	19.52	20
	P62280	30	P62241	157	19.56	20
	P46783	24	P62273	13	19.77	20
	P62424	257	P62917	144	19.78	20
	P68431	80	Q16778	109	19.8	20
	P62424	257	P62917	144	19.82	20
	P49736	178	Q14566	102	19.84	20
	Q15459	264	Q15428	190	19.85	20
	Q15459	264	Q15428	190	19.89	20
	P78371	272	P50991	288	20.07	25
	P49207	108	P62424	34	20.09	25
	P62424	257	P62917	144	20.19	25
	P62280	30	P62241	157	20.23	25
	P84098	181	P62081	74	20.23	25
	P15880	211	P46781	47	20.25	25
	O75947	63	P18859	79	20.33	25
	P78371	46	P50991	21	20.34	25
	Q07020	97	P46776	92	20.46	25
	P46778	120	P47914	73	20.49	25
	P78371	135	P48643	170	20.58	25
	P20042	190	P41091	59	20.64	25
	P15880	211	P46781	47	20.66	25
	P62424	255	P62917	144	20.66	25
	P15880	211	P46781	47	20.68	25
	P30049	136	P56381	32	20.7	25
	Q14152	351	Q99613	742	20.72	25
	P62424	255	P62917	144	20.73	25
	P62424	255	P62917	144	20.75	25
	P39019	144	P62851	98	20.81	25
	P49207	108	P62424	34	20.83	25
	P62273	48	P23396	201	20.83	25
	Q07020	97	P46776	92	20.84	25
	P84098	181	P62081	74	20.86	25
	P46778	120	P47914	73	20.88	25
	P62249	60	P39019	143	20.89	25
	P62273	48	P23396	202	20.91	25
	P55884	693	Q13347	282	20.99	25
	P62805	92	Q16777	37	21.1	25
	Q07020	97	P46776	92	21.15	25
	P62249	60	P39019	143	21.16	25
	P49736	178	Q14566	99	21.2	25
	P49207	108	P62424	34	21.23	25
	P39019	143	P62851	98	21.26	25
	P60900	30	P25787	53	21.3	25
	P62273	48	P23396	201	21.34	25
	P61158	348	O15145	61	21.35	25
	P60866	30	P23396	18	21.4	25
	P60866	30	P23396	18	21.45	25
	P62424	259	P62917	144	21.53	25
	Q15459	188	Q12874	92	21.53	25
	P84098	181	P62277	34	21.54	25
	P62888	23	P62277	94	21.57	25
	P60900	104	P25787	92	21.7	25
	P62750	115	P42766	14	21.74	25
	P39019	143	P62851	98	21.79	25
	P62750	115	P42766	14	21.86	25
	P60900	30	P25787	51	21.89	25
	P40227	377	P50990	400	21.9	25
	P62888	23	P62277	94	21.91	25
	P62273	48	P23396	202	21.92	25
	Q15459	188	Q12874	92	21.96	25
	P62701	259	P46781	155	21.97	25
	P62701	259	P46781	155	22.01	25
	P62750	115	P42766	14	22.04	25
	P49368	15	P40227	10	22.05	25
	P25205	248	P33992	272	22.2	25
	P62424	259	P61247	63	22.21	25
	P50990	466	P17987	494	22.23	25
	P46779	101	P18124	19	22.29	25
	P62888	23	P62277	94	22.38	25
	Q14152	191	Q99613	643	22.42	25
	P62424	259	P61247	63	22.54	25
	P42677	16	P62081	155	22.57	25
	P40227	222	P50990	400	22.6	25
	P84098	181	P62277	34	22.61	25
	P50914	79	P36578	368	22.72	25
	P84098	181	P62277	78	22.98	25
	P50914	79	P36578	368	23.03	25
	P62424	259	P62917	144	23.17	25
	P62424	259	P62917	144	23.22	25
	P13010	325	P12956	114	23.36	25
	P49368	527	P17987	532	23.38	25
	O43242	315	Q15008	371	23.56	25
	P49368	21	P40227	10	23.6	25
	P84098	180	P62081	74	23.61	25
	Q14152	191	Q99613	643	23.73	25
	P84098	181	P62277	78	23.79	25
	P62249	60	P39019	144	23.93	25
	P84098	186	P62081	74	23.96	25
	P25786	41	P25788	230	24.13	25
	P60900	30	P25787	51	24.29	25
	O15372	221	Q7L2H7	115	24.36	25
	P84098	180	P62081	74	24.61	25
	P84098	186	P62081	74	24.82	25
	Q07020	71	P46776	92	24.95	25
	O00487	277	P43686	80	25.04	30
	P25786	41	P25788	230	25.16	30
	P78371	250	P48643	232	25.2	30
	Q14152	196	Q99613	643	25.2	30
	O15371	53	O15372	269	25.31	30
	Q07020	71	P46776	92	25.56	30
	Q07020	71	P46776	92	25.6	30
	Q14152	720	P55884	345	25.62	30
	P55884	693	Q13347	282	25.81	30
	P49368	138	P17987	199	26.37	30
	Q14152	196	Q99613	643	26.56	30
	P62906	56	P26373	200	26.97	30
	P36578	294	P18124	19	27.48	30
	P55884	693	Q13347	264	27.57	30
	P28066	91	P25786	115	27.7	30
	P62701	230	P62753	230	27.79	30
	P28066	91	P25786	115	28.1	30
	P78371	248	Q99832	250	28.16	30
	P25705	161	P06576	350	28.42	30
	Q13200	858	P35998	356	28.76	30
	P39019	143	P62851	114	28.81	30
	P60228	409	Q9Y262	549	28.84	30
	Q16777	16	Q16778	109	28.88	30
	Q9Y3U8	103	P62424	150	29.02	30
	Q9Y3U8	103	P62424	150	29.21	30
	P39019	143	P62851	114	29.55	30
	Q9Y3U8	103	P62424	150	29.57	30
	P20042	205	P41091	196	30.25	35
	P62701	230	P62753	230	30.36	35
	P62906	56	P26373	200	30.95	35
	P78371	522	P50991	21	31.03	35
	P62913	88	P62841	14	31.08	35
	P62333	72	P62195	222	31.35	35
	P62913	88	P62841	14	31.35	35
	P62906	56	P26373	200	31.45	35
	P35998	418	P62191	293	32.15	35
	P62701	233	P62753	230	32.36	35
	P78371	176	P50991	21	32.53	35
	P55884	693	Q13347	264	32.55	35
	P49368	21	P50990	7	34.23	35
	P08708	72	P15880	275	34.95	35
	P08708	72	P15880	275	34.98	35
	Q16777	14	Q16778	109	35.13	40
	P08708	72	P15880	275	35.31	40
	P62701	233	P62753	230	35.47	40
	P55884	734	Q13347	282	36.22	40
	Q14152	711	P55884	734	36.22	40
	P48643	232	Q99832	250	36.64	40
	P62906	56	P26373	209	37.33	40
	P55884	734	Q13347	282	37.66	40
	P40227	10	P50990	440	37.8	40
	P25705	506	P06576	426	38.28	40
	P25705	261	P06576	350	39.37	40
	P62906	56	P83881	22	39.39	40
	P83881	22	P62906	56	39.39	40
	P47897	759	P54136	20	39.45	40
	P62906	56	P26373	210	39.57	40
	P55884	734	Q13347	264	40.33	45
	P60228	409	Q9Y262	302	40.56	45
	P55884	729	Q13347	282	40.67	45
	P55884	734	Q13347	264	42.07	45
	P78371	522	P50991	65	42.28	45
	P62906	4	P83881	22	42.68	45
	P62906	56	P83881	22	42.76	45
	P83881	22	P62906	56	42.76	45
	P62906	56	P83881	22	42.83	45
	P83881	22	P62906	56	42.83	45
	P78371	176	P50991	55	43.1	45
	P62906	56	P83881	6	43.62	45
	P28074	91	P20618	184	45.29	50
	P55884	729	Q13347	282	45.75	50
	P55884	729	Q13347	264	45.81	50
	P48643	399	Q99832	250	46.49	50
	P62906	56	P83881	6	46.49	50
	P62906	56	P83881	6	46.6	50
	P28074	91	P20618	184	46.68	50
	P62906	4	P83881	6	47.45	50
	P62906	56	P26373	200	49.07	50
	P55884	729	Q13347	264	50.42	55
	P62906	56	P83881	97	53.3	55
	P62906	56	P83881	97	55.7	60
	P62906	56	P83881	97	55.79	60
	P62906	4	P83881	22	56.71	60
	P62906	4	P83881	22	56.88	60
	P62906	4	P83881	6	58.97	60
	P62906	4	P83881	6	59.22	60
	P05198	61	P41091	59	63.02	65
	P05198	61	P41091	303	70.69	75
	Q13200	858	P62191	413	71.17	75
	Q13200	41	P62195	162	75.59	80
	P33992	696	Q14566	486	79.42	80
	P13010	603	P12956	164	93.79	95
	P13010	603	P12956	189	101.75	105
	P42766	14	P62277	78	136	140
	P42766	14	P62277	78	136.07	140
	P62304	12	P62308	3	218.81	220
	P83731	124	P62424	97	239.47	240
	P83731	124	P62424	97	240.43	245
	Q7KZF4	88	Q7KZF4	89	3.78	5
	P25705	239	P25705	240	3.79	5
	P26373	135	P26373	136	3.79	5
	P39687	67	P39687	68	3.79	5
	P62829	74	P62829	75	3.79	5
	P62847	99	P62847	100	3.79	5
	P68104	385	P68104	386	3.79	5
	P84098	180	P84098	181	3.79	5
	P11021	352	P11021	353	3.8	5
	P23396	201	P23396	202	3.8	5
	P26373	209	P26373	210	3.8	5
	P27635	169	P27635	170	3.8	5
	P40227	272	P40227	273	3.8	5
	P62847	99	P62847	100	3.8	5
	P67809	92	P67809	93	3.8	5
	P07900	208	P07900	209	3.81	5
	P11142	187	P11142	188	3.81	5
	P11142	250	P11142	251	3.81	5
	P26373	135	P26373	136	3.81	5
	P26373	209	P26373	210	3.81	5
	P27635	169	P27635	170	3.81	5
	P39019	143	P39019	144	3.81	5
	P39019	23	P39019	24	3.81	5
	P62826	141	P62826	142	3.81	5
	P62847	99	P62847	100	3.81	5
	P84098	180	P84098	181	3.81	5
	Q13098	136	Q13098	137	3.81	5
	Q9Y262	301	Q9Y262	302	3.81	5
	O75822	121	O75822	122	3.82	5
	P08238	203	P08238	204	3.82	5
	P26373	135	P26373	136	3.82	5
	P62829	74	P62829	75	3.82	5
	P84098	180	P84098	181	3.82	5
	P26373	209	P26373	210	3.83	5
	P62829	74	P62829	75	3.83	5
	P78371	119	P78371	120	3.84	5
	P0DMV8	250	P0DMV8	251	3.85	5
	P23396	201	P23396	202	3.87	5
	P62195	88	P62195	94	4.09	5
	P62913	52	P62913	67	4.18	5
	P62913	52	P62913	67	4.44	5
	P62917	149	P62917	155	4.46	5
	P62917	149	P62917	155	4.48	5
	P11142	246	P11142	250	4.5	5
	P62917	149	P62917	155	4.57	5
	P30050	83	P30050	86	4.63	5
	P62917	149	P62917	155	4.67	5
	P0DMV8	246	P0DMV8	250	4.69	5
	Q9Y3U8	35	Q9Y3U8	38	4.76	5
	P51398	275	P51398	279	4.78	5
	P42766	43	P42766	46	4.86	5
	Q12904	54	Q12904	57	4.88	5
	P0DMV8	77	P0DMV8	100	4.91	5
	P42766	43	P42766	46	4.91	5
	P62913	52	P62913	67	4.91	5
	P62847	43	P62847	46	4.92	5
	P0DMV8	246	P0DMV8	251	4.93	5
	P11142	246	P11142	251	4.95	5
	Q14152	603	Q14152	606	4.95	5
	P62913	52	P62913	67	4.96	5
	P55884	741	P55884	744	4.97	5
	Q9Y3U8	35	Q9Y3U8	38	4.98	5
	P42766	43	P42766	46	5.01	10
	P62424	252	P62424	255	5.01	10
	P62424	252	P62424	255	5.02	10
	Q9Y3U8	35	Q9Y3U8	38	5.05	10
	P62753	218	P62753	221	5.06	10
	P49207	105	P49207	108	5.1	10
	P62847	43	P62847	46	5.11	10
	P62424	252	P62424	255	5.12	10
	P62847	43	P62847	46	5.12	10
	P46778	107	P46778	110	5.13	10
	Q02878	237	Q02878	239	5.13	10
	P40227	258	P40227	261	5.14	10
	P62917	46	P62917	60	5.14	10
	P46778	107	P46778	110	5.15	10
	P62277	39	P62277	42	5.15	10
	Q02878	237	Q02878	239	5.15	10
	P46778	107	P46778	110	5.16	10
	P52294	105	P52294	108	5.16	10
	P63173	52	P63173	55	5.16	10
	P62277	39	P62277	42	5.18	10
	P49207	105	P49207	108	5.19	10
	P63173	52	P63173	55	5.21	10
	P04406	260	P04406	263	5.22	10
	Q14152	603	Q14152	606	5.22	10
	P46778	107	P46778	110	5.24	10
	P36542	46	P36542	49	5.26	10
	P62277	39	P62277	42	5.27	10
	P30050	83	P30050	86	5.28	10
	P49207	105	P49207	108	5.28	10
	P62424	257	P62424	259	5.29	10
	P62277	39	P62277	42	5.3	10
	P62753	218	P62753	221	5.32	10
	P62424	252	P62424	255	5.33	10
	P62753	218	P62753	221	5.34	10
	P62424	257	P62424	259	5.36	10
	P62906	95	P62906	97	5.39	10
	P55884	364	P55884	366	5.43	10
	P30050	83	P30050	86	5.45	10
	P62826	132	P62826	134	5.47	10
	P46776	92	P46776	94	5.5	10
	P62805	78	P62805	80	5.52	10
	P62906	95	P62906	97	5.53	10
	P62805	78	P62805	80	5.54	10
	P55884	741	P55884	744	5.55	10
	P62424	257	P62424	259	5.55	10
	P62805	78	P62805	80	5.55	10
	P62424	257	P62424	259	5.56	10
	P62906	92	P62906	95	5.56	10
	P62917	46	P62917	60	5.56	10
	P62917	46	P62917	60	5.59	10
	Q14566	99	Q14566	102	5.63	10
	P62805	78	P62805	80	5.65	10
	Q99832	236	Q99832	287	5.67	10
	P13010	603	P13010	605	5.68	10
	P62917	46	P62917	60	5.68	10
	P62805	78	P62805	80	5.7	10
	P62424	257	P62424	259	5.74	10
	P12956	260	P12956	262	5.75	10
	Q14566	95	Q14566	99	5.75	10
	P83881	22	P83881	6	5.76	10
	P83881	6	P83881	22	5.76	10
	P55884	364	P55884	366	5.77	10
	Q13596	442	Q13596	445	5.77	10
	P62280	30	P62280	32	5.79	10
	P09874	434	P09874	438	5.82	10
	P40227	199	P40227	377	5.82	10
	P83881	22	P83881	6	5.84	10
	P83881	6	P83881	22	5.84	10
	P07814	139	P07814	141	5.86	10
	Q16777	14	Q16777	16	5.88	10
	Q9Y3U8	99	Q9Y3U8	103	5.88	10
	P62424	255	P62424	259	5.89	10
	P04406	259	P04406	263	5.93	10
	O94906	768	O94906	772	5.94	10
	P17987	481	P17987	484	5.94	10
	P62906	95	P62906	97	5.95	10
	O43242	182	O43242	186	5.96	10
	O75822	117	O75822	121	5.96	10
	P13010	543	P13010	545	5.96	10
	P35268	67	P35268	69	6	10
	P62424	255	P62424	259	6.02	10
	P62424	255	P62424	259	6.03	10
	P62701	230	P62701	233	6.03	10
	P62826	130	P62826	132	6.03	10
	P84098	149	P84098	153	6.04	10
	Q02750	183	Q02750	185	6.04	10
	P84098	149	P84098	153	6.05	10
	P83881	22	P83881	6	6.07	10
	P83881	6	P83881	22	6.07	10
	P84098	149	P84098	153	6.07	10
	Q16778	117	Q16778	121	6.08	10
	P52294	108	P52294	112	6.09	10
	P62701	230	P62701	233	6.1	10
	Q99832	153	Q99832	157	6.1	10
	Q86VP6	574	Q86VP6	577	6.14	10
	P62277	39	P62277	43	6.15	10
	P20042	199	P20042	201	6.16	10
	P46776	92	P46776	94	6.16	10
	P62277	39	P62277	43	6.17	10
	P62424	255	P62424	259	6.17	10
	P62937	131	P62937	133	6.17	10
	O15212	21	O15212	25	6.18	10
	P07900	204	P07900	208	6.18	10
	P49773	21	P49773	25	6.18	10
	Q01105	68	Q01105	72	6.18	10
	Q01105	72	Q01105	68	6.18	10
	Q9Y3U8	99	Q9Y3U8	103	6.19	10
	P62277	39	P62277	43	6.2	10
	P11021	340	P11021	344	6.22	10
	P35268	67	P35268	69	6.22	10
	P84098	149	P84098	153	6.27	10
	P25787	51	P25787	53	6.3	10
	P39019	27	P39019	29	6.31	10
	P25787	51	P25787	53	6.32	10
	P35268	67	P35268	69	6.32	10
	P62906	95	P62906	97	6.32	10
	P62424	97	P62424	101	6.36	10
	P82650	123	P82650	127	6.36	10
	P62424	255	P62424	259	6.37	10
	P62424	97	P62424	101	6.38	10
	Q15843	22	Q15843	54	6.38	10
	P55884	202	P55884	257	6.39	10
	Q12874	89	Q12874	92	6.39	10
	P39019	27	P39019	29	6.41	10
	P84098	80	P84098	82	6.44	10
	Q02878	237	Q02878	239	6.45	10
	P46776	92	P46776	94	6.47	10
	P84098	80	P84098	82	6.48	10
	P62937	76	P62937	82	6.5	10
	Q9Y3U8	99	Q9Y3U8	103	6.5	10
	P55884	288	P55884	366	6.52	10
	P62280	30	P62280	32	6.56	10
	P84098	80	P84098	82	6.56	10
	P12956	297	P12956	299	6.6	10
	P84098	80	P84098	82	6.62	10
	P40429	187	P40429	191	6.66	10
	P62424	97	P62424	101	6.79	10
	P60866	49	P60866	51	6.82	10
	Q13347	264	Q13347	282	6.83	10
	P62277	39	P62277	43	6.88	10
	Q99613	312	Q99613	314	6.88	10
	P40227	5	P40227	10	6.92	10
	P63173	27	P63173	29	6.93	10
	P62906	95	P62906	97	6.97	10
	Q16718	40	Q16718	46	6.97	10
	P55884	254	P55884	257	6.98	10
	P60866	49	P60866	51	6.98	10
	Q14203	66	Q14203	68	7.01	10
	Q9HB71	14	Q9HB71	33	7.01	10
	P62906	91	P62906	95	7.13	10
	Q14152	559	Q14152	563	7.14	10
	P62424	97	P62424	101	7.16	10
	P09874	400	P09874	434	7.17	10
	P63173	27	P63173	29	7.17	10
	P49368	203	P49368	381	7.18	10
	P47897	366	P47897	412	7.2	10
	P61024	26	P61024	30	7.25	10
	P40227	261	P40227	265	7.26	10
	P04406	215	P04406	219	7.28	10
	P62906	91	P62906	95	7.32	10
	P62906	91	P62906	97	7.34	10
	P50750	35	P50750	44	7.35	10
	P35249	221	P35249	255	7.36	10
	P61353	6	P61353	27	7.39	10
	P62753	119	P62753	46	7.41	10
	P62753	46	P62753	119	7.41	10
	P62424	97	P62424	101	7.42	10
	P61353	6	P61353	27	7.44	10
	P62424	72	P62424	75	7.49	10
	P61353	6	P61353	27	7.57	10
	P61353	3	P61353	6	7.58	10
	P50990	20	P50990	528	7.6	10
	P61353	3	P61353	6	7.67	10
	P61353	3	P61353	6	7.68	10
	P62906	91	P62906	95	7.7	10
	P15880	71	P15880	74	7.72	10
	Q15459	223	Q15459	228	7.73	10
	P61353	6	P61353	27	7.75	10
	P51398	203	P51398	218	7.76	10
	P04406	215	P04406	227	7.81	10
	P17980	70	P17980	74	7.82	10
	P15880	71	P15880	74	7.83	10
	P62906	92	P62906	95	7.83	10
	P62424	72	P62424	75	7.88	10
	P62979	107	P62979	113	7.88	10
	P62424	72	P62424	75	7.91	10
	P40429	32	P40429	103	7.93	10
	P62906	92	P62906	95	7.93	10
	Q15459	223	Q15459	228	7.93	10
	Q14566	514	Q14566	517	7.94	10
	P61353	3	P61353	6	7.96	10
	P40429	32	P40429	103	8.01	10
	P46782	44	P46782	47	8.01	10
	Q07020	97	Q07020	119	8.01	10
	Q07020	97	Q07020	119	8.02	10
	P05388	50	P05388	92	8.03	10
	P50990	16	P50990	528	8.03	10
	P62753	119	P62753	46	8.05	10
	P62753	46	P62753	119	8.05	10
	Q07020	97	Q07020	119	8.05	10
	P62906	91	P62906	95	8.13	10
	P40429	32	P40429	103	8.15	10
	Q12874	89	Q12874	92	8.19	10
	O00232	179	O00232	212	8.21	10
	P62269	47	P62269	78	8.21	10
	P61254	51	P61254	69	8.23	10
	P62269	47	P62269	78	8.25	10
	P05198	190	P05198	276	8.28	10
	P61353	27	P61353	98	8.28	10
	P46782	44	P46782	47	8.29	10
	Q14152	559	Q14152	563	8.29	10
	P55884	288	P55884	364	8.32	10
	P62280	45	P62280	144	8.32	10
	P83731	119	P83731	124	8.32	10
	O75394	40	O75394	59	8.35	10
	P46777	178	P46777	188	8.35	10
	P61353	27	P61353	98	8.36	10
	P62906	92	P62906	95	8.37	10
	P40429	187	P40429	191	8.38	10
	P36578	348	P36578	353	8.39	10
	P62269	47	P62269	78	8.4	10
	Q9Y2R5	21	Q9Y2R5	27	8.41	10
	P46777	178	P46777	188	8.43	10
	P48643	279	P48643	284	8.44	10
	P40429	187	P40429	191	8.46	10
	P62280	45	P62280	144	8.47	10
	P62979	107	P62979	113	8.47	10
	O75822	117	O75822	122	8.48	10
	P36578	348	P36578	353	8.48	10
	Q01105	167	Q01105	189	8.49	10
	P36578	348	P36578	353	8.52	10
	P61353	27	P61353	98	8.52	10
	P62280	45	P62280	144	8.52	10
	P36578	348	P36578	353	8.53	10
	P61254	51	P61254	69	8.53	10
	P62753	119	P62753	46	8.55	10
	P62753	46	P62753	119	8.55	10
	P62906	92	P62906	95	8.55	10
	P83731	119	P83731	124	8.57	10
	P26373	118	P26373	123	8.58	10
	P61254	51	P61254	69	8.58	10
	P07737	70	P07737	91	8.62	10
	P42766	14	P42766	19	8.62	10
	P84098	144	P84098	149	8.63	10
	P61353	27	P61353	93	8.64	10
	P84098	144	P84098	149	8.64	10
	P26373	118	P26373	123	8.65	10
	P42766	14	P42766	19	8.66	10
	P25789	246	P25789	251	8.67	10
	P62269	91	P62269	94	8.67	10
	P26373	118	P26373	123	8.68	10
	P62906	91	P62906	95	8.68	10
	P46777	178	P46777	188	8.69	10
	P62269	91	P62269	94	8.69	10
	P39019	24	P39019	27	8.7	10
	P61353	93	P61353	98	8.71	10
	P42766	14	P42766	19	8.72	10
	Q13347	264	Q13347	282	8.72	10
	Q15291	202	Q15291	255	8.72	10
	P30050	83	P30050	86	8.75	10
	P84098	144	P84098	149	8.75	10
	P30050	54	P30050	83	8.76	10
	P61353	93	P61353	98	8.76	10
	P62906	91	P62906	97	8.76	10
	P39019	24	P39019	27	8.78	10
	P55884	209	P55884	254	8.78	10
	P26373	118	P26373	123	8.8	10
	P61353	27	P61353	93	8.84	10
	P61353	27	P61353	93	8.85	10
	P61353	27	P61353	93	8.87	10
	P30050	54	P30050	83	8.89	10
	Q99832	145	Q99832	148	8.89	10
	P62269	91	P62269	94	8.9	10
	P30050	54	P30050	83	8.92	10
	P36578	364	P36578	368	8.92	10
	P30050	48	P30050	54	8.93	10
	P05388	50	P05388	92	8.96	10
	P47897	628	P47897	673	8.96	10
	P62280	45	P62280	144	8.96	10
	O00487	273	O00487	277	8.98	10
	P61353	27	P61353	98	9	10
	P78371	46	P78371	170	9	10
	O43707	98	O43707	114	9.01	10
	P62081	86	P62081	90	9.05	10
	P17987	484	P17987	499	9.1	10
	Q15459	228	Q15459	231	9.15	10
	P62899	70	P62899	75	9.17	10
	P62829	66	P62829	69	9.18	10
	P46778	97	P46778	100	9.2	10
	P62829	66	P62829	69	9.21	10
	P62081	86	P62081	90	9.26	10
	P62899	70	P62899	75	9.27	10
	P62937	28	P62937	31	9.27	10
	P83731	93	P83731	97	9.29	10
	P09874	400	P09874	405	9.33	10
	Q14152	265	Q14152	268	9.34	10
	P62899	70	P62899	75	9.35	10
	P62081	86	P62081	90	9.36	10
	P63173	27	P63173	50	9.37	10
	Q14566	514	Q14566	611	9.37	10
	P46778	97	P46778	100	9.41	10
	P36578	364	P36578	368	9.43	10
	P61247	219	P61247	222	9.44	10
	P61353	93	P61353	98	9.45	10
	P62826	28	P62826	37	9.45	10
	P48047	84	P48047	90	9.46	10
	P0DMV8	108	P0DMV8	112	9.48	10
	P39023	297	P39023	300	9.48	10
	P39023	297	P39023	300	9.5	10
	P61353	93	P61353	98	9.51	10
	P63173	27	P63173	50	9.51	10
	P83731	93	P83731	97	9.52	10
	P19404	154	P19404	159	9.53	10
	Q15459	228	Q15459	231	9.53	10
	O43242	404	O43242	440	9.55	10
	P62277	34	P62277	78	9.57	10
	P39023	297	P39023	300	9.58	10
	P46778	97	P46778	100	9.59	10
	P0DMV8	102	P0DMV8	112	9.61	10
	P62841	52	P62841	58	9.61	10
	P07900	84	P07900	224	9.62	10
	P08238	69	P08238	72	9.63	10
	P83731	93	P83731	97	9.63	10
	P61247	219	P61247	222	9.64	10
	P09001	213	P09001	220	9.66	10
	P0DMV8	319	P0DMV8	325	9.68	10
	P61247	219	P61247	222	9.69	10
	P09874	940	P09874	945	9.7	10
	P48643	223	P48643	226	9.71	10
	P62829	66	P62829	69	9.71	10
	P62841	52	P62841	58	9.71	10
	P62277	34	P62277	78	9.73	10
	O14818	27	O14818	166	9.75	10
	O43707	193	O43707	217	9.76	10
	P11142	319	P11142	325	9.77	10
	P41091	397	P41091	421	9.79	10
	P46778	97	P46778	100	9.8	10
	O14818	27	O14818	166	9.81	10
	P62841	52	P62841	58	9.81	10
	P78371	272	P78371	278	9.84	10
	P07814	141	P07814	148	9.85	10
	P11142	325	P11142	328	9.87	10
	P62277	34	P62277	78	9.87	10
	P05198	12	P05198	78	9.89	10
	P68104	378	P68104	392	9.9	10
	P04406	251	P04406	254	9.91	10
	Q99832	292	Q99832	320	9.91	10
	P62280	144	P62280	147	9.95	10
	Q99832	157	Q99832	172	9.95	10
	Q14152	265	Q14152	268	9.96	10
	P41091	400	P41091	421	9.98	10
	P41091	397	P41091	400	9.99	10
	P78371	120	P78371	431	10	10
	P40227	265	P40227	272	10.02	15
	Q9HB71	41	Q9HB71	47	10.05	15
	P46777	220	P46777	228	10.06	15
	P62195	330	P62195	335	10.06	15
	P62280	144	P62280	147	10.06	15
	P84098	181	P84098	186	10.07	15
	P0DMV8	325	P0DMV8	328	10.14	15
	P62280	144	P62280	147	10.15	15
	P78371	119	P78371	431	10.15	15
	P62906	95	P62906	106	10.16	15
	P62851	66	P62851	98	10.21	15
	P19404	61	P19404	68	10.22	15
	P46777	220	P46777	228	10.22	15
	P46778	100	P46778	107	10.22	15
	P60900	55	P60900	59	10.22	15
	Q01105	68	Q01105	75	10.22	15
	Q99832	231	Q99832	287	10.22	15
	P62280	144	P62280	147	10.23	15
	P05388	50	P05388	92	10.24	15
	P05388	10	P05388	57	10.25	15
	P84098	181	P84098	186	10.25	15
	P39019	27	P39019	111	10.26	15
	P46777	220	P46777	228	10.27	15
	P36578	172	P36578	181	10.28	15
	P61513	80	P61513	87	10.28	15
	P30050	54	P30050	86	10.29	15
	Q14203	38	Q14203	66	10.29	15
	P39019	111	P39019	115	10.3	15
	P12956	461	P12956	468	10.31	15
	Q9BYD6	101	Q9BYD6	108	10.31	15
	P62753	211	P62753	218	10.33	15
	P55884	202	P55884	209	10.35	15
	P62753	211	P62753	218	10.35	15
	P62277	34	P62277	78	10.36	15
	P39019	23	P39019	29	10.41	15
	P49736	745	P49736	752	10.41	15
	P62424	252	P62424	259	10.41	15
	P62841	58	P62841	65	10.42	15
	P39687	20	P39687	67	10.43	15
	P46778	100	P46778	107	10.43	15
	P61513	80	P61513	87	10.43	15
	P30050	54	P30050	83	10.46	15
	P39019	27	P39019	111	10.46	15
	P05388	10	P05388	57	10.47	15
	P11142	328	P11142	357	10.49	15
	Q13098	137	Q13098	144	10.49	15
	P61513	80	P61513	87	10.5	15
	P48643	210	P48643	399	10.51	15
	P62424	252	P62424	259	10.51	15
	O94906	737	O94906	772	10.52	15
	P12956	182	P12956	189	10.52	15
	P38919	314	P38919	321	10.53	15
	P62841	58	P62841	65	10.53	15
	P30050	54	P30050	86	10.54	15
	P04406	5	P04406	117	10.55	15
	P25789	239	P25789	246	10.55	15
	P26599	266	P26599	271	10.55	15
	P62081	49	P62081	179	10.57	15
	Q13838	131	Q13838	138	10.57	15
	P55884	254	P55884	257	10.59	15
	P30050	48	P30050	54	10.61	15
	P40429	125	P40429	134	10.61	15
	Q14566	95	Q14566	102	10.61	15
	P62333	20	P62333	27	10.62	15
	P62424	252	P62424	259	10.62	15
	P62906	97	P62906	130	10.63	15
	P39023	294	P39023	300	10.64	15
	P62906	97	P62906	130	10.64	15
	P68104	165	P68104	172	10.64	15
	P05388	10	P05388	57	10.65	15
	P46778	100	P46778	107	10.65	15
	P62081	49	P62081	179	10.65	15
	P62851	66	P62851	98	10.65	15
	P40429	125	P40429	134	10.66	15
	P48643	275	P48643	282	10.66	15
	P55884	734	P55884	741	10.67	15
	P61513	80	P61513	87	10.67	15
	Q13838	156	Q13838	163	10.67	15
	P62753	211	P62753	218	10.68	15
	P62424	252	P62424	259	10.69	15
	P55884	209	P55884	216	10.73	15
	P26373	130	P26373	136	10.74	15
	P55884	209	P55884	216	10.74	15
	P36578	172	P36578	181	10.75	15
	P17980	74	P17980	81	10.76	15
	P30050	48	P30050	54	10.76	15
	P39019	111	P39019	115	10.76	15
	P55884	324	P55884	693	10.77	15
	P78527	3241	P78527	3248	10.78	15
	P36578	172	P36578	181	10.81	15
	Q92769	9	Q92769	51	10.82	15
	P39019	23	P39019	29	10.83	15
	Q07020	71	Q07020	97	10.83	15
	P07900	58	P07900	69	10.86	15
	P36578	172	P36578	181	10.86	15
	P52294	105	P52294	112	10.86	15
	P38919	314	P38919	321	10.89	15
	P40429	125	P40429	134	10.9	15
	Q07020	71	Q07020	97	10.9	15
	P46783	24	P46783	31	10.93	15
	P08238	53	P08238	64	10.94	15
	P39687	20	P39687	68	10.95	15
	P46778	100	P46778	107	10.95	15
	P11021	287	P11021	294	10.96	15
	P62906	95	P62906	130	10.99	15
	P11142	319	P11142	328	11	15
	P50990	459	P50990	466	11.01	15
	P63173	29	P63173	50	11.01	15
	Q13838	183	Q13838	188	11.01	15
	P63173	29	P63173	50	11.02	15
	P62081	49	P62081	179	11.04	15
	P78371	248	P78371	272	11.04	15
	P26373	130	P26373	136	11.05	15
	P30050	48	P30050	54	11.06	15
	P62277	42	P62277	78	11.06	15
	P62424	252	P62424	259	11.07	15
	O15212	25	O15212	32	11.08	15
	P40227	258	P40227	265	11.1	15
	P17987	233	P17987	368	11.11	15
	P46783	24	P46783	31	11.11	15
	P62277	42	P62277	78	11.14	15
	P12956	468	P12956	516	11.15	15
	O94906	737	O94906	768	11.16	15
	P62906	95	P62906	130	11.19	15
	P30050	54	P30050	86	11.21	15
	P62829	69	P62829	75	11.21	15
	P67809	64	P67809	81	11.22	15
	Q07020	71	Q07020	97	11.24	15
	P62277	42	P62277	78	11.25	15
	P62829	69	P62829	75	11.25	15
	P11021	344	P11021	353	11.3	15
	Q13838	162	Q13838	183	11.31	15
	P04406	139	P04406	334	11.34	15
	P25789	187	P25789	239	11.35	15
	P25789	239	P25789	246	11.37	15
	P62906	95	P62906	106	11.39	15
	P41091	70	P41091	80	11.42	15
	O43707	181	O43707	217	11.44	15
	P0DMV8	319	P0DMV8	328	11.47	15
	P62277	39	P62277	78	11.47	15
	P62826	127	P62826	132	11.48	15
	P26373	130	P26373	136	11.49	15
	P50914	79	P50914	85	11.49	15
	P60900	55	P60900	59	11.53	15
	P50914	79	P50914	85	11.54	15
	P27635	188	P27635	208	11.59	15
	P25789	187	P25789	239	11.61	15
	P39019	29	P39019	111	11.61	15
	Q96J01	171	Q96J01	176	11.61	15
	P50991	288	P50991	321	11.62	15
	P62937	44	P62937	76	11.63	15
	P48643	232	P48643	368	11.69	15
	P06576	159	P06576	259	11.74	15
	P48047	73	P48047	90	11.74	15
	P62851	98	P62851	114	11.74	15
	Q99832	144	Q99832	148	11.75	15
	Q9Y3U8	62	Q9Y3U8	99	11.75	15
	P40227	199	P40227	381	11.76	15
	P62277	42	P62277	78	11.76	15
	P83881	6	P83881	97	11.76	15
	P62277	39	P62277	78	11.77	15
	P46781	139	P46781	155	11.78	15
	P78527	3621	P78527	3638	11.79	15
	Q02878	207	Q02878	251	11.81	15
	Q92552	216	Q92552	265	11.81	15
	P08238	72	P08238	180	11.83	15
	P26373	123	P26373	136	11.85	15
	P62277	39	P62277	78	11.85	15
	P39019	29	P39019	111	11.86	15
	P48643	214	P48643	223	11.86	15
	P55884	324	P55884	693	11.86	15
	P27635	188	P27635	208	11.91	15
	P50914	79	P50914	85	11.91	15
	Q99613	314	Q99613	320	11.91	15
	P09874	400	P09874	438	11.93	15
	P09012	60	P09012	98	11.94	15
	O75947	72	O75947	78	11.95	15
	P39023	356	P39023	362	11.99	15
	P55884	734	P55884	741	12.01	15
	P62906	91	P62906	97	12.02	15
	Q14566	646	Q14566	654	12.02	15
	P19367	763	P19367	777	12.03	15
	Q96FJ2	36	Q96FJ2	44	12.03	15
	P46776	92	P46776	119	12.04	15
	P04406	139	P04406	219	12.06	15
	P49736	200	P49736	216	12.06	15
	P62277	39	P62277	78	12.08	15
	P83881	6	P83881	97	12.08	15
	Q99613	774	Q99613	782	12.09	15
	P13010	605	P13010	648	12.11	15
	P40227	265	P40227	273	12.14	15
	Q9HB71	33	Q9HB71	41	12.14	15
	P78527	2738	P78527	2746	12.16	15
	P46781	139	P46781	155	12.17	15
	P62851	66	P62851	114	12.17	15
	P46781	139	P46781	155	12.19	15
	P07814	139	P07814	148	12.2	15
	P04406	227	P04406	251	12.21	15
	P39023	356	P39023	362	12.21	15
	P62826	99	P62826	130	12.22	15
	P62851	98	P62851	114	12.22	15
	P33991	762	P33991	770	12.24	15
	P62081	147	P62081	155	12.26	15
	P62851	66	P62851	114	12.26	15
	Q99613	774	Q99613	782	12.26	15
	P50990	318	P50990	326	12.27	15
	Q16778	109	Q16778	117	12.27	15
	P62829	69	P62829	75	12.28	15
	P25705	161	P25705	261	12.32	15
	P26373	130	P26373	136	12.32	15
	Q02878	207	Q02878	260	12.32	15
	P30050	40	P30050	48	12.33	15
	Q13098	136	Q13098	144	12.34	15
	P46776	92	P46776	119	12.36	15
	P30050	40	P30050	48	12.37	15
	P83881	6	P83881	97	12.37	15
	P30050	54	P30050	86	12.39	15
	P62081	147	P62081	155	12.39	15
	P55884	202	P55884	209	12.4	15
	Q86V81	156	Q86V81	164	12.4	15
	Q9Y2R9	121	Q9Y2R9	208	12.41	15
	P46781	139	P46781	155	12.42	15
	P62937	31	P62937	82	12.42	15
	Q02878	207	Q02878	251	12.43	15
	P62081	58	P62081	179	12.46	15
	P30050	40	P30050	48	12.48	15
	P63173	9	P63173	52	12.48	15
	O43707	98	O43707	108	12.5	15
	P46776	92	P46776	119	12.51	15
	P39019	24	P39019	29	12.54	15
	Q99613	889	Q99613	894	12.55	15
	P18621	49	P18621	96	12.57	15
	P04406	84	P04406	107	12.58	15
	P25789	231	P25789	239	12.58	15
	P62826	37	P62826	60	12.59	15
	P62826	28	P62826	38	12.61	15
	P62081	58	P62081	179	12.63	15
	Q02878	207	Q02878	251	12.65	15
	O15372	274	O15372	306	12.66	15
	P18621	49	P18621	96	12.67	15
	Q02878	207	Q02878	251	12.69	15
	P09874	400	P09874	442	12.7	15
	P17987	481	P17987	499	12.71	15
	P62081	147	P62081	155	12.74	15
	P63173	9	P63173	52	12.74	15
	P0DMV8	348	P0DMV8	361	12.76	15
	P27635	145	P27635	169	12.77	15
	P61247	27	P61247	56	12.77	15
	P11021	340	P11021	353	12.78	15
	P18621	49	P18621	96	12.79	15
	P15880	74	P15880	263	12.81	15
	P50990	296	P50990	318	12.81	15
	Q15459	223	Q15459	231	12.82	15
	Q16531	153	Q16531	200	12.86	15
	P61353	93	P61353	117	12.87	15
	Q15459	223	Q15459	231	12.87	15
	P61353	93	P61353	117	12.88	15
	P62906	91	P62906	97	12.89	15
	P61353	93	P61353	117	12.91	15
	P62937	28	P62937	131	12.92	15
	Q14566	517	Q14566	611	12.92	15
	P50990	7	P50990	20	12.94	15
	P09012	60	P09012	96	12.96	15
	P55884	288	P55884	366	12.97	15
	P36578	120	P36578	274	12.99	15
	P62826	99	P62826	132	12.99	15
	P61353	93	P61353	117	13.02	15
	P0DMV8	71	P0DMV8	77	13.03	15
	P30050	40	P30050	48	13.04	15
	P36578	120	P36578	274	13.04	15
	P63173	9	P63173	55	13.06	15
	P63173	9	P63173	55	13.07	15
	P62906	91	P62906	97	13.08	15
	Q99623	236	Q99623	244	13.08	15
	P36578	120	P36578	274	13.11	15
	P36578	120	P36578	274	13.12	15
	P19367	510	P19367	738	13.13	15
	P62424	97	P62424	217	13.17	15
	P27635	145	P27635	169	13.19	15
	O00487	257	O00487	277	13.21	15
	O60925	26	O60925	97	13.21	15
	P62424	97	P62424	217	13.22	15
	P78371	119	P78371	441	13.22	15
	P15880	74	P15880	275	13.23	15
	O75643	294	O75643	349	13.24	15
	P36578	120	P36578	239	13.25	15
	P62906	97	P62906	130	13.27	15
	P15880	74	P15880	263	13.28	15
	P36578	120	P36578	239	13.29	15
	P13010	603	P13010	648	13.3	15
	P39023	294	P39023	300	13.3	15
	P15880	74	P15880	275	13.31	15
	P26599	218	P26599	271	13.32	15
	P15880	74	P15880	275	13.33	15
	P39019	24	P39019	29	13.33	15
	P36578	120	P36578	239	13.37	15
	Q9Y3U8	62	Q9Y3U8	99	13.38	15
	P62826	134	P62826	141	13.39	15
	P36578	120	P36578	239	13.41	15
	P61247	27	P61247	56	13.42	15
	P62906	91	P62906	118	13.46	15
	P25789	231	P25789	239	13.48	15
	P48047	73	P48047	98	13.5	15
	Q02878	207	Q02878	260	13.51	15
	P62424	97	P62424	217	13.54	15
	P78527	3455	P78527	3710	13.55	15
	P12956	31	P12956	164	13.56	15
	Q9Y3U8	62	Q9Y3U8	99	13.56	15
	P62424	97	P62424	217	13.6	15
	Q99832	148	Q99832	401	13.6	15
	Q9Y2R5	27	Q9Y2R5	75	13.61	15
	P20042	201	P20042	205	13.63	15
	P55884	204	P55884	216	13.63	15
	P62917	155	P62917	250	13.63	15
	Q86VP6	1158	Q86VP6	1168	13.63	15
	P62906	92	P62906	106	13.64	15
	Q16778	35	Q16778	86	13.64	15
	P32969	21	P32969	28	13.65	15
	Q99832	47	Q99832	55	13.65	15
	P39023	294	P39023	300	13.66	15
	P39023	286	P39023	300	13.68	15
	P61247	27	P61247	56	13.68	15
	P62424	97	P62424	217	13.7	15
	P62829	69	P62829	113	13.7	15
	P62829	69	P62829	113	13.71	15
	P32969	21	P32969	28	13.72	15
	P15880	74	P15880	263	13.73	15
	P11021	340	P11021	352	13.78	15
	P78371	46	P78371	176	13.78	15
	Q99832	144	Q99832	401	13.78	15
	P78371	82	P78371	522	13.79	15
	P62906	95	P62906	130	13.81	15
	P62826	99	P62826	141	13.82	15
	P50991	29	P50991	531	13.83	15
	Q99832	153	Q99832	172	13.85	15
	P49368	15	P49368	21	13.86	15
	Q99471	42	Q99471	106	13.87	15
	P50990	235	P50990	367	13.89	15
	P67809	58	P67809	92	13.91	15
	P53999	68	P53999	101	13.92	15
	P62906	95	P62906	130	13.92	15
	P32969	21	P32969	28	13.93	15
	P11142	345	P11142	361	13.95	15
	Q02878	207	Q02878	260	13.98	15
	P46776	94	P46776	119	13.99	15
	P27635	145	P27635	170	14.03	15
	P46777	158	P46777	197	14.05	15
	Q02878	207	Q02878	260	14.05	15
	P33991	490	P33991	752	14.07	15
	P39023	356	P39023	362	14.07	15
	Q9Y3U8	62	Q9Y3U8	99	14.07	15
	P62424	72	P62424	245	14.08	15
	Q15029	352	Q15029	359	14.08	15
	Q92769	75	Q92769	90	14.08	15
	P55072	60	P55072	148	14.1	15
	P30153	467	P30153	475	14.12	15
	O00231	304	O00231	355	14.13	15
	P78527	3638	P78527	3646	14.13	15
	Q01105	132	Q01105	167	14.13	15
	P62906	91	P62906	118	14.14	15
	Q14566	611	Q14566	654	14.14	15
	P62701	211	P62701	233	14.16	15
	P62829	75	P62829	113	14.17	15
	Q14152	268	Q14152	308	14.19	15
	P49368	234	P49368	353	14.2	15
	P62424	72	P62424	245	14.2	15
	P62826	99	P62826	134	14.22	15
	P62701	211	P62701	233	14.23	15
	P62826	38	P62826	60	14.25	15
	P62829	75	P62829	113	14.26	15
	P46777	158	P46777	197	14.27	15
	P15880	71	P15880	275	14.32	15
	P62829	69	P62829	113	14.32	15
	Q02878	251	Q02878	260	14.33	15
	P46777	158	P46777	197	14.34	15
	P61353	6	P61353	93	14.34	15
	P61024	26	P61024	34	14.36	15
	P62424	72	P62424	245	14.37	15
	P62937	31	P62937	76	14.38	15
	P15880	71	P15880	275	14.39	15
	P11021	268	P11021	326	14.43	15
	P46776	94	P46776	119	14.43	15
	P62847	83	P62847	99	14.43	15
	P62906	91	P62906	118	14.43	15
	P27635	145	P27635	170	14.45	15
	P62847	83	P62847	99	14.47	15
	P62913	38	P62913	67	14.53	15
	P55884	204	P55884	216	14.56	15
	P62424	72	P62424	245	14.56	15
	P62424	72	P62424	245	14.57	15
	Q99832	145	Q99832	401	14.59	15
	P62081	155	P62081	160	14.65	15
	Q96J02	478	Q96J02	513	14.65	15
	P62906	91	P62906	118	14.67	15
	Q15393	109	Q15393	137	14.7	15
	P26373	88	P26373	118	14.71	15
	Q02878	251	Q02878	260	14.73	15
	P63208	130	P63208	142	14.75	15
	P15880	71	P15880	275	14.76	15
	P62826	99	P62826	142	14.76	15
	P62913	38	P62913	67	14.76	15
	Q15393	109	Q15393	137	14.76	15
	P61353	6	P61353	93	14.77	15
	P62906	91	P62906	118	14.77	15
	P46776	94	P46776	119	14.78	15
	P55884	209	P55884	254	14.78	15
	P61247	63	P61247	222	14.78	15
	P61353	6	P61353	93	14.78	15
	Q14203	38	Q14203	68	14.78	15
	P68104	172	P68104	215	14.79	15
	P35268	69	P35268	107	14.82	15
	P53999	68	P53999	80	14.82	15
	P61353	6	P61353	93	14.82	15
	P62913	38	P62913	67	14.82	15
	Q99832	137	Q99832	144	14.83	15
	P78527	2824	P78527	2835	14.84	15
	P62906	92	P62906	106	14.86	15
	Q99613	627	Q99613	712	14.86	15
	P62826	28	P62826	60	14.93	15
	P62917	149	P62917	250	14.93	15
	P26373	88	P26373	118	14.94	15
	P62937	31	P62937	44	14.96	15
	P17987	494	P17987	499	14.99	15
	P61247	63	P61247	222	14.99	15
	P62081	155	P62081	160	14.99	15
	Q02750	183	Q02750	353	15	15
	P62906	106	P62906	152	15.01	20
	Q13596	429	Q13596	445	15.02	20
	P62913	38	P62913	67	15.03	20
	P35268	69	P35268	107	15.04	20
	P62081	155	P62081	160	15.04	20
	P83881	22	P83881	27	15.08	20
	P0DMV8	56	P0DMV8	257	15.09	20
	P47914	63	P47914	73	15.09	20
	P26373	88	P26373	118	15.1	20
	P61247	63	P61247	222	15.1	20
	P33991	450	P33991	752	15.12	20
	P78527	335	P78527	379	15.13	20
	Q99832	137	Q99832	401	15.13	20
	P55884	734	P55884	744	15.14	20
	P62829	75	P62829	113	15.14	20
	P04406	251	P04406	259	15.16	20
	P60900	55	P60900	171	15.17	20
	P78371	431	P78371	441	15.2	20
	P39023	286	P39023	300	15.22	20
	P46778	100	P46778	110	15.22	20
	Q16795	175	Q16795	189	15.23	20
	P62906	106	P62906	152	15.25	20
	P47914	63	P47914	73	15.27	20
	P60900	55	P60900	171	15.27	20
	Q15393	109	Q15393	137	15.27	20
	P12956	164	P12956	189	15.28	20
	Q02878	251	Q02878	260	15.28	20
	P27635	164	P27635	169	15.29	20
	P27361	287	P27361	294	15.3	20
	P27635	145	P27635	164	15.31	20
	P46778	100	P46778	110	15.31	20
	P35268	69	P35268	107	15.32	20
	P62753	211	P62753	221	15.35	20
	P25789	187	P25789	229	15.36	20
	Q02878	251	Q02878	260	15.39	20
	P62906	106	P62906	152	15.4	20
	P62753	211	P62753	221	15.41	20
	P62847	83	P62847	99	15.42	20
	P04406	219	P04406	251	15.43	20
	P25205	293	P25205	561	15.43	20
	P46778	100	P46778	110	15.45	20
	P12956	282	P12956	287	15.47	20
	Q02750	185	Q02750	353	15.48	20
	O00487	257	O00487	273	15.51	20
	P46778	100	P46778	110	15.53	20
	P46783	24	P46783	59	15.54	20
	Q99613	627	Q99613	712	15.54	20
	P62906	97	P62906	130	15.55	20
	P07737	108	P07737	126	15.56	20
	P35998	407	P35998	418	15.56	20
	P55884	288	P55884	364	15.59	20
	P62826	71	P62826	99	15.59	20
	P83881	22	P83881	27	15.59	20
	P63220	41	P63220	81	15.62	20
	P26373	118	P26373	135	15.64	20
	P68104	385	P68104	439	15.65	20
	P83881	22	P83881	27	15.65	20
	P62937	44	P62937	82	15.66	20
	P25789	187	P25789	231	15.71	20
	P30626	127	P30626	146	15.71	20
	P27635	145	P27635	164	15.73	20
	P48643	170	P48643	496	15.75	20
	P27635	164	P27635	169	15.78	20
	P62906	106	P62906	152	15.78	20
	P26373	88	P26373	118	15.79	20
	P08238	199	P08238	219	15.8	20
	P62280	144	P62280	152	15.81	20
	Q13838	162	Q13838	188	15.81	20
	Q14566	599	Q14566	654	15.82	20
	P25705	167	P25705	305	15.83	20
	P0DMV8	246	P0DMV8	257	15.84	20
	P62906	95	P62906	118	15.84	20
	Q14152	268	Q14152	308	15.84	20
	P63220	41	P63220	81	15.86	20
	O15371	332	O15371	350	15.87	20
	P04406	5	P04406	66	15.87	20
	P40227	251	P40227	261	15.87	20
	P26373	123	P26373	136	15.88	20
	Q02878	251	Q02878	262	15.89	20
	P61160	381	P61160	388	15.9	20
	P62906	106	P62906	152	15.91	20
	P11021	340	P11021	370	15.92	20
	P62280	32	P62280	48	15.92	20
	P26373	123	P26373	136	15.93	20
	P09622	410	P09622	445	15.94	20
	P62906	95	P62906	118	15.95	20
	P39019	24	P39019	111	15.96	20
	P05388	50	P05388	106	15.98	20
	P25789	187	P25789	229	15.98	20
	P62424	101	P62424	217	16	20
	P50991	21	P50991	126	16.01	20
	P83881	6	P83881	27	16.04	20
	P11142	246	P11142	257	16.06	20
	P62847	32	P62847	43	16.07	20
	P78371	181	P78371	191	16.07	20
	P09874	852	P09874	945	16.1	20
	P55884	209	P55884	257	16.1	20
	P62826	134	P62826	142	16.1	20
	P83881	6	P83881	27	16.1	20
	P84098	133	P84098	144	16.11	20
	P48047	60	P48047	70	16.12	20
	P18077	54	P18077	95	16.13	20
	Q14152	621	Q14152	632	16.13	20
	P62424	101	P62424	217	16.16	20
	P18077	54	P18077	95	16.17	20
	P62424	101	P62424	217	16.18	20
	Q02878	251	Q02878	262	16.18	20
	P18077	54	P18077	95	16.19	20
	Q02878	251	Q02878	262	16.22	20
	P08579	47	P08579	85	16.23	20
	Q02878	251	Q02878	262	16.23	20
	P0DMV8	88	P0DMV8	257	16.25	20
	P50991	143	P50991	489	16.27	20
	P62906	97	P62906	130	16.28	20
	P62280	45	P62280	147	16.29	20
	P46783	24	P46783	59	16.35	20
	P62280	144	P62280	152	16.35	20
	P62424	101	P62424	217	16.36	20
	P62847	32	P62847	43	16.36	20
	P62280	45	P62280	147	16.37	20
	P84098	133	P84098	144	16.39	20
	P62280	32	P62280	48	16.4	20
	P62829	74	P62829	113	16.42	20
	P62847	32	P62847	43	16.42	20
	Q13158	125	Q13158	153	16.43	20
	Q14152	606	Q14152	617	16.43	20
	P62750	70	P62750	115	16.44	20
	P62829	74	P62829	113	16.46	20
	P84098	133	P84098	144	16.46	20
	P39019	24	P39019	111	16.47	20
	Q9HB71	14	Q9HB71	41	16.47	20
	P62750	70	P62750	115	16.48	20
	P62280	45	P62280	147	16.51	20
	P62750	70	P62750	115	16.51	20
	P18077	54	P18077	95	16.55	20
	P25789	187	P25789	231	16.55	20
	P78371	250	P78371	272	16.55	20
	Q15008	371	Q15008	382	16.56	20
	P84098	133	P84098	144	16.61	20
	P62424	26	P62424	34	16.62	20
	P62826	127	P62826	134	16.62	20
	P61758	59	P61758	70	16.63	20
	P83881	6	P83881	27	16.66	20
	P68104	386	P68104	439	16.7	20
	P62280	32	P62280	48	16.74	20
	Q9Y2R5	21	Q9Y2R5	75	16.75	20
	P26373	118	P26373	136	16.76	20
	O15212	21	O15212	32	16.79	20
	P62280	45	P62280	147	16.79	20
	Q96J01	77	Q96J01	91	16.85	20
	P08238	69	P08238	180	16.87	20
	P0DMV8	77	P0DMV8	159	16.87	20
	P62829	67	P62829	113	16.87	20
	P82930	123	P82930	206	16.87	20
	O15371	412	O15371	426	16.88	20
	P50990	270	P50990	307	16.88	20
	P62906	95	P62906	106	16.89	20
	P11142	188	P11142	357	16.91	20
	P62877	19	P62877	25	16.92	20
	P62829	67	P62829	113	16.94	20
	Q99613	312	Q99613	320	16.94	20
	P08579	85	P08579	93	16.95	20
	Q92900	786	Q92900	793	16.95	20
	P05388	50	P05388	106	16.97	20
	P62829	66	P62829	113	16.97	20
	P62906	92	P62906	106	16.98	20
	P62424	26	P62424	34	17.02	20
	P62937	28	P62937	133	17.02	20
	P07900	74	P07900	185	17.04	20
	Q99613	517	Q99613	531	17.04	20
	P26373	123	P26373	136	17.09	20
	P62424	26	P62424	34	17.09	20
	P62829	74	P62829	113	17.09	20
	P61247	63	P61247	219	17.11	20
	P62829	67	P62829	113	17.12	20
	P61247	63	P61247	219	17.14	20
	P61247	63	P61247	219	17.15	20
	P62829	66	P62829	113	17.15	20
	P09874	405	P09874	442	17.17	20
	P48643	226	P48643	242	17.17	20
	Q99613	712	Q99613	742	17.18	20
	P67809	58	P67809	93	17.19	20
	P62241	157	P62241	193	17.23	20
	P26358	961	P26358	981	17.28	20
	P55884	345	P55884	436	17.3	20
	O75947	63	O75947	73	17.31	20
	P62424	101	P62424	217	17.31	20
	P31040	598	P31040	608	17.32	20
	P62241	157	P62241	193	17.32	20
	P62913	38	P62913	78	17.32	20
	P04406	215	P04406	251	17.33	20
	P62913	38	P62913	78	17.34	20
	P55072	20	P55072	60	17.37	20
	P41091	59	P41091	70	17.39	20
	P55884	202	P55884	257	17.39	20
	P84098	65	P84098	80	17.4	20
	P62241	157	P62241	193	17.41	20
	P62913	38	P62913	78	17.41	20
	P62829	66	P62829	113	17.42	20
	P50991	29	P50991	126	17.47	20
	P84098	65	P84098	80	17.48	20
	P05388	50	P05388	106	17.5	20
	P62195	88	P62195	222	17.52	20
	P20042	199	P20042	205	17.53	20
	P55884	734	P55884	744	17.53	20
	P84098	126	P84098	149	17.53	20
	Q9Y676	52	Q9Y676	156	17.55	20
	P84098	65	P84098	80	17.58	20
	P83881	22	P83881	97	17.65	20
	P84098	65	P84098	80	17.65	20
	P62913	38	P62913	78	17.67	20
	Q14152	606	Q14152	617	17.68	20
	P62424	131	P62424	212	17.72	20
	P48643	160	P48643	226	17.74	20
	Q99613	712	Q99613	742	17.74	20
	P30153	194	P30153	272	17.76	20
	P62906	92	P62906	106	17.77	20
	P62906	95	P62906	118	17.79	20
	P83881	22	P83881	97	17.81	20
	P62424	131	P62424	212	17.83	20
	P83881	22	P83881	97	17.85	20
	Q99613	517	Q99613	774	17.86	20
	P62906	92	P62906	106	17.87	20
	P17980	70	P17980	81	17.91	20
	P30153	33	P30153	107	17.92	20
	P39019	29	P39019	115	17.92	20
	P55884	345	P55884	436	17.97	20
	P47914	103	P47914	114	17.98	20
	P50990	7	P50990	528	17.99	20
	P47914	103	P47914	114	18.04	20
	P62906	95	P62906	106	18.04	20
	Q14152	621	Q14152	632	18.05	20
	P78371	248	P78371	263	18.08	20
	P78527	3621	P78527	3646	18.08	20
	Q9Y3U8	62	Q9Y3U8	103	18.08	20
	P84098	126	P84098	149	18.09	20
	P26373	118	P26373	136	18.12	20
	P84098	126	P84098	149	18.12	20
	P35250	46	P35250	208	18.13	20
	P62826	23	P62826	60	18.13	20
	P62906	95	P62906	118	18.14	20
	P39019	29	P39019	115	18.17	20
	P11142	56	P11142	257	18.19	20
	Q9Y3U8	62	Q9Y3U8	103	18.2	20
	P26373	118	P26373	136	18.26	20
	Q16778	109	Q16778	121	18.29	20
	P26373	118	P26373	136	18.32	20
	P25789	187	P25789	246	18.34	20
	P33991	349	P33991	413	18.38	20
	P13010	265	P13010	399	18.41	20
	P49368	78	P49368	527	18.43	20
	Q9UBQ0	50	Q9UBQ0	73	18.46	20
	P33992	141	P33992	273	18.51	20
	P67809	53	P67809	92	18.51	20
	P46778	97	P46778	107	18.54	20
	P46778	97	P46778	107	18.56	20
	Q99832	250	Q99832	292	18.59	20
	P62277	27	P62277	39	18.6	20
	P62277	43	P62277	70	18.6	20
	P53999	80	P53999	101	18.62	20
	P07900	185	P07900	191	18.63	20
	P62424	131	P62424	212	18.63	20
	Q96DI7	226	Q96DI7	270	18.64	20
	P62277	43	P62277	70	18.65	20
	P11021	164	P11021	185	18.68	20
	O15145	14	O15145	29	18.69	20
	P46778	97	P46778	107	18.71	20
	Q13596	429	Q13596	442	18.72	20
	P08238	180	P08238	186	18.74	20
	P62308	3	P62308	10	18.76	20
	P04406	251	P04406	263	18.8	20
	P62277	27	P62277	39	18.82	20
	P62906	95	P62906	130	18.82	20
	P08238	64	P08238	180	18.84	20
	Q99613	517	Q99613	774	18.85	20
	P62701	120	P62701	233	18.9	20
	P62277	43	P62277	70	18.91	20
	P08579	85	P08579	93	18.92	20
	P62937	76	P62937	125	18.93	20
	P54136	60	P54136	89	18.95	20
	P07900	69	P07900	185	18.96	20
	P62277	27	P62277	39	18.96	20
	P84098	126	P84098	149	18.96	20
	Q99613	314	Q99613	332	18.96	20
	P62857	10	P62857	16	18.98	20
	P62906	95	P62906	106	18.98	20
	P08579	47	P08579	85	18.99	20
	P55884	209	P55884	257	19.01	20
	P08238	180	P08238	199	19.03	20
	P62277	27	P62277	39	19.03	20
	P26373	88	P26373	136	19.08	20
	P62857	10	P62857	16	19.13	20
	Q9Y3U8	62	Q9Y3U8	103	19.15	20
	P04406	215	P04406	254	19.19	20
	Q00534	43	Q00534	147	19.19	20
	P07900	185	P07900	204	19.21	20
	P26373	88	P26373	136	19.21	20
	P62826	28	P62826	71	19.22	20
	P62917	10	P62917	21	19.25	20
	P07737	54	P07737	105	19.26	20
	P62701	120	P62701	233	19.29	20
	P26599	218	P26599	266	19.31	20
	P39023	300	P39023	386	19.31	20
	P62906	95	P62906	118	19.32	20
	P62847	100	P62847	129	19.33	20
	P09874	852	P09874	949	19.35	20
	P62308	3	P62308	10	19.35	20
	P67809	64	P67809	118	19.35	20
	P12956	94	P12956	114	19.36	20
	P62277	43	P62277	70	19.37	20
	P50990	326	P50990	400	19.39	20
	P62195	94	P62195	222	19.39	20
	P62847	100	P62847	129	19.41	20
	P39023	300	P39023	386	19.43	20
	P26373	88	P26373	136	19.47	20
	P46782	44	P46782	59	19.49	20
	O43242	296	O43242	315	19.54	20
	P25705	239	P25705	305	19.55	20
	P39023	300	P39023	386	19.57	20
	P62917	10	P62917	21	19.57	20
	O43242	182	O43242	223	19.58	20
	P46778	97	P46778	107	19.58	20
	Q99613	643	Q99613	712	19.59	20
	P62917	10	P62917	21	19.62	20
	P50991	29	P50991	42	19.63	20
	P62847	100	P62847	129	19.7	20
	P0DMV8	328	P0DMV8	345	19.71	20
	P25789	187	P25789	246	19.72	20
	P11142	188	P11142	328	19.73	20
	P62841	52	P62841	65	19.75	20
	P62917	10	P62917	21	19.75	20
	Q13838	131	Q13838	156	19.75	20
	P11021	353	P11021	370	19.8	20
	P48643	223	P48643	242	19.8	20
	P30050	40	P30050	54	19.85	20
	P62841	52	P62841	65	19.85	20
	P62841	52	P62841	65	19.87	20
	P49368	222	P49368	381	19.88	20
	P30050	40	P30050	54	19.91	20
	P30153	107	P30153	188	19.94	20
	P25788	65	P25788	230	19.95	20
	P62280	144	P62280	152	19.99	20
	P62877	19	P62877	25	19.99	20
	Q14152	285	Q14152	420	20.04	25
	P62280	144	P62280	152	20.13	25
	P46782	44	P46782	59	20.15	25
	Q14566	95	Q14566	197	20.16	25
	P62826	134	P62826	159	20.39	25
	P47897	628	P47897	769	20.4	25
	Q9H9J2	43	Q9H9J2	63	20.43	25
	P08579	47	P08579	93	20.45	25
	P62280	30	P62280	48	20.48	25
	P04406	107	P04406	194	20.54	25
	P0DMV8	108	P0DMV8	126	20.58	25
	P62280	45	P62280	152	20.58	25
	P40938	20	P40938	202	20.59	25
	P62280	30	P62280	48	20.59	25
	P48643	214	P48643	242	20.61	25
	P11142	88	P11142	257	20.63	25
	Q99613	643	Q99613	712	20.65	25
	P62826	99	P62826	127	20.67	25
	O43242	186	O43242	223	20.72	25
	P47897	366	P47897	421	20.82	25
	P50991	21	P50991	29	20.82	25
	P50991	29	P50991	21	20.82	25
	P26373	118	P26373	135	20.88	25
	P39023	286	P39023	297	20.9	25
	P62847	32	P62847	46	20.92	25
	P68104	146	P68104	439	20.93	25
	P04406	194	P04406	215	20.94	25
	P62847	32	P62847	46	20.94	25
	P39023	286	P39023	297	20.96	25
	Q99613	877	Q99613	889	20.96	25
	Q16795	189	Q16795	328	20.98	25
	P49736	510	P49736	734	20.99	25
	P23396	90	P23396	108	21.08	25
	P26373	88	P26373	136	21.08	25
	P25788	65	P25788	230	21.11	25
	P62280	45	P62280	152	21.16	25
	P62826	38	P62826	71	21.17	25
	P04406	61	P04406	263	21.19	25
	P62847	32	P62847	46	21.23	25
	P46782	47	P46782	59	21.25	25
	P08238	180	P08238	203	21.4	25
	P61326	41	P61326	48	21.46	25
	P23396	90	P23396	108	21.47	25
	P61353	3	P61353	93	21.49	25
	O00232	330	O00232	355	21.51	25
	P61326	41	P61326	48	21.52	25
	P26373	123	P26373	130	21.54	25
	P61353	3	P61353	93	21.6	25
	Q7L2H7	161	Q7L2H7	227	21.6	25
	Q14152	265	Q14152	308	21.61	25
	P78371	250	P78371	263	21.62	25
	P26373	123	P26373	130	21.63	25
	P61353	3	P61353	93	21.63	25
	P39023	39	P39023	356	21.64	25
	P26373	123	P26373	130	21.66	25
	P39023	297	P39023	386	21.66	25
	Q14152	285	Q14152	420	21.7	25
	P62888	9	P62888	23	21.73	25
	P62847	99	P62847	129	21.74	25
	P84098	65	P84098	82	21.77	25
	P26373	118	P26373	135	21.78	25
	Q16531	70	Q16531	200	21.8	25
	P61353	3	P61353	93	21.82	25
	P46782	47	P46782	59	21.83	25
	P30153	107	P30153	194	21.85	25
	P62424	97	P62424	107	21.85	25
	P62424	97	P62424	107	21.87	25
	P84098	65	P84098	82	21.89	25
	P84098	65	P84098	82	21.9	25
	Q14566	99	Q14566	197	21.9	25
	P0DMV8	190	P0DMV8	328	21.91	25
	P26373	123	P26373	130	21.91	25
	P39023	39	P39023	356	21.93	25
	P62424	97	P62424	107	21.96	25
	P39023	297	P39023	386	21.97	25
	P62277	43	P62277	94	22	25
	P26373	118	P26373	135	22.01	25
	P48643	223	P48643	368	22.02	25
	Q14152	265	Q14152	308	22.04	25
	Q14152	617	Q14152	632	22.05	25
	P62424	97	P62424	107	22.08	25
	P84098	65	P84098	82	22.08	25
	P67809	53	P67809	93	22.1	25
	P08238	53	P08238	107	22.11	25
	P62888	9	P62888	23	22.15	25
	O43242	354	O43242	374	22.16	25
	P39023	297	P39023	386	22.17	25
	P46776	94	P46776	125	22.17	25
	P62906	118	P62906	156	22.2	25
	P62277	43	P62277	94	22.25	25
	P62906	118	P62906	156	22.28	25
	P62424	97	P62424	107	22.29	25
	P30050	40	P30050	54	22.41	25
	P62847	99	P62847	129	22.42	25
	P62888	9	P62888	23	22.42	25
	P39023	39	P39023	356	22.61	25
	P04406	107	P04406	215	22.62	25
	P62847	99	P62847	129	22.63	25
	P46776	92	P46776	125	22.64	25
	P62277	43	P62277	94	22.65	25
	P07900	58	P07900	112	22.67	25
	P30050	40	P30050	54	22.68	25
	P46776	92	P46776	125	22.7	25
	P62277	43	P62277	94	22.7	25
	P61978	34	P61978	66	22.71	25
	P62899	55	P62899	70	22.71	25
	P39023	286	P39023	294	22.82	25
	P62899	55	P62899	70	22.82	25
	P46776	92	P46776	125	22.88	25
	P39023	39	P39023	362	22.9	25
	P39023	39	P39023	362	22.91	25
	P39019	24	P39019	143	22.94	25
	P39023	39	P39023	362	22.97	25
	P62937	28	P62937	44	22.97	25
	P04406	61	P04406	259	22.98	25
	P46783	31	P46783	59	23.01	25
	P04406	215	P04406	259	23.06	25
	P47897	673	P47897	769	23.1	25
	Q01105	75	Q01105	132	23.1	25
	P46776	94	P46776	125	23.18	25
	P62899	55	P62899	70	23.22	25
	P39023	286	P39023	294	23.23	25
	P39019	24	P39019	143	23.26	25
	P39023	286	P39023	294	23.4	25
	P46776	94	P46776	125	23.43	25
	P46783	31	P46783	59	23.43	25
	P04406	61	P04406	260	23.45	25
	P62937	125	P62937	133	23.5	25
	P04406	194	P04406	259	23.53	25
	Q14152	617	Q14152	632	23.7	25
	P62906	118	P62906	156	23.76	25
	P39023	286	P39023	297	23.95	25
	P49368	138	P49368	191	23.96	25
	P62280	45	P62280	152	23.97	25
	P39019	23	P39019	143	23.99	25
	P39019	23	P39019	143	24.01	25
	P62191	293	P62191	350	24.05	25
	Q9HB71	14	Q9HB71	47	24.05	25
	P25788	57	P25788	230	24.07	25
	P47897	421	P47897	496	24.15	25
	P62906	118	P62906	156	24.26	25
	Q99832	55	Q99832	217	24.35	25
	Q99613	312	Q99613	332	24.37	25
	P47897	412	P47897	421	24.48	25
	P62280	45	P62280	152	24.48	25
	P62906	118	P62906	156	24.5	25
	P33992	696	P33992	728	24.89	25
	P40227	199	P40227	222	25.05	30
	P25788	57	P25788	230	25.4	30
	P06576	133	P06576	159	25.43	30
	P08579	47	P08579	93	25.55	30
	P04406	194	P04406	219	25.64	30
	P26373	118	P26373	130	25.66	30
	P26373	118	P26373	130	25.95	30
	P26373	118	P26373	130	26.01	30
	P06213	1022	P06213	1047	26.1	30
	Q9Y3U8	35	Q9Y3U8	103	26.23	30
	P26373	118	P26373	130	26.33	30
	P62826	60	P62826	99	26.33	30
	Q9Y3U8	35	Q9Y3U8	103	26.47	30
	Q9Y3U8	35	Q9Y3U8	103	26.56	30
	P50990	62	P50990	318	26.79	30
	P78371	120	P78371	522	26.83	30
	P62937	44	P62937	125	27.32	30
	P07737	91	P07737	108	27.44	30
	P11021	113	P11021	271	27.47	30
	P0DMV8	88	P0DMV8	246	27.77	30
	Q01105	150	Q01105	167	27.97	30
	P09622	104	P09622	430	28.1	30
	P62917	155	P62917	234	28.27	30
	P84098	53	P84098	65	28.68	30
	P84098	53	P84098	65	28.7	30
	P62917	155	P62917	234	28.87	30
	P62917	155	P62917	234	28.89	30
	P84098	53	P84098	65	28.97	30
	P62917	155	P62917	234	28.99	30
	P84098	53	P84098	65	29.1	30
	Q01105	68	Q01105	132	29.46	30
	P04406	194	P04406	251	29.64	30
	Q99613	531	Q99613	774	30.2	35
	Q99832	67	Q99832	320	30.24	35
	P62917	149	P62917	234	30.33	35
	P62917	149	P62917	234	31.04	35
	P62917	149	P62917	234	31.07	35
	P62917	149	P62917	234	31.11	35
	P36578	348	P36578	368	31.28	35
	Q99832	55	Q99832	292	31.29	35
	P36578	348	P36578	368	31.4	35
	Q99832	55	Q99832	320	31.63	35
	P05198	106	P05198	276	31.77	35
	Q99613	877	Q99613	894	32.28	35
	P62424	72	P62424	97	32.61	35
	P78371	431	P78371	522	32.72	35
	P62424	72	P62424	97	32.74	35
	P50991	21	P50991	42	33	35
	P62424	72	P62424	97	33	35
	P12956	31	P12956	297	33.05	35
	P62826	60	P62826	134	33.52	35
	P62424	72	P62424	97	33.77	35
	Q16778	47	Q16778	86	34.24	35
	Q9BV40	24	Q9BV40	47	34.66	35
	P62917	149	P62917	181	35.4	40
	P62917	149	P62917	181	35.43	40
	P62917	149	P62917	181	35.52	40
	P62917	149	P62917	181	35.53	40
	P12956	31	P12956	299	35.9	40
	P50991	55	P50991	531	36.01	40
	P0DMV8	159	P0DMV8	345	36.59	40
	P11142	159	P11142	345	37.14	40
	P04406	61	P04406	251	37.17	40
	P62917	155	P62917	181	37.29	40
	P62917	155	P62917	181	37.31	40
	P62917	155	P62917	181	37.41	40
	P62917	155	P62917	181	37.65	40
	P20042	293	P20042	324	38.7	40
	P12956	31	P12956	331	39.59	40
	Q9Y262	301	Q9Y262	549	41.28	45
	Q9Y262	302	Q9Y262	549	41.44	45
	P09622	132	P09622	430	41.65	45
	P25705	240	P25705	427	42.65	45
	P09622	267	P09622	430	43.27	45
	P27635	121	P27635	169	43.45	45
	P27635	121	P27635	145	44.04	45
	P25705	239	P25705	427	44.05	45
	P27635	121	P27635	169	44.33	45
	P27635	121	P27635	145	44.89	45
	P09622	159	P09622	346	45.11	50
	P0DMV8	108	P0DMV8	345	46.31	50
	P09622	104	P09622	267	50.14	55
	P50991	21	P50991	55	52.16	55
	P48047	60	P48047	172	53.55	55
	P50990	7	P50990	318	59.86	60
	Q99613	627	Q99613	894	74.23	75
	P36542	46	P36542	262	75.46	80
	P36542	49	P36542	262	79.05	80
	P19367	333	P19367	544	101.13	105

## Sheet: Supplementary Figure 9
a	GO cellular component complete	Gene Ontology Proteome	XL-proteome [Wheat, 2021]	XL-proteome [TSTO]		b	Cross-link (ENSP-ENSP)	String Score	Bin
	nucleus (GO:0005634)	0.26	0.27	0.258705			9606.ENSP00000499067-9606.ENSP00000332604	0.999	0.9
	cytosol (GO:0005829)	0.18	0.23	0.271228			9606.ENSP00000499067-9606.ENSP00000220849	0.999	0.9
	plasma membrane (GO:0005886)	0.2	0.13	0.109957			9606.ENSP00000499044-9606.ENSP00000216190	0.984	0.9
	organelle membrane (GO:0031090)	0.11	0.11	0.111179			9606.ENSP00000498577-9606.ENSP00000496494	0.949	0.9
	endoplasmic reticulum (GO:0005783)	0.07	0.08	0.0659743			9606.ENSP00000498577-9606.ENSP00000351022	0.998	0.9
	mitochondrion (GO:0005739)	0.06	0.07	0.0788027			9606.ENSP00000498577-9606.ENSP00000290378	0.996	0.9
	Golgi apparatus (GO:0005794)	0.06	0.05	0.0390959			9606.ENSP00000497641-9606.ENSP00000293831	0.979	0.9
	endosome (GO:0005768)	0.03	0.03	0.0369578			9606.ENSP00000496414-9606.ENSP00000353408	0.999	0.9
	lysosome (GO:0005764)	0.02	0.03	0.0235186			9606.ENSP00000496414-9606.ENSP00000338934	0.999	0.9
	peroxisome (GO:0005777)	0.01	0.005	0.00458155			9606.ENSP00000495273-9606.ENSP00000499044	0.999	0.9
							9606.ENSP00000495273-9606.ENSP00000435777	0.999	0.9
							9606.ENSP00000495273-9606.ENSP00000331019	0.992	0.9
							9606.ENSP00000495273-9606.ENSP00000272317	0.999	0.9
							9606.ENSP00000495273-9606.ENSP00000225430	0.999	0.9
							9606.ENSP00000495273-9606.ENSP00000216190	0.988	0.9
							9606.ENSP00000494750-9606.ENSP00000355645	0.901	0.9
							9606.ENSP00000494697-9606.ENSP00000379506	0.999	0.9
							9606.ENSP00000494125-9606.ENSP00000498577	0.946	0.9
							9606.ENSP00000494125-9606.ENSP00000496494	0.986	0.9
							9606.ENSP00000494125-9606.ENSP00000290378	0.948	0.9
							9606.ENSP00000483903-9606.ENSP00000341094	0.974	0.9
							9606.ENSP00000483842-9606.ENSP00000366679	0.944	0.9
							9606.ENSP00000483842-9606.ENSP00000352119	0.921	0.9
							9606.ENSP00000483842-9606.ENSP00000307705	0.904	0.9
							9606.ENSP00000482674-9606.ENSP00000367022	0.987	0.9
							9606.ENSP00000482674-9606.ENSP00000341094	0.985	0.9
							9606.ENSP00000480826-9606.ENSP00000483842	0.986	0.9
							9606.ENSP00000480826-9606.ENSP00000367022	0.933	0.9
							9606.ENSP00000480826-9606.ENSP00000341094	0.949	0.9
							9606.ENSP00000479606-9606.ENSP00000242285	0.999	0.9
							9606.ENSP00000479169-9606.ENSP00000482674	0.934	0.9
							9606.ENSP00000479169-9606.ENSP00000477527	0.971	0.9
							9606.ENSP00000479169-9606.ENSP00000367022	0.992	0.9
							9606.ENSP00000479169-9606.ENSP00000358155	0.943	0.9
							9606.ENSP00000479169-9606.ENSP00000358151	0.941	0.9
							9606.ENSP00000479169-9606.ENSP00000341094	0.991	0.9
							9606.ENSP00000479169-9606.ENSP00000321744	0.976	0.9
							9606.ENSP00000479169-9606.ENSP00000289316	0.977	0.9
							9606.ENSP00000479106-9606.ENSP00000482674	0.953	0.9
							9606.ENSP00000479106-9606.ENSP00000477527	0.952	0.9
							9606.ENSP00000479106-9606.ENSP00000476136	0.975	0.9
							9606.ENSP00000479106-9606.ENSP00000358151	0.972	0.9
							9606.ENSP00000479106-9606.ENSP00000352119	0.961	0.9
							9606.ENSP00000479106-9606.ENSP00000349430	0.97	0.9
							9606.ENSP00000479106-9606.ENSP00000321744	0.962	0.9
							9606.ENSP00000478771-9606.ENSP00000478877	0.988	0.9
							9606.ENSP00000478771-9606.ENSP00000476136	0.954	0.9
							9606.ENSP00000478771-9606.ENSP00000358151	0.961	0.9
							9606.ENSP00000478771-9606.ENSP00000349430	0.956	0.9
							9606.ENSP00000478771-9606.ENSP00000321744	0.955	0.9
							9606.ENSP00000477527-9606.ENSP00000483903	0.963	0.9
							9606.ENSP00000477527-9606.ENSP00000367022	0.99	0.9
							9606.ENSP00000477527-9606.ENSP00000358155	0.978	0.9
							9606.ENSP00000477527-9606.ENSP00000341094	0.992	0.9
							9606.ENSP00000476136-9606.ENSP00000434024	0.98	0.9
							9606.ENSP00000476136-9606.ENSP00000367022	0.988	0.9
							9606.ENSP00000476136-9606.ENSP00000358155	0.941	0.9
							9606.ENSP00000476136-9606.ENSP00000352119	0.987	0.9
							9606.ENSP00000476136-9606.ENSP00000296417	0.983	0.9
							9606.ENSP00000473172-9606.ENSP00000318297	0.999	0.9
							9606.ENSP00000470972-9606.ENSP00000367806	0.999	0.9
							9606.ENSP00000470262-9606.ENSP00000392495	0.999	0.9
							9606.ENSP00000466010-9606.ENSP00000496250	0.999	0.9
							9606.ENSP00000464342-9606.ENSP00000370125	0.92	0.9
							9606.ENSP00000458162-9606.ENSP00000494750	0.999	0.9
							9606.ENSP00000453508-9606.ENSP00000316029	0.968	0.9
							9606.ENSP00000448035-9606.ENSP00000369965	0.999	0.9
							9606.ENSP00000448035-9606.ENSP00000369965	0.999	0.9
							9606.ENSP00000448035-9606.ENSP00000360664	0.97	0.9
							9606.ENSP00000446184-9606.ENSP00000230340	0.999	0.9
							9606.ENSP00000445831-9606.ENSP00000477527	0.969	0.9
							9606.ENSP00000445831-9606.ENSP00000367022	0.986	0.9
							9606.ENSP00000445831-9606.ENSP00000352119	0.951	0.9
							9606.ENSP00000445831-9606.ENSP00000341094	0.964	0.9
							9606.ENSP00000437402-9606.ENSP00000495530	0.954	0.9
							9606.ENSP00000437125-9606.ENSP00000364802	0.939	0.9
							9606.ENSP00000437125-9606.ENSP00000364801	0.947	0.9
							9606.ENSP00000437125-9606.ENSP00000360609	0.999	0.9
							9606.ENSP00000437125-9606.ENSP00000335153	0.999	0.9
							9606.ENSP00000435777-9606.ENSP00000428085	0.999	0.9
							9606.ENSP00000435777-9606.ENSP00000259469	0.999	0.9
							9606.ENSP00000435777-9606.ENSP00000225430	0.999	0.9
							9606.ENSP00000435096-9606.ENSP00000470972	0.999	0.9
							9606.ENSP00000433664-9606.ENSP00000293831	0.999	0.9
							9606.ENSP00000432660-9606.ENSP00000494750	0.999	0.9
							9606.ENSP00000432660-9606.ENSP00000355645	0.978	0.9
							9606.ENSP00000431822-9606.ENSP00000339063	0.963	0.9
							9606.ENSP00000430432-9606.ENSP00000362649	0.999	0.9
							9606.ENSP00000429931-9606.ENSP00000431800	0.999	0.9
							9606.ENSP00000429931-9606.ENSP00000358140	0.999	0.9
							9606.ENSP00000429931-9606.ENSP00000332604	0.999	0.9
							9606.ENSP00000420311-9606.ENSP00000307940	0.999	0.9
							9606.ENSP00000420127-9606.ENSP00000369538	0.915	0.9
							9606.ENSP00000418695-9606.ENSP00000264639	0.999	0.9
							9606.ENSP00000417175-9606.ENSP00000345656	0.964	0.9
							9606.ENSP00000416269-9606.ENSP00000242776	0.967	0.9
							9606.ENSP00000410059-9606.ENSP00000376055	0.999	0.9
							9606.ENSP00000410059-9606.ENSP00000339063	0.997	0.9
							9606.ENSP00000410059-9606.ENSP00000217182	0.96	0.9
							9606.ENSP00000408910-9606.ENSP00000354791	0.999	0.9
							9606.ENSP00000404375-9606.ENSP00000363018	0.998	0.9
							9606.ENSP00000403172-9606.ENSP00000495672	0.999	0.9
							9606.ENSP00000403172-9606.ENSP00000294189	0.999	0.9
							9606.ENSP00000401010-9606.ENSP00000263168	0.999	0.9
							9606.ENSP00000396937-9606.ENSP00000348442	0.999	0.9
							9606.ENSP00000393388-9606.ENSP00000400591	0.999	0.9
							9606.ENSP00000393241-9606.ENSP00000466010	0.999	0.9
							9606.ENSP00000392330-9606.ENSP00000368414	0.926	0.9
							9606.ENSP00000389649-9606.ENSP00000301587	0.999	0.9
							9606.ENSP00000386857-9606.ENSP00000290378	0.939	0.9
							9606.ENSP00000386717-9606.ENSP00000369965	0.997	0.9
							9606.ENSP00000384109-9606.ENSP00000442318	0.997	0.9
							9606.ENSP00000381504-9606.ENSP00000361512	0.985	0.9
							9606.ENSP00000379888-9606.ENSP00000270625	0.999	0.9
							9606.ENSP00000379506-9606.ENSP00000375730	0.999	0.9
							9606.ENSP00000379339-9606.ENSP00000481646	0.999	0.9
							9606.ENSP00000379339-9606.ENSP00000429374	0.999	0.9
							9606.ENSP00000379287-9606.ENSP00000371267	0.988	0.9
							9606.ENSP00000379287-9606.ENSP00000361930	0.992	0.9
							9606.ENSP00000379287-9606.ENSP00000306330	0.985	0.9
							9606.ENSP00000379287-9606.ENSP00000264335	0.998	0.9
							9606.ENSP00000379287-9606.ENSP00000248975	0.972	0.9
							9606.ENSP00000378731-9606.ENSP00000496166	0.993	0.9
							9606.ENSP00000378563-9606.ENSP00000377958	0.98	0.9
							9606.ENSP00000378368-9606.ENSP00000365569	0.993	0.9
							9606.ENSP00000378163-9606.ENSP00000464813	0.999	0.9
							9606.ENSP00000377958-9606.ENSP00000299300	0.999	0.9
							9606.ENSP00000376886-9606.ENSP00000337060	0.995	0.9
							9606.ENSP00000376309-9606.ENSP00000346694	0.968	0.9
							9606.ENSP00000376309-9606.ENSP00000341826	0.949	0.9
							9606.ENSP00000376055-9606.ENSP00000339063	0.999	0.9
							9606.ENSP00000376055-9606.ENSP00000217182	0.996	0.9
							9606.ENSP00000375632-9606.ENSP00000414321	0.999	0.9
							9606.ENSP00000375632-9606.ENSP00000362744	0.999	0.9
							9606.ENSP00000371267-9606.ENSP00000361930	0.978	0.9
							9606.ENSP00000371267-9606.ENSP00000306330	0.91	0.9
							9606.ENSP00000371267-9606.ENSP00000264335	0.984	0.9
							9606.ENSP00000371267-9606.ENSP00000248975	0.911	0.9
							9606.ENSP00000370808-9606.ENSP00000360671	0.969	0.9
							9606.ENSP00000370010-9606.ENSP00000494750	0.961	0.9
							9606.ENSP00000367022-9606.ENSP00000483842	0.912	0.9
							9606.ENSP00000364805-9606.ENSP00000360609	0.924	0.9
							9606.ENSP00000364805-9606.ENSP00000335153	0.996	0.9
							9606.ENSP00000364802-9606.ENSP00000360609	0.969	0.9
							9606.ENSP00000364802-9606.ENSP00000335153	0.98	0.9
							9606.ENSP00000364801-9606.ENSP00000364802	0.994	0.9
							9606.ENSP00000364801-9606.ENSP00000360609	0.991	0.9
							9606.ENSP00000364801-9606.ENSP00000335153	0.998	0.9
							9606.ENSP00000364649-9606.ENSP00000264932	0.999	0.9
							9606.ENSP00000362744-9606.ENSP00000377640	0.999	0.9
							9606.ENSP00000362688-9606.ENSP00000354125	0.999	0.9
							9606.ENSP00000361206-9606.ENSP00000258105	0.973	0.9
							9606.ENSP00000361076-9606.ENSP00000464813	0.999	0.9
							9606.ENSP00000361076-9606.ENSP00000464342	0.999	0.9
							9606.ENSP00000361076-9606.ENSP00000389103	0.999	0.9
							9606.ENSP00000361076-9606.ENSP00000378163	0.999	0.9
							9606.ENSP00000360671-9606.ENSP00000281456	0.979	0.9
							9606.ENSP00000360609-9606.ENSP00000335153	0.997	0.9
							9606.ENSP00000360609-9606.ENSP00000001008	0.999	0.9
							9606.ENSP00000360034-9606.ENSP00000481646	0.988	0.9
							9606.ENSP00000360034-9606.ENSP00000464813	0.985	0.9
							9606.ENSP00000360034-9606.ENSP00000378163	0.98	0.9
							9606.ENSP00000360034-9606.ENSP00000361076	0.985	0.9
							9606.ENSP00000360034-9606.ENSP00000346050	0.99	0.9
							9606.ENSP00000360034-9606.ENSP00000278572	0.996	0.9
							9606.ENSP00000360034-9606.ENSP00000230050	0.992	0.9
							9606.ENSP00000358474-9606.ENSP00000298492	0.999	0.9
							9606.ENSP00000358155-9606.ENSP00000339566	0.953	0.9
							9606.ENSP00000358151-9606.ENSP00000483842	0.969	0.9
							9606.ENSP00000358151-9606.ENSP00000477527	0.928	0.9
							9606.ENSP00000358151-9606.ENSP00000445831	0.909	0.9
							9606.ENSP00000358151-9606.ENSP00000434024	0.998	0.9
							9606.ENSP00000358151-9606.ENSP00000367022	0.994	0.9
							9606.ENSP00000358151-9606.ENSP00000358155	0.999	0.9
							9606.ENSP00000358151-9606.ENSP00000352119	0.972	0.9
							9606.ENSP00000358151-9606.ENSP00000349430	0.929	0.9
							9606.ENSP00000358151-9606.ENSP00000341094	0.985	0.9
							9606.ENSP00000358151-9606.ENSP00000308405	0.989	0.9
							9606.ENSP00000358151-9606.ENSP00000296417	0.999	0.9
							9606.ENSP00000355325-9606.ENSP00000262193	0.999	0.9
							9606.ENSP00000354125-9606.ENSP00000358140	0.999	0.9
							9606.ENSP00000353408-9606.ENSP00000338934	0.999	0.9
							9606.ENSP00000352257-9606.ENSP00000375978	0.999	0.9
							9606.ENSP00000352257-9606.ENSP00000313420	0.999	0.9
							9606.ENSP00000351646-9606.ENSP00000360609	0.999	0.9
							9606.ENSP00000349430-9606.ENSP00000483842	0.968	0.9
							9606.ENSP00000349430-9606.ENSP00000434024	0.976	0.9
							9606.ENSP00000349430-9606.ENSP00000367022	0.994	0.9
							9606.ENSP00000349430-9606.ENSP00000352119	0.98	0.9
							9606.ENSP00000349259-9606.ENSP00000487444	0.999	0.9
							9606.ENSP00000346694-9606.ENSP00000341826	0.998	0.9
							9606.ENSP00000346050-9606.ENSP00000361076	0.999	0.9
							9606.ENSP00000346050-9606.ENSP00000262584	0.999	0.9
							9606.ENSP00000346015-9606.ENSP00000447001	0.999	0.9
							9606.ENSP00000346012-9606.ENSP00000404375	0.982	0.9
							9606.ENSP00000346012-9606.ENSP00000363018	0.997	0.9
							9606.ENSP00000341826-9606.ENSP00000316042	0.908	0.9
							9606.ENSP00000341382-9606.ENSP00000286398	0.999	0.9
							9606.ENSP00000341382-9606.ENSP00000240423	0.999	0.9
							9606.ENSP00000340691-9606.ENSP00000425561	0.999	0.9
							9606.ENSP00000339795-9606.ENSP00000452763	0.999	0.9
							9606.ENSP00000339795-9606.ENSP00000311430	0.999	0.9
							9606.ENSP00000339001-9606.ENSP00000336799	0.999	0.9
							9606.ENSP00000335153-9606.ENSP00000001008	0.999	0.9
							9606.ENSP00000332604-9606.ENSP00000358140	0.999	0.9
							9606.ENSP00000331901-9606.ENSP00000410059	0.999	0.9
							9606.ENSP00000330074-9606.ENSP00000244534	0.911	0.9
							9606.ENSP00000329915-9606.ENSP00000414359	0.935	0.9
							9606.ENSP00000326381-9606.ENSP00000293831	0.994	0.9
							9606.ENSP00000321744-9606.ENSP00000483903	0.902	0.9
							9606.ENSP00000321744-9606.ENSP00000482674	0.916	0.9
							9606.ENSP00000321744-9606.ENSP00000477527	0.941	0.9
							9606.ENSP00000321744-9606.ENSP00000367022	0.99	0.9
							9606.ENSP00000321744-9606.ENSP00000358155	0.996	0.9
							9606.ENSP00000321744-9606.ENSP00000358151	0.977	0.9
							9606.ENSP00000321744-9606.ENSP00000352119	0.981	0.9
							9606.ENSP00000321744-9606.ENSP00000341094	0.987	0.9
							9606.ENSP00000317334-9606.ENSP00000377958	0.999	0.9
							9606.ENSP00000317334-9606.ENSP00000295688	0.999	0.9
							9606.ENSP00000317334-9606.ENSP00000286788	0.999	0.9
							9606.ENSP00000312734-9606.ENSP00000300935	0.985	0.9
							9606.ENSP00000311430-9606.ENSP00000452763	0.999	0.9
							9606.ENSP00000311430-9606.ENSP00000379506	0.999	0.9
							9606.ENSP00000311430-9606.ENSP00000294189	0.999	0.9
							9606.ENSP00000311430-9606.ENSP00000222247	0.999	0.9
							9606.ENSP00000310572-9606.ENSP00000157812	0.999	0.9
							9606.ENSP00000307889-9606.ENSP00000363018	0.999	0.9
							9606.ENSP00000307705-9606.ENSP00000244534	0.95	0.9
							9606.ENSP00000307288-9606.ENSP00000480987	0.999	0.9
							9606.ENSP00000307288-9606.ENSP00000262105	0.999	0.9
							9606.ENSP00000306330-9606.ENSP00000361930	0.953	0.9
							9606.ENSP00000306330-9606.ENSP00000264335	0.988	0.9
							9606.ENSP00000305230-9606.ENSP00000267884	0.999	0.9
							9606.ENSP00000300026-9606.ENSP00000247461	0.943	0.9
							9606.ENSP00000299767-9606.ENSP00000360609	0.953	0.9
							9606.ENSP00000299767-9606.ENSP00000335153	0.95	0.9
							9606.ENSP00000298159-9606.ENSP00000432660	0.972	0.9
							9606.ENSP00000297283-9606.ENSP00000359991	0.989	0.9
							9606.ENSP00000296503-9606.ENSP00000345347	0.981	0.9
							9606.ENSP00000290378-9606.ENSP00000494750	0.914	0.9
							9606.ENSP00000290378-9606.ENSP00000355645	0.966	0.9
							9606.ENSP00000290378-9606.ENSP00000224784	0.96	0.9
							9606.ENSP00000289316-9606.ENSP00000482674	0.933	0.9
							9606.ENSP00000289316-9606.ENSP00000477527	0.945	0.9
							9606.ENSP00000289316-9606.ENSP00000367022	0.998	0.9
							9606.ENSP00000289316-9606.ENSP00000358155	0.975	0.9
							9606.ENSP00000289316-9606.ENSP00000358151	0.966	0.9
							9606.ENSP00000289316-9606.ENSP00000341094	0.983	0.9
							9606.ENSP00000289316-9606.ENSP00000321744	0.972	0.9
							9606.ENSP00000289316-9606.ENSP00000296417	0.901	0.9
							9606.ENSP00000286788-9606.ENSP00000295688	0.999	0.9
							9606.ENSP00000286788-9606.ENSP00000275603	0.999	0.9
							9606.ENSP00000286428-9606.ENSP00000356989	0.999	0.9
							9606.ENSP00000284292-9606.ENSP00000499717	0.928	0.9
							9606.ENSP00000280326-9606.ENSP00000299300	0.999	0.9
							9606.ENSP00000278823-9606.ENSP00000362649	0.999	0.9
							9606.ENSP00000278572-9606.ENSP00000429374	0.999	0.9
							9606.ENSP00000278572-9606.ENSP00000379339	0.999	0.9
							9606.ENSP00000275603-9606.ENSP00000295688	0.999	0.9
							9606.ENSP00000272317-9606.ENSP00000483842	0.938	0.9
							9606.ENSP00000272317-9606.ENSP00000476136	0.959	0.9
							9606.ENSP00000272317-9606.ENSP00000367022	0.959	0.9
							9606.ENSP00000272317-9606.ENSP00000358151	0.985	0.9
							9606.ENSP00000272317-9606.ENSP00000321744	0.959	0.9
							9606.ENSP00000272317-9606.ENSP00000250495	0.979	0.9
							9606.ENSP00000264335-9606.ENSP00000361930	0.979	0.9
							9606.ENSP00000264156-9606.ENSP00000265056	0.999	0.9
							9606.ENSP00000264156-9606.ENSP00000216122	0.999	0.9
							9606.ENSP00000262584-9606.ENSP00000361076	0.999	0.9
							9606.ENSP00000262030-9606.ENSP00000381736	0.999	0.9
							9606.ENSP00000261813-9606.ENSP00000295688	0.984	0.9
							9606.ENSP00000261479-9606.ENSP00000223321	0.999	0.9
							9606.ENSP00000260443-9606.ENSP00000346088	0.978	0.9
							9606.ENSP00000259469-9606.ENSP00000307889	0.999	0.9
							9606.ENSP00000258729-9606.ENSP00000290341	0.984	0.9
							9606.ENSP00000258091-9606.ENSP00000299300	0.999	0.9
							9606.ENSP00000258091-9606.ENSP00000280326	0.999	0.9
							9606.ENSP00000253039-9606.ENSP00000419449	0.991	0.9
							9606.ENSP00000253039-9606.ENSP00000256383	0.999	0.9
							9606.ENSP00000248975-9606.ENSP00000361930	0.97	0.9
							9606.ENSP00000248975-9606.ENSP00000306330	0.97	0.9
							9606.ENSP00000246548-9606.ENSP00000270225	0.999	0.9
							9606.ENSP00000229268-9606.ENSP00000272317	0.986	0.9
							9606.ENSP00000228825-9606.ENSP00000263238	0.999	0.9
							9606.ENSP00000228251-9606.ENSP00000361626	0.917	0.9
							9606.ENSP00000225655-9606.ENSP00000494750	0.999	0.9
							9606.ENSP00000225655-9606.ENSP00000458162	0.992	0.9
							9606.ENSP00000221166-9606.ENSP00000482169	0.999	0.9
							9606.ENSP00000217182-9606.ENSP00000339063	0.994	0.9
							9606.ENSP00000216455-9606.ENSP00000414359	0.999	0.9
							9606.ENSP00000215071-9606.ENSP00000264639	0.999	0.9
							9606.ENSP00000012443-9606.ENSP00000360609	0.997	0.9
							9606.ENSP00000012443-9606.ENSP00000335153	0.997	0.9
							9606.ENSP00000480826-9606.ENSP00000355780	0.868	0.8
							9606.ENSP00000479169-9606.ENSP00000445831	0.888	0.8
							9606.ENSP00000479169-9606.ENSP00000434024	0.813	0.8
							9606.ENSP00000479169-9606.ENSP00000296417	0.864	0.8
							9606.ENSP00000479106-9606.ENSP00000479169	0.893	0.8
							9606.ENSP00000479106-9606.ENSP00000445831	0.897	0.8
							9606.ENSP00000477527-9606.ENSP00000434024	0.837	0.8
							9606.ENSP00000477527-9606.ENSP00000366679	0.867	0.8
							9606.ENSP00000477527-9606.ENSP00000352119	0.817	0.8
							9606.ENSP00000477527-9606.ENSP00000349430	0.897	0.8
							9606.ENSP00000477527-9606.ENSP00000328484	0.853	0.8
							9606.ENSP00000477527-9606.ENSP00000296417	0.883	0.8
							9606.ENSP00000437125-9606.ENSP00000378199	0.884	0.8
							9606.ENSP00000437125-9606.ENSP00000310219	0.831	0.8
							9606.ENSP00000437125-9606.ENSP00000299767	0.884	0.8
							9606.ENSP00000400906-9606.ENSP00000272317	0.869	0.8
							9606.ENSP00000386717-9606.ENSP00000360664	0.843	0.8
							9606.ENSP00000385479-9606.ENSP00000355780	0.871	0.8
							9606.ENSP00000379287-9606.ENSP00000340989	0.878	0.8
							9606.ENSP00000378199-9606.ENSP00000360609	0.899	0.8
							9606.ENSP00000378199-9606.ENSP00000335153	0.896	0.8
							9606.ENSP00000371267-9606.ENSP00000340989	0.861	0.8
							9606.ENSP00000369465-9606.ENSP00000362711	0.853	0.8
							9606.ENSP00000367022-9606.ENSP00000339566	0.87	0.8
							9606.ENSP00000366618-9606.ENSP00000296417	0.842	0.8
							9606.ENSP00000361949-9606.ENSP00000313007	0.87	0.8
							9606.ENSP00000361883-9606.ENSP00000494750	0.86	0.8
							9606.ENSP00000358155-9606.ENSP00000244534	0.81	0.8
							9606.ENSP00000355657-9606.ENSP00000355780	0.855	0.8
							9606.ENSP00000349430-9606.ENSP00000296417	0.854	0.8
							9606.ENSP00000348163-9606.ENSP00000381581	0.818	0.8
							9606.ENSP00000346694-9606.ENSP00000316042	0.8	0.8
							9606.ENSP00000330074-9606.ENSP00000307705	0.881	0.8
							9606.ENSP00000321744-9606.ENSP00000445831	0.895	0.8
							9606.ENSP00000321744-9606.ENSP00000434024	0.817	0.8
							9606.ENSP00000321744-9606.ENSP00000328484	0.816	0.8
							9606.ENSP00000321744-9606.ENSP00000296417	0.888	0.8
							9606.ENSP00000310219-9606.ENSP00000364805	0.817	0.8
							9606.ENSP00000310219-9606.ENSP00000364802	0.824	0.8
							9606.ENSP00000310219-9606.ENSP00000360609	0.889	0.8
							9606.ENSP00000310219-9606.ENSP00000335153	0.879	0.8
							9606.ENSP00000307705-9606.ENSP00000339566	0.826	0.8
							9606.ENSP00000306330-9606.ENSP00000340989	0.815	0.8
							9606.ENSP00000301522-9606.ENSP00000262746	0.873	0.8
							9606.ENSP00000289316-9606.ENSP00000445831	0.892	0.8
							9606.ENSP00000289316-9606.ENSP00000434024	0.859	0.8
							9606.ENSP00000289316-9606.ENSP00000352119	0.802	0.8
							9606.ENSP00000289316-9606.ENSP00000328484	0.837	0.8
							9606.ENSP00000244534-9606.ENSP00000339566	0.828	0.8
							9606.ENSP00000498577-9606.ENSP00000458162	0.742	0.7
							9606.ENSP00000483903-9606.ENSP00000352119	0.718	0.7
							9606.ENSP00000479169-9606.ENSP00000476136	0.744	0.7
							9606.ENSP00000479169-9606.ENSP00000349430	0.762	0.7
							9606.ENSP00000479106-9606.ENSP00000366618	0.721	0.7
							9606.ENSP00000477527-9606.ENSP00000476136	0.78	0.7
							9606.ENSP00000476136-9606.ENSP00000341094	0.761	0.7
							9606.ENSP00000445831-9606.ENSP00000296417	0.782	0.7
							9606.ENSP00000437125-9606.ENSP00000364805	0.753	0.7
							9606.ENSP00000432660-9606.ENSP00000290378	0.763	0.7
							9606.ENSP00000429243-9606.ENSP00000410452	0.703	0.7
							9606.ENSP00000427687-9606.ENSP00000494750	0.709	0.7
							9606.ENSP00000400906-9606.ENSP00000478771	0.729	0.7
							9606.ENSP00000381216-9606.ENSP00000359804	0.789	0.7
							9606.ENSP00000366618-9606.ENSP00000434024	0.75	0.7
							9606.ENSP00000366618-9606.ENSP00000341094	0.744	0.7
							9606.ENSP00000365370-9606.ENSP00000451291	0.722	0.7
							9606.ENSP00000364805-9606.ENSP00000364802	0.705	0.7
							9606.ENSP00000364805-9606.ENSP00000299767	0.79	0.7
							9606.ENSP00000364802-9606.ENSP00000299767	0.733	0.7
							9606.ENSP00000361626-9606.ENSP00000403172	0.744	0.7
							9606.ENSP00000361076-9606.ENSP00000370125	0.762	0.7
							9606.ENSP00000360664-9606.ENSP00000369965	0.747	0.7
							9606.ENSP00000358155-9606.ENSP00000307705	0.762	0.7
							9606.ENSP00000349430-9606.ENSP00000341094	0.715	0.7
							9606.ENSP00000341289-9606.ENSP00000382982	0.716	0.7
							9606.ENSP00000330074-9606.ENSP00000339566	0.704	0.7
							9606.ENSP00000321744-9606.ENSP00000366679	0.719	0.7
							9606.ENSP00000289316-9606.ENSP00000366679	0.72	0.7
							9606.ENSP00000264335-9606.ENSP00000340989	0.737	0.7
							9606.ENSP00000500094-9606.ENSP00000368030	0.64	0.6
							9606.ENSP00000498577-9606.ENSP00000494750	0.606	0.6
							9606.ENSP00000498577-9606.ENSP00000386857	0.671	0.6
							9606.ENSP00000494125-9606.ENSP00000458162	0.637	0.6
							9606.ENSP00000480826-9606.ENSP00000352119	0.647	0.6
							9606.ENSP00000479169-9606.ENSP00000483842	0.646	0.6
							9606.ENSP00000479169-9606.ENSP00000352119	0.685	0.6
							9606.ENSP00000477527-9606.ENSP00000366618	0.661	0.6
							9606.ENSP00000476136-9606.ENSP00000308405	0.692	0.6
							9606.ENSP00000466214-9606.ENSP00000295688	0.658	0.6
							9606.ENSP00000445831-9606.ENSP00000434024	0.656	0.6
							9606.ENSP00000411831-9606.ENSP00000354878	0.655	0.6
							9606.ENSP00000366618-9606.ENSP00000367022	0.65	0.6
							9606.ENSP00000361930-9606.ENSP00000340989	0.661	0.6
							9606.ENSP00000355228-9606.ENSP00000358151	0.618	0.6
							9606.ENSP00000349430-9606.ENSP00000308405	0.68	0.6
							9606.ENSP00000345195-9606.ENSP00000472469	0.604	0.6
							9606.ENSP00000343023-9606.ENSP00000345347	0.691	0.6
							9606.ENSP00000341094-9606.ENSP00000339566	0.676	0.6
							9606.ENSP00000339566-9606.ENSP00000244573	0.681	0.6
							9606.ENSP00000336799-9606.ENSP00000410452	0.637	0.6
							9606.ENSP00000321744-9606.ENSP00000483842	0.646	0.6
							9606.ENSP00000321744-9606.ENSP00000476136	0.676	0.6
							9606.ENSP00000321744-9606.ENSP00000349430	0.688	0.6
							9606.ENSP00000321744-9606.ENSP00000308405	0.693	0.6
							9606.ENSP00000296930-9606.ENSP00000339566	0.694	0.6
							9606.ENSP00000289316-9606.ENSP00000476136	0.627	0.6
							9606.ENSP00000272317-9606.ENSP00000479169	0.657	0.6
							9606.ENSP00000272317-9606.ENSP00000477527	0.617	0.6
							9606.ENSP00000272317-9606.ENSP00000289316	0.606	0.6
							9606.ENSP00000270625-9606.ENSP00000388806	0.646	0.6
							9606.ENSP00000246069-9606.ENSP00000432660	0.637	0.6
							9606.ENSP00000216218-9606.ENSP00000364805	0.626	0.6
							9606.ENSP00000495530-9606.ENSP00000466259	0.577	0.5
							9606.ENSP00000494750-9606.ENSP00000224784	0.506	0.5
							9606.ENSP00000478771-9606.ENSP00000479169	0.559	0.5
							9606.ENSP00000478771-9606.ENSP00000477527	0.559	0.5
							9606.ENSP00000478771-9606.ENSP00000366618	0.559	0.5
							9606.ENSP00000478771-9606.ENSP00000289316	0.567	0.5
							9606.ENSP00000446215-9606.ENSP00000437125	0.511	0.5
							9606.ENSP00000378199-9606.ENSP00000364802	0.548	0.5
							9606.ENSP00000370125-9606.ENSP00000358151	0.589	0.5
							9606.ENSP00000363641-9606.ENSP00000437125	0.578	0.5
							9606.ENSP00000363018-9606.ENSP00000222388	0.561	0.5
							9606.ENSP00000358151-9606.ENSP00000366618	0.533	0.5
							9606.ENSP00000341094-9606.ENSP00000307705	0.562	0.5
							9606.ENSP00000341094-9606.ENSP00000244534	0.56	0.5
							9606.ENSP00000339001-9606.ENSP00000382982	0.54	0.5
							9606.ENSP00000317334-9606.ENSP00000466214	0.566	0.5
							9606.ENSP00000272317-9606.ENSP00000445831	0.598	0.5
							9606.ENSP00000233143-9606.ENSP00000494750	0.581	0.5
							9606.ENSP00000216218-9606.ENSP00000364802	0.587	0.5
							9606.ENSP00000494125-9606.ENSP00000494750	0.496	0.4
							9606.ENSP00000482674-9606.ENSP00000352119	0.499	0.4
							9606.ENSP00000478771-9606.ENSP00000445831	0.471	0.4
							9606.ENSP00000470972-9606.ENSP00000451291	0.411	0.4
							9606.ENSP00000445831-9606.ENSP00000366618	0.486	0.4
							9606.ENSP00000445831-9606.ENSP00000349430	0.433	0.4
							9606.ENSP00000432660-9606.ENSP00000386857	0.455	0.4
							9606.ENSP00000431822-9606.ENSP00000217182	0.495	0.4
							9606.ENSP00000414921-9606.ENSP00000349428	0.463	0.4
							9606.ENSP00000379506-9606.ENSP00000217182	0.456	0.4
							9606.ENSP00000376309-9606.ENSP00000350090	0.447	0.4
							9606.ENSP00000370010-9606.ENSP00000233143	0.419	0.4
							9606.ENSP00000366618-9606.ENSP00000352119	0.438	0.4
							9606.ENSP00000359216-9606.ENSP00000349428	0.484	0.4
							9606.ENSP00000352119-9606.ENSP00000339566	0.429	0.4
							9606.ENSP00000352119-9606.ENSP00000307705	0.474	0.4
							9606.ENSP00000350090-9606.ENSP00000341826	0.444	0.4
							9606.ENSP00000346088-9606.ENSP00000296930	0.431	0.4
							9606.ENSP00000332790-9606.ENSP00000297012	0.41	0.4
							9606.ENSP00000321744-9606.ENSP00000366618	0.495	0.4
							9606.ENSP00000308405-9606.ENSP00000296417	0.478	0.4
							9606.ENSP00000228251-9606.ENSP00000403172	0.422	0.4
							9606.ENSP00000451291-9606.ENSP00000304592	0.363	0.3
							9606.ENSP00000435777-9606.ENSP00000382595	0.322	0.3
							9606.ENSP00000390265-9606.ENSP00000335153	0.385	0.3
							9606.ENSP00000386857-9606.ENSP00000494750	0.398	0.3
							9606.ENSP00000378400-9606.ENSP00000494750	0.395	0.3
							9606.ENSP00000367022-9606.ENSP00000307705	0.394	0.3
							9606.ENSP00000361076-9606.ENSP00000350090	0.366	0.3
							9606.ENSP00000355228-9606.ENSP00000289316	0.305	0.3
							9606.ENSP00000346762-9606.ENSP00000375632	0.334	0.3
							9606.ENSP00000339063-9606.ENSP00000378699	0.301	0.3
							9606.ENSP00000296930-9606.ENSP00000307705	0.342	0.3
							9606.ENSP00000240185-9606.ENSP00000361949	0.388	0.3
							9606.ENSP00000233143-9606.ENSP00000458162	0.386	0.3
							9606.ENSP00000483842-9606.ENSP00000358155	0.202	0.2
							9606.ENSP00000477310-9606.ENSP00000406463	0.223	0.2
							9606.ENSP00000463233-9606.ENSP00000361949	0.23	0.2
							9606.ENSP00000458162-9606.ENSP00000290378	0.225	0.2
							9606.ENSP00000418082-9606.ENSP00000313603	0.207	0.2
							9606.ENSP00000389445-9606.ENSP00000499044	0.266	0.2
							9606.ENSP00000389445-9606.ENSP00000495273	0.265	0.2
							9606.ENSP00000389103-9606.ENSP00000350090	0.259	0.2
							9606.ENSP00000378163-9606.ENSP00000401564	0.265	0.2
							9606.ENSP00000370125-9606.ENSP00000479169	0.259	0.2
							9606.ENSP00000370125-9606.ENSP00000445831	0.257	0.2
							9606.ENSP00000366798-9606.ENSP00000355228	0.254	0.2
							9606.ENSP00000364801-9606.ENSP00000233057	0.241	0.2
							9606.ENSP00000360034-9606.ENSP00000401564	0.231	0.2
							9606.ENSP00000359393-9606.ENSP00000477527	0.204	0.2
							9606.ENSP00000359393-9606.ENSP00000358151	0.231	0.2
							9606.ENSP00000355228-9606.ENSP00000479169	0.285	0.2
							9606.ENSP00000355228-9606.ENSP00000445831	0.27	0.2
							9606.ENSP00000355228-9606.ENSP00000339566	0.219	0.2
							9606.ENSP00000355228-9606.ENSP00000244534	0.266	0.2
							9606.ENSP00000353375-9606.ENSP00000357283	0.236	0.2
							9606.ENSP00000346694-9606.ENSP00000350090	0.261	0.2
							9606.ENSP00000326550-9606.ENSP00000495530	0.246	0.2
							9606.ENSP00000216181-9606.ENSP00000307940	0.274	0.2
							9606.ENSP00000495530-9606.ENSP00000313603	0.175	0.1
							9606.ENSP00000434024-9606.ENSP00000332790	0.187	0.1
							9606.ENSP00000389103-9606.ENSP00000406463	0.194	0.1
							9606.ENSP00000370125-9606.ENSP00000349430	0.165	0.1
							9606.ENSP00000370125-9606.ENSP00000321744	0.153	0.1
							9606.ENSP00000369757-9606.ENSP00000377845	0.162	0.1
							9606.ENSP00000364802-9606.ENSP00000233057	0.189	0.1
							9606.ENSP00000362071-9606.ENSP00000479169	0.163	0.1
							9606.ENSP00000362071-9606.ENSP00000358151	0.163	0.1
							9606.ENSP00000362071-9606.ENSP00000289316	0.165	0.1
							9606.ENSP00000359393-9606.ENSP00000479169	0.197	0.1
							9606.ENSP00000359393-9606.ENSP00000349430	0.18	0.1
							9606.ENSP00000359393-9606.ENSP00000321744	0.196	0.1
							9606.ENSP00000358151-9606.ENSP00000371798	0.164	0.1
							9606.ENSP00000355759-9606.ENSP00000364802	0.18	0.1
							9606.ENSP00000355228-9606.ENSP00000477527	0.179	0.1
							9606.ENSP00000355228-9606.ENSP00000321744	0.163	0.1
							9606.ENSP00000296930-9606.ENSP00000435210	0.192	0.1

## Sheet: Supplementary Figure 10
MS-proteome [Bekker-Jensen, 2017]				DSBSO [Wheat, 2021]				tBu-PhoX [Jiang, 2022]				DSSO [Jiao, 2022]				TSTO (this dataset)
Accession	log10copy number	grouping		Accession	log10copy number	grouping		Accession	log10copy number	grouping		Accession	log10copy number	grouping		Accession	log10copy number	grouping
P62805	7.77891	8		P62805	7.77891	8		P62805	7.77891	8		P84098	7.11906	8		P62805	7.77891	8
P68431	7.69874	8		P68431	7.69874	8		Q93079	7.59218	8		P11142	7.04517	8		P68371	7.27439	8
P60709	7.66244	8		P60709	7.66244	8		Q5QNW6	7.59218	8		P08238	7.13887	8		P61254	7.09041	8
C9JTX5	7.66244	8		Q93079	7.59218	8		P04406	7.51478	8		P68104	7.1562	8		P63241	7.10443	8
C9JUM1	7.66244	8		Q5QNW6	7.59218	8		P06733	7.44862	8		P63104	7.03093	8		P07437	6.58278	7
G5E9R0	7.66244	8		P04406	7.51478	8		P62937	7.43763	8		P62424	7.07958	8		P62937	7.43763	8
Q5QNW6	7.59218	8		Q6FI13	7.46339	8		P05204	7.34166	8		P60709	7.66244	8		Q06830	7.19569	8
Q93079	7.59218	8		P06733	7.44862	8		P07737	7.33891	8		P23528	7.33036	8		P04406	7.51478	8
P04406	7.51478	8		P62937	7.43763	8		P23528	7.33036	8		P50914	7.07536	8		Q8IUE6	6.12114	7
Q6FI13	7.46339	8		P05204	7.34166	8		P16403	7.30523	8		P63313	7.11129	8		P08238	7.13887	8
P06733	7.44862	8		P07737	7.33891	8		P00338	7.25769	8		P68363	7.20829	8		P05387	7.08265	8
K7EM90	7.44862	8		P23528	7.33036	8		P07355	7.25545	8		P62263	7.07477	8		P06733	7.44862	8
C9J5S7	7.43763	8		P16403	7.30523	8		P14618	7.25284	8		P04075	7.18197	8		P04075	7.18197	8
E5RIZ5	7.43763	8		P68371	7.27439	8		P08670	7.24233	8		Q06830	7.19569	8		P62857	7.06012	8
P62937	7.43763	8		P00338	7.25769	8		P61604	7.23433	8		P61254	7.09041	8		P62888	6.92518	7
P62328	7.36612	8		P07355	7.25545	8		P29401	7.19607	8		P16403	7.30523	8		P12277	6.52722	7
P05204	7.34166	8		P14618	7.25284	8		Q06830	7.19569	8		Q9Y3U8	7.04825	8		P22626	7.10606	8
K7EJ44	7.33891	8		P08670	7.24233	8		P04075	7.18197	8		P05204	7.34166	8		P62241	6.91146	7
P07737	7.33891	8		P61604	7.23433	8		P53999	7.16929	8		P06748	7.03556	8		P18669	6.89424	7
E9PK25	7.33036	8		P68363	7.20829	8		P68104	7.1562	8		P04406	7.51478	8		P60174	7.107	8
E9PS23	7.33036	8		P29401	7.19607	8		P10809	7.13985	8		P29401	7.19607	8		P07900	6.92489	7
P23528	7.33036	8		Q06830	7.19569	8		P08238	7.13887	8		Q07020	7.07815	8		P47813	6.10945	7
P16403	7.30523	8		P62979	7.19425	8		P42766	7.12668	8		P14618	7.25284	8		P07195	7.04834	8
M0R0M1	7.27439	8		P04075	7.18197	8		P84098	7.11906	8		P27635	7.09298	8		P62826	7.02475	8
M0R2T4	7.27439	8		P53999	7.16929	8		P37802	7.11631	8		P62826	7.02475	8		P26373	6.83092	7
P68371	7.27439	8		P68104	7.1562	8		P60174	7.107	8		P10809	7.13985	8		P06748	7.03556	8
F5GWW2	7.25769	8		P10809	7.13985	8		P22626	7.10606	8		P53999	7.16929	8		P35268	7.02321	8
F5GXC7	7.25769	8		P08238	7.13887	8		P27635	7.09298	8		P62937	7.43763	8		P14618	7.25284	8
F5GXY2	7.25769	8		P42766	7.12668	8		P62424	7.07958	8		P06733	7.44862	8		P42677	6.89133	7
F5GYU2	7.25769	8		P84098	7.11906	8		P50914	7.07536	8		P07355	7.25545	8		P62258	6.8382	7
F5GZQ4	7.25769	8		P37802	7.11631	8		P62263	7.07477	8		P62805	7.77891	8		P25398	6.83507	7
F5H5J4	7.25769	8		P63313	7.11129	8		P62857	7.06012	8		P07195	7.04834	8		P62851	6.98157	7
F5H6W8	7.25769	8		P60174	7.107	8		P07195	7.04834	8		P37802	7.11631	8		P62750	6.8258	7
F5H8H6	7.25769	8		P22626	7.10606	8		P11142	7.04517	8		P00338	7.25769	8		P60866	6.89824	7
P00338	7.25769	8		P63241	7.10443	8		P62081	7.03873	8		P22626	7.10606	8		P08670	7.24233	8
P07355	7.25545	8		P27635	7.09298	8		P06748	7.03556	8		P46778	7.00618	8		P09429	6.96648	7
H0YM50	7.25545	8		P61254	7.09041	8		P63104	7.03093	8		P07737	7.33891	8		P63104	7.03093	8
H0YN42	7.25545	8		P05387	7.08265	8		P62826	7.02475	8		P60174	7.107	8		P61353	6.96688	7
H0YNP5	7.25545	8		P62424	7.07958	8		P35268	7.02321	8		P62081	7.03873	8		P42766	7.12668	8
P14618	7.25284	8		Q07020	7.07815	8		P46778	7.00618	8		P08670	7.24233	8		P13639	6.95703	7
B4DNK4	7.25284	8		P50914	7.07536	8		P00558	6.99917	7		P42766	7.12668	8		P46781	6.85339	7
H3BN34	7.25284	8		P62263	7.07477	8		P36578	6.99093	7		P61604	7.23433	8		P62280	6.89162	7
H3BQ34	7.25284	8		P62857	7.06012	8		P46777	6.98822	7		P63241	7.10443	8		P07737	7.33891	8
H3BQZ3	7.25284	8		P07195	7.04834	8		P62851	6.98157	7		P35268	7.02321	8		P30041	6.74368	7
H3BT25	7.25284	8		Q9Y3U8	7.04825	8		P61353	6.96688	7		P05387	7.08265	8		P11142	7.04517	8
H3BTJ2	7.25284	8		P11142	7.04517	8		P09429	6.96648	7		P68431	7.69874	8		P10809	7.13985	8
H3BU13	7.25284	8		P62081	7.03873	8		P10599	6.96197	7		P62979	7.19425	8		P30050	6.76337	7
P08670	7.24233	8		P06748	7.03556	8		P63173	6.96175	7		P62891	7.08197	8		P32119	6.70217	7
B0YJC4	7.24233	8		P63104	7.03093	8		P13639	6.95703	7		P62857	7.06012	8		P62249	6.86517	7
P61604	7.23433	8		P62826	7.02475	8		P62753	6.94974	7		Q9NVI7	6.16276	7		P05141	6.81858	7
B8ZZL8	7.23433	8		P35268	7.02321	8		P23284	6.9469	7		P0DMV8	6.79651	7		P84090	6.63828	7
F8VRZ4	7.20829	8		P46778	7.00618	8		P62917	6.94193	7		Q96AE4	6.31784	7		P62269	6.91421	7
F8VS66	7.20829	8		P00558	6.99917	7		P39019	6.94116	7		P62140	6.20196	7		P15531	5.87005	6
F8VVB9	7.20829	8		P36578	6.99093	7		Q02878	6.93648	7		P11940	6.5489	7		Q02878	6.93648	7
F8VX09	7.20829	8		P46777	6.98822	7		P46779	6.93059	7		P21333	6.81816	7		P23528	7.33036	8
F8VXZ7	7.20829	8		P62851	6.98157	7		P62888	6.92518	7		P62750	6.8258	7		P23246	6.57572	7
P68363	7.20829	8		P08708	6.97651	7		P07900	6.92489	7		P18669	6.89424	7		P62913	6.6913	7
P29401	7.19607	8		P62273	6.9682	7		P18124	6.91749	7		P67936	6.18836	7		P61247	6.84091	7
E9PFF2	7.19607	8		P61353	6.96688	7		P62906	6.91625	7		O00148	6.05374	7		P61604	7.23433	8
F8W888	7.19607	8		P09429	6.96648	7		P47914	6.91299	7		P05141	6.81858	7		P26599	6.69052	7
F8WAX4	7.19607	8		P10599	6.96197	7		P40429	6.90358	7		P27797	6.45988	7		P23396	6.81782	7
A0A0A0MRQ5	7.19569	8		P63173	6.96175	7		P02545	6.89975	7		P38159	6.34209	7		P06576	6.75522	7
A0A0A0MSI0	7.19569	8		P13639	6.95703	7		P62280	6.89162	7		P06753	6.18907	7		P39023	6.85226	7
Q06830	7.19569	8		P62753	6.94974	7		P60842	6.88701	7		P67809	6.48808	7		Q15233	6.83199	7
P62979	7.19425	8		P23284	6.9469	7		P26038	6.88369	7		P15311	6.51648	7		P84098	7.11906	8
F5GZ39	7.19425	8		P62917	6.94193	7		P26583	6.88186	7		P07900	6.92489	7		Q07020	7.07815	8
J3QSA3	7.19425	8		P39019	6.94116	7		P11021	6.87193	7		P67775	6.09256	7		P46776	6.70113	7
J3QTR3	7.19425	8		Q02878	6.93648	7		P04083	6.86914	7		P26038	6.88369	7		Q14103	6.69358	7
M0R1V7	7.19425	8		P46779	6.93059	7		P62249	6.86517	7		P62847	6.76973	7		Q71UM5	5.36072	6
H3BQN4	7.18197	8		P62888	6.92518	7		P35579	6.86438	7		P09429	6.96648	7		P40926	6.64516	7
P04075	7.18197	8		P07900	6.92489	7		P61978	6.8638	7		P14625	6.63328	7		P84243	5.86473	6
D6R970	7.16929	8		P18124	6.91749	7		P46781	6.85339	7		P62701	6.85005	7		Q9Y3U8	7.04825	8
D6RC37	7.16929	8		P18077	6.91667	7		P39023	6.85226	7		P39023	6.85226	7		P62701	6.85005	7
P53999	7.16929	8		P62906	6.91625	7		P62701	6.85005	7		P55786	6.03397	7		P61978	6.8638	7
P06703	7.16477	8		P62269	6.91421	7		P61247	6.84091	7		P62917	6.94193	7		P68036	6.19632	7
R4GN98	7.16477	8		P47914	6.91299	7		P62258	6.8382	7		P68032	6.85594	7		P63261	5.49309	6
P68104	7.1562	8		P62241	6.91146	7		Q15233	6.83199	7		P61956	6.64521	7		P62081	7.03873	8
P10809	7.13985	8		P40429	6.90358	7		P49207	6.83094	7		Q9Y265	6.31489	7		O75347	6.61689	7
C9J0S9	7.13985	8		P02545	6.89975	7		P26373	6.83092	7		P20290	6.46017	7		P00558	6.99917	7
E7ESH4	7.13985	8		P60866	6.89824	7		P06744	6.82755	7		P56381	6.60808	7		P46777	6.98822	7
E7EXB4	7.13985	8		Q02543	6.89555	7		P62750	6.8258	7		P49207	6.83094	7		P27635	7.09298	8
F8WBB1	7.13985	8		P18669	6.89424	7		P05141	6.81858	7		P63167	6.65705	7		Q9HB71	6.57971	7
P08238	7.13887	8		P62280	6.89162	7		P21333	6.81816	7		Q12904	6.24569	7		P51991	6.62335	7
F2Z388	7.12668	8		P42677	6.89133	7		P23396	6.81782	7		Q9UII2	6.42933	7		P18124	6.91749	7
P42766	7.12668	8		P60842	6.88701	7		Q99497	6.80187	7		P16949	6.57938	7		P60709	7.66244	8
P05783	7.12461	8		P14174	6.88652	7		P16401	6.80033	7		P07437	6.58278	7		Q01105	5.77081	6
J3KTE4	7.11906	8		P26038	6.88369	7		P0DMV9	6.79651	7		P10644	6.0617	7		P10599	6.96197	7
J3QL15	7.11906	8		P26583	6.88186	7		P0DMV8	6.79651	7		P46781	6.85339	7		Q13765	5.3124	6
J3QR09	7.11906	8		O43707	6.87307	7		P32969	6.78011	7		Q16555	6.03082	7		P62906	6.91625	7
P84098	7.11906	8		P11021	6.87193	7		P62847	6.76973	7		P24534	6.68111	7		P63313	7.11129	8
P37802	7.11631	8		P62249	6.86517	7		P30050	6.76337	7		Q02878	6.93648	7		O95166	5.53087	6
P63313	7.11129	8		P35579	6.86438	7		P61513	6.75903	7		P39019	6.94116	7		P63173	6.96175	7
P60174	7.107	8		P61978	6.8638	7		P06576	6.75522	7		P50502	6.60933	7		P32969	6.78011	7
P22626	7.10606	8		P68032	6.85594	7		P12956	6.74993	7		P31943	6.67641	7		P49368	6.62799	7
A0A087WUI2	7.10606	8		P46781	6.85339	7		P19338	6.74641	7		P31689	6.35762	7		P40227	6.66743	7
I3L397	7.10443	8		P39023	6.85226	7		P52565	6.74552	7		P42166	6.00087	7		P62917	6.94193	7
I3L504	7.10443	8		P62701	6.85005	7		P62277	6.74332	7		Q9Y490	6.43654	7		P15880	6.72798	7
P63241	7.10443	8		P61247	6.84091	7		P62910	6.74073	7		P31946	6.7031	7		P22392	4.37781	5
P27635	7.09298	8		P62258	6.8382	7		Q00839	6.72787	7		P12081	6.0976	7		Q15185	6.54533	7
A6QRI9	7.09298	8		P25398	6.83507	7		P30101	6.72607	7		P00558	6.99917	7		Q00839	6.72787	7
B8A6G2	7.09298	8		Q15233	6.83199	7		P61769	6.72444	7		P00441	6.64785	7		Q92945	6.10904	7
X1WI28	7.09298	8		P49207	6.83094	7		P18621	6.71635	7		Q92841	6.26707	7		P26583	6.88186	7
P61254	7.09041	8		P26373	6.83092	7		P83731	6.71159	7		Q9P0L0	6.325	7		P30048	6.16159	7
J3KSS0	7.09041	8		P06744	6.82755	7		P07237	6.70512	7		O75531	6.63933	7		P14866	6.624	7
J3QQQ9	7.09041	8		P62750	6.8258	7		P08758	6.70431	7		O75937	6.21662	7		P00338	7.25769	8
J3QRC4	7.09041	8		P05141	6.81858	7		P31946	6.7031	7		P26599	6.69052	7		P50990	6.54783	7
J3QRI7	7.09041	8		P21333	6.81816	7		P32119	6.70217	7		Q7L1Q6	6.28847	7		P07108	6.74925	7
H0YDD8	7.08265	8		P23396	6.81782	7		P55072	6.70184	7		Q9NTK5	6.00309	7		P62861	5.34637	6
P05387	7.08265	8		P63220	6.81146	7		P46776	6.70113	7		P51991	6.62335	7		Q9UQ80	6.65581	7
P62891	7.08197	8		P62266	6.80501	7		P62244	6.70095	7		Q13283	6.41127	7		P36578	6.99093	7
Q59GN2	7.08197	8		Q99497	6.80187	7		P25705	6.69703	7		P07814	6.20521	7		P07910	4.61683	5
P62424	7.07958	8		P16401	6.80033	7		P0C0S5	6.69684	7		Q15149	6.41974	7		P62424	7.07958	8
Q5T8U2	7.07958	8		P84103	6.79965	7		Q14103	6.69358	7		P53396	6.47857	7		P62753	6.94974	7
Q07020	7.07815	8		P0DMV8	6.79651	7		P62913	6.6913	7		P36578	6.99093	7		P11021	6.87193	7
F8VXR6	7.07815	8		P46782	6.78922	7		P26599	6.69052	7		Q9P2J5	6.02176	7		P62979	7.19425	8
F8VYV2	7.07815	8		P32969	6.78011	7		P24534	6.68111	7		P31939	6.37531	7		O43175	6.65045	7
G3V203	7.07815	8		P13693	6.77774	7		P38646	6.68098	7		P31948	6.59243	7		P30086	6.69788	7
H0YHA7	7.07815	8		P08865	6.77653	7		P62829	6.6766	7		P30153	6.34416	7		P28066	6.34192	7
J3QQ67	7.07815	8		P62847	6.76973	7		P62316	6.67162	7		P19338	6.74641	7		P50914	7.07536	8
E7EPB3	7.07536	8		P62899	6.76932	7		P40227	6.66743	7		P18206	6.53229	7		P49411	6.5446	7
P50914	7.07536	8		P30050	6.76337	7		P04080	6.65725	7		P80723	6.4257	7		P09651	3.0649	4
E5RH77	7.07477	8		Q5JNZ5	6.76165	7		Q9UQ80	6.65581	7		Q9Y617	6.42264	7		P43487	6.58413	7
H0YB22	7.07477	8		P62854	6.76165	7		O43175	6.65045	7		P11586	6.3633	7		P23526	6.50709	7
P62263	7.07477	8		P61513	6.75903	7		P00441	6.64785	7		Q8WUM4	6.17691	7		P00918	5.48597	6
P62857	7.06012	8		P06576	6.75522	7		P61956	6.64521	7		P49458	6.54103	7		P62277	6.74332	7
A8MW50	7.04834	8		P12956	6.74993	7		P40926	6.64516	7		Q8NC51	6.37698	7		P04080	6.65725	7
C9J7H8	7.04834	8		P07108	6.74925	7		P22234	6.64423	7		P52272	6.44409	7		P17987	6.48124	7
P07195	7.04834	8		P19338	6.74641	7		P21796	6.64403	7		P22102	6.1441	7		P62899	6.76932	7
Q9Y3U8	7.04825	8		P52565	6.74552	7		P50454	6.63671	7		Q9Y2S6	6.59175	7		P29692	5.87556	6
J3KTD3	7.04825	8		P30041	6.74368	7		P26641	6.636	7		P07237	6.70512	7		Q9BVA1	5.18737	6
J3QSB5	7.04825	8		P62277	6.74332	7		P14625	6.63328	7		P62280	6.89162	7		P61513	6.75903	7
P11142	7.04517	8		P62910	6.74073	7		P37108	6.62836	7		Q9Y277	6.06974	7		P19338	6.74641	7
E9PKE3	7.04517	8		P15880	6.72798	7		P49368	6.62799	7		P83731	6.71159	7		Q13263	6.33581	7
E9PLF4	7.04517	8		Q00839	6.72787	7		P14866	6.624	7		P13667	6.01691	7		P42167	5.66451	6
E9PN25	7.04517	8		P30101	6.72607	7		P51991	6.62335	7		P30041	6.74368	7		P50991	6.55159	7
E9PNE6	7.04517	8		P61313	6.72475	7		P48643	6.61895	7		Q06323	6.25278	7		P48643	6.61895	7
E9PPY6	7.04517	8		P61769	6.72444	7		P56381	6.60808	7		P49327	6.29052	7		Q15181	6.31867	7
E9PQK7	7.04517	8		P62314	6.72313	7		Q969Q0	6.60484	7		P62851	6.98157	7		P09936	4.25733	5
E9PQQ4	7.04517	8		P18621	6.71635	7		P31948	6.59243	7		Q16891	6.0673	7		P39687	6.55235	7
E9PS65	7.04517	8		P05388	6.71426	7		Q9Y2S6	6.59175	7		P42765	6.08913	7		P24534	6.68111	7
P62081	7.03873	8		P83731	6.71159	7		P60981	6.59165	7		Q15233	6.83199	7		P18621	6.71635	7
B5MCP9	7.03873	8		P07237	6.70512	7		P27348	6.58653	7		P37837	6.37039	7		P62829	6.6766	7
P06748	7.03556	8		P08758	6.70431	7		P43487	6.58413	7		Q99623	6.42142	7		P23284	6.9469	7
P63104	7.03093	8		P31946	6.7031	7		Q01518	6.58116	7		P23588	6.02717	7		P60842	6.88701	7
B0AZS6	7.03093	8		P32119	6.70217	7		Q9HB71	6.57971	7		P31153	6.17063	7		P52272	6.44409	7
E5RGE1	7.03093	8		P55072	6.70184	7		P16949	6.57938	7		P40926	6.64516	7		Q86V81	5.5205	6
E5RIR4	7.03093	8		P46776	6.70113	7		P13010	6.57723	7		Q13151	6.38509	7		Q99497	6.80187	7
E7EVZ2	7.03093	8		P62244	6.70095	7		P23246	6.57572	7		P04083	6.86914	7		P09874	6.25104	7
H0YB80	7.03093	8		P25705	6.69703	7		P78371	6.57513	7		P61163	6.00956	7		P27797	6.45988	7
A0A087X0W0	7.02475	8		P0C0S5	6.69684	7		P12268	6.56517	7		P47897	6.07071	7		P78371	6.57513	7
B5MDF5	7.02475	8		Q14103	6.69358	7		P50991	6.55159	7		P25705	6.69703	7		P38159	6.34209	7
H0YFC6	7.02475	8		P49773	6.69298	7		P11940	6.5489	7		P62241	6.91146	7		P13693	6.77774	7
J3KQE5	7.02475	8		P62913	6.6913	7		P50990	6.54783	7		P41250	6.18106	7		P26641	6.636	7
P62826	7.02475	8		P26599	6.69052	7		P49411	6.5446	7		P62269	6.91421	7		Q15125	5.27888	6
P35268	7.02321	8		Q01469	6.68522	7		P49458	6.54103	7		P61221	6.01057	7		P00441	6.64785	7
G3V1B3	7.00618	8		P24534	6.68111	7		P18206	6.53229	7		P06576	6.75522	7		P49207	6.83094	7
M0R181	7.00618	8		P38646	6.68098	7		P40925	6.52933	7		Q99832	6.49058	7		P63220	6.81146	7
M0R3I5	7.00618	8		P62829	6.6766	7		P50395	6.52911	7		P31930	6.15042	7		P46778	7.00618	8
P46778	7.00618	8		P31943	6.67641	7		P12277	6.52722	7		P49591	6.03214	7		P37802	7.11631	8
P26447	7.00037	8		P62316	6.67162	7		Q07666	6.52408	7		Q15019	6.31523	7		Q12906	4.51318	5
P00558	6.99917	7		P40227	6.66743	7		P15311	6.51648	7		P84090	6.63828	7		P05455	6.23505	7
P36578	6.99093	7		P63244	6.65865	7		P52209	6.5153	7		Q9UQ80	6.65581	7		P41091	6.43985	7
H3BM89	6.99093	7		P04080	6.65725	7		P23526	6.50709	7		P30405	6.00107	7		P62847	6.76973	7
H3BTP7	6.99093	7		P63167	6.65705	7		P20700	6.50363	7		P00505	6.37533	7		Q13162	6.19212	7
H3BU31	6.99093	7		Q9UQ80	6.65581	7		Q9Y266	6.49958	7		Q02790	6.44256	7		Q08211	6.2025	7
P46777	6.98822	7		O43175	6.65045	7		Q13442	6.49698	7		O75347	6.61689	7		Q13838	6.46197	7
Q5T7N0	6.98822	7		P00441	6.64785	7		Q99832	6.49058	7		P46776	6.70113	7		P31946	6.7031	7
E9PK60	6.98157	7		P61956	6.64521	7		P67809	6.48808	7		P52565	6.74552	7		Q13185	6.60351	7
E9PQK3	6.98157	7		P40926	6.64516	7		P62318	6.48634	7		Q05682	6.38816	7		P60660	4.37867	5
P62851	6.98157	7		P22234	6.64423	7		O60506	6.48265	7		Q00839	6.72787	7		Q9BWD1	6.29001	7
P08708	6.97651	7		P21796	6.64403	7		P17987	6.48124	7		P26639	6.47672	7		P35637	6.07994	7
H0YN73	6.97651	7		O75531	6.63933	7		P53396	6.47857	7		Q14152	6.09262	7		Q9UMS4	6.37493	7
H0YN88	6.97651	7		P84090	6.63828	7		P26639	6.47672	7		P09874	6.25104	7		Q07021	6.25464	7
P62273	6.9682	7		P50454	6.63671	7		P15121	6.46961	7		P05455	6.23505	7		P22314	6.40949	7
A0A087WTT6	6.9682	7		P26641	6.636	7		P61160	6.46847	7		Q9UJZ1	6.17123	7		P35232	6.42351	7
A0A087X2E9	6.96747	7		P14625	6.63328	7		P27824	6.46798	7		P35232	6.42351	7		P12956	6.74993	7
A8MX94	6.96747	7		P37108	6.62836	7		Q16658	6.46635	7		P34932	6.27799	7		Q99623	6.42142	7
P09211	6.96747	7		P49368	6.62799	7		Q13838	6.46197	7		P60842	6.88701	7		P09972	5.87654	6
P61353	6.96688	7		P20962	6.62576	7		P20290	6.46017	7		P42704	6.06741	7		P52565	6.74552	7
K7EQQ9	6.96688	7		P14866	6.624	7		P27797	6.45988	7		P61923	6.24916	7		Q04760	6.3313	7
K7ERY7	6.96688	7		P51991	6.62335	7		Q07955	6.45855	7		P13010	6.57723	7		P38646	6.68098	7
P09429	6.96648	7		P48643	6.61895	7		Q15056	6.45749	7		O15067	6.08599	7		P14625	6.63328	7
Q5T7C4	6.96648	7		O75347	6.61689	7		O14818	6.45344	7		O60506	6.48265	7		P60900	6.25032	7
P10599	6.96197	7		P31949	6.61297	7		P62877	6.45004	7		Q07021	6.25464	7		Q15365	6.52609	7
P63173	6.96175	7		P50502	6.60933	7		P11413	6.44958	7		Q00325	6.03795	7		P25705	6.69703	7
J3KT73	6.96175	7		P56381	6.60808	7		Q99714	6.44873	7		Q9NR30	6.23303	7		P83731	6.71159	7
J3QL01	6.96175	7		Q969Q0	6.60484	7		P13797	6.44708	7		P02786	6.22669	7		Q99832	6.49058	7
P13639	6.95703	7		Q13185	6.60351	7		P56385	6.44681	7		Q9UHV9	6.17211	7		P27824	6.46798	7
A2A3R7	6.94974	7		P31948	6.59243	7		O75390	6.44452	7		P23919	6.19473	7		P22061	6.19226	7
P62753	6.94974	7		Q9Y2S6	6.59175	7		P52272	6.44409	7		P05198	6.29671	7		P14406	5.73457	6
P23284	6.9469	7		P60981	6.59165	7		Q15084	6.44396	7		O75947	6.28161	7		P18077	6.91667	7
C9K028	6.94682	7		P08195	6.5912	7		Q02790	6.44256	7		P17844	6.17456	7		P20618	6.26715	7
E5RHP0	6.94682	7		P27348	6.58653	7		Q96AG4	6.44122	7		P43487	6.58413	7		Q02790	6.44256	7
J3KPD9	6.94682	7		P43487	6.58413	7		Q00688	6.44025	7		Q96AG4	6.44122	7		P62942	6.40704	7
Q32Q12	6.94682	7		P07437	6.58278	7		P41091	6.43985	7		O43143	6.15922	7		P49327	6.29052	7
F8VYN5	6.94392	7		Q01518	6.58116	7		Q16576	6.43852	7		P12277	6.52722	7		P29401	7.19607	8
F8VZ49	6.94392	7		Q9HB71	6.57971	7		Q9Y490	6.43654	7		P00367	6.1037	7		P31948	6.59243	7
F8W646	6.94392	7		P16949	6.57938	7		P34897	6.43571	7		P62266	6.80501	7		P28074	6.23081	7
F8W6I7	6.94392	7		P13010	6.57723	7		P09669	6.43547	7		P62308	6.54957	7		P53999	7.16929	8
P62917	6.94193	7		P23246	6.57572	7		P12004	6.43368	7		P50990	6.54783	7		P40925	6.52933	7
E9PKU4	6.94193	7		P78371	6.57513	7		Q99729	6.43193	7		O60869	6.38087	7		Q9Y230	6.2886	7
E9PKZ0	6.94193	7		O75083	6.57124	7		Q9UII2	6.42933	7		P28066	6.34192	7		P39019	6.94116	7
E9PP36	6.94193	7		P12268	6.56517	7		P61981	6.42727	7		P55072	6.70184	7		P27695	6.29821	7
G3V1A1	6.94193	7		P50991	6.55159	7		P35232	6.42351	7		Q92499	6.01628	7		P55072	6.70184	7
A0A075B6E2	6.94116	7		P62308	6.54957	7		Q9Y617	6.42264	7		O95816	6.07349	7		Q8NC51	6.37698	7
M0R140	6.94116	7		A8MWD9	6.54957	7		Q99623	6.42142	7		Q7KZF4	6.23737	7		Q9Y3F4	6.22836	7
M0R2L9	6.94116	7		P11940	6.5489	7		Q15149	6.41974	7		P35221	6.10721	7		P55209	6.30957	7
P39019	6.94116	7		P50990	6.54783	7		P13073	6.41887	7		P13639	6.95703	7		P62273	6.9682	7
Q02878	6.93648	7		Q15185	6.54533	7		Q92688	6.40154	7		O75964	6.46436	7		O14818	6.45344	7
F8VR69	6.93648	7		P49411	6.5446	7		P99999	6.3968	7		O14818	6.45344	7		P51858	6.17769	7
F8VWR1	6.93648	7		P49458	6.54103	7		P55809	6.39031	7		P12956	6.74993	7		Q9Y265	6.31489	7
F8VZ45	6.93648	7		P18206	6.53229	7		P46940	6.38766	7		Q9NX63	6.05203	7		P62841	#N/A	#N/A
U3KQR5	6.93648	7		P40925	6.52933	7		P48047	6.38745	7		Q14103	6.69358	7		P14314	4.5985	5
P46779	6.93059	7		P50395	6.52911	7		Q13151	6.38509	7		Q13813	6.15393	7		Q02543	6.89555	7
H0YKD8	6.93059	7		P12277	6.52722	7		P38919	6.38332	7		P26641	6.636	7		P27348	6.58653	7
H0YLP6	6.93059	7		Q15365	6.52609	7		O60869	6.38087	7		P26373	6.83092	7		P12268	6.56517	7
H0YMF4	6.93059	7		P18859	6.52465	7		Q8NC51	6.37698	7		P11021	6.87193	7		P16949	6.57938	7
P62888	6.92518	7		P15311	6.51648	7		P54819	6.37694	7		P04080	6.65725	7		Q15717	6.41812	7
A0A0C4DH44	6.92518	7		P52209	6.5153	7		P00505	6.37533	7		P27824	6.46798	7		P33316	4.5484	5
P07900	6.92489	7		P23526	6.50709	7		Q9UMS4	6.37493	7		P55209	6.30957	7		Q14697	3.61963	4
G3V2J8	6.92489	7		P20700	6.50363	7		P37837	6.37039	7		P61289	6.26152	7		P30101	6.72607	7
B2R5W2	6.92122	7		P31947	6.50142	7		O15145	6.36483	7		P18077	6.91667	7		P49773	6.69298	7
G3V251	6.92122	7		Q9Y266	6.49958	7		O14979	6.36463	7		P35579	6.86438	7		Q9Y237	5.78551	6
G3V2H6	6.92122	7		Q13442	6.49698	7		P11586	6.3633	7		P55084	6.19351	7		P20700	6.50363	7
G3V3K6	6.92122	7		Q99832	6.49058	7		Q01813	6.3609	7		P23396	6.81782	7		Q9P258	6.16111	7
G3V5X6	6.92122	7		P67809	6.48808	7		P39748	6.36056	7		Q14019	6.35172	7		P31153	6.17063	7
P18124	6.91749	7		O60506	6.48265	7		Q15691	6.35932	7		P09622	6.15296	7		P54819	6.37694	7
C9J3N8	6.91694	7		P17987	6.48124	7		P31689	6.35762	7		Q14247	6.24436	7		Q9UNX3	5.67991	6
F8WE04	6.91694	7		P53396	6.47857	7		O75367	6.35147	7		P07108	6.74925	7		P61088	6.2841	7
P04792	6.91694	7		P26639	6.47672	7		Q969H8	6.34637	7		P33991	6.11353	7		P08758	6.70431	7
C9K025	6.91667	7		P61160	6.46847	7		P23527	6.3423	7		Q01082	6.07161	7		Q13885	4.68521	5
F8WB72	6.91667	7		P27824	6.46798	7		P38159	6.34209	7		P49368	6.62799	7		P37837	6.37039	7
F8WBS5	6.91667	7		Q16658	6.46635	7		Q13263	6.33581	7		P35998	6.07146	7		P04181	5.88659	6
P18077	6.91667	7		P63279	6.46389	7		P30837	6.33388	7		Q13247	6.10187	7		P52597	6.40865	7
P62906	6.91625	7		Q13838	6.46197	7		Q04760	6.3313	7		P50991	6.55159	7		P47914	6.91299	7
A0A0G2JQH2	6.91421	7		P20290	6.46017	7		O00193	6.32972	7		P45974	6.00361	7		P11940	6.5489	7
J3JS69	6.91421	7		P27797	6.45988	7		P22695	6.3277	7		P62899	6.76932	7		P13797	6.44708	7
P62269	6.91421	7		Q07955	6.45855	7		Q9P0L0	6.325	7		P30050	6.76337	7		P67809	6.48808	7
Q5GGW2	6.91421	7		Q15056	6.45749	7		Q15181	6.31867	7		Q13263	6.33581	7		O14737	6.1041	7
P47914	6.91299	7		P25786	6.45595	7		Q15019	6.31523	7		P16152	6.43273	7		P40429	6.90358	7
C9IYI4	6.91299	7		O14818	6.45344	7		Q9Y265	6.31489	7		P40939	6.15271	7		P42166	6.00087	7
F8WF43	6.91299	7		P19105	6.45322	7		P55209	6.30957	7		P48643	6.61895	7		Q13283	6.41127	7
P62241	6.91146	7		P62877	6.45004	7		P25788	6.30881	7		P62249	6.86517	7		P52292	6.10165	7
Q5JR95	6.91146	7		P11413	6.44958	7		P54577	6.30685	7		O43175	6.65045	7		P25789	6.43354	7
P40429	6.90358	7		Q99714	6.44873	7		P10412	6.30459	7		P47914	6.91299	7		O43707	6.87307	7
A0A096LPE0	6.90358	7		P62306	6.44838	7		O43852	6.30411	7		O00571	6.23037	7		P17812	6.10084	7
M0QYS1	6.90358	7		P13797	6.44708	7		P30084	6.30268	7		P08133	6.23518	7		P26368	6.30195	7
M0QZU1	6.90358	7		P56385	6.44681	7		Q92928	6.301	7		P54819	6.37694	7		P21796	6.64403	7
P02545	6.89975	7		O75390	6.44452	7		Q9H0U4	6.301	7		Q01813	6.3609	7		P50395	6.52911	7
E5RIP1	6.89824	7		P52272	6.44409	7		P27695	6.29821	7		P62753	6.94974	7		P30153	6.34416	7
G3XAN0	6.89824	7		Q15084	6.44396	7		P05198	6.29671	7		O76003	6.03788	7		P49321	5.8685	6
P60866	6.89824	7		Q02790	6.44256	7		P60891	6.29112	7		P18621	6.71635	7		P06744	6.82755	7
Q02543	6.89555	7		Q96AG4	6.44122	7		P49327	6.29052	7		O43242	6.0599	7		Q96AE4	6.31784	7
M0R0P7	6.89555	7		Q00688	6.44025	7		P63208	6.29015	7		P17980	6.0675	7		P13073	6.41887	7
M0R117	6.89555	7		P41091	6.43985	7		Q9Y230	6.2886	7		P15927	6.1947	7		P99999	6.3968	7
P18669	6.89424	7		Q9Y490	6.43654	7		Q7L1Q6	6.28847	7		P30086	6.69788	7		P55884	6.16111	7
P62280	6.89162	7		P34897	6.43571	7		P61088	6.2841	7		Q13200	6.00443	7		O75390	6.44452	7
M0R1H5	6.89162	7		P09669	6.43547	7		Q16836	6.27899	7		O15212	6.13952	7		Q01518	6.58116	7
M0R1H6	6.89162	7		P12004	6.43368	7		P34932	6.27799	7		P02545	6.89975	7		Q9Y383	5.19219	6
C9J1C5	6.89133	7		P25789	6.43354	7		O15347	6.2768	7		P25786	6.45595	7		P51572	5.76565	6
P42677	6.89133	7		P16152	6.43273	7		O43776	6.2708	7		P49773	6.69298	7		Q96AG4	6.44122	7
Q5T4L4	6.89133	7		Q99729	6.43193	7		Q92841	6.26707	7		Q13442	6.49698	7		O00151	6.07961	7
E7EMB3	6.88963	7		Q9UII2	6.42933	7		P30040	6.26504	7		Q00688	6.44025	7		O75947	6.28161	7
F8WBR5	6.88963	7		P61981	6.42727	7		P61289	6.26152	7		O15144	6.10733	7		Q9UKY7	5.8593	6
G3V226	6.88963	7		P80723	6.4257	7		P09012	6.25875	7		Q16543	6.08748	7		P22234	6.64423	7
G3V361	6.88963	7		P35232	6.42351	7		Q07021	6.25464	7		P51858	6.17769	7		P34932	6.27799	7
H0Y7A7	6.88963	7		Q9Y617	6.42264	7		P38117	6.25332	7		P55884	6.16111	7		Q9Y266	6.49958	7
M0QZ52	6.88963	7		Q99623	6.42142	7		P36542	6.25317	7		Q9UL46	6.23589	7		P55036	5.90164	6
P62158	6.88963	7		Q15149	6.41974	7		P09874	6.25104	7		P38646	6.68098	7		P38117	6.25332	7
Q96HY3	6.88963	7		P13073	6.41887	7		P31040	6.25039	7		P53621	6.01448	7		Q13347	6.24169	7
P60842	6.88701	7		P05386	6.41168	7		P61923	6.24916	7		P60900	6.25032	7		P30084	6.30268	7
P14174	6.88652	7		P52907	6.41137	7		Q9H1E3	6.24688	7		P32119	6.70217	7		O95433	5.85276	6
P26038	6.88369	7		Q13283	6.41127	7		O76021	6.24622	7		P25789	6.43354	7		P38919	6.38332	7
P26583	6.88186	7		P22314	6.40949	7		Q12904	6.24569	7		Q12931	6.22138	7		P35613	5.93598	6
D6R9A6	6.88186	7		P52597	6.40865	7		Q9ULV4	6.24528	7		P49736	6.06105	7		Q96K17	5.85653	6
O43707	6.87307	7		P62942	6.40704	7		O43399	6.24507	7		P46940	6.38766	7		Q00610	2.28489	3
D6RH00	6.87307	7		Q92688	6.40154	7		Q14247	6.24436	7		P61247	6.84091	7		P50454	6.63671	7
F5GXS2	6.87307	7		P99999	6.3968	7		O00264	6.24229	7		Q9Y230	6.2886	7		P51149	6.24999	7
P11021	6.87193	7		P55809	6.39031	7		P04843	6.24212	7		Q9H1E3	6.24688	7		P37108	6.62836	7
P04083	6.86914	7		Q05682	6.38816	7		Q13347	6.24169	7		P62906	6.91625	7		P15121	6.46961	7
Q5T3N0	6.86914	7		P46940	6.38766	7		Q7KZF4	6.23737	7		P39748	6.36056	7		P11586	6.3633	7
Q5T3N1	6.86914	7		P48047	6.38745	7		P08133	6.23518	7		P34897	6.43571	7		P45880	6.3293	7
A0A087WZ27	6.86517	7		Q13151	6.38509	7		P05455	6.23505	7		P61353	6.96688	7		O00264	6.24229	7
M0QX76	6.86517	7		P38919	6.38332	7		O43390	6.2349	7		Q12905	6.23673	7		P24666	6.10667	7
M0R210	6.86517	7		O60869	6.38087	7		Q9NR30	6.23303	7		P50995	6.04841	7		P46783	5.62559	6
M0R3H0	6.86517	7		Q14974	6.37998	7		P05114	6.23293	7		O14949	6.06671	7		Q58FF8	5.168	6
P62249	6.86517	7		Q8NC51	6.37698	7		P68402	6.23072	7		P52209	6.5153	7		P61158	6.29801	7
Q6IPX4	6.86517	7		P54819	6.37694	7		P62195	6.22926	7		P20618	6.26715	7		Q13200	6.00443	7
P35579	6.86438	7		P00505	6.37533	7		P02786	6.22669	7		Q9Y266	6.49958	7		P78417	6.19025	7
Q5BKV1	6.86438	7		Q9UMS4	6.37493	7		P07954	6.22439	7		P54727	6.22353	7		Q15293	6.19359	7
P61978	6.8638	7		P37837	6.37039	7		P13804	6.22168	7		Q9HB71	6.57971	7		P10412	6.30459	7
P68032	6.85594	7		O15145	6.36483	7		Q12931	6.22138	7		Q96CX2	6.05352	7		Q05639	5.45706	6
P46781	6.85339	7		O14979	6.36463	7		P17096	6.22058	7		P30101	6.72607	7		Q15084	6.44396	7
A0A024R4M0	6.85339	7		P11586	6.3633	7		P23921	6.21905	7		O75874	6.05444	7		P07741	5.95654	6
A8MXK4	6.85339	7		Q01813	6.3609	7		P55145	6.21831	7		P17987	6.48124	7		Q08945	6.0801	7
B5MCT8	6.85339	7		P39748	6.36056	7		P14927	6.21513	7		P40925	6.52933	7		Q9Y2S6	6.59175	7
C9JM19	6.85339	7		P25787	6.36048	7		P07814	6.20521	7		P20042	6.01708	7		Q15691	6.35932	7
F2Z3C0	6.85339	7		Q15691	6.35932	7		Q14444	6.20515	7		Q04760	6.3313	7		P49458	6.54103	7
P39023	6.85226	7		P31689	6.35762	7		P33993	6.20478	7		Q15293	6.19359	7		Q92598	5.99724	6
F8WCR1	6.85226	7		P55769	6.35646	7		Q08211	6.2025	7		O76021	6.24622	7		Q99714	6.44873	7
H7C3M2	6.85226	7		P24539	6.35224	7		Q92522	6.2002	7		P43686	6.0355	7		Q15366	4.06901	5
H7C422	6.85226	7		Q14019	6.35172	7		P49720	6.19761	7		Q9P258	6.16111	7		P41567	6.4488	7
P62701	6.85005	7		O75367	6.35147	7		P08559	6.19627	7		O00264	6.24229	7		P61081	6.03337	7
A6NH36	6.85005	7		Q9UBI6	6.35037	7		P15927	6.1947	7		Q15181	6.31867	7		P07237	6.70512	7
P61247	6.84091	7		Q969H8	6.34637	7		Q15293	6.19359	7		O75475	6.08982	7		P30046	6.26423	7
D6R9B6	6.84091	7		P30153	6.34416	7		P55084	6.19351	7		P32969	6.78011	7		P67936	6.18836	7
D6RAS7	6.84091	7		P23527	6.3423	7		Q13162	6.19212	7		P30040	6.26504	7		Q9UK76	6.17149	7
D6RAT0	6.84091	7		P38159	6.34209	7		P78417	6.19025	7		Q9Y3F4	6.22836	7		P15311	6.51648	7
D6RB09	6.84091	7		P28066	6.34192	7		P06753	6.18907	7		Q13423	6.02841	7		P82979	5.39235	6
D6RED7	6.84091	7		P62873	6.33748	7		P67936	6.18836	7		P24752	6.01336	7		O00231	6.13225	7
D6RGE0	6.84091	7		P00568	6.33674	7		Q9Y3A5	6.18529	7		P04792	6.91694	7		O43765	5.74994	6
D6RI02	6.84091	7		Q13263	6.33581	7		Q9UMY4	6.18114	7		P63220	6.81146	7		P62873	6.33748	7
E9PFI5	6.84091	7		Q04837	6.33417	7		P41250	6.18106	7		P22087	6.00152	7		P26639	6.47672	7
H0Y8L7	6.84091	7		Q04760	6.3313	7		P51858	6.17769	7		P13073	6.41887	7		O00303	6.06544	7
H0Y9Y4	6.84091	7		O00193	6.32972	7		P09661	6.1775	7		P25205	6.04648	7		Q9NR30	6.23303	7
B4DJF2	6.8382	7		P45880	6.3293	7		Q9Y696	6.17741	7		P36871	6.07006	7		P21333	6.81816	7
I3L0W5	6.8382	7		P22695	6.3277	7		Q8WUM4	6.17691	7		O75083	6.57124	7		P34897	6.43571	7
I3L3T1	6.8382	7		Q9P0L0	6.325	7		P17844	6.17456	7		P45880	6.3293	7		P61163	6.00956	7
K7EIT4	6.8382	7		P59998	6.32298	7		Q15046	6.17397	7		P25788	6.30881	7		P59998	6.32298	7
P62258	6.8382	7		Q15181	6.31867	7		Q9UHV9	6.17211	7		P62854	6.76165	7		P22695	6.3277	7
P25398	6.83507	7		Q9Y265	6.31489	7		Q9UJZ1	6.17123	7		P04843	6.24212	7		P25786	6.45595	7
Q15233	6.83199	7		P55209	6.30957	7		P31153	6.17063	7		P61160	6.46847	7		P14868	6.083	7
C9IZL7	6.83199	7		P25788	6.30881	7		P30048	6.16159	7		Q9Y3I0	6.23732	7		Q969H8	6.34637	7
C9J4X2	6.83199	7		P54577	6.30685	7		Q9P258	6.16111	7		P23246	6.57572	7		P49736	6.06105	7
C9JJ13	6.83199	7		P10412	6.30459	7		P55884	6.16111	7		P49411	6.5446	7		P22087	6.00152	7
C9JYS8	6.83199	7		O43852	6.30411	7		O43143	6.15922	7		P23284	6.9469	7		P33552	6.12097	7
H7C367	6.83199	7		Q01130	6.30363	7		Q15907	6.15745	7		P22234	6.64423	7		P13010	6.57723	7
P49207	6.83094	7		P30084	6.30268	7		Q13813	6.15393	7		Q15717	6.41812	7		P09669	6.43547	7
P26373	6.83092	7		P26368	6.30195	7		P09622	6.15296	7		P61978	6.8638	7		O43399	6.24507	7
H3BTH3	6.83092	7		Q9H0U4	6.301	7		P40939	6.15271	7		Q08J23	6.22192	7		P22102	6.1441	7
J3QSB4	6.83092	7		Q92928	6.301	7		Q9NVA2	6.1495	7		Q99729	6.43193	7		Q00688	6.44025	7
A0A0J9YXP8	6.82755	7		P27695	6.29821	7		P22102	6.1441	7		Q13148	6.13478	7		O15347	6.2768	7
K7ENA0	6.82755	7		P61158	6.29801	7		Q13148	6.13478	7		Q9ULV4	6.24528	7		P52209	6.5153	7
K7EP41	6.82755	7		P05198	6.29671	7		Q99733	6.13293	7		P08758	6.70431	7		Q15019	6.31523	7
K7EQ48	6.82755	7		P62304	6.29628	7		Q9UHD1	6.1324	7		P42677	6.89133	7		P61289	6.26152	7
K7ERC6	6.82755	7		P00387	6.29389	7		O00231	6.13225	7		O75396	6.09985	7		P00387	6.29389	7
P06744	6.82755	7		P60891	6.29112	7		Q04917	6.11778	7		Q9NZ01	6.036	7		Q9NR45	6.00047	7
P62750	6.8258	7		P49327	6.29052	7		P33991	6.11353	7		P15880	6.72798	7		Q04837	6.33417	7
H7BY10	6.8258	7		P63208	6.29015	7		P63165	6.11282	7		Q14974	6.37998	7		O14979	6.36463	7
K7EJV9	6.8258	7		Q9BWD1	6.29001	7		Q96EP5	6.11266	7		Q7L2H7	6.07779	7		Q13526	5.99538	6
K7EMA7	6.8258	7		P60953	6.28975	7		P47813	6.10945	7		O15371	6.12536	7		Q9NZ01	6.036	7
K7ERT8	6.8258	7		Q9Y230	6.2886	7		Q92945	6.10904	7		P06744	6.82755	7		Q16718	6.00542	7
P60903	6.825	7		Q7L1Q6	6.28847	7		P35221	6.10721	7		Q13347	6.24169	7		Q9Y617	6.42264	7
P05141	6.81858	7		P61088	6.2841	7		Q15651	6.10433	7		Q9Y285	6.0242	7		P17980	6.0675	7
P21333	6.81816	7		O75947	6.28161	7		O14737	6.1041	7		P46777	6.98822	7		Q96FW1	5.95731	6
H7C2E7	6.81816	7		P00492	6.28038	7		Q13247	6.10187	7		P50395	6.52911	7		Q04917	6.11778	7
P23396	6.81782	7		Q16836	6.27899	7		P52292	6.10165	7		P33993	6.20478	7		P52907	6.41137	7
E9PJH4	6.81782	7		P34932	6.27799	7		P43034	6.10102	7		P60866	6.89824	7		P00505	6.37533	7
E9PPU1	6.81782	7		O15347	6.2768	7		P17812	6.10084	7		P21796	6.64403	7		P62191	6.05041	7
E9PQ96	6.81782	7		O43776	6.2708	7		P12081	6.0976	7		Q13838	6.46197	7		P55145	6.21831	7
H0YF32	6.81782	7		P20618	6.26715	7		P51665	6.09592	7		Q15185	6.54533	7		P06493	6.26653	7
P63220	6.81146	7		Q92841	6.26707	7		P05556	6.09415	7		P08243	6.06865	7		Q9UHV9	6.17211	7
Q9BYK1	6.81146	7		P30040	6.26504	7		P46060	6.09349	7		P25398	6.83507	7		P49755	6.1367	7
Q9BYK2	6.81146	7		P30046	6.26423	7		Q14152	6.09262	7		P47813	6.10945	7		Q04323	5.8829	6
P62266	6.80501	7		P61289	6.26152	7		P67775	6.09256	7		O00232	6.02484	7		O43852	6.30411	7
D6R9I7	6.80501	7		P20674	6.2604	7		O15143	6.09234	7		P78371	6.57513	7		P31689	6.35762	7
D6RD47	6.80501	7		P09012	6.25875	7		O75475	6.08982	7		O60925	6.18851	7		P56385	6.44681	7
D6RDJ2	6.80501	7		Q07021	6.25464	7		O00410	6.08783	7		O95292	6.06387	7		Q9NZI8	5.56824	6
D6RIX0	6.80501	7		P38117	6.25332	7		P14854	6.08518	7		O43707	6.87307	7		P55060	5.95604	6
F8WEI7	6.8047	7		P36542	6.25317	7		P54136	6.0835	7		P38919	6.38332	7		Q9UBE0	5.90894	6
P09382	6.8047	7		Q06323	6.25278	7		Q08945	6.0801	7		P13797	6.44708	7		P04843	6.24212	7
Q99497	6.80187	7		P09874	6.25104	7		P35637	6.07994	7		P52907	6.41137	7		P39748	6.36056	7
P16401	6.80033	7		P31040	6.25039	7		O00151	6.07961	7		Q14444	6.20515	7		P47756	#N/A	#N/A
A0A087X2D0	6.79965	7		P60900	6.25032	7		Q9NZZ3	6.07578	7		O00299	6.40546	7		Q9UKD2	6.00435	7
P84103	6.79965	7		P51149	6.24999	7		Q96PK6	6.0754	7		O43809	6.00319	7		Q9Y2Z0	4.36577	5
P0DMV8	6.79651	7		P61923	6.24916	7		Q1KMD3	6.07338	7		P20700	6.50363	7		P62333	#N/A	#N/A
P0DMV9	6.79651	7		Q9H1E3	6.24688	7		Q01082	6.07161	7		P62258	6.8382	7		P30040	6.26504	7
A0A0G2JIW1	6.79651	7		O76021	6.24622	7		Q9Y2X3	6.07161	7		P08865	6.77653	7		P29966	6.17811	7
V9GZ37	6.79651	7		Q12904	6.24569	7		P35998	6.07146	7		O75390	6.44452	7		P31942	5.98876	6
P46782	6.78922	7		Q9ULV4	6.24528	7		P47897	6.07071	7		P60903	6.825	7		P09012	6.25875	7
P32969	6.78011	7		Q14247	6.24436	7		Q15417	6.06929	7		P35637	6.07994	7		Q13151	6.38509	7
D6RAN4	6.78011	7		O00264	6.24229	7		P08243	6.06865	7		Q16576	6.43852	7		Q9UKK9	6.11911	7
E7ESE0	6.78011	7		P04843	6.24212	7		P17980	6.0675	7		P30085	6.11286	7		P09960	5.91278	6
H0Y9R4	6.78011	7		Q13347	6.24169	7		P42704	6.06741	7		Q9Y224	6.20426	7		O15371	6.12536	7
H0Y9V9	6.78011	7		Q7KZF4	6.23737	7		Q16891	6.0673	7		P51665	6.09592	7		Q12931	6.22138	7
Q53Z07	6.78011	7		Q12905	6.23673	7		O95292	6.06387	7		Q9Y5B9	6.00724	7		P50995	6.04841	7
P13693	6.77774	7		Q9UL46	6.23589	7		P10644	6.0617	7		P14324	6.15934	7		Q9UHD1	6.1324	7
A0A0B4J2C3	6.77774	7		P08133	6.23518	7		P49736	6.06105	7		Q08211	6.2025	7		Q9BWJ5	6.14441	7
E9PJF7	6.77774	7		P05455	6.23505	7		O43242	6.0599	7		Q16181	6.10353	7		P09622	6.15296	7
H0YCX0	6.77774	7		O43390	6.2349	7		Q8TDN6	6.05918	7		Q9Y3A5	6.18529	7		Q9Y277	6.06974	7
J3KPG2	6.77774	7		Q9NR30	6.23303	7		Q9Y333	6.0578	7		P10606	6.14169	7		P54727	6.22353	7
Q5W0H4	6.77774	7		P05114	6.23293	7		Q9UKM9	6.0564	7		P40227	6.66743	7		P31040	6.25039	7
A0A0C4DG17	6.77653	7		P28074	6.23081	7		O60493	6.05528	7		Q13243	6.01227	7		P63167	6.65705	7
C9J9K3	6.77653	7		P68402	6.23072	7		P23381	6.05458	7		P23921	6.21905	7		P41227	5.89586	6
F8WD59	6.77653	7		O00571	6.23037	7		O00148	6.05374	7		O43776	6.2708	7		P25788	6.30881	7
P08865	6.77653	7		P62195	6.22926	7		P35659	6.0517	7		P22061	6.19226	7		Q13442	6.49698	7
P62847	6.76973	7		Q9Y3F4	6.22836	7		P62191	6.05041	7		P35659	6.0517	7		P08243	6.06865	7
A0A087WUS0	6.76973	7		Q9P0U1	6.2282	7		O14579	6.04934	7		P38117	6.25332	7		P30085	6.11286	7
E7ETK0	6.76973	7		Q99471	6.22737	7		P13929	6.04861	7		P27348	6.58653	7		P30520	5.97825	6
B7Z4C8	6.76932	7		P02786	6.22669	7		P50995	6.04841	7		Q9H9B4	6.13636	7		P61758	6.08334	7
B7Z4E3	6.76932	7		P07954	6.22439	7		P25205	6.04648	7		P33552	6.12097	7		O95336	5.78967	6
B8ZZK4	6.76932	7		P54727	6.22353	7		Q5SSJ5	6.04425	7		Q01518	6.58116	7		P16403	7.30523	8
C9JU56	6.76932	7		Q08J23	6.22192	7		Q12797	6.04323	7		P48047	6.38745	7		Q96CX2	6.05352	7
H7C2W9	6.76932	7		P13804	6.22168	7		O00483	6.03871	7		P17096	6.22058	7		Q9UBT2	5.99565	6
P62899	6.76932	7		Q12931	6.22138	7		Q00325	6.03795	7		P61981	6.42727	7		P61923	6.24916	7
P30050	6.76337	7		P17096	6.22058	7		O76003	6.03788	7		P15121	6.46961	7		P62328	7.36612	8
P62854	6.76165	7		P23921	6.21905	7		Q9NZ01	6.036	7		P61158	6.29801	7		P33991	6.11353	7
Q5JNZ5	6.76165	7		P61024	6.21903	7		Q99848	6.03434	7		Q13561	6.03089	7		P46779	6.93059	7
C9J4Z3	6.75903	7		P55145	6.21831	7		A6NEC2	6.03397	7		Q969H8	6.34637	7		P62195	6.22926	7
E9PEL3	6.75903	7		O75937	6.21662	7		P55786	6.03397	7		O00193	6.32972	7		P54709	5.66077	6
G5E9R3	6.75903	7		P14927	6.21513	7		P61081	6.03337	7		P54136	6.0835	7		P35579	6.86438	7
M0R0A1	6.75903	7		P07814	6.20521	7		Q15029	6.03284	7		Q9NSD9	6.00672	7		Q16543	6.08748	7
M0R2L6	6.75903	7		Q14444	6.20515	7		P49591	6.03214	7		P28070	6.17716	7		P36543	5.55679	6
P61513	6.75903	7		Q9Y224	6.20426	7		P18754	6.02926	7		P22314	6.40949	7		P09496	6.19832	7
Q6P4E4	6.75903	7		Q08211	6.2025	7		Q13423	6.02841	7		P37108	6.62836	7		P43686	6.0355	7
P06576	6.75522	7		P62140	6.20196	7		O00232	6.02484	7		Q02543	6.89555	7		Q9UNM6	5.96192	6
H0YH81	6.75522	7		Q92522	6.2002	7		Q9Y285	6.0242	7		P33992	6.04921	7		Q04637	3.04067	4
B1AHC9	6.74993	7		Q9Y5S9	6.19856	7		Q9P2J5	6.02176	7		P00387	6.29389	7		P00367	6.1037	7
P12956	6.74993	7		P09496	6.19832	7		P11310	6.01828	7		Q9NVA2	6.1495	7		Q99733	6.13293	7
P07108	6.74925	7		P49720	6.19761	7		P20042	6.01708	7		P18859	6.52465	7		P52815	4.92241	5
P19338	6.74641	7		P68036	6.19632	7		P13667	6.01691	7		P49257	6.06937	7		Q16531	5.995	6
C9J1H7	6.74641	7		P23919	6.19473	7		Q92499	6.01628	7		P62495	6.01203	7		O00571	6.23037	7
C9JLB1	6.74641	7		P15927	6.1947	7		P53621	6.01448	7		P31040	6.25039	7		Q7RTV0	5.8951	6
C9JWL1	6.74641	7		Q15293	6.19359	7		Q01650	6.01397	7		O14579	6.04934	7		O43768	5.94149	6
C9JYW2	6.74641	7		P22061	6.19226	7		P12236	6.01341	7		Q16836	6.27899	7		P06753	6.18907	7
J3KRY1	6.74552	7		Q13162	6.19212	7		P24752	6.01336	7		P41091	6.43985	7		Q14566	5.97675	6
J3KS60	6.74552	7		Q15819	6.19075	7		Q99798	6.01283	7		P62318	6.48634	7		O00487	5.93359	6
J3KTF8	6.74552	7		P78417	6.19025	7		Q13243	6.01227	7		P30084	6.30268	7		P05198	6.29671	7
J3QQX2	6.74552	7		P06753	6.18907	7		P61221	6.01057	7		P61758	6.08334	7		Q92499	6.01628	7
P52565	6.74552	7		O60925	6.18851	7		P61163	6.00956	7		P62942	6.40704	7		Q9Y2B0	6.01938	7
P30041	6.74368	7		P67936	6.18836	7		Q9BT78	6.00824	7		Q00796	6.1833	7		Q9Y262	5.83733	6
E9PS50	6.74332	7		Q9Y3A5	6.18529	7		Q9Y5B9	6.00724	7		Q92973	6.06237	7		O75436	5.58472	6
J3KMX5	6.74332	7		Q00796	6.1833	7		Q9NSD9	6.00672	7		P14866	6.624	7		P63279	6.46389	7
P62277	6.74332	7		P41250	6.18106	7		P46087	6.00652	7		P62277	6.74332	7		P15170	3.34608	4
D3YTB1	6.74073	7		P29966	6.17811	7		Q16718	6.00542	7		O00483	6.03871	7		P13667	6.01691	7
D3YTI8	6.74073	7		P51858	6.17769	7		Q9NTK5	6.00309	7		Q9NZ45	6.00864	7		P84103	6.79965	7
F8W727	6.74073	7		P51571	6.17763	7		P22087	6.00152	7		P26368	6.30195	7		Q00325	6.03795	7
P62910	6.74073	7		P09661	6.1775	7		P30405	6.00107	7		Q92522	6.2002	7		P02545	6.89975	7
E9PM36	6.72798	7		P28070	6.17716	7		P61201	5.998	6		P09661	6.1775	7		Q15008	5.85642	6
E9PMM9	6.72798	7		Q8WUM4	6.17691	7		Q92598	5.99724	6		P61313	6.72475	7		Q99613	5.93519	6
E9PPT0	6.72798	7		P00390	6.17489	7		Q9UBT2	5.99565	6		P27695	6.29821	7		Q96J01	5.60452	6
H0YEN5	6.72798	7		P17844	6.17456	7		Q16531	5.995	6		P46060	6.09349	7		O00299	6.40546	7
H3BNG3	6.72798	7		Q15046	6.17397	7		Q13435	5.99264	6		P62829	6.6766	7		Q15046	6.17397	7
I3L404	6.72798	7		Q9UHV9	6.17211	7		P48444	5.99239	6		P14678	6.06211	7		Q13148	6.13478	7
P15880	6.72798	7		Q9UJZ1	6.17123	7		Q9ULC4	5.99042	6		Q9UBQ7	6.05019	7		P25787	6.36048	7
Q00839	6.72787	7		P31153	6.17063	7		Q14566	5.97675	6		Q92945	6.10904	7		P46060	6.09349	7
P30101	6.72607	7		Q9NVI7	6.16276	7		Q9NYF8	5.9741	6		Q8NBS9	6.05642	7		P54577	6.30685	7
F8WBS6	6.72607	7		Q9P258	6.16111	7		Q9Y281	5.96844	6		P22695	6.3277	7		Q9NTK5	6.00309	7
F8WBW5	6.72607	7		P55884	6.16111	7		P49588	5.96823	6		Q9UMS4	6.37493	7		P53396	6.47857	7
E7EQV9	6.72475	7		P61326	6.15981	7		P08237	5.96809	6		P99999	6.3968	7		P35998	6.07146	7
E7ERA2	6.72475	7		P14324	6.15934	7		Q15459	5.96718	6		P08708	6.97651	7		Q16181	6.10353	7
E7EX53	6.72475	7		O43143	6.15922	7		P29373	5.96515	6		P11310	6.01828	7		O43242	6.0599	7
P61313	6.72475	7		Q15907	6.15745	7		Q9UNM6	5.96192	6		P05388	6.71426	7		Q9BUJ2	5.83379	6
H0YL18	6.72444	7		Q13813	6.15393	7		P78527	5.96058	6		Q969Q0	6.60484	7		Q15029	6.03284	7
P61769	6.72444	7		Q15836	6.15352	7		P05023	5.96025	6		Q99733	6.13293	7		P07355	7.25545	8
J3QLR7	6.72313	7		P09622	6.15296	7		Q9HAV7	5.95712	6		P63208	6.29015	7		Q86VP6	5.84497	6
P62314	6.72313	7		P40939	6.15271	7		P55060	5.95604	6		Q9BWD1	6.29001	7		O15212	6.13952	7
A0A0A0MRF8	6.71635	7		P10768	6.15238	7		Q15631	5.95534	6		Q1KMD3	6.07338	7		P24539	6.35224	7
A0A0A6YYL6	6.71635	7		Q9NVA2	6.1495	7		P04179	5.95201	6		P52597	6.40865	7		P61160	6.46847	7
J3KRX5	6.71635	7		P22102	6.1441	7		P41252	5.94935	6		P12268	6.56517	7		P12532	4.22601	5
J3QLC8	6.71635	7		P45973	6.1432	7		Q13541	5.94287	6		P40429	6.90358	7		Q9Y676	5.42687	6
J3QQT2	6.71635	7		Q99584	6.14241	7		Q07065	5.9425	6		Q15029	6.03284	7		P63151	5.64639	6
P18621	6.71635	7		Q93077	6.14155	7		P25685	5.93673	6		P54577	6.30685	7		Q12904	6.24569	7
F8VPE8	6.71426	7		O60814	6.13965	7		O00487	5.93359	6		P36542	6.25317	7		Q9Y281	5.96844	6
F8VU65	6.71426	7		O15212	6.13952	7		P46063	5.93304	6		O43447	6.03082	7		Q9Y224	6.20426	7
F8VWS0	6.71426	7		P49755	6.1367	7		Q14204	5.9317	6		Q9Y5S9	6.19856	7		P07814	6.20521	7
F8VWV4	6.71426	7		Q13148	6.13478	7		P08579	5.92853	6		P11413	6.44958	7		Q92769	5.71157	6
P05388	6.71426	7		Q99733	6.13293	7		Q12874	5.92533	6		P09012	6.25875	7		Q15843	4.80458	5
C9JNW5	6.71159	7		Q9UHD1	6.1324	7		O43324	5.92373	6		Q5SSJ5	6.04425	7		P54136	6.0835	7
C9JXB8	6.71159	7		O00231	6.13225	7		P50213	5.92139	6		P05556	6.09415	7		Q15459	5.96718	6
P83731	6.71159	7		P04632	6.12762	7		Q9NPA8	5.91806	6		P61081	6.03337	7		Q9Y696	6.17741	7
C9JL85	6.70653	7		O15371	6.12536	7		P20073	5.91158	6		Q99471	6.22737	7		Q9UMX0	5.98453	6
P58546	6.70653	7		Q09666	6.12348	7		O94826	5.91131	6		Q9UKK9	6.11911	7		P49915	5.90839	6
P07237	6.70512	7		Q8IUE6	6.12114	7		Q9Y3C8	5.91091	6		P78417	6.19025	7		P21281	5.63779	6
I3L0S0	6.70512	7		P33552	6.12097	7		O75643	5.91057	6		O14737	6.1041	7		P47897	6.07071	7
I3L1Y5	6.70512	7		Q04917	6.11778	7		Q15126	5.91033	6		O00410	6.08783	7		O00154	5.87261	6
I3L312	6.70512	7		O43684	6.11616	7		O00567	5.9103	6		P61927	6.16193	7		Q9H910	6.07374	7
I3L398	6.70512	7		O15511	6.11407	7		Q9UBE0	5.90894	6		O43852	6.30411	7		Q13310	2.45365	3
I3L3P5	6.70512	7		P33991	6.11353	7		P49915	5.90839	6		P14927	6.21513	7		P53621	6.01448	7
I3L3U6	6.70512	7		P30085	6.11286	7		Q14980	5.90734	6		P61024	6.21903	7		Q9H3N1	5.71748	6
I3L514	6.70512	7		P63165	6.11282	7		P21912	5.90625	6		P18124	6.91749	7		O43488	5.58029	6
D6RBE9	6.70431	7		Q96EP5	6.11266	7		P83881	5.9056	6		P56385	6.44681	7		Q14444	6.20515	7
D6RBL5	6.70431	7		P04844	6.11027	7		Q13011	5.90376	6		P61088	6.2841	7		P61086	5.93774	6
D6RCN3	6.70431	7		P47813	6.10945	7		Q99460	5.90373	6		Q04917	6.11778	7		P49591	6.03214	7
E9PHT9	6.70431	7		Q92945	6.10904	7		P62820	5.90242	6		Q15428	6.08716	7		Q6IBS0	5.85705	6
P08758	6.70431	7		O15144	6.10733	7		P60468	5.90209	6		P53597	6.08517	7		O75533	5.87404	6
P31946	6.7031	7		P35221	6.10721	7		P26640	5.90117	6		P07954	6.22439	7		P11766	6.22693	7
A0A0J9YWZ2	6.7031	7		Q15651	6.10433	7		P63010	5.89925	6		P62191	6.05041	7		Q00059	5.78239	6
Q4VY19	6.7031	7		O14737	6.1041	7		P16402	5.89823	6		P61106	6.16405	7		P20962	6.62576	7
Q4VY20	6.7031	7		P00367	6.1037	7		Q9UHD8	5.89726	6		Q13126	6.14075	7		Q14739	5.36443	6
P32119	6.70217	7		Q16181	6.10353	7		Q7RTV0	5.8951	6		Q16718	6.00542	7		Q9Y3A5	6.18529	7
C9JUP7	6.70184	7		Q13247	6.10187	7		Q9H4M9	5.89258	6		Q07666	6.52408	7		Q9UHX1	3.71919	4
P55072	6.70184	7		P52292	6.10165	7		P04181	5.88659	6		P12004	6.43368	7		Q9UBQ0	3.90088	4
E9PJD9	6.70113	7		P43034	6.10102	7		Q9Y678	5.88525	6		P62195	6.22926	7		O60869	6.38087	7
E9PKT2	6.70113	7		P17812	6.10084	7		P17612	5.88509	6		Q15691	6.35932	7		P62495	6.01203	7
E9PLL6	6.70113	7		P37840	6.09919	7		Q6P2Q9	5.88369	6		P05386	6.41168	7		P25205	6.04648	7
E9PLX7	6.70113	7		P12081	6.0976	7		P36776	5.88323	6		O14929	6.06829	7		Q14152	6.09262	7
H0YF34	6.70113	7		P51665	6.09592	7		O00170	5.88231	6		Q15046	6.17397	7		P16615	5.8439	6
P46776	6.70113	7		P05556	6.09415	7		Q08257	5.87995	6		P48507	6.10821	7		Q15393	5.98819	6
H3BV27	6.70095	7		P46060	6.09349	7		P29692	5.87556	6		Q9UHD1	6.1324	7		O00148	6.05374	7
H3BVC7	6.70095	7		Q14152	6.09262	7		P33176	5.87307	6		P62913	6.6913	7		Q9Y3D9	5.81019	6
I3L246	6.70095	7		P67775	6.09256	7		O00154	5.87261	6		P12236	6.01341	7		O95831	5.8264	6
P62244	6.70095	7		O15143	6.09234	7		O15173	5.87146	6		P00568	6.33674	7		Q99426	5.62125	6
P30086	6.69788	7		O75475	6.08982	7		Q9BR76	5.87022	6		Q15907	6.15745	7		O75396	6.09985	7
P25705	6.69703	7		O00410	6.08783	7		P49321	5.8685	6		Q04837	6.33417	7		P54886	3.74517	4
A0A0A0MTS3	6.69703	7		Q16543	6.08748	7		O94979	5.86748	6		P17812	6.10084	7		O15355	5.58353	6
K7EKV9	6.69703	7		Q15428	6.08716	7		Q6DKI1	5.8647	6		Q15084	6.44396	7		P49588	5.96823	6
K7EM08	6.69703	7		O75822	6.08597	7		P60983	5.86452	6		P09669	6.43547	7		Q7L2H7	6.07779	7
K7ENJ4	6.69703	7		P14854	6.08518	7		Q9NPD3	5.85674	6		P62910	6.74073	7		Q9H444	5.72386	6
K7ESA0	6.69703	7		P61758	6.08334	7		Q9Y2R9	5.85656	6		P23526	6.50709	7		P55786	6.03397	7
P0C0S5	6.69684	7		Q9BTT0	6.08313	7		Q96K17	5.85653	6		P23381	6.05458	7		P33993	6.20478	7
D6RAF8	6.69358	7		P14868	6.083	7		Q15008	5.85642	6		P10412	6.30459	7		P43490	5.77439	6
D6RBP9	6.69358	7		Q08945	6.0801	7		Q9Y5M8	5.85536	6		O15143	6.09234	7		P18859	6.52465	7
D6RF44	6.69358	7		P35637	6.07994	7		Q9UJU6	5.85391	6		P50552	6.00534	7		P30405	6.00107	7
H0Y8G5	6.69358	7		Q8N4H5	6.07656	7		Q96A33	5.8529	6		P50454	6.63671	7		Q7KZF4	6.23737	7
H0YA96	6.69358	7		Q9NZZ3	6.07578	7		P11387	5.85124	6		P46782	6.78922	7		P61981	6.42727	7
Q14103	6.69358	7		P26885	6.07557	7		Q9UDW1	5.85089	6		P61326	6.15981	7		P42704	6.06741	7
P49773	6.69298	7		Q96PK6	6.0754	7		P43897	5.8505	6		P62273	6.9682	7		P35659	6.0517	7
P62913	6.6913	7		P09234	6.07532	7		Q86UP2	5.8504	6		P51149	6.24999	7		Q8NBT2	5.03032	6
P26599	6.69052	7		Q9H910	6.07374	7		Q00765	5.84934	6		Q15365	6.52609	7		Q9NVI7	6.16276	7
A0A087WU68	6.69052	7		O95816	6.07349	7		P54578	5.84508	6		Q15056	6.45749	7		O75937	6.21662	7
Q01469	6.68522	7		Q1KMD3	6.07338	7		Q86VP6	5.84497	6		P20674	6.2604	7		Q9GZZ1	4.15336	5
P24534	6.68111	7		Q01082	6.07161	7		P16615	5.8439	6		Q99714	6.44873	7		P04179	5.95201	6
C9JZW3	6.68111	7		P35998	6.07146	7		Q9BXJ9	5.84304	6		P26583	6.88186	7		Q9NPA8	5.91806	6
F2Z2G2	6.68111	7		P47897	6.07071	7		O15372	5.84246	6		P61513	6.75903	7		P07197	2.84962	3
F8WF65	6.68111	7		P36871	6.07006	7		Q92979	5.84185	6		Q9Y2X3	6.07161	7		O43169	4.23527	5
F8WFC9	6.68111	7		Q9Y277	6.06974	7		O43678	5.8399	6		P00390	6.17489	7		P20340	6.03254	7
P38646	6.68098	7		P49257	6.06937	7		Q2TAY7	5.83827	6		P25787	6.36048	7		P33176	5.87307	6
D6RA73	6.68098	7		Q15417	6.06929	7		A0A096LP55	5.83485	6		P39687	6.55235	7		P35606	5.95145	6
D6RCD7	6.68098	7		O14929	6.06829	7		P07919	5.83485	6		O75822	6.08597	7		Q96A49	5.71172	6
D6RDH7	6.68098	7		P17980	6.0675	7		Q9BUJ2	5.83379	6		P08559	6.19627	7		P36507	5.79173	6
D6RJI2	6.68098	7		P42704	6.06741	7		O43813	5.83126	6		P30048	6.16159	7		P33992	6.04921	7
H0Y8K0	6.68098	7		Q16891	6.0673	7		P55263	5.8307	6		O15347	6.2768	7		Q9Y2R0	5.77672	6
H0Y8S0	6.68098	7		O95292	6.06387	7		Q6YN16	5.82778	6		P06493	6.26653	7		P63208	6.29015	7
H0YBG6	6.68098	7		Q92973	6.06237	7		Q9BXP5	5.82755	6		Q10471	6.02593	7		Q15417	6.06929	7
B9ZVP7	6.6766	7		P14678	6.06211	7		O95831	5.8264	6		P49755	6.1367	7		P30626	6.33526	7
C9JD32	6.6766	7		P49736	6.06105	7		Q9NT62	5.8245	6		P62888	6.92518	7		P00390	6.17489	7
J3KT29	6.6766	7		P10316	6.06042	7		Q8N1G4	5.82401	6		P50897	6.01505	7		P54578	5.84508	6
P62829	6.6766	7		O43242	6.0599	7		P48556	5.8236	6		P41567	6.4488	7		Q9BS26	5.7413	6
E9PCY7	6.67641	7		P17174	6.05938	7		O60832	5.82273	6		Q01469	6.68522	7		P35580	5.70916	6
P31943	6.67641	7		Q8NBS9	6.05642	7		P48637	5.82266	6		P46087	6.00652	7		P48047	6.38745	7
P62316	6.67162	7		Q9UKM9	6.0564	7		Q96A26	5.8203	6		P11498	6.01964	7		Q53GQ0	5.55424	6
K7ERG4	6.67162	7		Q71DI3	6.05607	7		Q6EEV6	5.81695	6		P63218	6.03467	7		P20042	6.01708	7
P40227	6.66743	7		O60493	6.05528	7		P09543	5.81289	6		P68036	6.19632	7		P48556	5.8236	6
D6R909	6.65865	7		P23381	6.05458	7		P06737	5.81007	6		P06396	6.00554	7		Q16658	6.46635	7
D6RAC2	6.65865	7		O75874	6.05444	7		Q9NUQ9	5.80949	6		P09496	6.19832	7		P48444	5.99239	6
D6REE5	6.65865	7		O00148	6.05374	7		Q9NVP1	5.8084	6		Q9NZZ3	6.07578	7		O14579	6.04934	7
D6RHJ5	6.65865	7		Q9NX63	6.05203	7		Q14683	5.80751	6		Q99798	6.01283	7		Q14204	5.9317	6
H0Y8R5	6.65865	7		P35659	6.0517	7		Q96EE3	5.80626	6		P62873	6.33748	7		Q15428	6.08716	7
H0Y8W2	6.65865	7		P62191	6.05041	7		O00233	5.80274	6		Q9Y696	6.17741	7		O75643	5.91057	6
H0Y9P0	6.65865	7		Q9UBQ7	6.05019	7		O14980	5.80261	6		Q99584	6.14241	7		Q92522	6.2002	7
H0YAF8	6.65865	7		O75494	6.04968	7		O00743	5.80137	6		O60493	6.05528	7		P61221	6.01057	7
H0YAM7	6.65865	7		O14579	6.04934	7		P51659	5.8004	6		Q14847	6.38604	7		Q13435	5.99264	6
J3KPE3	6.65865	7		P33992	6.04921	7		Q14696	5.79655	6		P63173	6.96175	7		Q9NPH2	3.86473	4
P63244	6.65865	7		P13929	6.04861	7		P56192	5.79435	6		P62244	6.70095	7		P35241	3.95167	4
P04080	6.65725	7		P50995	6.04841	7		O14776	5.7904	6		O00231	6.13225	7		O94760	5.67816	6
P63167	6.65705	7		P25205	6.04648	7		Q02539	5.78959	6		Q9P0U1	6.2282	7		P60981	6.59165	7
F8VRV5	6.65705	7		Q5SSJ5	6.04425	7		O95347	5.78918	6		P13804	6.22168	7		Q13155	6.01573	7
F8VXL2	6.65705	7		P19623	6.04366	7		O00479	5.78751	6		P31949	6.61297	7		P26885	6.07557	7
Q9UQ80	6.65581	7		Q12797	6.04323	7		O43633	5.78584	6		P10768	6.15238	7		Q96CT7	5.9056	6
O43175	6.65045	7		Q5U5X0	6.04001	7		Q9Y237	5.78551	6		Q9H910	6.07374	7		O76003	6.03788	7
H7BYH4	6.64785	7		Q15287	6.03976	7		Q9BZE4	5.78395	6		Q15819	6.19075	7		Q8WXX5	5.72656	6
P00441	6.64785	7		O00483	6.03871	7		Q16851	5.78358	6		P10599	6.96197	7		Q14157	5.67684	6
K7ELC2	6.64614	7		P62837	6.03842	7		Q00059	5.78239	6		O15145	6.36483	7		O75131	5.57991	6
E9PJ32	6.64575	7		Q00325	6.03795	7		Q9NTJ3	5.77486	6		Q13155	6.01573	7		P56192	5.79435	6
H0YCU9	6.64575	7		O76003	6.03788	7		P43490	5.77439	6		P63165	6.11282	7		Q01813	6.3609	7
Q01995	6.64575	7		Q9NZ01	6.036	7		Q15050	5.77406	6		P62316	6.67162	7		P53618	5.6737	6
J3KRH1	6.64521	7		P43686	6.0355	7		O75694	5.77292	6		P55769	6.35646	7		P61026	5.82617	6
P61956	6.64521	7		P63218	6.03467	7		Q01105	5.77081	6		P00492	6.28038	7		O95758	5.46567	6
G3XAL0	6.64516	7		Q99848	6.03434	7		P0DME0	5.77081	6		Q9H0U4	6.301	7		P12081	6.0976	7
P40926	6.64516	7		P55786	6.03397	7		Q9BY44	5.76843	6		P46779	6.93059	7		P40939	6.15271	7
D6RF62	6.64423	7		A6NEC2	6.03397	7		P51572	5.76565	6		P62314	6.72313	7		P06737	5.81007	6
E9PBS1	6.64423	7		P61081	6.03337	7		P09525	5.76264	6		O15511	6.11407	7		Q9UJZ1	6.17123	7
P22234	6.64423	7		Q15029	6.03284	7		Q9Y4L1	5.76199	6		P17174	6.05938	7		P53985	5.50331	6
P21796	6.64403	7		P20340	6.03254	7		O60264	5.76126	6		Q16881	6.40489	7		Q96DI7	5.92593	6
E9PJJ8	6.63933	7		P49591	6.03214	7		Q12974	5.76026	6		Q5U5X0	6.04001	7		Q13541	5.94287	6
O75531	6.63933	7		Q13561	6.03089	7		P19388	5.75784	6		O43684	6.11616	7		P35080	5.13466	6
P84090	6.63828	7		O43447	6.03082	7		P12270	5.75473	6		P18754	6.02926	7		O75832	5.80782	6
G3V279	6.63828	7		Q16555	6.03082	7		O75223	5.75367	6		P55809	6.39031	7		O60749	5.65618	6
E9PIG2	6.63671	7		P18754	6.02926	7		Q9Y2W1	5.75325	6		P13693	6.77774	7		O00232	6.02484	7
E9PJH8	6.63671	7		Q13423	6.02841	7		O43765	5.74994	6		Q9NR45	6.00047	7		P55010	5.87244	6
E9PK86	6.63671	7		P23588	6.02717	7		Q9P000	5.74923	6		P61769	6.72444	7		O75083	6.57124	7
E9PKH2	6.63671	7		O00232	6.02484	7		Q9UNH7	5.74851	6		P30837	6.33388	7		P41252	5.94935	6
E9PLA6	6.63671	7		Q9Y285	6.0242	7		O95757	5.74744	6		P04632	6.12762	7		Q9Y295	5.73309	6
E9PMI5	6.63671	7		Q9P2J5	6.02176	7		Q9UG63	5.74719	6		P55145	6.21831	7		Q14240	5.22201	6
E9PNX1	6.63671	7		Q9Y2B0	6.01938	7		Q14232	5.74488	6		P62304	6.29628	7		Q99614	5.61955	6
E9PPV6	6.63671	7		P11310	6.01828	7		Q9UQE7	5.74473	6		Q9BWJ5	6.14441	7		P78527	5.96058	6
E9PQ34	6.63671	7		P20042	6.01708	7		O76094	5.74264	6		P63244	6.65865	7		O00193	6.32972	7
E9PR70	6.63671	7		P13667	6.01691	7		Q13405	5.74132	6		P09234	6.07532	7		Q9H3Z4	5.16531	6
E9PRS3	6.63671	7		Q92499	6.01628	7		P07384	5.73817	6		O00303	6.06544	7		P53041	5.6846	6
H0YEP8	6.63671	7		P53621	6.01448	7		P17480	5.73662	6		P62306	6.44838	7		Q8WUM4	6.17691	7
P50454	6.63671	7		Q01650	6.01397	7		Q14320	5.73469	6		P59998	6.32298	7		Q9UGI8	5.88882	6
B4DLR8	6.63643	7		P12236	6.01341	7		Q9Y295	5.73309	6		P24539	6.35224	7		P27694	5.88031	6
P15559	6.63643	7		P24752	6.01336	7		Q9Y3C1	5.72822	6		P0DMV9	6.79651	7		Q92900	3.12282	4
P26641	6.636	7		Q99798	6.01283	7		Q8N5K1	5.72585	6		P23527	6.3423	7		Q16795	5.45501	6
P14625	6.63328	7		Q13243	6.01227	7		Q9H444	5.72386	6		Q13162	6.19212	7		Q08J23	6.22192	7
F8VPC7	6.63328	7		P62495	6.01203	7		Q9UNZ5	5.72336	6		Q08945	6.0801	7		Q969T9	5.14541	6
H0YIV0	6.63328	7		P61221	6.01057	7		Q6DD88	5.72004	6		P16401	6.80033	7		P26038	6.88369	7
Q96GW1	6.63328	7		P61163	6.00956	7		P30740	5.71727	6		P35580	5.70916	6		P11172	5.78522	6
H0YLA2	6.62836	7		Q9Y5B9	6.00724	7		O94776	5.71711	6		Q13765	5.3124	6		P20290	6.46017	7
P37108	6.62836	7		Q9NSD9	6.00672	7		Q9BPW8	5.71624	6		Q92922	5.61123	6		Q15435	5.38989	6
B4DUR8	6.62799	7		P46087	6.00652	7		Q92769	5.71157	6		Q5VTR2	5.23946	6		P09661	6.1775	7
E9PM09	6.62799	7		P06396	6.00554	7		O60610	5.71058	6		Q14320	5.73469	6		P61024	6.21903	7
E9PQ35	6.62799	7		Q16718	6.00542	7		P35580	5.70916	6		P55036	5.90164	6		P08133	6.23518	7
E9PRC8	6.62799	7		Q13200	6.00443	7		P35250	5.70796	6		O75400	5.54369	6		Q99471	6.22737	7
E9PRN0	6.62799	7		P45974	6.00361	7		Q9UHA3	5.70219	6		Q8NCA5	5.28451	6		Q9BVC6	5.79285	6
P49368	6.62799	7		O43809	6.00319	7		P31150	5.69954	6		Q9P0V9	5.56419	6		Q99417	5.82323	6
Q5SZW8	6.62799	7		Q9NTK5	6.00309	7		Q9BUQ8	5.69813	6		P17612	5.88509	6		P14324	6.15934	7
Q5SZX6	6.62799	7		P35244	6.00194	7		Q9Y3D6	5.69717	6		P19367	5.67676	6		Q9Y2R5	#N/A	#N/A
Q5SZX9	6.62799	7		P17655	6.00185	7		Q99598	5.69378	6		P83881	5.9056	6		Q99615	5.69	6
P20962	6.62576	7		P22087	6.00152	7		Q92804	5.69352	6		Q13619	5.75862	6		Q9Y4L1	5.76199	6
M0QXS5	6.624	7		P30405	6.00107	7		Q14839	5.69332	6		P20020	5.13871	6		P18206	6.53229	7
M0QYL7	6.624	7		P42166	6.00087	7		P11388	5.69308	6		P49903	5.58703	6		P49419	3.15771	4
M0R1W6	6.624	7		Q9NR45	6.00047	7		Q9BUL8	5.69252	6		Q13616	5.34746	6		Q9Y3Y2	5.59209	6
P14866	6.624	7		Q8N5M4	5.99942	6		P62875	5.69102	6		Q9UNF1	5.5589	6		P27708	5.87797	6
P51991	6.62335	7		P61201	5.998	6		Q99615	5.69	6		P08237	5.96809	6		Q9HC38	5.84156	6
H7C1J8	6.62335	7		Q92598	5.99724	6		P36957	5.68978	6		Q12792	5.75502	6		P23921	6.21905	7
B7ZAR1	6.61895	7		Q9UBT2	5.99565	6		Q8WW12	5.68955	6		Q9NYF8	5.9741	6		P49840	4.79802	5
D6RIZ7	6.61895	7		Q13526	5.99538	6		Q03252	5.68904	6		Q13428	5.45511	6		P61769	6.72444	7
E7ENZ3	6.61895	7		Q16531	5.995	6		Q13573	5.68859	6		P16402	5.89823	6		Q14247	6.24436	7
E9PCA1	6.61895	7		Q13435	5.99264	6		Q6NUK1	5.68642	6		Q9BYJ9	5.07881	6		P51398	5.61832	6
H0Y914	6.61895	7		P48444	5.99239	6		Q9UNF0	5.68593	6		Q15075	5.14705	6		Q03252	5.68904	6
P48643	6.61895	7		Q14498	5.9906	6		Q9BSJ8	5.68511	6		P43246	5.56151	6		Q9UHD9	5.53767	6
O75347	6.61689	7		Q9ULC4	5.99042	6		Q7Z7H5	5.68185	6		Q9UPT5	5.13405	6		P19525	5.46098	6
P31949	6.61297	7		Q99436	5.9876	6		P07305	5.68173	6		O00203	5.31067	6		O60361	#N/A	#N/A
P50502	6.60933	7		P47755	5.98737	6		Q9Y2Q3	5.67994	6		O95757	5.74744	6		P36871	6.07006	7
A0A087X1H6	6.60933	7		O43865	5.98456	6		O94760	5.67816	6		Q9NZI8	5.56824	6		Q9BXP5	5.82755	6
F6VDH7	6.60933	7		Q9UMX0	5.98453	6		P19367	5.67676	6		Q6Y7W6	5.00499	6		Q07065	5.9425	6
F8WAQ7	6.60933	7		Q99536	5.98047	6		Q9H7B2	5.66579	6		P47985	5.80685	6		Q9UG63	5.74719	6
H7C3I1	6.60933	7		Q14195	5.98042	6		Q14203	5.66509	6		Q13547	5.92988	6		P45974	6.00361	7
Q3KNR6	6.60933	7		P30520	5.97825	6		Q99459	5.66486	6		P40222	5.54218	6		O15372	5.84246	6
H3BRQ4	6.60896	7		P30566	5.97683	6		P42167	5.66451	6		Q10567	5.36698	6		Q9P2J5	6.02176	7
K4DIB9	6.60896	7		Q14566	5.97675	6		P54709	5.66077	6		O00479	5.78751	6		Q9Y285	6.0242	7
P50238	6.60896	7		P08621	5.97598	6		Q96C36	5.66057	6		Q15388	5.66048	6		Q9NR31	5.87042	6
P56381	6.60808	7		Q9NYF8	5.9741	6		Q52LJ0	5.66029	6		Q9H845	5.39057	6		Q9Y490	6.43654	7
A0A0A0MSS8	6.608	7		Q9Y281	5.96844	6		Q71UI9	5.65999	6		P46783	5.62559	6		P35520	5.75982	6
P42330	6.608	7		P49588	5.96823	6		Q06203	5.65895	6		Q9UNH7	5.74851	6		P60891	6.29112	7
S4R3D5	6.608	7		P08237	5.96809	6		O60749	5.65618	6		Q14204	5.9317	6		O15400	5.0776	6
S4R3Z2	6.608	7		Q15459	5.96718	6		P10155	5.6524	6		Q9UG63	5.74719	6		Q9Y6G9	5.58898	6
Q969Q0	6.60484	7		Q9BZL1	5.96574	6		O94905	5.65048	6		Q9H4A3	5.08123	6		Q99598	5.69378	6
C9JNR4	6.604	7		P29373	5.96515	6		Q8WXF1	5.64709	6		P33176	5.87307	6		P07196	2.50969	3
C9JRM1	6.604	7		Q9UNM6	5.96192	6		Q9HA64	5.64652	6		Q9BPW8	5.71624	6		P35237	4.18849	5
P61586	6.604	7		P78527	5.96058	6		Q8N1F7	5.64237	6		P62820	5.90242	6		P12814	3.95541	4
C9JMM0	6.60351	7		P05023	5.96025	6		P61011	5.6409	6		O75477	5.40362	6		P60228	5.80626	6
Q13185	6.60351	7		P07099	5.95756	6		Q9Y4Z0	5.63953	6		Q9NR31	5.87042	6		Q9NZL4	5.50982	6
S4R2Y4	6.60351	7		Q96FW1	5.95731	6		E9PRG8	5.63835	6		O95602	5.03084	6		P41250	6.18106	7
F5GXD8	6.59243	7		Q9HAV7	5.95712	6		P21281	5.63779	6		Q9P2E9	5.32692	6		Q9H4A4	5.60592	6
F5H783	6.59243	7		P55060	5.95604	6		P00966	5.63642	6		O75832	5.80782	6		P27816	4.4993	5
P31948	6.59243	7		Q15631	5.95534	6		P19784	5.63349	6		O60716	5.57697	6		Q08257	5.87995	6
Q9Y2S6	6.59175	7		P38606	5.95468	6		Q9HD42	5.63295	6		Q14498	5.9906	6		P46940	6.38766	7
F6RFD5	6.59165	7		P35606	5.95145	6		Q9UNE7	5.62924	6		P35269	5.47019	6		O43447	6.03082	7
P60981	6.59165	7		Q9BPX5	5.95036	6		O60841	5.62802	6		Q9H3U1	5.52038	6		P61956	6.64521	7
P08195	6.5912	7		P54920	5.94997	6		Q16740	5.6271	6		Q86VP6	5.84497	6		Q9P0L0	6.325	7
P27348	6.58653	7		P41252	5.94935	6		P23193	5.62271	6		Q13573	5.68859	6		O43324	5.92373	6
E9PG15	6.58653	7		Q9Y6E2	5.94549	6		Q99614	5.61955	6		Q86Y79	5.19371	6		Q96HS1	5.80002	6
P43487	6.58413	7		Q99961	5.94333	6		P16104	5.61893	6		Q96D46	5.53082	6		O95456	5.71226	6
P07437	6.58278	7		P20810	5.94279	6		P51398	5.61832	6		O60231	5.14895	6		Q01082	6.07161	7
Q5JP53	6.58278	7		Q07065	5.9425	6		O95747	5.6182	6		Q9UJX2	5.13847	6		Q02750	5.6886	6
Q5ST81	6.58278	7		O43768	5.94149	6		P13984	5.61443	6		Q99543	5.16628	6		O60493	6.05528	7
Q01518	6.58116	7		P04818	5.93892	6		Q92616	5.61339	6		P46379	5.35768	6		Q01581	5.47051	6
Q5T0R1	6.58116	7		P60059	5.93878	6		Q92922	5.61123	6		Q9BVC6	5.79285	6		Q00765	5.84934	6
Q5T0R2	6.58116	7		P61086	5.93774	6		Q969U7	5.60468	6		P49792	5.34647	6		P00374	5.90082	6
Q5T0R3	6.58116	7		P25685	5.93673	6		Q8TCS8	5.60338	6		Q99986	5.47585	6		P31947	6.50142	7
Q5T0R4	6.58116	7		P35613	5.93598	6		P30519	5.60333	6		Q8TEM1	5.42408	6		P07099	5.95756	6
Q5T0R5	6.58116	7		Q99613	5.93519	6		Q14318	5.60198	6		O94776	5.71711	6		P36957	5.68978	6
Q5T0R6	6.58116	7		P11233	5.93513	6		P61764	5.60192	6		Q9UQN3	5.55269	6		Q16891	6.0673	7
Q5T0R7	6.58116	7		O00487	5.93359	6		P11908	5.59675	6		Q9H444	5.72386	6		P16989	5.58703	6
Q9HB71	6.57971	7		P46063	5.93304	6		Q9P2R7	5.58862	6		Q96I25	5.3697	6		P62877	6.45004	7
A2A2D0	6.57938	7		P48739	5.93211	6		Q96C19	5.58736	6		P78527	5.96058	6		Q9Y5M8	5.85536	6
P16949	6.57938	7		Q14204	5.9317	6		P16989	5.58703	6		Q7L5Y9	5.09078	6		Q09161	5.38035	6
H7C0H9	6.57723	7		Q9Y4Y9	5.93044	6		P49903	5.58703	6		P28340	5.43953	6		P06454	4.51631	5
P13010	6.57723	7		Q13547	5.92988	6		Q14258	5.58657	6		Q13217	5.26059	6		Q9UJU6	5.85391	6
P31327	6.57573	7		P08579	5.92853	6		Q16204	5.58652	6		Q15020	5.46023	6		Q14019	6.35172	7
E7EWJ3	6.57573	7		O95573	5.92758	6		O75436	5.58472	6		O95470	5.11064	6		Q9BSJ8	5.68511	6
Q5R211	6.57573	7		P30049	5.92738	6		P07686	5.58206	6		P80303	5.498	6		P11387	5.85124	6
P23246	6.57572	7		Q12874	5.92533	6		O43583	5.58054	6		Q29RF7	5.20894	6		P78347	2.26135	3
P78371	6.57513	7		O43324	5.92373	6		Q9H0S4	5.57852	6		P51659	5.8004	6		O00425	5.88775	6
F5GWF6	6.57513	7		Q4VC31	5.92316	6		Q9NWB6	5.577	6		A6NDG6	5.70748	6		Q16740	5.6271	6
F8VQ14	6.57513	7		P50213	5.92139	6		O60716	5.57697	6		O94906	5.71107	6		Q13126	6.14075	7
D6RD66	6.57124	7		Q53EL6	5.91891	6		Q6I9Y2	5.57633	6		P10586	5.00252	6		Q9Y5B9	6.00724	7
O75083	6.57124	7		Q9NPA8	5.91806	6		Q9BYG3	5.57317	6		Q86VS8	5.04901	6		Q13595	5.46953	6
H0YNJ9	6.56651	7		P61960	5.91512	6		Q01780	5.57311	6		P56192	5.79435	6		P08579	5.92853	6
P12268	6.56517	7		P09960	5.91278	6		P10515	5.57113	6		Q96A33	5.8529	6		Q9BQ52	5.61482	6
F8VTZ0	6.55499	7		P09601	5.9118	6		Q9NZI8	5.56824	6		P36507	5.79173	6		Q14683	5.80751	6
F8VXH9	6.55499	7		O94826	5.91131	6		Q9BQ61	5.56539	6		P51572	5.76565	6		P23381	6.05458	7
F8W1G6	6.55499	7		Q9Y3C8	5.91091	6		P43246	5.56151	6		Q16851	5.78358	6		Q13177	5.75446	6
H3BSP4	6.55499	7		O75643	5.91057	6		Q9NVH1	5.56114	6		O75955	5.60213	6		Q9UQE7	5.74473	6
H0YN26	6.55235	7		Q15126	5.91033	6		Q9NWV4	5.5584	6		Q9Y4L1	5.76199	6		Q8WW12	5.68955	6
H7BZ09	6.55235	7		Q9UBE0	5.90894	6		Q5VW32	5.55768	6		P82933	5.39411	6		Q14320	5.73469	6
P39687	6.55235	7		P49915	5.90839	6		Q96EL3	5.55619	6		Q03252	5.68904	6		P10515	5.57113	6
P50991	6.55159	7		Q14980	5.90734	6		Q53GQ0	5.55424	6		O43768	5.94149	6		O60841	5.62802	6
A8MWD9	6.54957	7		Q96CT7	5.9056	6		Q8TC12	5.55368	6		Q9BXP5	5.82755	6		P30043	5.83679	6
P62308	6.54957	7		P83881	5.9056	6		Q12972	5.55348	6		Q8WUA2	5.22024	6		Q15631	5.95534	6
C9JVQ0	6.54957	7		Q99460	5.90373	6		Q6NVY1	5.55168	6		Q9UN37	5.02609	6		P11413	6.44958	7
F5H013	6.54957	7		P62820	5.90242	6		P52298	5.55055	6		P49915	5.90839	6		O75369	2.72708	3
Q49AN9	6.54957	7		P60468	5.90209	6		Q9Y2L1	5.55041	6		Q14203	5.66509	6		Q14137	5.53258	6
P11940	6.5489	7		P55036	5.90164	6		O43491	5.54694	6		O95630	5.15199	6		Q13561	6.03089	7
A0A087WTT1	6.5489	7		P26640	5.90117	6		O75400	5.54369	6		P41252	5.94935	6		Q13813	6.15393	7
E5RFD8	6.5489	7		P62995	5.90104	6		P22307	5.54342	6		Q16204	5.58652	6		O60925	6.18851	7
E5RGH3	6.5489	7		P00374	5.90082	6		P40222	5.54218	6		P11233	5.93513	6		Q15056	6.45749	7
E5RH24	6.5489	7		O95881	5.9006	6		O95202	5.54068	6		Q99661	5.10161	6		Q16763	5.33384	6
E5RHG7	6.5489	7		P16402	5.89823	6		O60828	5.53669	6		P42167	5.66451	6		Q52LJ0	5.66029	6
E5RJB9	6.5489	7		L0R6Q1	5.8977	6		Q8IX12	5.53253	6		Q15067	5.22427	6		P35249	5.80642	6
E5RJM8	6.5489	7		Q9UHD8	5.89726	6		Q99470	5.53246	6		Q14839	5.69332	6		O75475	6.08982	7
E7EQV3	6.5489	7		P41221	5.88856	6		Q13564	5.52635	6		Q9UHD8	5.89726	6		Q96C36	5.66057	6
E7ERJ7	6.5489	7		O00425	5.88775	6		P49821	5.52517	6		Q96BR5	5.37093	6		Q00341	#N/A	#N/A
H0YAS6	6.5489	7		P49748	5.88665	6		Q14558	5.52483	6		Q00059	5.78239	6		P11802	5.72522	6
H0YAW6	6.5489	7		P04181	5.88659	6		Q9NX58	5.52301	6		Q9Y4P3	5.51408	6		P30049	5.92738	6
H0YB75	6.5489	7		P17612	5.88509	6		O60763	5.52214	6		P43304	5.85121	6		Q13098	4.15806	5
H0YB86	6.5489	7		P36776	5.88323	6		Q9UNZ2	5.52065	6		Q14315	5.06029	6		O75874	6.05444	7
H0YBN4	6.5489	7		Q04323	5.8829	6		Q86V81	5.5205	6		Q9UIJ7	5.93522	6		Q9BXJ9	5.84304	6
H0YC10	6.5489	7		O00170	5.88231	6		Q9BWH2	5.52026	6		Q99615	5.69	6		P11233	5.93513	6
P50990	6.54783	7		Q6FI81	5.88208	6		Q92552	5.51629	6		Q92598	5.99724	6		P26640	5.90117	6
H7C2U0	6.54783	7		P27694	5.88031	6		Q9UHB6	5.51559	6		Q9UHB9	5.69006	6		P21912	5.90625	6
A0A087WYT3	6.54533	7		Q08257	5.87995	6		O43674	5.51315	6		O15498	5.51943	6		P06730	5.8373	6
B4DDC6	6.54533	7		P09972	5.87654	6		Q13085	5.51091	6		Q8WW12	5.68955	6		P25685	5.93673	6
Q15185	6.54533	7		P29692	5.87556	6		Q9UDY4	5.51015	6		O95831	5.8264	6		O43583	5.58054	6
P49411	6.5446	7		O75533	5.87404	6		Q9NYU2	5.50418	6		P61011	5.6409	6		P35250	5.70796	6
P49458	6.54103	7		Q15404	5.87391	6		P53985	5.50331	6		Q9HC36	5.17365	6		Q16762	5.23125	6
P18206	6.53229	7		Q9Y3C6	5.87327	6		Q8WYA6	5.50259	6		O43252	5.75268	6		Q93009	5.51647	6
P40925	6.52933	7		P33176	5.87307	6		Q9NXG2	5.50065	6		Q93009	5.51647	6		Q9NX55	5.78723	6
B8ZZ51	6.52933	7		O00154	5.87261	6		Q96PU8	5.49738	6		P13798	5.76971	6		P05388	6.71426	7
B9A041	6.52933	7		P55010	5.87244	6		Q06265	5.49698	6		P53985	5.50331	6		O95793	4.55205	5
C9IZI0	6.52933	7		O15173	5.87146	6		Q8NF37	5.49448	6		Q9BUJ2	5.83379	6		O43676	5.37178	6
C9JF79	6.52933	7		P30419	5.87086	6		Q9HCC0	5.49258	6		P48735	5.47042	6		Q9NQG5	5.56686	6
C9JLV6	6.52933	7		P15531	5.87005	6		P29144	5.49171	6		Q96RN5	5.10116	6		Q9BZZ5	3.31945	4
F8WFC2	6.52933	7		O00625	5.8693	6		P49756	5.49152	6		Q9BSJ8	5.68511	6		O15145	6.36483	7
F8WE59	6.52911	7		P49321	5.8685	6		O43395	5.48796	6		P36551	5.26835	6		Q96P70	5.3926	6
P50395	6.52911	7		O94979	5.86748	6		P00918	5.48597	6		Q9NVM9	5.04103	6		Q16643	4.71873	5
Q5SX87	6.52911	7		P82930	5.86626	6		P55265	5.48262	6		Q2NL82	5.74347	6		P36551	5.26835	6
Q5SX90	6.52911	7		P84243	5.86473	6		Q96C01	5.4814	6		Q9Y3E7	5.48482	6		P43246	5.56151	6
V9GYF8	6.52911	7		P60983	5.86452	6		Q92878	5.48112	6		Q9BQ52	5.61482	6		Q9ULV4	6.24528	7
V9GYJ7	6.52911	7		P09497	5.86418	6		O15382	5.47862	6		O60343	5.15505	6		Q96HE7	5.54538	6
G3V2I1	6.52722	7		Q9NQP4	5.86016	6		O95394	5.47755	6		O43765	5.74994	6		O94776	5.71711	6
G3V4N7	6.52722	7		Q9UKY7	5.8593	6		Q15061	5.47531	6		Q15021	5.42345	6		Q9H1E3	6.24688	7
H0YJG0	6.52722	7		Q6IBS0	5.85705	6		O95340	5.47176	6		P52701	5.44639	6		O95292	6.06387	7
P12277	6.52722	7		Q9NPD3	5.85674	6		P48735	5.47042	6		Q14157	5.67684	6		Q6UXN9	5.77343	6
Q15365	6.52609	7		Q9Y2R9	5.85656	6		P35269	5.47019	6		Q3LXA3	5.29676	6		P23193	5.62271	6
P18859	6.52465	7		Q96K17	5.85653	6		Q96KR1	5.46959	6		Q9H993	5.12039	6		P34949	5.32837	6
A8MUH2	6.52465	7		Q15008	5.85642	6		O00566	5.46868	6		O60784	5.09536	6		P80723	6.4257	7
Q07666	6.52408	7		Q9Y5M8	5.85536	6		O95758	5.46567	6		O94826	5.91131	6		P51114	5.59891	6
P15311	6.51648	7		Q16186	5.85465	6		Q9BQ69	5.46371	6		Q9HC35	5.20553	6		P27361	5.40799	6
Q6ZN40	6.51581	7		Q9UJU6	5.85391	6		Q9H307	5.46322	6		O75844	5.42595	6		Q9NYF8	5.9741	6
K7EMN2	6.5153	7		Q96A33	5.8529	6		Q9NX20	5.46293	6		Q9P035	5.69598	6		P05091	5.58547	6
K7EPF6	6.5153	7		O95433	5.85276	6		P19525	5.46098	6		Q99613	5.93519	6		Q9Y3Z3	5.48387	6
P52209	6.5153	7		P11387	5.85124	6		Q9Y3A4	5.46087	6		Q14118	5.09518	6		P51610	3.5876	4
P23526	6.50709	7		Q86UP2	5.8504	6		Q9NSQ0	5.46087	6		O43583	5.58054	6		Q96A26	5.8203	6
P20700	6.50363	7		Q00765	5.84934	6		P82673	5.45712	6		Q9UBE0	5.90894	6		Q9UL25	5.5588	6
A0A0D9SFE5	6.50363	7		Q9BQE3	5.84863	6		P26440	5.45706	6		P49321	5.8685	6		Q9NSD9	6.00672	7
A0A0D9SFY5	6.50363	7		P54578	5.84508	6		Q05639	5.45706	6		Q96EY7	5.17704	6		O95757	5.74744	6
E9PBF6	6.50363	7		Q86VP6	5.84497	6		Q13428	5.45511	6		O95573	5.92758	6		O75844	5.42595	6
P31947	6.50142	7		P16615	5.8439	6		Q16795	5.45501	6		Q9Y6I3	5.14178	6		O95816	6.07349	7
A0A0A0MSS4	6.49958	7		Q9BXJ9	5.84304	6		Q15758	5.45123	6		Q13435	5.99264	6		Q9UN86	3.65418	4
A0A0A0MSU9	6.49958	7		P24941	5.84246	6		Q92820	5.45074	6		Q96CT7	5.9056	6		P42126	5.82251	6
Q9Y266	6.49958	7		O15372	5.84246	6		O14828	5.44964	6		O43837	5.11317	6		P08195	6.5912	7
F8WBW6	6.49698	7		Q9HC38	5.84156	6		P52701	5.44639	6		P11166	5.35688	6		P23258	5.83361	6
Q13442	6.49698	7		Q9C005	5.84016	6		Q15006	5.44512	6		Q07065	5.9425	6		P07951	4.37714	5
A0A087X1X7	6.49695	7		O43678	5.8399	6		Q93096	5.4447	6		P60520	5.06698	6		P15104	5.81254	6
E9PI93	6.49695	7		Q9Y262	5.83733	6		Q9BXS5	5.444	6		O95239	5.28816	6		P19404	5.19743	6
E9PIP5	6.49695	7		P30043	5.83679	6		P82970	5.44038	6		P10155	5.6524	6		Q9H993	5.12039	6
E9PIZ1	6.49695	7		Q9BUJ2	5.83379	6		O75153	5.43969	6		P37268	5.09798	6		O95394	5.47755	6
E9PJ84	6.49695	7		P55263	5.8307	6		Q15424	5.43563	6		O95347	5.78918	6		Q96G03	5.60128	6
E9PJV8	6.49695	7		Q96C90	5.82852	6		P30876	5.43025	6		Q93045	5.2466	6		P04899	5.89296	6
E9PKH7	6.49695	7		Q9NP97	5.82763	6		Q5JRX3	5.42999	6		Q9BUL8	5.69252	6		P40222	5.54218	6
E9PL21	6.49695	7		Q9BXP5	5.82755	6		Q7Z3B4	5.42774	6		P35573	5.17439	6		P26358	3.38942	4
E9PLA1	6.49695	7		O95831	5.8264	6		O75844	5.42595	6		Q06265	5.49698	6		Q16186	5.85465	6
E9PLL8	6.49695	7		P61026	5.82617	6		Q9C0B1	5.4257	6		P02792	5.38585	6		Q13547	5.92988	6
E9PLS6	6.49695	7		Q8N1G4	5.82401	6		Q9BPX3	5.42525	6		P78316	5.04979	6		P62820	5.90242	6
E9PLT8	6.49695	7		P48556	5.8236	6		Q9Y4W6	5.42424	6		Q13451	5.27787	6		O95347	5.78918	6
E9PM66	6.49695	7		P26196	5.82352	6		Q8TEM1	5.42408	6		Q8WXI9	5.17547	6		Q8NCA5	5.28451	6
E9PN56	6.49695	7		Q99417	5.82323	6		Q15021	5.42345	6		P49642	5.28581	6		O15173	5.87146	6
E9PN71	6.49695	7		O60832	5.82273	6		P19387	5.42137	6		Q96KR1	5.46959	6		O76094	5.74264	6
E9PNC8	6.49695	7		P48637	5.82266	6		O43818	5.41921	6		Q9BXJ9	5.84304	6		Q9Y3A6	5.01298	6
E9PPY1	6.49695	7		P42126	5.82251	6		O60488	5.41863	6		Q14566	5.97675	6		Q13428	5.45511	6
E9PQR8	6.49695	7		Q96A26	5.8203	6		P52948	5.41039	6		O75153	5.43969	6		O14776	5.7904	6
E9PRL0	6.49695	7		Q9UBS4	5.81964	6		Q8TEQ6	5.41031	6		P35250	5.70796	6		Q96A33	5.8529	6
E9PRY8	6.49695	7		Q9Y3B4	5.81883	6		Q86XP3	5.40558	6		Q9H2W6	5.53469	6		Q8ND56	3.69398	4
P84077	6.49525	7		Q9Y5J7	5.81656	6		O75477	5.40362	6		P06280	5.20637	6		Q9Y5X3	5.3096	6
Q99832	6.49058	7		P15104	5.81254	6		Q96GQ7	5.40344	6		O75116	5.56581	6		Q15942	6.03393	7
P67809	6.48808	7		O60762	5.81212	6		Q9NW13	5.40328	6		Q6PGP7	5.26254	6		Q8WU90	5.3994	6
A0A087X1S2	6.48808	7		P61019	5.81154	6		Q12996	5.40028	6		P49588	5.96823	6		O15511	6.11407	7
P62318	6.48634	7		P06737	5.81007	6		P82933	5.39411	6		O75150	5.28483	6		Q9UNZ2	5.52065	6
H3BT13	6.48634	7		Q9NUQ9	5.80949	6		Q96P70	5.3926	6		P11802	5.72522	6		Q16851	5.78358	6
B1AK88	6.48373	7		Q9NVP1	5.8084	6		P82979	5.39235	6		Q14980	5.90734	6		Q15813	5.42218	6
O60506	6.48265	7		Q14683	5.80751	6		Q9Y450	5.38153	6		P36776	5.88323	6		P04792	6.91694	7
P17987	6.48124	7		P41223	5.80727	6		Q09161	5.38035	6		Q8IX12	5.53253	6		Q9Y2R9	5.85656	6
E7EQR6	6.48124	7		P60228	5.80626	6		Q9NQZ2	5.37999	6		Q9UNM6	5.96192	6		O75534	2.9307	3
E7ERF2	6.48124	7		P83916	5.80556	6		Q6PI48	5.37743	6		P12270	5.75473	6		P46459	5.65956	6
F5GYL4	6.48124	7		O00233	5.80274	6		Q96BR5	5.37093	6		Q16762	5.23125	6		Q9HDC9	5.74105	6
F5GZ03	6.48124	7		Q9BVP2	5.8008	6		Q969G3	5.36778	6		Q14690	5.32611	6		Q99584	6.14241	7
F5GZI8	6.48124	7		Q96HS1	5.80002	6		Q10567	5.36698	6		P29992	5.21111	6		Q9NUU7	5.76869	6
F5H282	6.48124	7		Q9Y570	5.79898	6		Q14739	5.36443	6		P55010	5.87244	6		Q8N5K1	5.72585	6
F5H7Y1	6.48124	7		Q92905	5.7985	6		Q9NTZ6	5.36361	6		P41227	5.89586	6		Q9NYL9	5.9429	6
K7EIE7	6.47857	7		Q9NX40	5.79814	6		Q8WUR7	5.36046	6		P27708	5.87797	6		P52758	5.30417	6
K7ESG8	6.47857	7		Q14696	5.79655	6		Q9BUT1	5.35827	6		P24928	5.21722	6		Q96EK5	5.27423	6
P53396	6.47857	7		P56192	5.79435	6		Q9BS40	5.35621	6		Q9NZL4	5.50982	6		Q9UHY7	5.4958	6
D6R9F8	6.47672	7		Q9BVC6	5.79285	6		Q9NY12	5.3559	6		Q9UJU6	5.85391	6		Q92572	4.97338	5
D6RBR8	6.47672	7		Q9NZL9	5.79121	6		Q96Q11	5.35546	6		O43633	5.78584	6		P53004	5.71352	6
D6RCA5	6.47672	7		O14776	5.7904	6		Q9UH65	5.35401	6		Q8TD16	5.21935	6		Q8NE71	5.78572	6
D6RCS6	6.47672	7		O95336	5.78967	6		Q8NEY8	5.35095	6		O75436	5.58472	6		P07954	6.22439	7
D6RDJ6	6.47672	7		Q02539	5.78959	6		Q9Y3A2	5.3505	6		P78344	5.77288	6		Q8WWM7	5.67285	6
D6RHV7	6.47672	7		O95347	5.78918	6		Q13616	5.34746	6		Q8NI27	5.10165	6		A6NDG6	5.70748	6
D6RJ97	6.47672	7		Q9GZQ8	5.78826	6		P62861	5.34637	6		P09960	5.91278	6		Q14168	3.33564	4
P26639	6.47672	7		O00479	5.78751	6		Q9Y3T9	5.33946	6		Q96G23	5.36192	6		Q9UBS4	5.81964	6
A0A087X134	6.47	7		Q9NX55	5.78723	6		Q5TFE4	5.33908	6		Q9BYC8	5.42271	6		Q9Y5K8	5.53538	6
E9PP21	6.47	7		O43633	5.78584	6		Q9Y508	5.33906	6		Q01780	5.57311	6		Q9UNH7	5.74851	6
E9PS42	6.47	7		Q8NE71	5.78572	6		P61020	5.33361	6		Q99816	5.01789	6		O94905	5.65048	6
P21291	6.47	7		Q9Y237	5.78551	6		Q9H061	5.33193	6		Q15785	5.74097	6		Q15126	5.91033	6
E9PCX2	6.46961	7		Q16851	5.78358	6		P09104	5.3293	6		Q8WXX5	5.72656	6		Q96BR5	5.37093	6
E9PEF9	6.46961	7		Q08752	5.78296	6		P34949	5.32837	6		Q15459	5.96718	6		P28838	5.86322	6
P15121	6.46961	7		Q96AY3	5.78272	6		Q9P2E9	5.32692	6		Q15006	5.44512	6		P48735	5.47042	6
P61160	6.46847	7		Q00059	5.78239	6		Q14690	5.32611	6		Q13867	5.64148	6		P23588	6.02717	7
P27824	6.46798	7		Q9UK45	5.7821	6		P55854	5.32431	6		Q9UNF0	5.68593	6		Q9BPX5	5.95036	6
D6RAQ8	6.46798	7		Q13242	5.77837	6		Q9NX46	5.32339	6		Q9HCE1	5.21576	6		Q14257	5.55477	6
D6RB85	6.46798	7		P61077	5.77736	6		Q53GS9	5.32176	6		Q86UP2	5.8504	6		Q9Y2L1	5.55041	6
D6RD16	6.46798	7		Q96I99	5.77574	6		Q9H6Z4	5.32149	6		O14530	5.53375	6		Q16881	6.40489	7
D6RDP7	6.46798	7		Q9NTJ3	5.77486	6		Q7KZ85	5.32027	6		Q96AY3	5.78272	6		P48507	6.10821	7
D6RFL1	6.46798	7		Q9UJS0	5.77372	6		E9PAV3	5.3124	6		O14777	5.04432	6		O43237	5.35391	6
D6RG29	6.46798	7		Q6UXN9	5.77343	6		Q13765	5.3124	6		Q9Y3T9	5.33946	6		P52888	5.60175	6
D6RGY2	6.46798	7		P78344	5.77288	6		Q9BZK3	5.3124	6		Q9Y4W6	5.42424	6		P82930	5.86626	6
H0Y9H1	6.46798	7		Q92747	5.77206	6		O43795	5.31009	6		P48163	5.55224	6		Q5TFE4	5.33908	6
Q16658	6.46635	7		Q99757	5.77103	6		Q9BW27	5.30445	6		Q9UBT2	5.99565	6		O94788	4.6117	5
E9PN17	6.46436	7		Q01105	5.77081	6		P82914	5.30254	6		P09601	5.9118	6		P12270	5.75473	6
O75964	6.46436	7		P0DME0	5.77081	6		Q9NY61	5.30018	6		Q92783	5.18664	6		Q00577	5.50533	6
Q7Z4Y8	6.46436	7		Q9BY44	5.76843	6		Q9ULA0	5.3001	6		Q9NPD8	5.499	6		O14617	5.08648	6
B0QYN7	6.46389	7		P32455	5.76692	6		O95239	5.28816	6		Q9P000	5.74923	6		Q93045	5.2466	6
H3BPC4	6.46389	7		Q8WX93	5.76638	6		Q6UX04	5.28608	6		Q99653	5.3047	6		Q9NUQ3	5.07547	6
H3BQQ9	6.46389	7		P51572	5.76565	6		O75150	5.28483	6		Q92769	5.71157	6		Q92552	5.51629	6
H3BRD1	6.46389	7		P09525	5.76264	6		Q8NCA5	5.28451	6		P27694	5.88031	6		P61006	5.59679	6
P63279	6.46389	7		Q9Y4L1	5.76199	6		O43823	5.27941	6		Q9Y295	5.73309	6		Q86UP2	5.8504	6
Q13838	6.46197	7		Q02818	5.76134	6		Q9BVI4	5.27454	6		Q14151	5.52978	6		P43897	5.8505	6
A0A0A0MT12	6.46197	7		O14562	5.76134	6		O43747	5.27416	6		O14776	5.7904	6		Q96C01	5.4814	6
A0A0G2JHN7	6.46197	7		O60264	5.76126	6		Q969X6	5.27362	6		Q9Y678	5.88525	6		Q15738	5.50264	6
A0A0G2JJL7	6.46197	7		Q12974	5.76026	6		Q86Y39	5.27135	6		Q02539	5.78959	6		Q99986	5.47585	6
A0A0G2JJZ9	6.46197	7		Q13619	5.75862	6		O43290	5.26746	6		Q9NPJ3	5.853	6		Q9NVA2	6.1495	7
F6QYI9	6.46197	7		P53007	5.75827	6		O43402	5.26583	6		O95758	5.46567	6		Q969V3	3.16456	4
F6S2B7	6.46197	7		Q9Y2W1	5.75325	6		Q13740	5.26555	6		Q9Y6M9	5.54533	6		P09104	5.3293	6
F6S4E6	6.46197	7		Q9NVS9	5.75119	6		Q13601	5.26251	6		O95232	5.68419	6		P23919	6.19473	7
F6SXL5	6.46197	7		O43765	5.74994	6		Q8WTT2	5.26014	6		Q00765	5.84934	6		O00233	5.80274	6
F6TRA5	6.46197	7		Q9UNH7	5.74851	6		P07311	5.25926	6		Q9H0R4	5.15438	6		O95202	5.54068	6
F6U6E2	6.46197	7		P08134	5.74847	6		Q9ULW0	5.25145	6		Q13057	5.55401	6		Q9NTJ3	5.77486	6
F6UJC5	6.46197	7		O95757	5.74744	6		Q7L576	5.24741	6		O75251	5.20735	6		Q8N8S7	3.11945	4
F6WLT2	6.46197	7		Q9UG63	5.74719	6		Q93045	5.2466	6		Q9NUP9	5.73318	6		Q96KP4	5.77068	6
H0YCC6	6.46197	7		Q14232	5.74488	6		O15226	5.24334	6		O43747	5.27416	6		Q14203	5.66509	6
P20290	6.46017	7		Q9UQE7	5.74473	6		Q5VTR2	5.23946	6		Q16795	5.45501	6		Q14839	5.69332	6
K7EJB9	6.45988	7		Q2NL82	5.74347	6		Q13618	5.23356	6		Q14376	5.41519	6		Q06210	5.5461	6
K7EL50	6.45988	7		P13489	5.74263	6		Q5H9R7	5.22598	6		Q9NSE4	5.68251	6		P82650	5.33834	6
K7ELE2	6.45988	7		Q9HDC9	5.74105	6		Q15067	5.22427	6		Q6NVY1	5.55168	6		Q9H4M9	5.89258	6
P27797	6.45988	7		Q15785	5.74097	6		O00178	5.2235	6		Q9Y6Y8	5.34814	6		P41223	5.80727	6
A0A087WUT1	6.45915	7		O43670	5.7401	6		Q9H9A6	5.22286	6		P00918	5.48597	6		Q0VDF9	5.23831	6
B8ZZA1	6.45915	7		P07384	5.73817	6		P40616	5.22274	6		Q9NY93	5.23023	6		P04818	5.93892	6
B8ZZQ6	6.45915	7		P17480	5.73662	6		Q14240	5.22201	6		Q15393	5.98819	6		Q7L1Q6	6.28847	7
B8ZZW7	6.45915	7		Q13596	5.73607	6		Q9UGM6	5.21789	6		O00233	5.80274	6		Q92599	5.11679	6
H7C2N1	6.45915	7		Q14320	5.73469	6		P24928	5.21722	6		Q9NVQ4	5.38411	6		P08237	5.96809	6
J3KSR8	6.45855	7		P14406	5.73457	6		Q03701	5.21655	6		Q9UKY7	5.8593	6		P52701	5.44639	6
J3KSW7	6.45855	7		Q9Y3B7	5.73344	6		Q9HCE1	5.21576	6		Q9Y2S7	5.37999	6		Q7Z2W4	3.82313	4
J3KTL2	6.45855	7		Q9NUP9	5.73318	6		Q29RF7	5.20894	6		P48556	5.8236	6		Q13685	5.39557	6
J3QQV5	6.45855	7		P15374	5.73317	6		Q96FV9	5.20846	6		O75175	5.30335	6		Q9BRK5	5.65124	6
Q07955	6.45855	7		Q9Y295	5.73309	6		Q9H2U1	5.20689	6		Q9UNE7	5.62924	6		Q13451	5.27787	6
A0A087WVQ6	6.45761	7		O00592	5.73078	6		Q9P2R3	5.2059	6		Q96DI7	5.92593	6		O43665	4.81881	5
J3KSQ2	6.45761	7		Q9Y3C1	5.72822	6		Q9HC35	5.20553	6		Q13564	5.52635	6		Q13895	5.4164	6
Q15056	6.45749	7		O95478	5.7281	6		Q9Y520	5.20149	6		Q96EL3	5.55619	6		Q9Y6Y8	5.34814	6
B4DEV8	6.45595	7		Q8WXX5	5.72656	6		Q12769	5.19805	6		P42126	5.82251	6		Q96C19	5.58736	6
F5GX11	6.45595	7		Q9BV40	5.72585	6		P19404	5.19743	6		Q9NVD7	5.51247	6		P13861	5.78715	6
F5H112	6.45595	7		Q8N5K1	5.72585	6		Q9NQW6	5.196	6		Q8TED1	5.60715	6		P31350	5.40386	6
P25786	6.45595	7		Q6IAA8	5.72541	6		Q96MU7	5.19302	6		Q9NQC3	5.07498	6		P52434	5.5709	6
O14818	6.45344	7		Q9Y3B8	5.72398	6		Q96BP3	5.18721	6		P11388	5.69308	6		Q96RP9	5.63144	6
F5GY34	6.45344	7		Q9H444	5.72386	6		Q86TB9	5.18609	6		Q92797	5.01205	6		Q10567	5.36698	6
J3KT92	6.45322	7		Q9UNZ5	5.72336	6		Q16822	5.18507	6		Q96J01	5.60452	6		Q16222	5.44289	6
J3KTJ1	6.45322	7		Q9UBW8	5.7221	6		Q13190	5.18359	6		Q9HC38	5.84156	6		P19367	5.67676	6
J3QRS3	6.45322	7		Q9H6F5	5.72169	6		P49590	5.1821	6		Q14008	5.32396	6		Q8IVM0	3.80774	4
P19105	6.45322	7		Q13868	5.72047	6		P49790	5.18004	6		P21912	5.90625	6		Q9H6F5	5.72169	6
P62877	6.45004	7		Q6DD88	5.72004	6		Q13769	5.17991	6		Q8IXB1	5.21886	6		P51153	5.16097	6
E9PD92	6.44958	7		Q96QK1	5.71883	6		Q02880	5.1788	6		O60749	5.65618	6		Q9H307	5.46322	6
P11413	6.44958	7		O75348	5.71738	6		O75208	5.17769	6		Q14241	5.10945	6		P83881	5.9056	6
K7EM18	6.4488	7		O94776	5.71711	6		Q9HC36	5.17365	6		Q99829	5.91697	6		Q13423	6.02841	7
K7EQP2	6.4488	7		O60568	5.71627	6		Q58FF8	5.168	6		P22059	5.31505	6		Q9UBF2	5.0912	6
P41567	6.4488	7		Q9BPW8	5.71624	6		Q9H3Z4	5.16531	6		Q8WYA6	5.50259	6		O94906	5.71107	6
Q5H928	6.44873	7		P53004	5.71352	6		Q7Z7K6	5.16417	6		Q9NRR5	5.09141	6		O60610	5.71058	6
Q99714	6.44873	7		O95456	5.71226	6		P51153	5.16097	6		P30520	5.97825	6		Q9NPD8	5.499	6
P62306	6.44838	7		Q96A49	5.71172	6		Q8NEJ9	5.14934	6		Q99707	5.00717	6		Q14181	5.30494	6
A0A0B4J254	6.44838	7		Q92769	5.71157	6		Q96ST3	5.1473	6		Q9Y5K6	5.29093	6		Q96AY3	5.78272	6
F2Z2Z9	6.44708	7		O94906	5.71107	6		Q15075	5.14705	6		Q9NTJ3	5.77486	6		Q9UHD8	5.89726	6
H7C4N2	6.44708	7		O60610	5.71058	6		Q969T9	5.14541	6		Q9UBS4	5.81964	6		O60783	5.28799	6
P13797	6.44708	7		P35580	5.70916	6		P46013	5.14496	6		P52789	5.48542	6		Q14258	5.58657	6
U3KQI3	6.44708	7		P11279	5.70826	6		Q9NX62	5.14042	6		O75915	5.56021	6		O00422	5.44342	6
P56385	6.44681	7		P51970	5.70592	6		Q8N0X7	5.1392	6		O00267	5.33893	6		Q9H3U1	5.52038	6
B4DJV2	6.44452	7		P31150	5.69954	6		P20020	5.13871	6		Q99460	5.90373	6		Q8WYA6	5.50259	6
F8VTT8	6.44452	7		Q01844	5.69929	6		Q9Y2A7	5.13705	6		Q8WUD4	5.64917	6		P60520	5.06698	6
F8VU34	6.44452	7		Q9BUQ8	5.69813	6		P35080	5.13466	6		Q13085	5.51091	6		O00429	5.58847	6
F8VVY4	6.44452	7		Q9Y3D6	5.69717	6		O00330	5.12482	6		Q53GQ0	5.55424	6		Q86UE4	5.52443	6
F8VWQ5	6.44452	7		Q9P035	5.69598	6		Q8IUD2	5.12384	6		Q9Y2Z4	5.50499	6		O14562	5.76134	6
F8W0J2	6.44452	7		O75521	5.69389	6		A0MZ66	5.12061	6		Q9UH65	5.35401	6		Q6PKG0	5.68412	6
F8W1S4	6.44452	7		Q99598	5.69378	6		Q9H993	5.12039	6		Q02818	5.76134	6		Q9BV40	5.72585	6
F8W4S1	6.44452	7		Q92804	5.69352	6		P12235	5.11837	6		Q9H9P8	5.03138	6		P49589	3.09052	4
H0YH82	6.44452	7		Q14839	5.69332	6		O00186	5.11798	6		O75131	5.57991	6		P04632	6.12762	7
H0YIC4	6.44452	7		P11388	5.69308	6		A6NHR9	5.1073	6		P04899	5.89296	6		Q02539	5.78959	6
O75390	6.44452	7		Q9BUL8	5.69252	6		O75446	5.10437	6		Q9NYU2	5.50418	6		Q5JTH9	5.30311	6
P52272	6.44409	7		O00762	5.69128	6		Q8NI27	5.10165	6		Q14683	5.80751	6		O75175	5.30335	6
A0A087X0X3	6.44409	7		P62136	5.69039	6		Q13614	5.09866	6		Q99961	5.94333	6		P48163	5.55224	6
M0R2T0	6.44409	7		Q99615	5.69	6		Q92621	5.09244	6		Q6P2Q9	5.88369	6		O75394	5.419	6
Q15084	6.44396	7		P62312	5.68994	6		Q70UQ0	5.09139	6		Q9Y376	5.44937	6		P41240	5.0839	6
F5H1U3	6.44256	7		P36957	5.68978	6		Q9UBF2	5.0912	6		Q71UM5	5.36072	6		O60763	5.52214	6
H0YFG2	6.44256	7		Q8WW12	5.68955	6		Q7Z478	5.08646	6		P51398	5.61832	6		P46821	5.62007	6
Q02790	6.44256	7		Q8IYB3	5.6893	6		Q9BQ39	5.08408	6		O43795	5.31009	6		Q96SI9	5.01857	6
E9PNW4	6.44155	7		Q03252	5.68904	6		P09884	5.08399	6		Q9Y2W1	5.75325	6		Q9NVQ4	5.38411	6
E9PR17	6.44155	7		Q02750	5.6886	6		P41240	5.0839	6		P60228	5.80626	6		Q8IX12	5.53253	6
H0YET2	6.44155	7		Q9H0A0	5.68744	6		O75525	5.0836	6		P08621	5.97598	6		P60983	5.86452	6
P13987	6.44155	7		Q6NUK1	5.68642	6		P28288	5.08309	6		Q9Y262	5.83733	6		O15042	3.4179	4
Q96AG4	6.44122	7		Q9BSJ8	5.68511	6		O94874	5.07869	6		P61009	5.66114	6		Q93008	4.93901	5
I3L223	6.44122	7		Q96KB5	5.68468	6		Q96EY8	5.07572	6		Q15404	5.87391	6		Q96EQ0	4.7382	5
G3V5F2	6.44025	7		P53041	5.6846	6		Q9NUQ3	5.07547	6		Q15274	5.06387	6		P50570	3.71114	4
Q00688	6.44025	7		Q14197	5.68454	6		P51809	5.075	6		O00541	5.62388	6		O00203	5.31067	6
H7BZU1	6.43985	7		Q6PKG0	5.68412	6		Q9NQC3	5.07498	6		Q96G03	5.60128	6		P42765	6.08913	7
P41091	6.43985	7		P07305	5.68173	6		Q9Y608	5.06634	6		Q9H2U1	5.20689	6		Q9BPX3	5.42525	6
E9PC52	6.43852	7		Q9BRJ6	5.6807	6		Q9H4L4	5.06574	6		Q5JRX3	5.42999	6		P20073	5.91158	6
Q16576	6.43852	7		Q14919	5.67999	6		Q15274	5.06387	6		O76094	5.74264	6		Q5JTJ3	5.60823	6
Q9Y490	6.43654	7		Q9UNX3	5.67991	6		O60645	5.06322	6		P05023	5.96025	6		O43402	5.26583	6
G3V241	6.43571	7		Q9H832	5.67853	6		Q14315	5.06029	6		P49756	5.49152	6		Q9Y570	5.79898	6
G3V2E4	6.43571	7		Q15397	5.67844	6		P23229	5.05277	6		O95298	5.40271	6		P82970	5.44038	6
G3V2W0	6.43571	7		O94760	5.67816	6		Q9HAV4	5.05199	6		P63010	5.89925	6		Q14141	4.96453	5
G3V2Y1	6.43571	7		P19367	5.67676	6		P46977	5.04921	6		P29144	5.49171	6		Q9NQ88	5.41745	6
G3V3C6	6.43571	7		P56378	5.67672	6		P35251	5.0449	6		O75688	5.06711	6		Q9Y5J7	5.81656	6
G3V3Y8	6.43571	7		P40937	5.67644	6		Q92896	5.0449	6		Q9UQE7	5.74473	6		Q9UEE9	5.50225	6
G3V4T0	6.43571	7		Q8NBJ5	5.67622	6		O15020	5.0421	6		O75643	5.91057	6		Q96HC4	6.03038	7
G3V4X0	6.43571	7		Q16695	5.67378	6		O75717	5.03967	6		Q7Z5L9	5.44993	6		P36639	5.70178	6
G3V540	6.43571	7		P53618	5.6737	6		Q8N3C0	5.03427	6		P19404	5.19743	6		P48637	5.82266	6
G3V5L0	6.43571	7		Q86SX6	5.67231	6		Q9NYH9	5.03319	6		Q8TC12	5.55368	6		Q9BYD6	5.61339	6
H0YIZ0	6.43571	7		P56211	5.6716	6		P60763	5.02853	6		Q9BPX3	5.42525	6		Q9GZZ9	5.26295	6
P34897	6.43571	7		Q9BQ15	5.66584	6		Q5VT66	5.0279	6		P49137	5.11143	6		Q9H9J2	5.53328	6
P09669	6.43547	7		Q9H7B2	5.66579	6		Q15833	5.02786	6		Q8N1G4	5.82401	6		P40938	5.63511	6
P12004	6.43368	7		Q14203	5.66509	6		Q9NSV4	5.02257	6		P52732	5.04744	6		P09543	5.81289	6
H0YKS0	6.43354	7		Q99459	5.66486	6		Q12789	5.01955	6		P42574	5.02297	6		P52789	5.48542	6
H0YL69	6.43354	7		P42167	5.66451	6		Q96SI9	5.01857	6		Q5T6V5	5.47199	6		P09525	5.76264	6
H0YLC2	6.43354	7		Q9UNS2	5.66396	6		Q99816	5.01789	6		Q9P032	5.32676	6		Q9UMY4	6.18114	7
H0YLS6	6.43354	7		P61009	5.66114	6		Q8IXH7	5.0121	6		Q96DH6	5.64317	6		Q15021	5.42345	6
H0YMA1	6.43354	7		P54709	5.66077	6		Q14676	5.00976	6		P53618	5.6737	6		O94973	4.88707	5
H0YMI6	6.43354	7		Q15388	5.66048	6		Q6Y7W6	5.00499	6		O43805	5.15825	6		Q9NUP9	5.73318	6
H0YMV3	6.43354	7		Q71UI9	5.65999	6		Q7Z4S6	4.99925	5		Q96EY8	5.07572	6		Q96KB5	5.68468	6
H0YN18	6.43354	7		O75351	5.65962	6		Q96RQ3	4.99839	5		P48444	5.99239	6		O00178	5.2235	6
P25789	6.43354	7		O60749	5.65618	6		Q8NBQ5	4.99812	5		Q9H4I3	5.05831	6		O43633	5.78584	6
A8MTM1	6.43273	7		Q9BTV4	5.65491	6		Q8N1G2	4.99702	5		Q92878	5.48112	6		Q92616	5.61339	6
E9PQ63	6.43273	7		Q8NFH5	5.65335	6		O60524	4.98868	5		Q9UNL2	5.4381	6		Q7Z417	5.42683	6
P16152	6.43273	7		P10155	5.6524	6		O00461	4.98554	5		P61201	5.998	6		Q96C86	5.24718	6
Q99729	6.43193	7		Q9BRK5	5.65124	6		Q9H2G2	4.98092	5		P55060	5.95604	6		Q7L5D6	5.06285	6
A0A0B4J230	6.42933	7		O94905	5.65048	6		Q6IN85	4.97503	5		Q52LJ0	5.66029	6		O75153	5.43969	6
Q9UII2	6.42933	7		Q8WUD4	5.64917	6		Q9Y6D9	4.97437	5		Q14197	5.68454	6		P78318	5.47094	6
P61981	6.42727	7		Q8WXF1	5.64709	6		Q5VTL8	4.97189	5		O95202	5.54068	6		O60828	5.53669	6
P80723	6.4257	7		P63151	5.64639	6		Q8NCN5	4.9716	5		Q9NZL9	5.79121	6		Q15006	5.44512	6
U3KQP0	6.4257	7		O43615	5.64547	6		Q86U86	4.9686	5		O60841	5.62802	6		Q9P289	5.29475	6
P35232	6.42351	7		O60884	5.64504	6		Q9H583	4.96604	5		Q14344	5.18435	6		Q15020	5.46023	6
C9JZ20	6.42351	7		P82909	5.64292	6		Q14141	4.96453	5		O95166	5.53087	6		O43865	5.98456	6
E7ESE2	6.42351	7		Q8N1F7	5.64237	6		Q9NZ32	4.96016	5		Q92552	5.51629	6		O14654	3.87601	4
E9PCW0	6.42351	7		P05026	5.64167	6		P41214	4.96003	5		O43615	5.64547	6		Q8WVM8	5.29769	6
Q9Y617	6.42264	7		P61011	5.6409	6		Q5T4S7	4.95576	5		Q14739	5.36443	6		Q13867	5.64148	6
Q99623	6.42142	7		Q9Y4Z0	5.63953	6		Q9Y3P9	4.94946	5		P15104	5.81254	6		P35610	5.03139	6
F5GY37	6.42142	7		P21281	5.63779	6		Q03426	4.94893	5		P82970	5.44038	6		P56211	5.6716	6
F5H0C5	6.42142	7		O43172	5.63729	6		P49916	4.94696	5		Q96L92	5.04078	6		Q14671	5.35921	6
F5H2D2	6.42142	7		Q9HD42	5.63295	6		P57076	4.94301	5		O94760	5.67816	6		Q99816	5.01789	6
F5H3X6	6.42142	7		Q9UNE7	5.62924	6		Q93008	4.93901	5		Q01105	5.77081	6		Q07866	3.19415	4
J3KPX7	6.42142	7		Q9UKS6	5.62884	6		Q8IX01	4.93696	5		Q13596	5.73607	6		O75794	5.33183	6
U3KPZ5	6.42142	7		O60841	5.62802	6		Q96S59	4.93655	5		Q16531	5.995	6		P53992	5.44587	6
Q15149	6.41974	7		Q16740	5.6271	6		P28370	4.93073	5		Q08752	5.78296	6		Q9Y2A7	5.13705	6
Q5T123	6.41936	7		P61457	5.62689	6		Q12873	4.92965	5		Q99598	5.69378	6		Q9H6T3	5.29774	6
Q9H299	6.41936	7		P62807	5.62644	6		Q9BZI7	4.92867	5		Q9HCC0	5.49258	6		Q9NQ48	5.53259	6
H3BN72	6.41887	7		P46783	5.62559	6		Q8IYS1	4.92325	5		Q8WWM7	5.67285	6		Q96EY7	5.17704	6
H3BNV9	6.41887	7		P23193	5.62271	6		Q9HAU5	4.92274	5		O15372	5.84246	6		Q86Y82	5.2265	6
H3BPR4	6.41887	7		Q9Y5A9	5.62248	6		P52815	4.92241	5		Q9Y3B8	5.72398	6		Q96PZ0	5.54996	6
P13073	6.41887	7		Q99426	5.62125	6		O60518	4.91734	5		P38606	5.95468	6		Q15003	5.56379	6
Q86WV2	6.41887	7		P46821	5.62007	6		Q7Z4H8	4.91461	5		Q9Y2L1	5.55041	6		P17096	6.22058	7
M0QZR9	6.41812	7		Q99614	5.61955	6		Q9H6S0	4.91076	5		O60488	5.41863	6		Q9HC35	5.20553	6
Q15717	6.41812	7		P16104	5.61893	6		Q9UHQ4	4.91008	5		Q66PJ3	5.05682	6		Q9UM54	4.30795	5
K7ELP0	6.41802	7		P21926	5.61797	6		Q5VIR6	4.90603	5		Q92575	5.28336	6		Q9H223	5.42321	6
E9PKU7	6.41636	7		Q9H7Z7	5.6174	6		Q8N392	4.90251	5		Q04323	5.8829	6		Q14C86	2.7179	3
E9PNH1	6.41636	7		O75940	5.61536	6		Q5SW79	4.89988	5		O14744	5.79282	6		O60716	5.57697	6
P05386	6.41168	7		Q9BQ52	5.61482	6		O15260	4.8909	5		P28838	5.86322	6		Q8WXI9	5.17547	6
P52907	6.41137	7		Q92616	5.61339	6		Q9BWS9	4.88425	5		A6NHR9	5.1073	6		P42224	5.65045	6
E5RH00	6.41127	7		Q9BYD6	5.61339	6		O14618	4.88136	5		O43491	5.54694	6		Q9NRV9	5.81941	6
E5RH42	6.41127	7		Q92922	5.61123	6		P42025	4.88031	5		Q03154	5.41546	6		P14735	5.56818	6
E5RI46	6.41127	7		P08590	5.61086	6		P22694	4.86998	5		P30533	5.53525	6		P52298	5.55055	6
E5RIF8	6.41127	7		Q9UHA4	5.60969	6		Q9H553	4.85142	5		O95336	5.78967	6		P00966	5.63642	6
E5RJU8	6.41127	7		Q96J01	5.60452	6		Q99797	4.84554	5		Q9Y383	5.19219	6		Q9NQW7	4.02642	5
Q13283	6.41127	7		Q8TCS8	5.60338	6		Q9UBC2	4.843	5		Q9Y2R0	5.77672	6		P78344	5.77288	6
P22314	6.40949	7		P30519	5.60333	6		Q9UPT8	4.84289	5		P28288	5.08309	6		O00161	5.48341	6
Q5JRR6	6.40949	7		O75955	5.60213	6		Q9H3S7	4.83613	5		O15173	5.87146	6		P80303	5.498	6
Q5JRR9	6.40949	7		P61764	5.60192	6		Q15629	4.82393	5		O43324	5.92373	6		Q13144	5.10762	6
Q5JRS0	6.40949	7		P52888	5.60175	6		Q2M389	4.8232	5		P46459	5.65956	6		Q13158	5.3833	6
Q5JRS1	6.40949	7		Q96G03	5.60128	6		Q8WYP5	4.823	5		P08397	5.32645	6		Q9Y3C8	5.91091	6
P52597	6.40865	7		Q9UNP9	5.60079	6		Q13642	4.81445	5		Q8TEQ6	5.41031	6		Q8TC12	5.55368	6
Q5TEC6	6.40708	7		P09132	5.60055	6		Q6P5R6	4.79894	5		P53582	5.70739	6		Q9NX40	5.79814	6
A0A087WTS4	6.40704	7		Q13492	5.59999	6		P43155	4.79683	5		P11172	5.78522	6		P42574	5.02297	6
A0A087WV48	6.40704	7		P51114	5.59891	6		Q96E39	4.79371	5		O15382	5.47862	6		Q6PI48	5.37743	6
A0A087WZM5	6.40704	7		Q9H0W9	5.59826	6		Q9NRY4	4.79371	5		P00374	5.90082	6		O00762	5.69128	6
P62942	6.40704	7		P61006	5.59679	6		Q9UKA9	4.78358	5		P41240	5.0839	6		Q92878	5.48112	6
Q1JUQ3	6.40704	7		P11908	5.59675	6		P46939	4.77561	5		P10515	5.57113	6		Q92621	5.09244	6
Q5W0X3	6.40704	7		Q9Y3Y2	5.59209	6		Q9H000	4.7725	5		Q13617	5.37519	6		Q9GZU8	5.34038	6
O00299	6.40546	7		Q9UKX7	5.59113	6		Q99643	4.76881	5		Q9ULW0	5.25145	6		Q5U5X0	6.04001	7
A0A087WSY9	6.40489	7		Q9P287	5.5893	6		Q8TBF4	4.75773	5		Q9UHA3	5.70219	6		O75955	5.60213	6
Q16881	6.40489	7		Q96C19	5.58736	6		Q9NU22	4.74575	5		Q9NVG8	5.09037	6		Q9NZW5	4.87618	5
G3V3R6	6.40402	7		P49903	5.58703	6		O75691	4.7372	5		O60684	5.87634	6		Q9Y2Z4	5.50499	6
G3V407	6.40402	7		P16989	5.58703	6		P33121	4.73593	5		Q99536	5.98047	6		Q10713	5.68838	6
P17931	6.40402	7		Q16204	5.58652	6		Q96EI5	4.73566	5		O75496	5.06261	6		Q9Y2J2	2.73157	3
Q92688	6.40154	7		P50579	5.58642	6		Q96T17	4.7347	5		Q5VW32	5.55768	6		Q06124	3.72861	4
P99999	6.3968	7		P05091	5.58547	6		Q01968	4.7288	5		Q8TBX8	5.04614	6		Q9BY43	4.76256	5
D6RA82	6.39591	7		O75436	5.58472	6		O75879	4.7282	5		P35606	5.95145	6		P61326	6.15981	7
D6RAZ8	6.39591	7		O15355	5.58353	6		Q9Y6I9	4.72013	5		P35249	5.80642	6		P52926	#N/A	#N/A
D6RCA8	6.39591	7		O43583	5.58054	6		Q9Y4G6	4.71031	5		Q6PI48	5.37743	6		P52294	5.45807	6
D6RFJ9	6.39591	7		O43488	5.58029	6		Q9Y2C4	4.69932	5		Q6FI81	5.88208	6		O14964	5.45232	6
P12429	6.39591	7		O75131	5.57991	6		O15066	4.69638	5		Q9NX58	5.52301	6		P05114	6.23293	7
E9PDW2	6.39031	7		Q9NWB6	5.577	6		Q9UPN9	4.69389	5		P55263	5.8307	6		Q01780	5.57311	6
P55809	6.39031	7		O60716	5.57697	6		Q8IWJ2	4.69276	5		Q9Y3Y2	5.59209	6		P12235	5.11837	6
Q05682	6.38816	7		Q9BQG0	5.57647	6		Q9H4K7	4.68768	5		Q15018	5.11841	6		Q5JRX3	5.42999	6
F8WE61	6.38816	7		Q9BYG3	5.57317	6		P48634	4.68333	5		Q9Y399	5.39721	6		O95163	5.22937	6
A0A0A0MTN3	6.38794	7		P10515	5.57113	6		Q8WUX9	4.68095	5		O95376	5.07269	6		Q9UHA3	5.70219	6
P21266	6.38794	7		O95782	5.56884	6		Q13464	4.67274	5		O75694	5.77292	6		Q02818	5.76134	6
P46940	6.38766	7		Q9NZI8	5.56824	6		Q9NQH7	4.65924	5		P54578	5.84508	6		Q00534	5.34354	6
A0A087WWP1	6.38766	7		P14735	5.56818	6		P62714	4.65071	5		Q96G46	5.05431	6		Q7Z6Z7	5.36858	6
A0A087X225	6.38766	7		Q9NQG5	5.56686	6		P17301	4.64595	5		Q9H7C9	5.39819	6		Q12974	5.76026	6
A0A0J9YXZ5	6.38766	7		O75116	5.56581	6		Q96T58	4.64218	5		O15355	5.58353	6		Q5VW32	5.55768	6
H0YLE8	6.38766	7		P63272	5.56466	6		P20226	4.64138	5		Q8WVV9	5.3476	6		Q9H9Q2	5.54786	6
H7C068	6.38745	7		Q9P0V9	5.56419	6		Q6SJ96	4.64138	5		P31937	5.84418	6		Q9H2U1	5.20689	6
P48047	6.38745	7		Q15003	5.56379	6		Q86WJ1	4.62596	5		Q8N183	5.85148	6		O60341	5.18251	6
C9J9W2	6.38604	7		P62987	5.56074	6		Q4G0F5	4.62494	5		Q9HDC9	5.74105	6		Q9BVL2	5.4582	6
J3KSN1	6.38604	7		O75915	5.56021	6		P07910	4.61683	5		Q8NFW8	5.03407	6		Q99543	5.16628	6
Q14847	6.38604	7		Q9UNF1	5.5589	6		Q8N4P3	4.60478	5		Q02978	5.93029	6		Q9Y606	2.91267	3
Q13151	6.38509	7		Q9UL25	5.5588	6		Q6PML9	4.60402	5		P04181	5.88659	6		Q68EM7	5.64783	6
P38919	6.38332	7		Q9NWV4	5.5584	6		P23497	4.60215	5		O95155	5.07444	6		P30533	5.53525	6
I3L3H2	6.38332	7		Q15532	5.55758	6		Q9UQ90	4.59966	5		Q9NX46	5.32339	6		P11908	5.59675	6
G3XAG3	6.38311	7		P36543	5.55679	6		Q6NZY4	4.59077	5		Q16527	5.94517	6		Q9H0A8	5.34441	6
J3QRG6	6.38311	7		Q96EL3	5.55619	6		Q96MG7	4.58618	5		Q8N766	5.34282	6		P51151	5.11832	6
K7ENC6	6.38311	7		Q14257	5.55477	6		Q9UJY5	4.58005	5		Q9NY27	5.22434	6		Q8NBU5	5.50414	6
K7ES20	6.38311	7		Q53GQ0	5.55424	6		P84157	4.57543	5		O15514	5.39649	6		P12236	6.01341	7
P42771	6.38311	7		Q13057	5.55401	6		O00268	4.55859	5		Q5HYI8	5.09139	6		Q6NXE6	2.65793	3
O60869	6.38087	7		Q9UQN3	5.55269	6		P54652	4.55782	5		Q96I99	5.77574	6		P11717	5.1696	6
E5RHG8	6.38034	7		Q9BT09	5.55224	6		P51649	4.55741	5		Q9UJS0	5.77372	6		P07311	5.25926	6
Q15369	6.38034	7		Q6NVY1	5.55168	6		Q15811	4.54902	5		Q8WVM8	5.29769	6		Q6FI81	5.88208	6
R4GMY8	6.38034	7		O75663	5.54889	6		Q5BJF2	4.54188	5		Q9H2U2	5.68946	6		Q06787	5.13577	6
Q14974	6.37998	7		O75391	5.54707	6		Q9NRL2	4.52718	5		Q8NBU5	5.50414	6		P40855	4.76595	5
J3KS06	6.37998	7		O43491	5.54694	6		Q9P2W9	4.52427	5		Q14554	5.16739	6		Q9P000	5.74923	6
J3KTM9	6.37998	7		P42285	5.54662	6		Q9BRX8	4.52304	5		Q9UNS2	5.66396	6		Q08380	5.33983	6
J3QKQ5	6.37998	7		Q8N163	5.54599	6		Q96GQ5	4.51707	5		Q9BTW9	5.18234	6		P57076	4.94301	5
J3QR48	6.37998	7		Q96HE7	5.54538	6		Q12906	4.51318	5		P60983	5.86452	6		Q9NZB2	3.33272	4
J3QRG4	6.37998	7		O75400	5.54369	6		Q13627	4.51199	5		Q93096	5.4447	6		Q96DH6	5.64317	6
Q8NC51	6.37698	7		P22307	5.54342	6		P27816	4.4993	5		Q96CN7	5.35984	6		O60271	3.14309	4
P54819	6.37694	7		O75880	5.54321	6		Q16854	4.49648	5		O95433	5.85276	6		Q9HCE1	5.21576	6
F8VPP1	6.37694	7		P40222	5.54218	6		Q8N6R1	4.49414	5		P51153	5.16097	6		Q8N543	5.25842	6
F8VY04	6.37694	7		O95202	5.54068	6		Q9Y6X1	4.49414	5		P30566	5.97683	6		Q9NRN7	5.09236	6
F8W1A4	6.37694	7		P17858	5.54062	6		O43896	4.48526	5		Q12974	5.76026	6		Q8N766	5.34282	6
G3V213	6.37694	7		Q9BRX2	5.53991	6		Q8TD30	4.48068	5		P54709	5.66077	6		Q8WUR7	5.36046	6
H3BRE7	6.37533	7		Q9UHD9	5.53767	6		Q96DZ1	4.46248	5		O00330	5.12482	6		Q9NYU2	5.50418	6
P00505	6.37533	7		O60828	5.53669	6		Q8NFD5	4.43955	5		P26440	5.45706	6		Q7Z4H8	4.91461	5
F8WEF0	6.37531	7		Q9Y5K8	5.53538	6		Q9Y3A3	4.43944	5		Q9Y2Q3	5.67994	6		Q9UJX2	5.13847	6
P31939	6.37531	7		P30533	5.53525	6		Q13625	4.41205	5		P30740	5.71727	6		Q16352	4.55152	5
F5GY56	6.37493	7		Q9H9J2	5.53328	6		Q6N069	4.40208	5		Q9UL25	5.5588	6		Q9H0E2	4.41165	5
H0YGZ5	6.37493	7		Q8TAT6	5.53266	6		P50748	4.38777	5		Q9Y237	5.78551	6		Q6Y7W6	5.00499	6
Q9UMS4	6.37493	7		Q9NQ48	5.53259	6		P82094	4.38445	5		Q96HS1	5.80002	6		P50750	3.56726	4
E9PKI8	6.37039	7		Q8IX12	5.53253	6		P07951	4.37714	5		Q9NW13	5.40328	6		Q04206	5.18919	6
E9PM01	6.37039	7		Q99470	5.53246	6		P31321	4.36909	5		Q9UGP8	5.27471	6		Q9UMR2	3.69713	4
F2Z393	6.37039	7		O95166	5.53087	6		Q92901	4.36202	5		Q15650	5.05552	6		Q9H2G2	4.98092	5
P37837	6.37039	7		Q96EY4	5.52803	6		O75427	4.35948	5		Q9BTE6	5.52341	6		Q8TEQ6	5.41031	6
S4R435	6.3669	7		Q13564	5.52635	6		Q96SB8	4.35768	5		Q9Y3A4	5.46087	6		O15382	5.47862	6
A0A0C4DGP4	6.36494	7		Q14254	5.52541	6		P26232	4.35691	5		Q8IYB3	5.6893	6		Q14694	5.42048	6
C9JZD1	6.36483	7		Q14558	5.52483	6		Q12830	4.35531	5		P49959	5.5529	6		Q9NRG9	5.12539	6
F8VR50	6.36483	7		Q86UE4	5.52443	6		P56937	4.35154	5		Q9Y281	5.96844	6		O00139	3.62945	4
O15145	6.36483	7		P82663	5.52403	6		Q8WW22	4.33058	5		Q8N1F7	5.64237	6		P41214	4.96003	5
A0A087WUK2	6.36463	7		O75306	5.52265	6		Q9Y4A5	4.32813	5		Q9Y5P6	5.36845	6		O95219	5.01414	6
O14979	6.36463	7		Q9UNZ2	5.52065	6		Q9UM54	4.30795	5		Q9NVH1	5.56114	6		O95340	5.47176	6
P11586	6.3633	7		Q86V81	5.5205	6		P09493	4.30657	5		P62861	5.34637	6		P49642	5.28581	6
V9GZ32	6.3633	7		Q9H3U1	5.52038	6		P09936	4.25733	5		O43488	5.58029	6		P15924	4.67872	5
V9GZ78	6.3633	7		Q9BWH2	5.52026	6		Q92889	4.25064	5		P07099	5.95756	6		O14974	5.51186	6
P49721	6.36116	7		O15498	5.51943	6		P12532	4.22601	5		Q9NX20	5.46293	6		Q96EL3	5.55619	6
B1APP6	6.3609	7		Q93009	5.51647	6		Q96P47	4.21629	5		P46063	5.93304	6		Q9H078	5.28291	6
B1APP8	6.3609	7		Q9UHB6	5.51559	6		Q96KC8	4.21263	5		Q16630	5.64735	6		Q8WVM0	5.10597	6
H0Y3Y3	6.3609	7		P28331	5.51543	6		Q9P2K3	4.19516	5		Q9UNZ2	5.52065	6		Q99747	5.302	6
H0Y757	6.3609	7		Q9NVD7	5.51247	6		P35237	4.18849	5		Q96EY1	5.48731	6		Q13630	5.74726	6
Q01813	6.3609	7		O14974	5.51186	6		Q5T9L3	4.18005	5		P55039	5.4423	6		Q96MW1	5.28337	6
V9GY25	6.3609	7		Q7L7L0	5.51017	6		Q5MIZ7	4.1714	5		Q86X83	5.16572	6		P09493	4.30657	5
F5H1Y3	6.36056	7		Q9UQ35	5.50916	6		Q86YR5	4.17118	5		P25685	5.93673	6		Q9Y6E0	5.52454	6
P39748	6.36056	7		O43920	5.50682	6		Q14568	4.15861	5		P34949	5.32837	6		Q9UHI6	5.17323	6
A0A024RA52	6.36048	7		Q9Y2Z4	5.50499	6		Q8TDI0	4.15682	5		Q96EL2	5.07977	6		Q15907	6.15745	7
C9JCK5	6.36048	7		Q9NYU2	5.50418	6		P55196	4.15102	5		P43490	5.77439	6		Q9Y4E8	5.19305	6
H3BT36	6.36048	7		P53985	5.50331	6		Q15560	4.11717	5		Q96BP3	5.18721	6		P47985	5.80685	6
H7C402	6.36048	7		A0AVT1	5.50326	6		O14910	4.10453	5		Q9UNX4	5.47269	6		Q92575	5.28336	6
P25787	6.36048	7		Q9UEE9	5.50225	6		Q9UQ16	4.09401	5		P49914	5.2007	6		Q9H0U3	5.37344	6
Q15691	6.35932	7		O15116	5.50149	6		Q8N3U4	4.08523	5		P09001	5.65202	6		Q9GZP4	5.40192	6
P31689	6.35762	7		Q9NPD8	5.499	6		P63000	4.04647	5		Q9Y3C6	5.87327	6		Q9NY27	5.22434	6
P55769	6.35646	7		P80303	5.498	6		P62491	4.02865	5		P51812	5.02574	6		P20810	5.94279	6
J3KN67	6.356	7		Q96PU8	5.49738	6		Q9NQW7	4.02642	5		Q9BQ61	5.56539	6		O75150	5.28483	6
P24539	6.35224	7		Q06265	5.49698	6		Q6UB35	4.01597	5		O60828	5.53669	6		Q5VYK3	5.42079	6
Q5QNZ2	6.35224	7		P49006	5.49647	6		Q5T2D3	4.01343	5		P82979	5.39235	6		Q9BW92	4.95394	5
H3BT58	6.35172	7		Q9NR50	5.4951	6		Q8NCM8	4.00152	5		Q8N0X7	5.1392	6		Q9NTX5	5.3211	6
Q14019	6.35172	7		O14908	5.4949	6		Q5T8P6	3.98873	4		Q9Y5M8	5.85536	6		Q15833	5.02786	6
O75367	6.35147	7		P63261	5.49309	6		Q99611	3.9843	4		Q96H20	5.19035	6		P30154	4.84009	5
Q9UBI6	6.35037	7		P29144	5.49171	6		P48729	3.97211	4		O75533	5.87404	6		Q5JTV8	3.83664	4
E9PR30	6.34982	7		P49756	5.49152	6		Q96CM8	3.96831	4		Q9H857	5.05804	6		Q9H4A5	4.80383	5
A0A0K0K1G4	6.34668	7		Q9Y3D8	5.48916	6		Q14667	3.96311	4		P41221	5.88856	6		Q15291	5.03393	6
A8MXP9	6.34668	7		P08240	5.48802	6		O60313	3.95579	4		P35613	5.93598	6		Q9NR46	5.46193	6
D6R8Z5	6.34668	7		O43395	5.48796	6		P12814	3.95541	4		Q10713	5.68838	6		Q13620	3.00949	4
D6R991	6.34668	7		P00918	5.48597	6		P35241	3.95167	4		Q96PU8	5.49738	6		O60488	5.41863	6
D6R9F3	6.34668	7		Q9NS39	5.48262	6		Q15637	3.94546	4		Q6P1Q9	5.27236	6		Q96EY8	5.07572	6
D6RB45	6.34668	7		P55265	5.48262	6		Q58FG0	3.92706	4		P82930	5.86626	6		P17066	5.426	6
D6RBS2	6.34668	7		Q96C01	5.4814	6		P21397	3.92119	4		Q8WZA0	5.39668	6		Q6FIF0	4.0986	5
D6RCM3	6.34668	7		Q8IZP0	5.47936	6		P78559	3.8583	4		O00487	5.93359	6		Q9UIJ7	5.93522	6
D6REK4	6.34668	7		O15382	5.47862	6		O00159	3.85823	4		Q5TFE4	5.33908	6		Q13085	5.51091	6
H0Y8T4	6.34668	7		O95394	5.47755	6		P52306	3.85785	4		P62136	5.69039	6		Q86WJ1	4.62596	5
Q68E03	6.34668	7		Q7Z4W1	5.47629	6		Q9NZN3	3.80372	4		Q86XP3	5.40558	6		Q5JVF3	3.44873	4
M0QXF7	6.34637	7		Q99986	5.47585	6		Q5FBB7	3.78792	4		P23229	5.05277	6		O75348	5.71738	6
M0QYN0	6.34637	7		Q8N335	5.47568	6		O75122	3.78633	4		Q9BRX5	5.28563	6		P29373	5.96515	6
Q969H8	6.34637	7		Q9NVS2	5.47316	6		O75953	3.77957	4		P26640	5.90117	6		Q8NI27	5.10165	6
E9PH38	6.34416	7		Q15286	5.47174	6		P43243	3.74627	4		Q8NF37	5.49448	6		P06280	5.20637	6
P30153	6.34416	7		Q01581	5.47051	6		P54886	3.74517	4		Q96KB5	5.68468	6		O00159	3.85823	4
P23527	6.3423	7		P35269	5.47019	6		P58004	3.73967	4		O43290	5.26746	6		P62304	6.29628	7
P38159	6.34209	7		Q96KR1	5.46959	6		Q9UHX1	3.71919	4		Q9Y3D6	5.69717	6		Q9UQN3	5.55269	6
H0Y6E7	6.34209	7		Q13595	5.46953	6		Q12840	3.70828	4		P31350	5.40386	6		Q16539	5.49124	6
H3BNC1	6.34209	7		O95758	5.46567	6		P17661	3.65804	4		P48147	5.19353	6		Q5VTR2	5.23946	6
H3BR27	6.34209	7		Q96A35	5.46419	6		O00139	3.62945	4		Q06203	5.65895	6		Q12846	5.19072	6
H3BT71	6.34209	7		Q9H307	5.46322	6		Q05193	3.62859	4		Q92917	5.2788	6		Q66PJ3	5.05682	6
H3BUY5	6.34209	7		Q9NZ63	5.46212	6		Q8TAQ2	3.61555	4		P36873	5.07809	6		Q6P1N0	4.75928	5
REV__A0A0G2JPB4	6.34209	7		Q9NR46	5.46193	6		Q8N752	3.58039	4		P11387	5.85124	6		Q9BQ61	5.56539	6
REV__E7EXA8	6.34209	7		P19525	5.46098	6		P35658	3.5718	4		P51553	5.76852	6		Q9C0B1	5.4257	6
REV__P10163	6.34209	7		Q15020	5.46023	6		Q8IY63	3.53961	4		Q8WXF1	5.64709	6		Q8N0X7	5.1392	6
P28066	6.34192	7		Q9Y248	5.4592	6		Q4VCS5	3.5379	4		P41236	5.91697	6		Q9Y673	5.18863	6
P62873	6.33748	7		Q9NQ50	5.45846	6		Q9Y371	3.52544	4		P49821	5.52517	6		Q96IZ0	5.681	6
B1AKQ8	6.33748	7		Q05639	5.45706	6		P27216	3.51503	4		Q12874	5.92533	6		Q96H20	5.19035	6
B3KVK2	6.33748	7		Q96B26	5.45634	6		O76062	3.5031	4		O60306	5.10386	6		O75116	5.56581	6
F6UT28	6.33748	7		Q13428	5.45511	6		P13796	3.49321	4		P08579	5.92853	6		Q14691	5.10225	6
H0Y4J6	6.33674	7		Q16795	5.45501	6		P57768	3.46443	4		Q16740	5.6271	6		P46736	5.14609	6
H0YID2	6.33674	7		Q9Y2W2	5.45411	6		A2RTX5	3.46057	4		Q9H6F5	5.72169	6		O60568	5.71627	6
P00568	6.33674	7		O14964	5.45232	6		Q5JVF3	3.44873	4		Q9BQG0	5.57647	6		Q13057	5.55401	6
Q5T9B7	6.33674	7		Q5T653	5.45206	6		Q8IYB5	3.41883	4		Q9Y570	5.79898	6		P35573	5.17439	6
M0QZE6	6.33581	7		Q15758	5.45123	6		P04637	3.40553	4		Q9NWV4	5.5584	6		Q7L576	5.24741	6
M0R3C0	6.33581	7		Q7Z5L9	5.44993	6		P26358	3.38942	4		Q12824	5.2305	6		Q14315	5.06029	6
Q13263	6.33581	7		O14828	5.44964	6		Q7Z4V5	3.37537	4		O96008	5.94241	6		Q9NVG8	5.09037	6
B4DHQ6	6.33526	7		P14635	5.44775	6		Q9Y6Q5	3.36931	4		Q9Y520	5.20149	6		P55196	4.15102	5
E9PG82	6.33526	7		O95299	5.4453	6		Q7L014	3.36665	4		Q99426	5.62125	6		Q86TU7	4.96496	5
P30626	6.33526	7		Q15006	5.44512	6		Q96AA3	3.3644	4		P07311	5.25926	6		Q13618	5.23356	6
G3V2E8	6.33454	7		Q9BRT9	5.44485	6		Q9ULV0	3.36375	4		P13861	5.78715	6		Q15477	5.18946	6
G3V2N5	6.33454	7		Q93096	5.4447	6		P15170	3.34608	4		Q8IV48	5.12584	6		O75323	5.567	6
G3V2W4	6.33454	7		Q9BXS5	5.444	6		Q49AH0	3.34332	4		P21127	5.40776	6		Q9Y520	5.20149	6
G3V2X9	6.33454	7		O00422	5.44342	6		Q14765	3.3204	4		Q9H4A6	5.75681	6		Q9Y263	5.58231	6
G3V380	6.33454	7		P55039	5.4423	6		Q9BZZ5	3.31945	4		Q9NRW7	5.30125	6		Q9HCU5	4.85444	5
H0YJW3	6.33454	7		P82970	5.44038	6		Q5VTE0	3.31668	4		P29692	5.87556	6		P18858	5.05798	6
H7C5W8	6.33454	7		P28340	5.43953	6		O60879	3.25317	4		Q9H3P7	5.47554	6		Q9BUT1	5.35827	6
H9KV75	6.33454	7		Q86TS9	5.4394	6		Q6NWY9	3.23937	4		Q9BXS6	5.17093	6		P49914	5.2007	6
P98179	6.33436	7		Q9UNL2	5.4381	6		Q9Y305	3.22595	4		P07339	5.89207	6		P48634	4.68333	5
A0A0G2JLD8	6.33417	7		Q15424	5.43563	6		Q86TV6	3.22557	4		Q9P015	5.63562	6		Q9NNW5	4.78637	5
C9J8J0	6.33417	7		P46109	5.43237	6		Q58FF6	3.19922	4		Q9H0C8	5.42245	6		Q9UHB6	5.51559	6
C9K0U8	6.33417	7		Q5JRX3	5.42999	6		Q96CW1	3.17288	4		P11717	5.1696	6		Q9P2E9	5.32692	6
Q04837	6.33417	7		Q9Y676	5.42687	6		Q8WZ42	3.16107	4		Q6DKI1	5.8647	6		Q9BZF1	4.54029	5
P30837	6.33388	7		P17066	5.426	6		Q13555	3.15199	4		Q7L0Y3	5.63518	6		P50552	6.00534	7
E9PB61	6.33164	7		O75844	5.42595	6		O60271	3.14309	4		Q9Y2R9	5.85656	6		Q8WVY7	5.6388	6
Q04760	6.3313	7		Q9C0B1	5.4257	6		Q92900	3.12282	4		Q96A26	5.8203	6		A0MZ66	5.12061	6
E9PM92	6.32972	7		Q9Y4W6	5.42424	6		Q8N8S7	3.11945	4		O43670	5.7401	6		Q13485	5.30557	6
E9PQA1	6.32972	7		Q8TEM1	5.42408	6		P17540	3.11436	4		Q15833	5.02786	6		Q9UGM6	5.21789	6
O00193	6.32972	7		Q15021	5.42345	6		P49589	3.09052	4		O60264	5.76126	6		Q5T9A4	4.96314	5
A0A0A0MR02	6.3293	7		Q9H0C8	5.42245	6		P09651	3.0649	4		Q8WU90	5.3994	6		Q8TC07	5.11765	6
P45880	6.3293	7		Q96FJ2	5.42086	6		O60282	3.05732	4		Q9HAV7	5.95712	6		Q13325	4.98746	5
Q5JSD1	6.3293	7		Q14694	5.42048	6		O60234	3.04706	4		O75880	5.54321	6		P12694	5.47993	6
Q5JSD2	6.3293	7		O43818	5.41921	6		Q04637	3.04067	4		P36957	5.68978	6		O75976	4.38896	5
P55327	6.32896	7		O60488	5.41863	6		Q13554	3.01365	4		Q96B26	5.45634	6		O75122	3.78633	4
A0A0J9YXB3	6.32869	7		Q8N4V1	5.41779	6		Q58FG1	3.00911	4		P20810	5.94279	6		Q8IUR0	4.97442	5
A6NIZ1	6.32869	7		Q14126	5.41679	6		Q32P51	3.00461	4		Q9BZE4	5.78395	6		Q3LXA3	5.29676	6
B7ZB78	6.32869	7		Q13895	5.4164	6		P41219	3.00245	4		P16435	5.57527	6		Q8IYD1	#N/A	#N/A
E7ESV4	6.32869	7		Q99575	5.41549	6		O75037	3.00152	4		Q8N163	5.54599	6		Q15555	5.40848	6
F5GWU8	6.32869	7		P46734	5.41482	6		Q15642	2.98111	3		O43823	5.27941	6		P11234	5.15033	6
F5GX62	6.32869	7		Q9NPA0	5.41478	6		P29353	2.97394	3		Q53H82	5.34936	6		Q92888	2.88027	3
F5GYB5	6.32869	7		Q96CS3	5.40969	6		Q14978	2.95165	3		Q658Y4	5.07416	6		Q8IVD9	5.03692	6
F5GYH7	6.32869	7		O95182	5.4059	6		Q9Y6F1	2.94866	3		Q9NRN7	5.09236	6		Q7Z478	5.08646	6
F5H004	6.32869	7		Q86XP3	5.40558	6		Q9P2M7	2.93941	3		P63151	5.64639	6		Q5T4S7	4.95576	5
F5H077	6.32869	7		P31350	5.40386	6		O94832	2.88649	3		O60826	5.18843	6		P49902	5.1099	6
F5H0B7	6.32869	7		Q96GQ7	5.40344	6		P35749	2.87509	3		Q5VYK3	5.42079	6		O14618	4.88136	5
F5H491	6.32869	7		Q9P2B2	5.40227	6		P51523	2.87011	3		Q09161	5.38035	6		Q9UNF1	5.5589	6
F5H4H0	6.32869	7		Q12996	5.40028	6		Q9Y6N6	2.86251	3		O00170	5.88231	6		Q9ULT8	4.82269	5
F5H500	6.32869	7		Q9UJX3	5.39982	6		O15083	2.85587	3		Q8N543	5.25842	6		P62491	4.02865	5
F5H6R7	6.32869	7		Q8WU90	5.3994	6		Q8TDD1	2.85552	3		Q9H078	5.28291	6		Q9H2M9	5.15837	6
F5H823	6.32869	7		P61421	5.39904	6		Q9BY11	2.85293	3		Q9H0W9	5.59826	6		Q13043	4.80766	5
F8WBC0	6.32869	7		Q7Z739	5.39852	6		P07197	2.84962	3		Q8TCS8	5.60338	6		Q15075	5.14705	6
P61224	6.32869	7		Q7Z7K0	5.39809	6		O75952	2.81272	3		P68400	5.87574	6		P19793	4.75814	5
P22695	6.3277	7		Q99879	5.39689	6		O75155	2.81071	3		Q6UW63	5.0828	6		Q96K76	4.96933	5
A0A087WVZ4	6.3277	7		O15514	5.39649	6		Q8N3L3	2.76702	3		O75821	5.91494	6		P55263	5.8307	6
H3BP04	6.3277	7		P98175	5.39554	6		O00469	2.75649	3		P06737	5.81007	6		Q16774	4.6478	5
H3BRG4	6.3277	7		P82933	5.39411	6		Q9Y2J2	2.73157	3		Q7Z2Z2	5.13295	6		Q9BRX2	5.53991	6
H3BSJ9	6.3277	7		P82979	5.39235	6		O43432	2.72895	3		Q13404	5.14101	6		Q9Y450	5.38153	6
H3BUE4	6.3277	7		Q9UHG3	5.39057	6		P53708	2.72783	3		P40938	5.63511	6		Q96FJ2	5.42086	6
H3BUI9	6.3277	7		Q15435	5.38989	6		O75369	2.72708	3		Q9GZZ9	5.26295	6		Q15031	5.35603	6
Q9P0L0	6.325	7		O75569	5.38638	6		Q9ULD6	2.72336	3		O00425	5.88775	6		Q7Z460	3.07222	4
P59998	6.32298	7		Q9NVQ4	5.38411	6		Q8WWK9	2.71419	3		Q13895	5.4164	6		Q9Y5T5	2.37377	3
F8WCF6	6.32298	7		P19256	5.38389	6		O00507	2.66631	3		Q96EE3	5.80626	6		Q8TCG1	4.54677	5
F8WDD7	6.32298	7		Q9Y450	5.38153	6		O15519	2.59709	3		P19525	5.46098	6		Q9HBK9	3.59973	4
F8WDW3	6.32298	7		Q09161	5.38035	6		Q92903	2.59696	3		P46977	5.04921	6		P10109	4.79583	5
F8WE39	6.32298	7		Q9UIG0	5.37666	6		Q9UKV3	2.5828	3		Q8NBF2	5.05966	6		P04183	5.46133	6
H7C0A3	6.32298	7		O43676	5.37178	6		Q14789	2.55423	3		Q13190	5.18359	6		O15182	4.71167	5
R4GN08	6.32298	7		P58876	5.37168	6		Q6WCQ1	2.52004	3		Q9NQT4	5.4726	6		Q9NPQ8	5.18139	6
I3L0K2	6.31963	7		Q96BR5	5.37093	6		P07196	2.50969	3		Q9Y2A7	5.13705	6		Q4V328	4.89133	5
I3L2R6	6.31963	7		O76031	5.3706	6		O60812	2.49001	3		Q4VC31	5.92316	6		Q9BT09	5.55224	6
I3L3M7	6.31963	7		Q96GG9	5.37018	6		B2RXH8	2.49001	3		Q2TAY7	5.83827	6		Q9UII2	6.42933	7
Q9BRA2	6.31963	7		Q7Z6Z7	5.36858	6		Q13310	2.45365	3		Q9NQR4	5.76524	6		O60879	3.25317	4
Q15181	6.31867	7		Q10567	5.36698	6		A6NMY6	2.35845	3		P46736	5.14609	6		Q7Z569	4.56079	5
Q5SQT6	6.31867	7		Q9H814	5.36585	6		Q00610	2.28489	3		P30876	5.43025	6		Q6PGP7	5.26254	6
Q96AE4	6.31784	7		Q14739	5.36443	6		P78347	2.26135	3		Q6NUK1	5.68642	6		Q9ULP9	4.55086	5
A0A0K0K1E7	6.31523	7		Q8TCJ2	5.36208	6		Q92576	2.14198	3		Q6P1J9	5.39631	6		Q5T0F9	3.34832	4
C9IZU3	6.31523	7		Q71UM5	5.36072	6						Q9BRJ2	5.49986	6		Q9H3S7	4.83613	5
C9J938	6.31523	7		Q15392	5.36061	6						Q96FW1	5.95731	6		Q96N67	4.62488	5
C9JB25	6.31523	7		Q08170	5.35809	6						Q15031	5.35603	6		O43432	2.72895	3
C9JFT1	6.31523	7		P11166	5.35688	6						P54920	5.94997	6		Q13136	4.82442	5
C9JG93	6.31523	7		Q9NY12	5.3559	6						P40763	5.82841	6		Q9NRY5	4.95838	5
C9JQJ4	6.31523	7		O43251	5.35264	6						P26196	5.82352	6		Q9NXW2	2.95849	3
C9JSE7	6.31523	7		Q8NEY8	5.35095	6						P36543	5.55679	6		Q4KMP7	5.02019	6
C9JT15	6.31523	7		Q9Y3A2	5.3505	6						O60884	5.64504	6		Q6DD88	5.72004	6
C9JZI2	6.31523	7		Q9NVJ2	5.34912	6						P05091	5.58547	6		O60524	4.98868	5
F8WB65	6.31523	7		Q9Y6Y8	5.34814	6						Q9Y5K8	5.53538	6		Q13740	5.26555	6
H7C1T1	6.31523	7		Q13616	5.34746	6						Q9H0S4	5.57852	6		Q9NV70	5.04432	6
H7C2Y0	6.31523	7		P49792	5.34647	6						Q9NYL9	5.9429	6		Q9UJC3	4.21673	5
Q15019	6.31523	7		P62861	5.34637	6						P28331	5.51543	6		P46937	4.76962	5
E7ETR0	6.31489	7		P22492	5.34418	6						P48637	5.82266	6		O43805	5.15825	6
H7C4I3	6.31489	7		Q8N766	5.34282	6						P47755	5.98737	6		Q9BRX8	4.52304	5
J3QLR1	6.31489	7		Q5TFE4	5.33908	6						P82650	5.33834	6		Q32MZ4	3.6534	4
Q9Y265	6.31489	7		O00267	5.33893	6						A4D1E9	5.08646	6		Q9H6S0	4.91076	5
H0YHD8	6.31345	7		P82650	5.33834	6						Q13630	5.74726	6		Q8IW35	4.51608	5
P52943	6.31345	7		Q00535	5.33785	6						Q96DA6	5.50594	6		Q14789	2.55423	3
B7ZBH1	6.31194	7		Q9NV06	5.33518	6						Q9C005	5.84016	6		O95155	5.07444	6
F8WD20	6.31194	7		Q3MHD2	5.33264	6						P14635	5.44775	6		Q9NVD7	5.51247	6
F8WDS6	6.31194	7		O00399	5.33234	6						Q8TCC3	5.29403	6		Q15018	5.11841	6
P56537	6.31194	7		Q9H061	5.33193	6						Q9Y697	5.34709	6		Q9Y3P9	4.94946	5
A0A024QZ42	6.31129	7		Q5JPE7	5.33099	6						Q9NRV9	5.81941	6		P38435	4.57392	5
O75340	6.31129	7		P09104	5.3293	6						Q9C0B1	5.4257	6		Q9P0V9	5.56419	6
F5H4R6	6.30957	7		P34949	5.32837	6						Q14254	5.52541	6		Q9NVS2	5.47316	6
F8VUX1	6.30957	7		Q9P2E9	5.32692	6						Q9BUQ8	5.69813	6		Q96RN5	5.10116	6
F8VY35	6.30957	7		P08397	5.32645	6						O00429	5.58847	6		Q6IN85	4.97503	5
F8W0J6	6.30957	7		Q14690	5.32611	6						Q8WWY3	5.58021	6		P08047	4.92185	5
P55209	6.30957	7		P55854	5.32431	6						Q86Y82	5.2265	6		Q14254	5.52541	6
G3V5N4	6.30881	7		Q14008	5.32396	6						P09525	5.76264	6		Q05655	4.36574	5
P25788	6.30881	7		Q9H446	5.31922	6						O15400	5.0776	6		Q01650	6.01397	7
A0A0C4DGZ5	6.30685	7		Q9UBP6	5.31618	6						Q96HE7	5.54538	6		Q9Y4K4	3.95678	4
P54577	6.30685	7		Q9BZK3	5.3124	6						Q96A49	5.71172	6		Q8IUD2	5.12384	6
P10412	6.30459	7		E9PAV3	5.3124	6						Q96I24	5.95131	6		Q96J02	4.65541	5
H0Y875	6.30411	7		Q8N257	5.31147	6						Q9UEE9	5.50225	6		Q15276	4.78354	5
O43852	6.30411	7		Q92541	5.311	6						Q9NYK5	5.47165	6		Q96SW2	4.6451	5
J3KP15	6.30363	7		Q16775	5.31072	6						Q9BWU0	5.02364	6		Q9NVH1	5.56114	6
J3QL05	6.30363	7		O00203	5.31067	6						Q7RTV0	5.8951	6		P16401	6.80033	7
Q01130	6.30363	7		Q8IWX8	5.31042	6						P51397	5.72079	6		Q9Y3Q8	4.94636	5
P30084	6.30268	7		O43795	5.31009	6						Q00169	5.60633	6		Q9UPN3	2.8289	3
K7ELP8	6.30195	7		Q9Y5X3	5.3096	6						Q14137	5.53258	6		Q15149	6.41974	7
P26368	6.30195	7		Q6RFH5	5.30916	6						O43395	5.48796	6		Q4G0F5	4.62494	5
Q92928	6.301	7		O75175	5.30335	6						Q96EY4	5.52803	6		Q9UH65	5.35401	6
Q9H0U4	6.301	7		Q5JTH9	5.30311	6						P78318	5.47094	6		Q9UNW1	4.63432	5
A0A087WTI1	6.301	7		O15213	5.30239	6						Q4KMP7	5.02019	6		P55854	5.32431	6
E9PLD0	6.301	7		Q3LXA3	5.29676	6						O14828	5.44964	6		Q9UKA9	4.78358	5
G3V3C7	6.29821	7		O43719	5.29589	6						Q9BYN8	5.64228	6		Q13614	5.09866	6
G3V3M6	6.29821	7		O95983	5.29526	6						O14908	5.4949	6		Q9BUP3	5.00633	6
P27695	6.29821	7		Q9NUJ1	5.29502	6						P09543	5.81289	6		O75165	4.82761	5
P61158	6.29801	7		Q9P289	5.29475	6						Q15008	5.85642	6		Q96T58	4.64218	5
B4DXW1	6.29801	7		Q9Y5K6	5.29093	6						P17858	5.54062	6		Q96E39	4.79371	5
C9J580	6.29801	7		Q9GZR7	5.28919	6						O75323	5.567	6		Q8TD16	5.21935	6
F8WDR7	6.29801	7		Q9UI10	5.2891	6						Q9NWB6	5.577	6		Q66K14	4.47641	5
F8WE84	6.29801	7		O95239	5.28816	6						P23193	5.62271	6		Q9Y3D8	5.48916	6
F8WEW2	6.29801	7		Q6UX04	5.28608	6						O75439	5.7179	6		Q07820	4.48318	5
G3V4T5	6.29671	7		O75150	5.28483	6						Q7KZ85	5.32027	6		Q9Y6A5	4.71153	5
P05198	6.29671	7		Q8NCA5	5.28451	6						Q9UI10	5.2891	6		Q9UPY3	3.843	4
P62304	6.29628	7		Q92575	5.28336	6						Q8IVD9	5.03692	6		Q9H7C9	5.39819	6
A6NHK2	6.29628	7		Q9NTI5	5.28092	6						Q14165	5.32886	6		Q15629	4.82393	5
P00387	6.29389	7		Q9P0J0	5.27995	6						Q96FJ2	5.42086	6		Q8N4V1	5.41779	6
Q6NZI2	6.29284	7		Q15125	5.27888	6						Q13427	5.23601	6		Q9UHQ4	4.91008	5
B1ALA7	6.29112	7		Q9H936	5.27826	6						O00422	5.44342	6		Q14997	4.51157	5
P60891	6.29112	7		Q13451	5.27787	6						Q5VT66	5.0279	6		O95749	4.63015	5
J3KTF0	6.29052	7		Q9UGP8	5.27471	6						P53004	5.71352	6		Q99959	3.75972	4
P49327	6.29052	7		O43747	5.27416	6						Q5JTH9	5.30311	6		Q86XI2	4.77695	5
E5RGM3	6.29015	7		P25490	5.27155	6						P15374	5.73317	6		Q13464	4.67274	5
E5RGM4	6.29015	7		P36551	5.26835	6						P42224	5.65045	6		O60343	5.15505	6
E5RHM3	6.29015	7		O43290	5.26746	6						Q9BYD6	5.61339	6		Q96JP5	4.69946	5
E5RJR5	6.29015	7		Q92882	5.26645	6						Q6P1M0	5.02328	6		Q9HD20	4.77519	5
E5RK33	6.29015	7		O43402	5.26583	6						Q15555	5.40848	6		P17612	5.88509	6
E7ERH2	6.29015	7		Q13740	5.26555	6						Q13485	5.30557	6		Q86XL3	4.94424	5
F8W8N3	6.29015	7		Q13601	5.26251	6						Q13510	5.10303	6		Q96T17	4.7347	5
P63208	6.29015	7		Q53GA4	5.26128	6						Q9NQG5	5.56686	6		Q99570	4.49244	5
Q9BWD1	6.29001	7		O60678	5.26094	6						Q8TAT6	5.53266	6		P16402	5.89823	6
G3V476	6.28975	7		Q13217	5.26059	6						Q14318	5.60198	6		P30622	4.9038	5
G3V4H1	6.28975	7		Q8WTT2	5.26014	6						Q16513	5.23097	6		Q658Y4	5.07416	6
P60953	6.28975	7		P07311	5.25926	6						Q12849	5.56383	6		Q9HC36	5.17365	6
Q5JYX0	6.28975	7		Q8WWI1	5.25827	6						O75935	5.58615	6		Q8IWC1	4.59621	5
Q9H4E5	6.28975	7		P63027	5.25812	6						Q8IUD2	5.12384	6		Q9P1Y5	3.37208	4
M0QXZ7	6.2886	7		Q9BW71	5.25353	6						P22307	5.54342	6		Q6WKZ4	4.28212	5
M0R0Z0	6.2886	7		O60831	5.25284	6						Q9Y6G9	5.58898	6		O14874	4.84164	5
Q9Y230	6.2886	7		P23511	5.24882	6						O75223	5.75367	6		Q5TAQ9	4.72084	5
C9IZ80	6.28847	7		Q6PD62	5.24845	6						P61218	5.66571	6		Q9UQ16	4.09401	5
C9J188	6.28847	7		Q93045	5.2466	6						Q9H2P9	5.11748	6		O00443	4.41121	5
C9JWF5	6.28847	7		Q9GZR2	5.23999	6						Q9UK45	5.7821	6		P40818	4.99449	5
Q7L1Q6	6.28847	7		Q5VTR2	5.23946	6						Q96K17	5.85653	6		O75879	4.7282	5
A0A087WUN7	6.2858	7		O15357	5.2389	6						Q92925	5.0093	6		P19256	5.38389	6
G3V2S9	6.2858	7		Q9P016	5.23874	6						O60610	5.71058	6		O15357	5.2389	6
G3V4X6	6.2858	7		Q9BW91	5.23721	6						Q8WX92	5.39831	6		Q05193	3.62859	4
H0YJ40	6.2858	7		Q13427	5.23601	6						Q05639	5.45706	6		P54652	4.55782	5
H0YJU7	6.2858	7		P18583	5.23119	6						Q8N4V1	5.41779	6		Q96F07	3.86927	4
H0YJW7	6.2858	7		Q16513	5.23097	6						Q9Y5Q8	5.14934	6		P28702	4.59101	5
J3KPY6	6.2858	7		O95163	5.22937	6						Q9HA64	5.64652	6		O15111	4.59421	5
Q9GZT3	6.2858	7		Q86Y82	5.2265	6						O15235	5.2629	6		Q96IV0	3.85587	4
F8VQQ8	6.2841	7		Q71RC2	5.22495	6						Q9NUQ3	5.07547	6		Q8IWW6	4.17015	5
F8VSD4	6.2841	7		Q9NY27	5.22434	6						P78345	5.23632	6		P27448	4.0712	5
F8VV71	6.2841	7		O00178	5.2235	6						O43719	5.29589	6		P50748	4.38777	5
F8VZ29	6.2841	7		Q9BTE7	5.22334	6						P52294	5.45807	6		Q7Z4S6	4.99925	5
P61088	6.2841	7		Q14240	5.22201	6						O43674	5.51315	6		Q86V48	5.11164	6
O75947	6.28161	7		Q9NWH9	5.2212	6						Q9H4M9	5.89258	6		Q96EI5	4.73566	5
P00492	6.28038	7		Q8WUA2	5.22024	6						Q96BJ3	5.19177	6		Q9Y2C4	4.69932	5
Q16836	6.27899	7		Q8TD16	5.21935	6						O95400	5.44133	6		Q5R372	4.07431	5
A0A0A0MSE2	6.27899	7		Q8IXB1	5.21886	6						Q15392	5.36061	6		Q5JSL3	4.5305	5
A0A087WTS8	6.27799	7		P24928	5.21722	6						Q9NQW6	5.196	6		Q9UIF9	4.34134	5
A0A087WYC1	6.27799	7		Q6P161	5.21709	6						Q96C36	5.66057	6		Q14554	5.16739	6
P34932	6.27799	7		Q03701	5.21655	6						Q9H307	5.46322	6		Q9NRG4	4.82767	5
O15347	6.2768	7		Q9HCE1	5.21576	6						Q14919	5.67999	6		Q8IWV8	4.08634	5
E7EQU1	6.2768	7		Q9NWM8	5.21187	6						Q9UNZ5	5.72336	6		Q13825	4.67033	5
E9PES6	6.2768	7		P29992	5.21111	6						O14617	5.08648	6		O60333	2.01169	3
K7EIU7	6.2708	7		Q9H2P0	5.20834	6						Q9Y6G3	5.33338	6		Q5JSZ5	4.49192	5
K7EJ19	6.2708	7		Q9H2U1	5.20689	6						P16989	5.58703	6		O43741	4.20823	5
K7EQ35	6.2708	7		Q9HBM1	5.20404	6						O95235	5.08709	6		Q9UKE5	2.96241	3
O43776	6.2708	7		Q13257	5.20288	6						P30519	5.60333	6		O95140	5.1873	6
P20618	6.26715	7		Q6YP21	5.2021	6						P51114	5.59891	6		Q9NSV4	5.02257	6
Q92841	6.26707	7		Q9Y520	5.20149	6						O60783	5.28799	6		Q5T6V5	5.47199	6
A0A024QZP7	6.26653	7		O95801	5.20119	6						Q86TS9	5.4394	6		Q6NUQ1	4.22976	5
A0A087WZZ9	6.26653	7		Q9Y320	5.20108	6						O15226	5.24334	6		B7ZAP0	4.1743	5
E5RIU6	6.26653	7		P49914	5.2007	6						O75717	5.03967	6		Q8N392	4.90251	5
P06493	6.26653	7		Q9NSI2	5.19723	6						P82675	5.20301	6		Q9UL54	3.26688	4
F8VY02	6.26504	7		Q6NYC1	5.19272	6						P17252	5.50953	6		Q9UPN4	2.25104	3
F8W1G0	6.26504	7		Q92733	5.19223	6						Q92616	5.61339	6		Q8NFC6	4.35343	5
P30040	6.26504	7		Q9Y383	5.19219	6						Q86UE4	5.52443	6		Q53EU6	3.96348	4
H7C342	6.26423	7		Q9H3P2	5.19114	6						Q8WUR7	5.36046	6		Q58FG1	3.00911	4
J3KQ18	6.26423	7		O95865	5.19016	6						Q9Y2W2	5.45411	6		P52564	4.71691	5
P30046	6.26423	7		Q9Y673	5.18863	6						Q9H2P0	5.20834	6		P08069	4.30821	5
A0A087WTV2	6.26152	7		O95140	5.1873	6						Q8N3C0	5.03427	6		P06213	2.89232	3
B7Z8D3	6.26152	7		Q6YHK3	5.18344	6						Q9UKS6	5.62884	6		P63218	6.03467	7
K7EJF8	6.26152	7		Q9Y639	5.18284	6						P46734	5.41482	6		Q969E4	4.88169	5
K7ENH2	6.26152	7		Q9BTW9	5.18234	6						O75208	5.17769	6		Q9GZV4	4.50096	5
K7ESG5	6.26152	7		P49590	5.1821	6						P04818	5.93892	6		Q13496	4.30659	5
K9J957	6.26152	7		Q02880	5.1788	6						Q14258	5.58657	6		Q3KRA9	3.89348	4
P61289	6.26152	7		Q96EX1	5.17477	6						Q96SB4	5.37731	6		P23497	4.60215	5
H3BNX8	6.2604	7		P35573	5.17439	6						Q15435	5.38989	6		Q9UHN6	3.7476	4
H3BRI0	6.2604	7		Q9UHI6	5.17323	6						Q9BRX2	5.53991	6		Q6NXT1	4.73507	5
H3BRM5	6.2604	7		P40123	5.17226	6						Q8WX93	5.76638	6		P34931	3.49865	4
H3BV69	6.2604	7		Q9P2N5	5.17217	6						Q14684	5.40243	6		Q8N4J0	4.15449	5
P20674	6.2604	7		P11717	5.1696	6						Q9BSJ2	5.17554	6		Q8N9M5	3.92358	4
M0QXK2	6.25875	7		P67812	5.16848	6						Q6UXN9	5.77343	6		P13796	3.49321	4
M0QZG7	6.25875	7		Q58FF8	5.168	6						Q9P289	5.29475	6		Q5JWR5	2.43261	3
M0R0G9	6.25875	7		Q1ED39	5.16756	6						Q96TA2	5.08907	6		O14578	4.72398	5
M0R221	6.25875	7		Q12841	5.16749	6						O75569	5.38638	6		P41219	3.00245	4
M0R268	6.25875	7		Q9H3Z4	5.16531	6						Q99614	5.61955	6		Q9Y4G6	4.71031	5
M0R2B8	6.25875	7		P11117	5.16384	6						Q99436	5.9876	6		Q02224	4.08527	5
P09012	6.25875	7		P51153	5.16097	6						Q15121	5.30971	6		O76080	4.38994	5
Q07021	6.25464	7		O43805	5.15825	6						P14735	5.56818	6		Q4VCS5	3.5379	4
M0QY67	6.25332	7		P11216	5.15623	6						Q92820	5.45074	6		O75145	3.40563	4
P38117	6.25332	7		P05186	5.1554	6						Q8IWX8	5.31042	6
P36542	6.25317	7		P61599	5.15529	6						Q01581	5.47051	6
H0YKK6	6.25278	7		Q9H0R4	5.15438	6						Q9NUQ8	5.30199	6
H0YLU2	6.25278	7		P07942	5.15347	6						Q9Y5A9	5.62248	6
Q06323	6.25278	7		Q9NVX2	5.15101	6						O14964	5.45232	6
P09874	6.25104	7		P11234	5.15033	6						Q9Y3C8	5.91091	6
Q5VX84	6.25104	7		P16278	5.14826	6						Q02809	5.73263	6
Q5VX85	6.25104	7		Q15075	5.14705	6						Q14558	5.52483	6
P31040	6.25039	7		Q969T9	5.14541	6						Q92979	5.84185	6
A0A087X1I3	6.25039	7		P46013	5.14496	6						P46013	5.14496	6
H0Y8S2	6.25039	7		Q13404	5.14101	6						Q8WVY7	5.6388	6
G3V295	6.25032	7		Q9NX62	5.14042	6						Q14257	5.55477	6
G3V3I1	6.25032	7		Q8N0X7	5.1392	6						O94874	5.07869	6
G3V3U4	6.25032	7		P20020	5.13871	6						P04183	5.46133	6
G3V4S5	6.25032	7		Q06787	5.13577	6						P46926	5.77385	6
G3V5Z7	6.25032	7		P35080	5.13466	6						P52888	5.60175	6
H0YJC4	6.25032	7		Q7Z2Z2	5.13295	6						P53992	5.44587	6
P60900	6.25032	7		P11488	5.13229	6						Q96P11	5.02501	6
C9IZZ0	6.24999	7		Q8N556	5.13029	6						O14974	5.51186	6
C9J4S4	6.24999	7		Q8IXM2	5.12758	6						Q96IZ0	5.681	6
C9J4V0	6.24999	7		P00533	5.12607	6						Q9UHI6	5.17323	6
C9J592	6.24999	7		O00330	5.12482	6						Q9H4L4	5.06574	6
C9J8S3	6.24999	7		Q8IUD2	5.12384	6						Q15126	5.91033	6
P51149	6.24999	7		Q13425	5.12201	6						O43819	5.10958	6
F8VVA7	6.24916	7		O75746	5.12137	6						Q9ULC4	5.99042	6
F8VYK5	6.24916	7		Q6Y1H2	5.12094	6						P11117	5.16384	6
P61923	6.24916	7		Q9H993	5.12039	6						P29373	5.96515	6
Q9H1E3	6.24688	7		Q99442	5.12021	6						Q96QK1	5.71883	6
O76021	6.24622	7		Q9NQ29	5.11982	6						Q15631	5.95534	6
I3L3U9	6.24622	7		P12235	5.11837	6						Q9H3N1	5.71748	6
E5RGN3	6.24603	7		O00186	5.11798	6						Q13618	5.23356	6
E5RIM7	6.24603	7		Q92599	5.11679	6						O60832	5.82273	6
O00244	6.24603	7		Q8IV08	5.11015	6						Q969X6	5.27362	6
D6R937	6.24569	7		O43819	5.10958	6						P30419	5.87086	6
Q12904	6.24569	7		Q14241	5.10945	6						P51148	5.76219	6
B4E3S0	6.24528	7		Q13144	5.10762	6						Q9H223	5.42321	6
F8VRE9	6.24528	7		A6NHR9	5.1073	6						O14562	5.76134	6
F8VSA4	6.24528	7		Q14691	5.10225	6						O60763	5.52214	6
F8VTT6	6.24528	7		Q8NI27	5.10165	6						Q15007	5.12177	6
F8VV53	6.24528	7		Q99661	5.10161	6						O95394	5.47755	6
F8VVB7	6.24528	7		Q96RN5	5.10116	6						P17066	5.426	6
F8W1H8	6.24528	7		Q13614	5.09866	6						Q9UL15	5.03123	6
H0YHL7	6.24528	7		O60784	5.09536	6						Q14181	5.30494	6
Q9ULV4	6.24528	7		O95684	5.09349	6						Q08170	5.35809	6
O43399	6.24507	7		Q9NRN7	5.09236	6						Q16539	5.49124	6
Q14247	6.24436	7		Q9NRR5	5.09141	6						Q9NXG2	5.50065	6
F8WDD5	6.24436	7		Q70UQ0	5.09139	6						O14561	5.99284	6
F8WEZ6	6.24436	7		Q9UBF2	5.0912	6						P20073	5.91158	6
H0YEV2	6.24436	7		Q9NVG8	5.09037	6						Q99747	5.302	6
O00264	6.24229	7		Q96TA2	5.08907	6						Q99417	5.82323	6
B7Z4L4	6.24212	7		O14617	5.08648	6						O14980	5.80261	6
F8WF32	6.24212	7		Q7Z478	5.08646	6						Q9NTJ5	5.25748	6
P04843	6.24212	7		Q9BQ39	5.08408	6						Q08257	5.87995	6
Q13347	6.24169	7		P41240	5.0839	6						Q9UBB4	5.8115	6
Q5TFK1	6.24169	7		Q86U44	5.08145	6						O00154	5.87261	6
A0A087WV51	6.24034	7		Q9H4A3	5.08123	6						Q6DD88	5.72004	6
A0A087X1X5	6.24034	7		Q9Y291	5.07848	6						P30043	5.83679	6
A0A087X271	6.24034	7		P36873	5.07809	6						Q01658	5.80864	6
B4DDF4	6.24034	7		O15400	5.0776	6						Q68EM7	5.64783	6
B4DUT8	6.24034	7		Q96EY8	5.07572	6						Q9H0U3	5.37344	6
H3BQH0	6.24034	7		Q9NUQ3	5.07547	6						Q13425	5.12201	6
H3BVI6	6.24034	7		Q9NQC3	5.07498	6						Q14CX7	5.14247	6
K7ES69	6.24034	7		P48506	5.07385	6						P46109	5.43237	6
Q99439	6.24034	7		Q9C0C9	5.07118	6						A0MZ66	5.12061	6
U3KPS3	6.24034	7		Q8N0T1	5.07032	6						Q9BPX5	5.95036	6
Q7KZF4	6.23737	7		Q12959	5.06927	6						Q9Y6E2	5.94549	6
Q9Y3I0	6.23732	7		O75688	5.06711	6						O94905	5.65048	6
A0A0A0MRL0	6.23673	7		P60520	5.06698	6						P27361	5.40799	6
Q12905	6.23673	7		Q86VM9	5.06477	6						Q14694	5.42048	6
A0A087X1Z3	6.23589	7		P61962	5.06415	6						Q9H4A4	5.60592	6
H0YLG1	6.23589	7		Q9NRL3	5.06309	6						Q9H7E9	5.69094	6
Q9UL46	6.23589	7		Q7L5D6	5.06285	6						O95486	5.02266	6
E5RFF0	6.23518	7		Q9BV79	5.06153	6						Q9Y320	5.20108	6
E5RI05	6.23518	7		Q14315	5.06029	6						Q9UBW8	5.7221	6
E5RIU8	6.23518	7		P18858	5.05798	6						Q15042	5.21723	6
E5RJF5	6.23518	7		Q66PJ3	5.05682	6						Q8NE71	5.78572	6
E5RJR0	6.23518	7		O14950	5.05496	6						Q92665	5.27459	6
E7EMC6	6.23518	7		Q9Y5B8	5.05411	6						Q70UQ0	5.09139	6
P08133	6.23518	7		Q9Y2D5	5.05334	6						O95182	5.4059	6
E7ERC4	6.23505	7		P23229	5.05277	6						Q96P70	5.3926	6
E9PFL9	6.23505	7		Q9BPU6	5.04548	6						Q9BY44	5.76843	6
E9PGX9	6.23505	7		Q92896	5.0449	6						Q13257	5.20288	6
P05455	6.23505	7		P35251	5.0449	6						Q9Y3D8	5.48916	6
O43390	6.2349	7		O15020	5.0421	6						P06730	5.8373	6
Q9NR30	6.23303	7		Q9Y680	5.04069	6						P16615	5.8439	6
A6NEL0	6.23293	7		O75717	5.03967	6						Q8TBC4	5.47936	6
A6NL93	6.23293	7		P30042	5.03719	6						P46821	5.62007	6
F2Z2W6	6.23293	7		A0A0B4J2D5	5.03719	6						Q7Z478	5.08646	6
F2Z2Y5	6.23293	7		Q8IVD9	5.03692	6						P85037	5.23262	6
H7BXJ5	6.23293	7		Q8N3C0	5.03427	6						Q8NBX0	5.48532	6
P05114	6.23293	7		Q53F19	5.03427	6						Q9Y657	5.3	6
G3V3K3	6.23081	7		P35610	5.03139	6						Q9Y5X3	5.3096	6
G8JLC2	6.23081	7		Q9BTC0	5.02898	6						Q9NWU5	5.55213	6
H0YJM8	6.23081	7		Q15833	5.02786	6						Q9NRN9	5.03133	6
P28074	6.23081	7		Q8N9N8	5.02673	6						P23786	5.2094	6
J3KNE3	6.23072	7		Q9UN37	5.02609	6						Q6UN15	5.13696	6
P68402	6.23072	7		P42574	5.02297	6						Q9Y6B6	5.51186	6
A0A087WX09	6.23037	7		Q9NSV4	5.02257	6						Q9NVX2	5.15101	6
A0A0D9SF53	6.23037	7		O75352	5.02171	6						Q8IZP0	5.47936	6
A0A0D9SFB3	6.23037	7		Q4KMP7	5.02019	6						Q15738	5.50264	6
A0A0D9SG12	6.23037	7		Q12789	5.01955	6						Q9H9Q2	5.54786	6
A0A0J9YYH6	6.23037	7		Q96SI9	5.01857	6						Q15291	5.03393	6
B4DLA0	6.23037	7		Q99816	5.01789	6						P53041	5.6846	6
O00571	6.23037	7		Q92520	5.0172	6						Q15070	5.48583	6
J3KTQ9	6.22926	7		Q9Y3A6	5.01298	6						P09972	5.87654	6
J3QQM1	6.22926	7		O15031	5.00716	6						Q9Y3B2	5.64396	6
J3QSE0	6.22926	7		Q9UKL0	5.00536	6						Q13614	5.09866	6
P62195	6.22926	7		Q6Y7W6	5.00499	6						P21281	5.63779	6
Q9Y3F4	6.22836	7		P10586	5.00252	6						P18887	5.19688	6
Q9P0U1	6.2282	7		O60885	5.00222	6						Q9UGM6	5.21789	6
A0A087WZY2	6.2282	7		P05067	5.00217	6						Q9P2R3	5.2059	6
A6NIV2	6.2282	7		Q96RQ3	4.99839	5						Q5TBB1	5.18656	6
B5MD00	6.2282	7		Q8N1G2	4.99702	5						O15020	5.0421	6
F8VNW6	6.22737	7		P23634	4.99661	5						O43681	5.7733	6
F8VQZ2	6.22737	7		Q13426	4.99512	5						P22830	5.35361	6
H3BMQ1	6.22737	7		P18846	4.99376	5						P40937	5.67644	6
H3BPF6	6.22737	7		Q6P6C2	4.99261	5						Q9NRX2	5.4495	6
Q99471	6.22737	7		A5YKK6	4.99085	5						O43402	5.26583	6
D6R9G2	6.22693	7		Q96JJ3	4.99055	5						P08574	5.60668	6
D6RAY0	6.22693	7		Q96FX7	4.99008	5						Q9NVS2	5.47316	6
D6RFE4	6.22693	7		O60524	4.98868	5						Q8N7H5	5.12708	6
H0YAG8	6.22693	7		Q10570	4.9883	5						O95905	5.1117	6
P11766	6.22693	7		P62070	4.985	5						Q15003	5.56379	6
P02786	6.22669	7		P14649	4.98381	5						O75489	5.64659	6
F8WBE5	6.22669	7		Q9H2G2	4.98092	5						Q92599	5.11679	6
G3V0E5	6.22669	7		Q8NC96	4.97935	5						Q14240	5.22201	6
H7C3V5	6.22669	7		Q9BR61	4.97748	5						Q14691	5.10225	6
P07954	6.22439	7		Q96ME7	4.97504	5						P50213	5.92139	6
H0Y579	6.22353	7		Q5VTL8	4.97189	5						Q58FF8	5.168	6
P54727	6.22353	7		Q9H583	4.96604	5						Q9BXS5	5.444	6
Q5W0S4	6.22353	7		Q86TU7	4.96496	5						O96019	5.94608	6
Q5W0S5	6.22353	7		Q14141	4.96453	5						Q9BQ75	5.40772	6
Q08J23	6.22192	7		Q5T9A4	4.96314	5						Q8TCJ2	5.36208	6
H0YK49	6.22168	7		P42345	4.96301	5						E9PAV3	5.3124	6
H0YL12	6.22168	7		Q9UNK0	4.96115	5						P55265	5.48262	6
H0YL83	6.22168	7		Q9NZ32	4.96016	5						O43663	5.31557	6
H0YNX6	6.22168	7		P41214	4.96003	5						Q9H0U6	5.63435	6
P13804	6.22168	7		Q6ZMG9	4.95984	5						Q9UHB6	5.51559	6
Q12931	6.22138	7		Q9NVN8	4.95846	5						O43237	5.35391	6
I3L0K7	6.22138	7		Q14527	4.95643	5						P82909	5.64292	6
I3L0P6	6.22138	7		Q5T4S7	4.95576	5						Q9Y676	5.42687	6
I3L239	6.22138	7		O14604	4.95086	5						Q9Y3D7	5.01805	6
I3L253	6.22138	7		Q9Y3P9	4.94946	5						P12235	5.11837	6
I3L2D5	6.22138	7		Q9H267	4.94913	5						P82914	5.30254	6
I3L3L4	6.22138	7		Q92995	4.94904	5						O95456	5.71226	6
P17096	6.22058	7		P49916	4.94696	5						Q6IBS0	5.85705	6
E5RIT9	6.22058	7		Q9Y3Q8	4.94636	5						Q99879	5.39689	6
P23921	6.21905	7		P57076	4.94301	5						Q9Y291	5.07848	6
E9PJ62	6.21905	7		Q9BPX6	4.94108	5						Q9Y3A6	5.01298	6
E9PL69	6.21905	7		Q96GA3	4.93852	5						Q7L576	5.24741	6
E9PP77	6.21905	7		Q0ZGT2	4.93508	5						P61086	5.93774	6
E9PRY9	6.21905	7		Q5JSH3	4.93505	5						O75348	5.71738	6
H0YCY7	6.21905	7		Q8NHQ9	4.934	5						O00567	5.9103	6
P61024	6.21903	7		Q8WVC0	4.93324	5						P09104	5.3293	6
Q5T179	6.21903	7		Q9BZI7	4.92867	5						O75306	5.52265	6
P55145	6.21831	7		Q92785	4.9267	5						Q9NQT5	5.63293	6
A8K878	6.21831	7		O15397	4.9264	5						P15531	5.87005	6
H7C2D6	6.21831	7		Q9UM00	4.92492	5						P13984	5.61443	6
O75937	6.21662	7		Q92538	4.92307	5						P55854	5.32431	6
S4R3J5	6.21662	7		Q9HAU5	4.92274	5						P63261	5.49309	6
H7C0X8	6.21555	7		P52815	4.92241	5						P04350	5.39563	6
P40121	6.21555	7		Q6ZXV5	4.92083	5						Q14195	5.98042	6
P14927	6.21513	7		Q7Z4H8	4.91461	5						P55795	5.83813	6
C9JAB2	6.21243	7		Q15059	4.91418	5						Q9H3Z4	5.16531	6
F8WEA1	6.21243	7		Q9H6S0	4.91076	5						Q7Z739	5.39852	6
H7BZZ6	6.21243	7		Q5UIP0	4.90696	5						P49590	5.1821	6
H7C1N1	6.21243	7		Q7LGA3	4.90675	5						Q6IN85	4.97503	5
Q16629	6.21243	7		P30622	4.9038	5						Q6KC79	4.87909	5
K7EJH3	6.20823	7		Q8N392	4.90251	5						P51531	4.79874	5
K7EJM7	6.20823	7		Q5SW79	4.89988	5						Q92547	4.4657	5
M0QYK5	6.20823	7		Q99538	4.89597	5						Q8NFC6	4.35343	5
M0R2N4	6.20823	7		Q9NS87	4.89306	5						P0C0S8	4.30377	5
Q01081	6.20823	7		Q16666	4.89264	5						P63000	4.04647	5
Q8WU68	6.20823	7		O15260	4.8909	5						Q9Y3P9	4.94946	5
Q9NRX4	6.20753	7		Q9BRT2	4.89088	5						Q7Z4S6	4.99925	5
P07814	6.20521	7		Q92620	4.88733	5						Q7Z406	4.27002	5
V9GYZ6	6.20521	7		Q8WUX2	4.88729	5						P22392	4.37781	5
V9GZ76	6.20521	7		O94973	4.88707	5						Q13464	4.67274	5
E9PLA9	6.20515	7		P38571	4.88431	5						Q9Y2C4	4.69932	5
G3V153	6.20515	7		O14618	4.88136	5						Q9NU22	4.74575	5
Q14444	6.20515	7		P42025	4.88031	5						Q4V328	4.89133	5
C9J8M6	6.20478	7		Q9NVI1	4.8777	5						Q12906	4.51318	5
H0YH42	6.20478	7		Q9Y5S2	4.87444	5						P62491	4.02865	5
P33993	6.20478	7		Q8TCZ2	4.87415	5						Q05086	4.6183	5
K7EJ64	6.20464	7		Q9NZD2	4.87172	5						Q96EQ0	4.7382	5
K7EJZ4	6.20464	7		P22694	4.86998	5						Q96EI5	4.73566	5
K7EK43	6.20464	7		Q96QC0	4.86924	5						Q9H1Z4	4.63761	5
K7EL29	6.20464	7		Q8IVF2	4.86799	5						Q96T37	4.94153	5
K7EN98	6.20464	7		O15234	4.86408	5						Q9NW08	4.74696	5
K7EPE5	6.20464	7		Q86XZ4	4.86346	5						Q8WY22	4.20809	5
K7EQT3	6.20464	7		O75554	4.86144	5						Q9BWS9	4.88425	5
K7ERA8	6.20464	7		Q96A65	4.8593	5						P42858	4.08695	5
K7ESM5	6.20464	7		Q9NPJ6	4.85654	5						P52815	4.92241	5
K7ESQ3	6.20464	7		O95104	4.85276	5						Q02952	4.82134	5
Q9BUF5	6.20464	7		O14647	4.85198	5						Q6P6C2	4.99261	5
G3V4C6	6.20426	7		Q9H553	4.85142	5						P15924	4.67872	5
G3V4E7	6.20426	7		Q9Y6Y0	4.85008	5						Q9H7D7	4.25135	5
H0YJB9	6.20426	7		Q9BRL6	4.84716	5						Q6IQ49	4.36438	5
Q9Y224	6.20426	7		Q6ZMR3	4.84561	5						Q96JP5	4.69946	5
Q08211	6.2025	7		O14646	4.8455	5						Q9BWE0	4.36262	5
C9J9S3	6.20196	7		Q92667	4.84504	5						Q8IYS2	4.67578	5
C9JP48	6.20196	7		Q9UBM7	4.8436	5						O14734	4.87093	5
H0Y3Y6	6.20196	7		Q02447	4.84279	5						Q9UM54	4.30795	5
P62140	6.20196	7		Q9NS86	4.84081	5						Q96N67	4.62488	5
Q92522	6.2002	7		P30154	4.84009	5						P57076	4.94301	5
A0A0J9YW13	6.19856	7		Q13206	4.83864	5						Q9UPN6	4.68542	5
Q9Y5S9	6.19856	7		Q9UN81	4.83577	5						O95104	4.85276	5
C9J8P9	6.19832	7		Q9UBG0	4.83126	5						A2RRP1	4.38294	5
F8WF69	6.19832	7		O75165	4.82761	5						Q92572	4.97338	5
P09496	6.19832	7		Q8WYP5	4.823	5						Q9BZF1	4.54029	5
S4R3F6	6.19832	7		Q02952	4.82134	5						Q8TBF4	4.75773	5
A0A087WXQ8	6.19761	7		Q99590	4.81131	5						Q13325	4.98746	5
A0A087WY10	6.19761	7		Q15170	4.81026	5						P48634	4.68333	5
P49720	6.19761	7		Q99715	4.8084	5						O00461	4.98554	5
P68036	6.19632	7		Q00613	4.80786	5						Q12872	4.62614	5
P08559	6.19627	7		Q641Q2	4.8063	5						Q96AX1	4.75642	5
Q5JPT9	6.19627	7		Q13111	4.80258	5						P40855	4.76595	5
Q5JPU0	6.19627	7		O14802	4.79985	5						Q7LBC6	4.9551	5
Q5JPU1	6.19627	7		P51531	4.79874	5						Q5T0N5	4.54388	5
Q5JPU2	6.19627	7		Q96A72	4.79804	5						P27816	4.4993	5
Q5JPU3	6.19627	7		P15529	4.79675	5						Q5SW79	4.89988	5
H0YM60	6.19474	7		O75152	4.79567	5						Q8IY37	4.85029	5
Q9NPE3	6.19474	7		Q96E39	4.79371	5						Q8IU81	4.83493	5
G5E9E9	6.19473	7		Q9Y3E1	4.78995	5						Q86YP4	4.98466	5
H7BZ20	6.19473	7		Q9UPY8	4.78436	5						Q93008	4.93901	5
H7C312	6.19473	7		Q9UKA9	4.78358	5						Q9Y3T6	4.20475	5
H7C3A4	6.19473	7		Q15276	4.78354	5						P60660	4.37867	5
P23919	6.19473	7		Q99962	4.77828	5						P56945	4.64526	5
P15927	6.1947	7		Q9H7N4	4.77595	5						P82094	4.38445	5
Q5TEJ0	6.1947	7		P46939	4.77561	5						Q9UNK0	4.96115	5
Q5TEJ7	6.1947	7		P42566	4.77431	5						P45985	4.85861	5
O60888	6.19366	7		Q9C0J8	4.77414	5						P50148	4.84316	5
H0YER5	6.19359	7		Q9NUL3	4.77389	5						P07951	4.37714	5
Q15293	6.19359	7		Q04721	4.77161	5						Q99873	4.11285	5
B5MD38	6.19351	7		Q08378	4.77017	5						Q7Z569	4.56079	5
F5GZQ3	6.19351	7		P46937	4.76962	5						Q9BXK1	4.63607	5
P55084	6.19351	7		Q8NHG7	4.75961	5						Q9H6S0	4.91076	5
F8WAV5	6.19226	7		Q6P1N0	4.75928	5						Q8IYS1	4.92325	5
F8WAX2	6.19226	7		Q03001	4.75362	5						Q9Y4A5	4.32813	5
F8WDT3	6.19226	7		Q8N5I9	4.75212	5						P30038	4.56336	5
H7BY58	6.19226	7		Q9NVE7	4.75193	5						Q9UHQ4	4.91008	5
H7C4X2	6.19226	7		Q14004	4.75181	5						Q15276	4.78354	5
P22061	6.19226	7		P49750	4.75034	5						Q9H2G2	4.98092	5
A6NG45	6.19212	7		Q9H467	4.74924	5						P14314	4.5985	5
A6NJJ0	6.19212	7		P56199	4.74698	5						Q5BJF2	4.54188	5
H7C3T4	6.19212	7		Q9NU22	4.74575	5						Q9Y4C2	4.89268	5
Q13162	6.19212	7		Q6P158	4.74251	5						Q8N3F8	4.63959	5
H0Y804	6.1917	7		Q5VZK9	4.73936	5						Q9NQW7	4.02642	5
Q04828	6.1917	7		Q96T17	4.7347	5						O14910	4.10453	5
A0A0B4J296	6.19101	7		P25440	4.73245	5						Q7L311	4.73261	5
B8ZZU8	6.19101	7		Q01968	4.7288	5						P30622	4.9038	5
I3L0M9	6.19101	7		Q96ST2	4.72778	5						Q2M389	4.8232	5
Q15370	6.19101	7		Q14966	4.72525	5						Q86TU7	4.96496	5
G3V113	6.19075	7		O14578	4.72398	5						Q9UER7	4.80833	5
H0YBX6	6.19075	7		Q92930	4.72349	5						P51617	4.33594	5
Q15819	6.19075	7		Q76FK4	4.72026	5						Q5T4S7	4.95576	5
P78417	6.19025	7		Q9Y6I9	4.72013	5						P49247	4.91258	5
P06753	6.18907	7		O15258	4.71888	5						O76024	4.22978	5
Q5VU61	6.18907	7		P54132	4.71883	5						Q9NQ66	4.37524	5
E5RGS4	6.18851	7		Q16643	4.71873	5						Q6P1N0	4.75928	5
O60925	6.18851	7		O95197	4.71839	5						Q8WVC0	4.93324	5
P67936	6.18836	7		Q9Y4G6	4.71031	5						P09493	4.30657	5
K7EMU5	6.18836	7		Q9NP98	4.70846	5						P55210	4.90019	5
K7EPB9	6.18836	7		Q3ZAQ7	4.70825	5						Q92609	4.59291	5
K7EPV9	6.18836	7		Q15058	4.7007	5						Q8NI60	4.86206	5
A0A087X020	6.18529	7		Q9ULW3	4.69949	5						Q14653	4.64084	5
F8WE72	6.18529	7		Q9Y2C4	4.69932	5						Q8IUR7	4.07188	5
Q9Y3A5	6.18529	7		O94808	4.69828	5						Q9ULT8	4.82269	5
H0YKB3	6.1833	7		O15066	4.69638	5						A5YKK6	4.99085	5
Q00796	6.1833	7		P22090	4.69403	5						Q9UNS1	4.1422	5
A0A087X0R6	6.18114	7		P48426	4.69368	5						Q567U6	4.90777	5
Q9UMY4	6.18114	7		Q8IWJ2	4.69276	5						Q9NWA0	4.97123	5
F8WCK4	6.18106	7		Q9BVW5	4.69225	5						O75648	4.64375	5
P41250	6.18106	7		Q9NX74	4.69155	5						Q8NCE2	4.43301	5
A0A087WZH7	6.17811	7		P48509	4.68876	5						Q86WA6	4.61881	5
P29966	6.17811	7		Q16512	4.68693	5						Q8IUR0	4.97442	5
P51858	6.17769	7		P48634	4.68333	5						Q8N2K0	4.74143	5
A6NLM8	6.17763	7		Q9UKX5	4.68073	5						Q9BVS4	4.78086	5
P51571	6.17763	7		P15924	4.67872	5						Q12899	4.94698	5
H0YKK0	6.1775	7		A3KN83	4.67493	5						Q15629	4.82393	5
H0YLR3	6.1775	7		Q69YQ0	4.67124	5						Q6P2C8	4.93909	5
H0YMA0	6.1775	7		Q13308	4.67035	5						Q14141	4.96453	5
P09661	6.1775	7		P58511	4.66528	5						Q7Z7E8	4.92649	5
Q9Y696	6.17741	7		Q8TB61	4.65549	5						Q9H4Z3	4.3537	5
P28070	6.17716	7		P62714	4.65071	5						P06454	4.51631	5
C9IZF9	6.17691	7		Q9Y613	4.64894	5						Q5JRA6	4.44631	5
F8WBR8	6.17691	7		Q14669	4.64848	5						P48426	4.69368	5
F8WEQ7	6.17691	7		Q16774	4.6478	5						Q15643	4.66937	5
Q8WUM4	6.17691	7		P17301	4.64595	5						P07910	4.61683	5
F8W754	6.1755	7		Q96T58	4.64218	5						Q15843	4.80458	5
O76070	6.1755	7		P49454	4.6401	5						P25440	4.73245	5
P00390	6.17489	7		Q8N3F8	4.63959	5						Q9BZD4	4.94357	5
P84101	6.17487	7		Q9C0D5	4.63826	5						Q8TCG1	4.54677	5
B8ZZY7	6.17487	7		Q9UNW1	4.63432	5						Q13627	4.51199	5
F8WBN3	6.17487	7		Q9BU23	4.63329	5						P19793	4.75814	5
F8WBV6	6.17487	7		P35609	4.63241	5						Q3KQV9	4.93249	5
P17844	6.17456	7		P46100	4.63031	5						Q92995	4.94904	5
A0A0G2JLI4	6.17456	7		O15127	4.63001	5						Q9BZJ0	4.89328	5
J3KRX8	6.17456	7		Q12872	4.62614	5						O95671	4.91433	5
J3KRZ1	6.17456	7		Q4G0F5	4.62494	5						Q9GZZ1	4.15336	5
J3KTA4	6.17456	7		Q8WXW3	4.62221	5						Q9HD20	4.77519	5
J3KTQ4	6.17456	7		P07910	4.61683	5						Q58WW2	4.14149	5
J3QKN9	6.17456	7		Q8IZH2	4.61361	5						Q9H467	4.74924	5
J3QLG9	6.17456	7		Q66LE6	4.61284	5						Q96SW2	4.6451	5
J3QR02	6.17456	7		O14733	4.61202	5						O14802	4.79985	5
J3QR62	6.17456	7		Q63HN8	4.61043	5						Q9HBG6	4.24097	5
J3QRN5	6.17456	7		Q01085	4.60925	5						Q9H2J7	4.1294	5
J3QRQ7	6.17456	7		P49761	4.6023	5						Q9NS86	4.84081	5
J3QS79	6.17456	7		P23497	4.60215	5						Q13613	4.77159	5
J3QS97	6.17456	7		P14314	4.5985	5						P12532	4.22601	5
J3QSF1	6.17456	7		Q8IWC1	4.59621	5						Q9NVI1	4.8777	5
K7EKV0	6.17456	7		Q8TBZ6	4.59393	5						Q9UKM7	4.95882	5
X6RLV5	6.17456	7		Q9UNY4	4.59281	5						Q9NZJ4	4.14385	5
Q15046	6.17397	7		Q96HN2	4.59209	5						Q13017	4.72573	5
Q9UHV9	6.17211	7		Q8WXH0	4.5842	5						O75146	4.40448	5
F2Z3M5	6.17149	7		Q9HC07	4.58208	5						Q8NCM8	4.00152	5
J3KT51	6.17149	7		Q13439	4.58182	5						O15111	4.59421	5
Q9UK76	6.17149	7		Q8TDZ2	4.58088	5						Q9UQR0	4.26092	5
A0A087WYB4	6.17123	7		Q9UJY5	4.58005	5						Q9H4A5	4.80383	5
F2Z2I8	6.17123	7		Q92614	4.57896	5						Q6ZSJ8	4.91564	5
Q9UJZ1	6.17123	7		Q96II8	4.57892	5						O15258	4.71888	5
P31153	6.17063	7		P84157	4.57543	5						Q53EZ4	4.84264	5
A0A087X1W2	6.16547	7		Q8NI08	4.56792	5						Q96T60	4.56687	5
P61106	6.16405	7		O75157	4.56674	5						Q13426	4.99512	5
Q9NVI7	6.16276	7		P18084	4.56622	5						Q9NPA3	4.8943	5
H0Y2W2	6.16276	7		O95425	4.56555	5						Q9NZ32	4.96016	5
D6R9X9	6.16193	7		P11047	4.56283	5						Q96GA3	4.93852	5
D6RG19	6.16193	7		O00268	4.55859	5						Q68D91	4.90461	5
P61927	6.16193	7		P54652	4.55782	5						P13674	4.07296	5
P30048	6.16159	7		P51649	4.55741	5						Q9Y6X1	4.49414	5
F5GX77	6.16154	7		Q5K651	4.5563	5						P09936	4.25733	5
F5GYQ2	6.16154	7		P25098	4.55623	5						Q6ZRS2	4.18313	5
Q9UI30	6.16154	7		Q3SXM5	4.55276	5						O14618	4.88136	5
P55884	6.16111	7		Q14651	4.55242	5						Q99942	4.7693	5
Q9P258	6.16111	7		O95793	4.55205	5						Q8IYB8	4.90161	5
P61326	6.15981	7		Q16352	4.55152	5						O75976	4.38896	5
P08754	6.15974	7		P33316	4.5484	5						P32121	4.78592	5
A0A087WTP2	6.15934	7		Q8IXQ3	4.54679	5						P78362	4.90145	5
A0A087X090	6.15934	7		Q5T0N5	4.54388	5						Q96HY7	4.55383	5
P14324	6.15934	7		Q15398	4.54162	5						Q14527	4.95643	5
O43143	6.15922	7		Q14409	4.54145	5						Q9H900	4.8246	5
Q15907	6.15745	7		Q9BZF1	4.54029	5						O14874	4.84164	5
P68366	6.15693	7		P49674	4.53704	5						Q5VTL8	4.97189	5
A0A087X2I4	6.15529	7		Q5JSL3	4.5305	5						P11047	4.56283	5
I3L3X7	6.15529	7		Q8NBJ4	4.52789	5						Q99504	4.47979	5
P28072	6.15529	7		Q9ULF5	4.52634	5						Q7L7X3	4.85534	5
P11177	6.15414	7		Q9NQ34	4.52411	5						Q86UL3	4.72399	5
F8WF02	6.15414	7		Q9BRX8	4.52304	5						Q12830	4.35531	5
Q13813	6.15393	7		Q9BR39	4.52174	5						Q6ZMG9	4.95984	5
A0A0D9SFH4	6.15393	7		Q9P0M6	4.5172	5						O14981	4.69257	5
Q15836	6.15352	7		Q8NCE0	4.51658	5						O94927	4.81504	5
E9PEX6	6.15296	7		P06454	4.51631	5						P46019	4.50106	5
F2Z2E3	6.15296	7		Q9P0T7	4.51484	5						Q7Z4H8	4.91461	5
F8WDM5	6.15296	7		Q9UKJ3	4.51436	5						Q9BS16	4.72115	5
F8WDY5	6.15296	7		Q13188	4.51414	5						P62714	4.65071	5
P09622	6.15296	7		Q5VZL5	4.5134	5						O00418	4.9526	5
P40939	6.15271	7		Q12906	4.51318	5						Q8IWJ2	4.69276	5
H0YFD6	6.15271	7		Q13438	4.51045	5						Q96RQ3	4.99839	5
H7BZT7	6.15238	7		Q96CV9	4.50659	5						Q96T58	4.64218	5
P10768	6.15238	7		Q14746	4.50636	5						O75165	4.82761	5
X6RA14	6.15238	7		Q9UBW7	4.50375	5						Q9C0D5	4.63826	5
F8WEF1	6.15042	7		Q9GZV4	4.50096	5						Q9NVU0	4.86816	5
F8WER5	6.15042	7		P27816	4.4993	5						Q96JG6	4.65797	5
P31930	6.15042	7		Q9Y247	4.49841	5						Q9BZI7	4.92867	5
D6RDU5	6.1495	7		Q8IWT6	4.4983	5						Q9NNW5	4.78637	5
D6RER5	6.1495	7		Q68D10	4.49483	5						P49916	4.94696	5
D6RGI3	6.1495	7		Q9HD67	4.49436	5						P52564	4.71691	5
H0Y961	6.1495	7		Q9Y6X1	4.49414	5						Q8N392	4.90251	5
H0Y9G8	6.1495	7		Q13277	4.49308	5						P46934	4.65739	5
Q9NVA2	6.1495	7		Q5JSZ5	4.49192	5						Q96S59	4.93655	5
A0A0J9YWK1	6.1453	7		Q8N511	4.4893	5						Q9Y6A5	4.71153	5
A0A0J9YWM6	6.1453	7		Q15910	4.48846	5						Q15147	4.16297	5
Q9BWJ5	6.14441	7		Q07820	4.48318	5						Q9UL33	4.96385	5
C9JKQ7	6.1441	7		Q16777	4.48296	5						Q6UB35	4.01597	5
C9JTV6	6.1441	7		Q9UBP0	4.48243	5						O14497	4.61985	5
F8WD69	6.1441	7		Q92817	4.48076	5						Q9BY12	4.0996	5
H7C366	6.1441	7		Q9BZE9	4.47931	5						Q15800	4.08677	5
P22102	6.1441	7		Q9UPU5	4.47313	5						Q5UIP0	4.90696	5
F8VNY3	6.1432	7		P49848	4.47032	5						Q5T5P2	4.53351	5
P45973	6.1432	7		Q9BXW9	4.46906	5						Q13136	4.82442	5
Q99584	6.14241	7		P22415	4.4677	5						P21359	4.29351	5
P10606	6.14169	7		Q9BY89	4.45699	5						Q86WJ1	4.62596	5
Q93077	6.14155	7		O95562	4.45432	5						Q9H0E9	4.47093	5
Q13126	6.14075	7		Q07954	4.44799	5						O14578	4.72398	5
O60814	6.13965	7		Q8IX18	4.44727	5						Q9H9A5	4.80462	5
A2AB88	6.13952	7		Q15311	4.44641	5						Q9HC07	4.58208	5
O15212	6.13952	7		Q5JRA6	4.44631	5						Q92785	4.9267	5
P49755	6.1367	7		O15014	4.4433	5						Q13439	4.58182	5
G3V2K7	6.1367	7		O60293	4.44322	5						P26572	4.28287	5
Q9H9B4	6.13636	7		Q7L266	4.44295	5						Q6IQ22	4.81873	5
D6RAE9	6.13636	7		O75151	4.4414	5						Q9UNY4	4.59281	5
D6RDG7	6.13636	7		O96028	4.43994	5						O15541	4.85335	5
D6RFI0	6.13636	7		Q96SN8	4.43242	5						O94788	4.6117	5
H0Y9J5	6.13636	7		Q8N5C6	4.42938	5						P53990	4.17469	5
S4R2X2	6.13636	7		Q96LB3	4.42891	5						Q8NBL1	4.58479	5
H3BSV8	6.13543	7		Q9UL03	4.42839	5						Q92614	4.57896	5
Q13148	6.13478	7		O94804	4.42591	5						Q92793	4.14306	5
A0A087WTG4	6.13478	7		Q14BN4	4.42308	5						Q13098	4.15806	5
A0A087WVX6	6.13478	7		Q5T5Y3	4.41874	5						Q6STE5	4.49169	5
C9J6D1	6.13293	7		O15230	4.41774	5						Q9H3S7	4.83613	5
E9PJJ2	6.13293	7		Q96SB3	4.4133	5						Q5T2T1	4.16611	5
E9PKI2	6.13293	7		Q6ZSZ5	4.412	5						Q9NZC3	4.59252	5
E9PNW0	6.13293	7		Q8N567	4.4098	5						Q9Y5S2	4.87444	5
E9PP22	6.13293	7		O15056	4.4017	5						Q14BN4	4.42308	5
E9PS34	6.13293	7		Q8TCA0	4.39036	5						Q9H4L7	4.84536	5
Q99733	6.13293	7		O75976	4.38896	5						Q16666	4.89264	5
E9PHZ2	6.1324	7		P50748	4.38777	5						Q86U86	4.9686	5
E9PIZ4	6.1324	7		Q8WVQ1	4.3848	5						Q9Y6V7	4.84704	5
E9PL00	6.1324	7		Q9UBT7	4.38453	5						Q16643	4.71873	5
E9PSD5	6.1324	7		Q6P4R8	4.38237	5						P78332	4.65351	5
Q9UHD1	6.1324	7		Q01974	4.3803	5						Q9C0J8	4.77414	5
J3QRY4	6.13225	7		P22392	4.37781	5						Q7LG56	4.0823	5
J3QS13	6.13225	7		P07951	4.37714	5						Q9UHD2	4.81039	5
O00231	6.13225	7		Q13535	4.37582	5						Q9C0E8	4.7814	5
C9JPP3	6.1316	7		Q8NHP6	4.37552	5						Q8N5I9	4.75212	5
E9PIC4	6.1316	7		Q8N954	4.37481	5						Q8IX18	4.44727	5
E9PNS2	6.1316	7		Q01804	4.37377	5						P57088	4.64791	5
E9PNS6	6.1316	7		Q9H2K8	4.37189	5						Q9NVN8	4.95846	5
H0YCT5	6.1316	7		P01023	4.36942	5						Q9H0E2	4.41165	5
H0YEU5	6.1316	7		Q9Y2Z0	4.36577	5						A8MXV4	4.82759	5
H0YF10	6.1316	7		Q92901	4.36202	5						Q9BW92	4.95394	5
Q09028	6.1316	7		Q76M96	4.36078	5						Q96AQ8	4.71384	5
A0A075B7C0	6.12762	7		Q96B97	4.35722	5						Q8WW59	4.91388	5
A0A0C4DGQ5	6.12762	7		O94919	4.35644	5						O43169	4.23527	5
K7EIV0	6.12762	7		Q12830	4.35531	5						O95613	4.10692	5
K7EKD8	6.12762	7		Q8NFC6	4.35343	5						Q9Y2Z0	4.36577	5
K7ELJ7	6.12762	7		P56937	4.35154	5						O14976	4.77586	5
K7EM73	6.12762	7		Q9NR09	4.33679	5						Q8WXE0	4.33167	5
K7EMQ1	6.12762	7		Q9HCK8	4.33605	5						O95396	4.8576	5
P04632	6.12762	7		Q8WW22	4.33058	5						Q9UNW1	4.63432	5
S4R3F9	6.12762	7		Q9Y4A5	4.32813	5						Q07864	4.54851	5
U3KQE2	6.12762	7		Q8TBM8	4.32595	5						Q9UHB7	4.54576	5
A0A0D9SGB5	6.12536	7		Q709C8	4.32355	5						Q7Z6M4	4.51189	5
B0QYA4	6.12536	7		Q9UNN8	4.3233	5						Q9UJY5	4.58005	5
B0QYA5	6.12536	7		Q13459	4.32154	5						Q96EV2	4.7338	5
B0QYA6	6.12536	7		Q99880	4.31508	5						Q12873	4.92965	5
B0QYA8	6.12536	7		Q9Y4B5	4.31317	5						Q8IZ07	4.3184	5
O15371	6.12536	7		P08069	4.30821	5						Q96K76	4.96933	5
Q09666	6.12348	7		Q9UM54	4.30795	5						Q9NQX0	4.0713	5
E9PJC6	6.12348	7		P0C0S8	4.30377	5						O94887	4.19141	5
E9PJZ0	6.12348	7		Q96AC1	4.29735	5						Q9UJ83	4.78185	5
E9PKR9	6.12348	7		P13682	4.29688	5						P41214	4.96003	5
E9PLK4	6.12348	7		Q9BRP8	4.29427	5						Q3SXM5	4.55276	5
E9PQE3	6.12348	7		Q9ULH0	4.29409	5						Q96Q83	4.46253	5
Q96IX5	6.12234	7		P21359	4.29351	5						Q96JH7	4.66686	5
Q8IUE6	6.12114	7		O75054	4.29204	5						Q16774	4.6478	5
P33552	6.12097	7		Q96RL7	4.2913	5						P43155	4.79683	5
G3V2H3	6.1208	7		Q9UKK3	4.28328	5						Q16595	4.87902	5
G3V393	6.1208	7		Q6WKZ4	4.28212	5						P45984	4.8047	5
G3V5M2	6.1208	7		Q7Z406	4.27002	5						Q5TAQ9	4.72084	5
P00491	6.1208	7		Q9Y2F5	4.26611	5						O60508	4.88691	5
A6NCQ0	6.11911	7		Q7Z5J4	4.26379	5						Q15542	4.22833	5
A6NFX8	6.11911	7		Q9UQR0	4.26092	5						Q9Y6D9	4.97437	5
A6NJU6	6.11911	7		Q8NEY1	4.25733	5						Q9Y2U5	4.57486	5
H0YEY4	6.11911	7		P09936	4.25733	5						P49454	4.6401	5
Q9UKK9	6.11911	7		Q9H6R7	4.25126	5						Q9H8Y5	4.78633	5
Q04917	6.11778	7		Q9BYP7	4.24462	5						Q96J02	4.65541	5
A2IDB1	6.11778	7		O43169	4.23527	5						O96013	4.71705	5
A2IDB2	6.11778	7		P19440	4.23375	5						Q13308	4.67035	5
F8WEB6	6.11778	7		O76024	4.22978	5						Q10570	4.9883	5
J3QSX4	6.11616	7		P12532	4.22601	5						P46939	4.77561	5
J3QT28	6.11616	7		Q8WY22	4.20809	5						Q8TDB6	4.23414	5
O43684	6.11616	7		P22681	4.20061	5						Q9BRX8	4.52304	5
A0A087X2I1	6.11604	7		Q2TBE0	4.19217	5						O75410	4.42335	5
H0YJD2	6.11604	7		Q9P2D3	4.19192	5						P55011	4.8321	5
H0YJX2	6.11604	7		P35237	4.18849	5						P35237	4.18849	5
O15511	6.11407	7		Q5T9L3	4.18005	5						Q5VIR6	4.90603	5
B1ALC0	6.11407	7		Q15041	4.17895	5						Q9P2K3	4.19516	5
E5RFJ8	6.11353	7		P53990	4.17469	5						P13196	4.04463	5
E5RFR3	6.11353	7		Q7RTP6	4.16893	5						P60484	4.03245	5
E5RG53	6.11353	7		P32519	4.16846	5						P51649	4.55741	5
P33991	6.11353	7		Q9Y2I1	4.16434	5						Q12768	4.62496	5
E9PJD2	6.11286	7		Q15147	4.16297	5						Q9UKA9	4.78358	5
P30085	6.11286	7		O95685	4.1626	5						Q92667	4.84504	5
Q5T0D2	6.11286	7		Q8TF65	4.15917	5						Q07820	4.48318	5
B8ZZ67	6.11282	7		Q13098	4.15806	5						Q9Y4G6	4.71031	5
B8ZZJ0	6.11282	7		Q8TDI0	4.15682	5						Q5T9A4	4.96314	5
B8ZZN6	6.11282	7		Q9Y6D6	4.1544	5						Q9Y6G5	4.8913	5
B9A032	6.11282	7		Q9GZZ1	4.15336	5						Q99643	4.76881	5
P63165	6.11282	7		Q9Y6V0	4.15113	5						Q68CZ6	4.81069	5
K7EQ02	6.11266	7		P55196	4.15102	5						Q96RL1	4.57519	5
K7EQ55	6.11266	7		Q6UX07	4.14593	5						P23634	4.99661	5
Q96EP5	6.11266	7		Q9NZJ4	4.14385	5						Q7L5N7	4.07932	5
P04844	6.11027	7		Q8NF91	4.1413	5						P50748	4.38777	5
Q5JYR3	6.11027	7		P58107	4.13813	5						P31321	4.36909	5
Q96TA1	6.11027	7		O43149	4.13014	5						Q9H269	4.7055	5
P47813	6.10945	7		Q6WRI0	4.12949	5						Q9NYR9	4.5655	5
X6RAC9	6.10945	7		Q15560	4.11717	5						Q5MIZ7	4.1714	5
A0A087WTP3	6.10904	7		P11532	4.1157	5						P54652	4.55782	5
M0QXW7	6.10904	7		P12109	4.1117	5						Q9Y247	4.49841	5
M0QYG1	6.10904	7		P24588	4.10813	5						P22090	4.69403	5
M0QYH3	6.10904	7		Q8TDJ6	4.1009	5						Q92901	4.36202	5
Q92945	6.10904	7		Q9BYW2	4.09885	5						P22694	4.86998	5
P48507	6.10821	7		Q13332	4.0972	5						P23497	4.60215	5
O15144	6.10733	7		Q9UQ16	4.09401	5						Q9UQ16	4.09401	5
C9JTV5	6.10733	7		Q15800	4.08677	5						O14604	4.95086	5
G5E9J0	6.10733	7		Q8N8Z6	4.0865	5						Q14568	4.15861	5
G5E9S7	6.10733	7		Q02224	4.08527	5						B7ZAP0	4.1743	5
H7C3F9	6.10733	7		Q8N3U4	4.08523	5						Q9HAU5	4.92274	5
A0A087WZL6	6.10721	7		Q9Y4E1	4.07961	5						P35241	3.95167	4
E5RFG3	6.10721	7		Q5SRD0	4.07961	5						P12814	3.95541	4
E5RFK9	6.10721	7		Q9P291	4.07538	5						O15069	3.0566	4
E5RFM3	6.10721	7		P13674	4.07296	5						P09651	3.0649	4
E5RFM5	6.10721	7		Q96B23	4.07279	5						O60282	3.05732	4
E5RG03	6.10721	7		O75943	4.07273	5						Q13620	3.00949	4
E5RGD2	6.10721	7		O60287	4.06921	5						P0CG47	3.92474	4
E5RGG4	6.10721	7		Q15366	4.06901	5						P50570	3.71114	4
E5RGS1	6.10721	7		P78324	4.05822	5						P13796	3.49321	4
E5RGU3	6.10721	7		Q13395	4.05718	5						Q04637	3.04067	4
E5RGY6	6.10721	7		Q9Y624	4.05301	5						P06732	3.04551	4
E5RHJ5	6.10721	7		Q96N66	4.0493	5						Q15155	3.10869	4
E5RHR7	6.10721	7		P63000	4.04647	5						Q13330	3.47018	4
E5RHV7	6.10721	7		Q5VUA4	4.0431	5						O75197	3.18252	4
E5RHY5	6.10721	7		Q8IYA6	4.03648	5						Q5T0F9	3.34832	4
E5RIE0	6.10721	7		Q6IE81	4.0337	5						P54886	3.74517	4
E5RIT8	6.10721	7		P62491	4.02865	5						Q14697	3.61963	4
E5RJ41	6.10721	7		Q9NQW7	4.02642	5						Q8ND56	3.69398	4
E5RJC9	6.10721	7		Q562R1	4.02106	5						P50750	3.56726	4
E5RJL0	6.10721	7		Q5SVZ6	4.02017	5						Q5JVF3	3.44873	4
E5RJP7	6.10721	7		Q6UB35	4.01597	5						Q9P1Y5	3.37208	4
E5RJZ2	6.10721	7		O43150	4.00981	5						Q9BZZ5	3.31945	4
G3XAM7	6.10721	7		P25054	4.00462	5						Q7L014	3.36665	4
H0YBB8	6.10721	7		Q96FH0	4.00441	5						Q9NRZ5	3.68156	4
P35221	6.10721	7		A1A4S6	4.00284	5						P26358	3.38942	4
V9GYW4	6.10721	7		O95625	4.00157	5						Q9NNX1	3.11198	4
F2Z2Q9	6.10667	7		Q8NCM8	4.00152	5						Q9Y234	3.13269	4
F2Z2R9	6.10667	7		Q52LW3	3.99817	4						P04637	3.40553	4
G5E9R5	6.10667	7		Q07617	3.99702	4						Q7Z2W4	3.82313	4
P24666	6.10667	7		P53814	3.99429	4						P34931	3.49865	4
C9JLM5	6.10561	7		O95714	3.98843	4						Q53EU6	3.96348	4
P36952	6.10561	7		Q5VU97	3.98731	4						Q4VCS5	3.5379	4
A0A0C4DFR6	6.10466	7		Q99611	3.9843	4						P23508	3.25747	4
E7ERC8	6.10466	7		Q9NRD5	3.97743	4						P23763	3.76151	4
P55735	6.10466	7		Q96MY7	3.97336	4						Q32MZ4	3.6534	4
Q15651	6.10433	7		Q13315	3.97088	4						Q8N8S7	3.11945	4
K7ESJ4	6.1041	7		Q15751	3.97002	4						Q13409	3.44782	4
O14737	6.1041	7		Q13905	3.96685	4						Q9NPH2	3.86473	4
Q3HM38	6.1041	7		Q92545	3.96507	4						Q96CW1	3.17288	4
X6R2P6	6.1041	7		P10070	3.9635	4						P15170	3.34608	4
H0YAL2	6.10384	7		Q8NBM8	3.96109	4						O60313	3.95579	4
Q15645	6.10384	7		Q8TEK3	3.95673	4						Q13884	3.75559	4
P00367	6.1037	7		Q5BJF6	3.95607	4						P49589	3.09052	4
Q16181	6.10353	7		P12814	3.95541	4						Q6PGN9	3.80395	4
Q13247	6.10187	7		O00716	3.9554	4						Q92900	3.12282	4
J3KS65	6.10165	7		Q8NDI1	3.95318	4						Q9UBQ0	3.90088	4
J3QL07	6.10165	7		P35241	3.95167	4						P69849	3.29763	4
J3QLL0	6.10165	7		Q03164	3.94983	4						Q06124	3.72861	4
P52292	6.10165	7		Q5VWN6	3.94679	4						Q00013	3.29406	4
I3L384	6.10102	7		Q15637	3.94546	4						Q7Z460	3.07222	4
I3L495	6.10102	7		P42684	3.93826	4						Q07866	3.19415	4
P43034	6.10102	7		Q96NL6	3.93415	4						Q9NSI6	3.54471	4
P17812	6.10084	7		Q9BZM5	3.92743	4						A2RTX5	3.46057	4
U3KQF3	6.10019	7		Q58FG0	3.92706	4						Q8N108	3.11497	4
O75396	6.09985	7		Q9HAU6	3.92575	4						O00159	3.85823	4
D6RA31	6.09919	7		P0CG48	3.92474	4						O94806	3.80622	4
E7EPV7	6.09919	7		P0CG47	3.92474	4						Q9NQC7	3.75955	4
P37840	6.09919	7		Q9NRG1	3.92212	4						Q13555	3.15199	4
B3KWE1	6.0976	7		Q2M3G0	3.91546	4						Q13557	3.62664	4
P12081	6.0976	7		P08183	3.91546	4						P10636	3.36835	4
H3BNT7	6.09592	7		Q16670	3.9137	4						O15042	3.4179	4
H3BQV2	6.09592	7		Q8WY36	3.90473	4						Q9UHN6	3.7476	4
H3BTM8	6.09592	7		Q9ULK6	3.90201	4						O00139	3.62945	4
P51665	6.09592	7		Q9UBQ0	3.90088	4						Q8IY67	3.50384	4
H7C4N8	6.09415	7		Q9Y3S1	3.8965	4						O75061	3.06194	4
P05556	6.09415	7		Q5VWG9	3.8944	4						P43243	3.74627	4
P46060	6.09349	7		P37231	3.88151	4						Q9UHX1	3.71919	4
B0QYT4	6.09349	7		Q6ZU35	3.87788	4						Q8N7B6	3.40484	4
B0QYT5	6.09349	7		O14654	3.87601	4						Q04724	3.83168	4
B0QYT6	6.09349	7		Q9Y5K5	3.87373	4						Q9UPY3	3.843	4
H0Y4Q3	6.09349	7		Q9H649	3.86819	4						Q7Z4V5	3.37537	4
Q5T1J5	6.09294	7		Q9NPH2	3.86473	4						Q9Y371	3.52544	4
Q9Y6H1	6.09294	7		Q969T4	3.86355	4						Q12955	3.02848	4
Q14152	6.09262	7		Q15911	3.8613	4						Q8TBA6	3.99292	4
E5RHP4	6.09256	7		P78559	3.8583	4						Q8TEU7	3.00198	4
E7ESG8	6.09256	7		O00159	3.85823	4						Q9UN86	3.65418	4
H0YBN9	6.09256	7		Q9BZ95	3.85524	4						Q3SY69	3.60335	4
H0YC23	6.09256	7		Q93073	3.84902	4						O75448	3.34478	4
P67775	6.09256	7		Q9BXI6	3.84508	4						Q8WY91	3.79922	4
C9J4Z7	6.09234	7		Q8IVH8	3.84066	4						Q5JTV8	3.83664	4
C9J6C8	6.09234	7		Q14571	3.83284	4						O75145	3.40563	4
C9JBJ7	6.09234	7		P21802	3.83229	4						Q96CM8	3.96831	4
C9JEY1	6.09234	7		Q9BYX7	3.83142	4						Q05193	3.62859	4
C9JFG9	6.09234	7		O14967	3.82446	4						O60879	3.25317	4
C9JM51	6.09234	7		Q7Z2W4	3.82313	4						Q9Y6R4	3.27968	4
C9JQM8	6.09234	7		Q8NEZ4	3.82198	4						Q3KRA9	3.89348	4
C9JTT6	6.09234	7		Q6UB99	3.81565	4						Q14160	3.55755	4
C9K057	6.09234	7		P54646	3.80841	4						O75122	3.78633	4
F8VXW2	6.09234	7		Q7L590	3.8079	4						Q969T4	3.86355	4
F8WEB3	6.09234	7		P04114	3.8056	4						Q15119	3.8944	4
O15143	6.09234	7		Q9NZN3	3.80372	4						P29350	3.31008	4
Q9H3K6	6.09142	7		Q8IZT6	3.79751	4						O95714	3.98843	4
O75475	6.08982	7		A8MW92	3.7878	4						P78540	3.85486	4
A0A0B4J2A4	6.08913	7		O75122	3.78633	4						Q9NYI0	3.4533	4
P42765	6.08913	7		Q9Y4B4	3.78301	4						Q9C026	3.07602	4
C9JMV5	6.08783	7		P16422	3.78269	4						Q16625	3.39083	4
C9JZD8	6.08783	7		Q6V0I7	3.78107	4						Q6NSJ5	3.26658	4
E7EQT5	6.08783	7		P43003	3.77351	4						Q969V3	3.16456	4
E7ETV3	6.08783	7		O95490	3.77263	4						Q9NXP7	3.15599	4
E7EV12	6.08783	7		Q9NPP4	3.76245	4						Q9GZR1	3.95901	4
H0Y3V4	6.08783	7		P23763	3.76151	4						Q7L9L4	3.61455	4
H0Y8C6	6.08783	7		Q7Z2K8	3.75692	4						O15217	3.64029	4
O00410	6.08783	7		Q7Z401	3.75619	4						P50747	3.90139	4
K7EIU0	6.08748	7		P53367	3.75522	4						Q6PJT7	3.63169	4
K7EQA9	6.08748	7		Q15652	3.75495	4						O15169	3.29268	4
Q16543	6.08748	7		P42338	3.75369	4						Q96G75	3.63788	4
K7EMT0	6.08716	7		Q96QE3	3.74873	4						Q8TAQ2	3.61555	4
Q15428	6.08716	7		Q9UHN6	3.7476	4						Q96F07	3.86927	4
J3KTL4	6.08599	7		P43243	3.74627	4						Q13574	3.63335	4
J3KTQ5	6.08599	7		Q8IZP2	3.74605	4						Q15672	3.80163	4
J3QSG0	6.08599	7		Q9BV73	3.74392	4						Q9BV73	3.74392	4
J3QSH6	6.08599	7		Q9Y3M8	3.74321	4						Q99611	3.9843	4
O15067	6.08599	7		O15417	3.737	4						Q58FF6	3.19922	4
H0YGJ7	6.08597	7		P62736	3.73179	4						P04114	3.8056	4
H0YLP3	6.08597	7		Q5CZ79	3.73093	4						Q32P51	3.00461	4
O75822	6.08597	7		Q06124	3.72861	4						Q58FG1	3.00911	4
K7EQD3	6.08518	7		Q5VT06	3.71934	4						Q58FG0	3.92706	4
P14854	6.08518	7		Q9UHX1	3.71919	4						Q2TB90	3.79599	4
P53597	6.08517	7		Q86WP2	3.71561	4						P62736	3.73179	4
B4DLN1	6.08356	7		P50570	3.71114	4						Q8IZP2	3.74605	4
F6QW41	6.08356	7		Q12840	3.70828	4						P53675	3.4265	4
I3L1E8	6.08356	7		Q9P2B7	3.70241	4						P15153	3.93918	4
E5RH09	6.0835	7		P13591	3.69835	4						O75037	3.00152	4
E5RI24	6.0835	7		Q9UMR2	3.69713	4						Q13367	3.34083	4
E5RJM9	6.0835	7		Q8ND56	3.69398	4						P0DJD0	2.55609	3
P54136	6.0835	7		Q96N64	3.69105	4						P07197	2.84962	3
B4DWR3	6.08334	7		A2RUB6	3.68888	4						Q15139	2.50766	3
P61758	6.08334	7		O15078	3.68273	4						Q00610	2.28489	3
C9JGJ2	6.08315	7		P22413	3.68175	4						Q9NYV4	2.67963	3
I3L0X1	6.08315	7		Q8NHU6	3.68104	4						P07196	2.50969	3
I3L1M4	6.08315	7		Q8IVL1	3.67714	4						O60812	2.49001	3
I3L2W1	6.08315	7		Q5F1R6	3.67299	4						Q9UPN3	2.8289	3
J3KTD9	6.08315	7		Q6T4R5	3.67225	4						O95819	2.84657	3
J3KTG1	6.08315	7		P13612	3.66679	4						Q92974	2.67896	3
J3QKK9	6.08315	7		Q3L8U1	3.66279	4						Q14789	2.55423	3
J3QQV9	6.08315	7		P17661	3.65804	4						O75369	2.72708	3
J3QRD1	6.08315	7		Q13099	3.65695	4						Q9UJF2	2.72422	3
J3QS00	6.08315	7		Q5T5J6	3.65664	4						Q8TDD1	2.85552	3
K7EN73	6.08315	7		Q9UN86	3.65418	4						P78347	2.26135	3
P51648	6.08315	7		Q9BZM4	3.65364	4						Q14978	2.95165	3
E9PI45	6.08313	7		Q32MZ4	3.6534	4						Q08379	2.73412	3
E9PLC4	6.08313	7		Q13129	3.64112	4						P23378	2.93744	3
Q5TB19	6.08313	7		Q2WGJ9	3.63946	4						O60242	2.36441	3
Q5TB25	6.08313	7		Q149N8	3.63802	4						Q93050	2.93041	3
Q9BTT0	6.08313	7		Q92485	3.63202	4						O75534	2.9307	3
C9J7S3	6.083	7		O00139	3.62945	4						Q7L2E3	2.9606	3
C9JLC1	6.083	7		Q9HCE3	3.62048	4						O94832	2.88649	3
C9JQM9	6.083	7		Q14697	3.61963	4						Q13310	2.45365	3
H7BZ35	6.083	7		Q9Y3L3	3.61574	4						O60333	2.01169	3
H7C278	6.083	7		Q8TAQ2	3.61555	4						P29353	2.97394	3
P14868	6.083	7		Q14865	3.61509	4						Q14C86	2.7179	3
E9PMD4	6.0801	7		Q7L9L4	3.61455	4						Q9UKV3	2.5828	3
E9PPZ7	6.0801	7		Q96PV7	3.60979	4						Q9UKE5	2.96241	3
Q08945	6.0801	7		Q9Y4K1	3.59436	4						P51532	2.62483	3
P35637	6.07994	7		Q16825	3.59049	4						Q9Y2X7	2.62341	3
H3BNZ4	6.07994	7		P12107	3.58946	4						Q9Y606	2.91267	3
O00151	6.07961	7		Q9NR48	3.5846	4						Q99640	2.80178	3
F2Z3J9	6.07851	7		Q9NRE2	3.58349	4						Q15642	2.98111	3
F6XGT7	6.07851	7		Q4VC05	3.58297	4						Q9UPN4	2.25104	3
Q14914	6.07851	7		Q66GS9	3.57974	4						O00469	2.75649	3
Q5JVP2	6.07851	7		O43493	3.5785	4						Q92576	2.14198	3
[truncated: 38,862 more rows]

[truncated: 1 more sheets: Supplementary Figure 13]
